# Supplementary material for: Genome-enabled insights into the biology of thrips as crop pests
Source: BMC Biol. 2020 Oct 19;18:142. doi: 10.1186/s12915-020-00862-9 (PMC7570057; doi:10.1186/s12915-020-00862-9)
Supplement: Supplementary file 2 — Additional file 2. Workbook of large supplementary tables. [file 12915_2020_862_MOESM2_ESM.xlsx]

## Sheet: Index
Frankliniella occidentalis (FOCC) Genome Paper
Additional File 2: Supplementary Excel Workbook
This workbook contains supplementary tables that were too large to include in the primary supplemental annotation document (Additional File 1). Each tab indicates the supplementary (S) table number for particular gene sets or data referred to in the Frankliniella occidentalis genome paper and Additional File 1. The type of information included in a table may differ due to the priorities set by th…
Workbook Contents
S1. Genome sequence resources
S2. MAKER to OGS ID key
S3. OGSv1.0 curated genes
S4. OGSv1.0 incomplete or split
S5. TFs with predicted motifs
S6. TFs without predicted motif
S7. Chemosensory receptors
S8. Vision genes
S9. Neuropeptide receptors
S10. Neuropeptides
S11. Salivary gland genes
S12. Other digestion
S13. Cytochrome p450 genes (CYPs)
S14. CYP phylogenetic tree IDs
S15. ATP-binding cassette (ABC) genes
S16. Carboxyl/choline esterase genes
S17. Canonical innate immune signaling pathway genes
S18. ImmunoDB query with adult transcriptome sequence database
S19. Small RNA-mediated gene silencing pathway and auxillary genes
S20. Antioxidant genes
S21. Post embryonic genes - molting and metamorphosis (MM)
S22. Weighted gene co-expression network analysis (WGCNA) of MM genes
S23. Cuticle genes
S24. Nuclear receptors
S25. LGT pipeline-bacteria set
S26. Contaminating bacterial scaffolds

## Sheet: S1. Genome sequence resources
Table S1. Frankliniella occidentalis genome sequencing, assembly, annotation statistics and accession numbers
Contributed by Stephen Richards, Daniel S.T. Hughes, Shwetha C. Murali, Jiaxin Qu, Shannon Dugan, Sandra L. Lee, Hsu Chao, Huyen Dinh, Yi Han, HarshaVardhan Doddapaneni, Kim C. Worley, Donna M. Muzny, Richard A. Gibbs
Bio Projects	i5K Pilot NCBI Bio-project	PRJNA163973
		http://www.ncbi.nlm.nih.gov/bioproject/163973
	Frankliniella occidentalis NCBI Bio-project	PRJNA203209
		https://www.ncbi.nlm.nih.gov/bioproject/203209
	NCBI Bio-sample	SAMN02303501
		https://www.ncbi.nlm.nih.gov/biosample/SAMN02303501
Genome Sequence	180bp (157bp actual) insert DNA	1 Illumina HiSeq 2000 run: 75.5M read pairs, 15.3 Gbp
	500bp (519bp actual) insert DNA	1 Illumina HiSeq 2000 run: 18.7M read pairs, 3.8 Gbp
	3kb (2,759bp actual) insert DNA	1 Illumina HiSeq 2000 run: 112.7M spots, 22.8 Gbp
	8kb (7,391bp actual) insert DNA	1 Illumina HiSeq 2000 run: 53.5M read pairs, 10.8 Gbp
	180bp insert NCBI SRA Accession	SRX553957
		https://www.ncbi.nlm.nih.gov/sra/SRX553957
	500bp insert NCBI SRA Accession	SRX553958 and SRX553956
		https://www.ncbi.nlm.nih.gov/sra/SRX553958 and
		https://www.ncbi.nlm.nih.gov/sra/SRX553956
	3kb insert NCBI SRA Accession	SRX553955
		https://www.ncbi.nlm.nih.gov/sra/SRX553955
	8kb insert NCBI SRA Accession	SRX553959
		https://www.ncbi.nlm.nih.gov/sra/SRX553959
Genome Assembly	Number of contigs	76021
	Contig N50	6,159 bp
	Number of scaffolds	6263
	Scaffold N50	948,890 bp
	Size of final assembly	415,781,860 bp
	Size of final assembly - without gaps	263,783,419 bp
	NCBI Genome Assembly Accession1	GCA_000697945.4 [see footnote for Revision History]
		https://www.ncbi.nlm.nih.gov/assembly/GCA_000697945.4
RNAseq data	Frankliniella occidentalis	PRJNA275660 https://www.ncbi.nlm.nih.gov/bioproject/275660
	Transcriptome Bio-project
	Adult Male RNAseq reads	24.3M read pairs, 4.9 Gbp
	Adult Female RNAseq reads	22.6M read pairs, 4.6 Gbp
	Mixed sex larvae & pupal RNAseq reads	24.3M read pairs, 4.9 Gbp
	Adult Male RNAseq SRA Accession	SRX897632
		https://www.ncbi.nlm.nih.gov/sra/SRX897632
	Adult Female RNAseq SRA Accession	SRX897634
		https://www.ncbi.nlm.nih.gov/sra/SRX897634
	Mixed sex larvae & pupal SRA Accession	SRX897633
		https://www.ncbi.nlm.nih.gov/sra/SRX897632
Automated Genome Annotation (Focc_0.5.3)	Genes (Focc_0.5.3)	17553
	Average Transcript length	2253.5 bp
	Average CDS length	1451.5 bp (483.8 aa)
	Exons per gene	6.3
	Genome Annotation Link	National Agricultural Library
		https://i5k.nal.usda.gov/Frankliniella_occidentalis
1Genbank assembly accession GCA_000697945.4 (named Focc_3.0, deposited 2019/11/12): The previously released version 2 assemblies (Focc_2.0, GCA_000697945.2 and Focc_2.1 GCA_000697945.3, deposited 2017/12/15)
were made available after having applied rigorous gap reduction using redundans on the original Focc_1.0 (GCA_000697945.1, deposted 2014/06/04 ) assembly. The substantial gap removals meant that mapping already
accumulated community annotations from Focc_1.0 onto the version 2 assemblies did not produce usable results. Therefore Focc_3.0 was produced resulting in an assembly with a sizable proportion of gaps but for which
the community annotations could be mapped, thereby ensuring continued robust analyses, especially of the gene families of particular interest.

## Sheet: S2. MAKER to OGS ID key
Table S2. Frankliniella occidentalis (FOCC) official gene set (OGSv1.0) model identifiers and names corresponding to automated MAKER-predicted models after curation by consortium
Contributed by Monica Poelchau
Maker_transcript_ID (automated prediction)	OGSv1.0_gene_name	OGSv1.0_gene_ID
FOCC000001-RA	FOCC000001	FOCC000001
FOCC000002-RA	FOCC000002	FOCC000002
FOCC000003-RA	FOCC000003	FOCC000003
FOCC000004-RA	FOCC000004	FOCC000004
FOCC000005-RA	FOCC000005	FOCC000005
FOCC000006-RA	FOCC000006	FOCC000006
FOCC000007-RA	FOCC000007	FOCC000007
FOCC000008-RA	FOCC000008	FOCC000008
NA	FOCC000009	FOCC000009
FOCC000009-RA	FOCC000010	FOCC000010
FOCC000010-RA	FOCC000011	FOCC000011
FOCC000011-RA	FOCC000012	FOCC000012
FOCC000012-RA	FOCC000013	FOCC000013
FOCC000013-RA	FOCC000014	FOCC000014
FOCC000014-RA	FOCC000015	FOCC000015
FOCC000015-RA	FOCC000016	FOCC000016
FOCC000016-RA	FOCC000017	FOCC000017
FOCC000017-RA	FOCC000018	FOCC000018
FOCC000018-RA	FOCC000019	FOCC000019
FOCC000019-RA	FOCC000020	FOCC000020
FOCC000020-RA	FOCC000021	FOCC000021
FOCC000021-RA	PREDICTED: heat shock 70 kDa protein cognate 4	FOCC000022
FOCC000022-RA	FOCC000023	FOCC000023
FOCC000023-RA	FOCC000024	FOCC000024
FOCC000024-RA	FOCC000025	FOCC000025
FOCC000025-RA	FOCC000026	FOCC000026
FOCC000026-RA	FOCC000027	FOCC000027
FOCC000027-RA	FOCC000028	FOCC000028
FOCC000028-RA	FOCC000029	FOCC000029
FOCC000029-RA	FOCC000030	FOCC000030
FOCC000030-RA	FOCC000031	FOCC000031
FOCC000031-RA	FOCC000032	FOCC000032
FOCC000032-RA	FOCC000033	FOCC000033
FOCC000033-RA	FOCC000034	FOCC000034
FOCC000034-RA	FOCC000035	FOCC000035
FOCC000035-RA	FOCC000036	FOCC000036
FOCC000036-RA	FOCC000037	FOCC000037
FOCC000037-RA	FOCC000038	FOCC000038
FOCC000038-RA	FOCC000039	FOCC000039
FOCC000039-RA	FOCC000040	FOCC000040
FOCC000040-RA	FOCC000041	FOCC000041
FOCC000041-RA	FOCC000042	FOCC000042
FOCC000042-RA	FOCC000043	FOCC000043
FOCC000043-RA	FOCC000044	FOCC000044
FOCC000044-RA	FOCC000045	FOCC000045
FOCC000045-RA	FOCC000046	FOCC000046
NA	FOCC000047	FOCC000047
FOCC000046-RA	FOCC000048	FOCC000048
FOCC000047-RA	FOCC000049	FOCC000049
FOCC000048-RA	FOCC000050	FOCC000050
FOCC000049-RA	FOCC000051	FOCC000051
FOCC000050-RA	FOCC000052	FOCC000052
FOCC000051-RA	FOCC000053	FOCC000053
FOCC000052-RA	FOCC000054	FOCC000054
FOCC000053-RA	FOCC000055	FOCC000055
FOCC000054-RA	FOCC000056	FOCC000056
FOCC000055-RA	FOCC000057	FOCC000057
FOCC000056-RA	FOCC000058	FOCC000058
FOCC000057-RA	FOCC000059	FOCC000059
FOCC000058-RA	FOCC000060	FOCC000060
FOCC000059-RA	FOCC000061	FOCC000061
FOCC000060-RA	FOCC000062	FOCC000062
FOCC000061-RA	FOCC000063	FOCC000063
FOCC000062-RA	FOCC000064	FOCC000064
FOCC000063-RA	Adipokinetic Hormone Receptor	FOCC000065
FOCC000064-RA	FOCC000066	FOCC000066
FOCC000065-RA	FOCC000067	FOCC000067
FOCC000066-RA	FOCC000068	FOCC000068
FOCC000067-RA	FOCC000069	FOCC000069
FOCC000068-RA	FOCC000070	FOCC000070
FOCC000069-RA	FOCC000071	FOCC000071
FOCC000070-RA	FOCC000072	FOCC000072
FOCC000071-RA	FOCC000073	FOCC000073
FOCC000072-RA	FOCC000074	FOCC000074
FOCC000073-RA	FOCC000075	FOCC000075
FOCC000074-RA	FOCC000076	FOCC000076
FOCC000075-RA	FOCC000077	FOCC000077
FOCC000076-RA	FOCC000078	FOCC000078
FOCC000077-RA	FOCC000079	FOCC000079
FOCC000078-RA	FOCC000080	FOCC000080
FOCC000079-RA	FOCC000081	FOCC000081
FOCC000080-RA	FOCC000082	FOCC000082
FOCC000081-RA	FOCC000083	FOCC000083
FOCC000082-RA	TNF receptor-associated factor 6	FOCC000084
FOCC000083-RA	FOCC000085	FOCC000085
FOCC000084-RA	FOCC000086	FOCC000086
FOCC000085-RA	FOCC000087	FOCC000087
FOCC000086-RA	FOCC000088	FOCC000088
FOCC000087-RA	FOCC000089	FOCC000089
FOCC000088-RA	FOCC000090	FOCC000090
FOCC000089-RA	FOCC000091	FOCC000091
FOCC000090-RA	FOCC000092	FOCC000092
FOCC000091-RA	FOCC000093	FOCC000093
FOCC000092-RA	FOCC000094	FOCC000094
FOCC000093-RA	FOCC000095	FOCC000095
FOCC000094-RA	FOCC000096	FOCC000096
FOCC000095-RA	FOCC000097	FOCC000097
FOCC000096-RA	FOCC000098	FOCC000098
FOCC000097-RA	FOCC000099	FOCC000099
FOCC000098-RA	FOCC000100	FOCC000100
FOCC000099-RA	FOCC000101	FOCC000101
FOCC000100-RA	FOCC000102	FOCC000102
FOCC000101-RA	FOCC000103	FOCC000103
FOCC000102-RA	FOCC000104	FOCC000104
FOCC000103-RA	FOCC000105	FOCC000105
FOCC000104-RA	FOCC000106	FOCC000106
FOCC000105-RA	FOCC000107	FOCC000107
FOCC000106-RA	FOCC000108	FOCC000108
FOCC000107-RA	FOCC000109	FOCC000109
FOCC000108-RA	FOCC000110	FOCC000110
FOCC000109-RA	FOCC000111	FOCC000111
FOCC000110-RA	FOCC000112	FOCC000112
FOCC000111-RA	FOCC000113	FOCC000113
FOCC000112-RA	FOCC000114	FOCC000114
FOCC000113-RA	FOCC000115	FOCC000115
FOCC000114-RA	FOCC000116	FOCC000116
FOCC000115-RA	FOCC000117	FOCC000117
FOCC000116-RA	FOCC000118	FOCC000118
FOCC000117-RA	FOCC000119	FOCC000119
FOCC000118-RA	FOCC000120	FOCC000120
FOCC000119-RA	FOCC000121	FOCC000121
FOCC000120-RA	FOCC000122	FOCC000122
FOCC000121-RA	FOCC000123	FOCC000123
FOCC000122-RA	FOCC000124	FOCC000124
FOCC000123-RA	FOCC000125	FOCC000125
FOCC000124-RA	FOCC000126	FOCC000126
FOCC000125-RA	FOCC000127	FOCC000127
FOCC000126-RA	FOCC000128	FOCC000128
FOCC000127-RA	FOCC000129	FOCC000129
FOCC000128-RA	FOCC000130	FOCC000130
FOCC000129-RA	FOCC000131	FOCC000131
FOCC000130-RA	FOCC000132	FOCC000132
FOCC000131-RA	FOCC000133	FOCC000133
FOCC000132-RA	FOCC000134	FOCC000134
FOCC000133-RA	FOCC000135	FOCC000135
FOCC000134-RA	FOCC000136	FOCC000136
FOCC000135-RA	FOCC000137	FOCC000137
FOCC000136-RA	FOCC000138	FOCC000138
FOCC000137-RA	FOCC000139	FOCC000139
FOCC000138-RA	FOCC000140	FOCC000140
FOCC000139-RA	FOCC000141	FOCC000141
FOCC000140-RA	FOCC000142	FOCC000142
FOCC000141-RA	FOCC000143	FOCC000143
FOCC000142-RA	FOCC000144	FOCC000144
FOCC000143-RA	FOCC000145	FOCC000145
FOCC000144-RA	FOCC000146	FOCC000146
FOCC000145-RA	FOCC000147	FOCC000147
FOCC000146-RA	FOCC000148	FOCC000148
FOCC000147-RA	FOCC000149	FOCC000149
FOCC000148-RA	FOCC000150	FOCC000150
FOCC000149-RA	FOCC000151	FOCC000151
FOCC000150-RA	FOCC000152	FOCC000152
FOCC000151-RA	FOCC000153	FOCC000153
FOCC000152-RA	FOCC000154	FOCC000154
FOCC000153-RA	FOCC000155	FOCC000155
FOCC000154-RA	FOCC000156	FOCC000156
FOCC000155-RA	FOCC000157	FOCC000157
FOCC000156-RA	FOCC000158	FOCC000158
FOCC000156-RA	FOCC000158	FOCC000158
FOCC000157-RA	FOCC000159	FOCC000159
FOCC000158-RA	FOCC000160	FOCC000160
FOCC000159-RA	FOCC000161	FOCC000161
FOCC000160-RA	FOCC000162	FOCC000162
FOCC000161-RA	FOCC000163	FOCC000163
FOCC000162-RA	FOCC000164	FOCC000164
FOCC000163-RA	FOCC000165	FOCC000165
FOCC000164-RA	FOCC000166	FOCC000166
FOCC000165-RA	FOCC000167	FOCC000167
FOCC000166-RA	FOCC000168	FOCC000168
FOCC000167-RA	FOCC000169	FOCC000169
FOCC000168-RA	FOCC000170	FOCC000170
FOCC000169-RA	FOCC000171	FOCC000171
FOCC000170-RA	FOCC000172	FOCC000172
FOCC000171-RA	FOCC000173	FOCC000173
FOCC000172-RA	FOCC000174	FOCC000174
FOCC000173-RA	FOCC000175	FOCC000175
FOCC000174-RA	FOCC000176	FOCC000176
FOCC000175-RA	FOCC000177	FOCC000177
FOCC000176-RA	Non-lysosomal glucosylceramidase	FOCC000178
FOCC000177-RA	FOCC000179	FOCC000179
FOCC000178-RA	FOCC000180	FOCC000180
FOCC000179-RA	FOCC000181	FOCC000181
FOCC000180-RA	FOCC000182	FOCC000182
FOCC000181-RA	FOCC000183	FOCC000183
FOCC000182-RA	FOCC000184	FOCC000184
FOCC000183-RA	FOCC000185	FOCC000185
FOCC000184-RA	FOCC000186	FOCC000186
FOCC000185-RA	FOCC000187	FOCC000187
FOCC000186-RA	FOCC000188	FOCC000188
FOCC000187-RA	FOCC000189	FOCC000189
FOCC000188-RA	FOCC000190	FOCC000190
FOCC000189-RA	FOCC000191	FOCC000191
FOCC001217-RA	FOCC000192	FOCC000192
FOCC001218-RA	FOCC000193	FOCC000193
FOCC001219-RA	FOCC000194	FOCC000194
FOCC001220-RA	FOCC000195	FOCC000195
FOCC001221-RA	FOCC000196	FOCC000196
FOCC001222-RA	FOCC000197	FOCC000197
FOCC001223-RA	FOCC000198	FOCC000198
FOCC001224-RA	FOCC000199	FOCC000199
FOCC001225-RA	FOCC000200	FOCC000200
FOCC001226-RA	FOCC000201	FOCC000201
FOCC001227-RA	FOCC000202	FOCC000202
FOCC001228-RA	FOCC000203	FOCC000203
FOCC001229-RA	FOCC000204	FOCC000204
FOCC001230-RA	FOCC000205	FOCC000205
FOCC001231-RA	FOCC000206	FOCC000206
FOCC001232-RA	FOCC000207	FOCC000207
FOCC001233-RA	FOCC000208	FOCC000208
FOCC001234-RA	FOCC000209	FOCC000209
FOCC001235-RA	FOCC000210	FOCC000210
FOCC001236-RA	FOCC000211	FOCC000211
FOCC001237-RA	FOCC000212	FOCC000212
FOCC001238-RA	FOCC000213	FOCC000213
FOCC001239-RA	FOCC000214	FOCC000214
FOCC001240-RA	FOCC000215	FOCC000215
FOCC001241-RA	Trissin Receptor	FOCC000216
FOCC001242-RA	FOCC000217	FOCC000217
FOCC001243-RA	FOCC000218	FOCC000218
FOCC001244-RA	Trissin Receptor 2 part 2	FOCC000219
FOCC001245-RA	FOCC000220	FOCC000220
FOCC001246-RA	FOCC000221	FOCC000221
FOCC001247-RA	FOCC000222	FOCC000222
FOCC001248-RA	FOCC000223	FOCC000223
FOCC001249-RA	FOCC000224	FOCC000224
FOCC001250-RA	FOCC000225	FOCC000225
FOCC001251-RA	FOCC000226	FOCC000226
FOCC001252-RA	FOCC000227	FOCC000227
FOCC001253-RA	FOCC000228	FOCC000228
FOCC001254-RA	FOCC000229	FOCC000229
FOCC001255-RA	FOCC000230	FOCC000230
FOCC001256-RA	FOCC000231	FOCC000231
FOCC001257-RA	FOCC000232	FOCC000232
FOCC001258-RA	FOCC000233	FOCC000233
NA	FOCC000234	FOCC000234
FOCC001259-RA	FOCC000235	FOCC000235
FOCC001260-RA	FOCC000236	FOCC000236
FOCC001261-RA	FOCC000237	FOCC000237
FOCC001262-RA	FOCC000238	FOCC000238
FOCC001263-RA	FOCC000239	FOCC000239
FOCC001264-RA	FOCC000240	FOCC000240
FOCC001265-RA	FOCC000241	FOCC000241
FOCC001266-RA	FOCC000242	FOCC000242
FOCC001267-RA	FOCC000243	FOCC000243
FOCC001268-RA	FOCC000244	FOCC000244
FOCC001269-RA	FOCC000245	FOCC000245
FOCC001270-RA	FOCC000246	FOCC000246
FOCC001271-RA	FOCC000247	FOCC000247
FOCC001272-RA	FOCC000248	FOCC000248
FOCC001273-RA	FOCC000249	FOCC000249
FOCC001274-RA	FOCC000250	FOCC000250
FOCC001275-RA	Laccase-7-like	FOCC000251
FOCC001276-RA	FOCC000252	FOCC000252
FOCC001277-RA	FOCC000253	FOCC000253
FOCC001278-RA	Cytochrome P450	FOCC000254
FOCC001279-RA	FOCC000255	FOCC000255
FOCC001280-RA	FOCC000256	FOCC000256
FOCC001281-RA	FOCC000257	FOCC000257
FOCC001282-RA	FOCC000258	FOCC000258
FOCC001283-RA	FOCC000259	FOCC000259
FOCC001284-RA	FOCC000260	FOCC000260
FOCC001285-RA	FOCC000261	FOCC000261
FOCC001286-RA	FOCC000262	FOCC000262
FOCC001287-RA	FOCC000263	FOCC000263
FOCC001288-RA	FOCC000264	FOCC000264
FOCC001289-RA	FOCC000265	FOCC000265
FOCC001290-RA	FOCC000266	FOCC000266
FOCC001291-RA	FOCC000267	FOCC000267
FOCC001292-RA	FOCC000268	FOCC000268
FOCC001293-RA	FOCC000269	FOCC000269
FOCC001294-RA	FOCC000270	FOCC000270
FOCC001295-RA	FOCC000271	FOCC000271
FOCC001296-RA	FOCC000272	FOCC000272
FOCC001297-RA	FOCC000273	FOCC000273
FOCC001298-RA	FOCC000274	FOCC000274
FOCC001299-RA	FOCC000275	FOCC000275
FOCC001300-RA	FOCC000276	FOCC000276
FOCC001301-RA	FOCC000277	FOCC000277
FOCC001302-RA	FOCC000278	FOCC000278
FOCC001303-RA	FOCC000279	FOCC000279
FOCC001304-RA	FOCC000280	FOCC000280
FOCC001305-RA	FOCC000281	FOCC000281
FOCC001306-RA	FOCC000282	FOCC000282
FOCC001307-RA	FOCC000283	FOCC000283
FOCC001308-RA	FOCC000284	FOCC000284
FOCC001309-RA	FOCC000285	FOCC000285
FOCC001310-RA	FOCC000286	FOCC000286
FOCC001311-RA	FOCC000287	FOCC000287
FOCC001312-RA	FOCC000288	FOCC000288
FOCC001313-RA	FOCC000289	FOCC000289
FOCC001314-RA	FOCC000290	FOCC000290
FOCC001315-RA	FOCC000291	FOCC000291
FOCC001316-RA	FOCC000292	FOCC000292
FOCC001317-RA	FOCC000293	FOCC000293
FOCC001318-RA	FOCC000294	FOCC000294
FOCC001319-RA	FOCC000295	FOCC000295
FOCC001320-RA	FOCC000296	FOCC000296
FOCC001321-RA	FOCC000297	FOCC000297
FOCC001322-RA	FOCC000298	FOCC000298
FOCC001323-RA	FOCC000299	FOCC000299
FOCC001324-RA	FOCC000300	FOCC000300
FOCC001325-RA	FOCC000301	FOCC000301
FOCC001326-RA	FOCC000302	FOCC000302
FOCC001327-RA	FOCC000303	FOCC000303
FOCC001328-RA	FOCC000304	FOCC000304
FOCC001329-RA	FOCC000305	FOCC000305
FOCC001330-RA	FOCC000306	FOCC000306
FOCC001331-RA	FOCC000307	FOCC000307
FOCC001332-RA	FOCC000308	FOCC000308
FOCC001333-RA	FOCC000309	FOCC000309
FOCC001334-RA	FOCC000310	FOCC000310
FOCC001335-RA	FOCC000311	FOCC000311
FOCC001336-RA	FOCC000312	FOCC000312
FOCC001337-RA	FOCC000313	FOCC000313
FOCC001338-RA	FOCC000314	FOCC000314
FOCC001339-RA	FOCC000315	FOCC000315
FOCC001340-RA	FOCC000316	FOCC000316
FOCC001341-RA	FOCC000317	FOCC000317
FOCC001342-RA	FOCC000318	FOCC000318
FOCC001343-RA	FOCC000319	FOCC000319
FOCC001344-RA	FOCC000320	FOCC000320
FOCC001345-RA	FOCC000321	FOCC000321
FOCC001346-RA	FOCC000322	FOCC000322
FOCC001347-RA	FOCC000323	FOCC000323
FOCC001348-RA	FOCC000324	FOCC000324
FOCC001349-RA	Cytochrome P450 CYP307	FOCC000325
FOCC001350-RA	FOCC000326	FOCC000326
FOCC001351-RA	FOCC000327	FOCC000327
FOCC001352-RA	FOCC000328	FOCC000328
FOCC001353-RA	FOCC000329	FOCC000329
FOCC001354-RA	FOCC000330	FOCC000330
FOCC001355-RA	FOCC000331	FOCC000331
FOCC001356-RA	FOCC000332	FOCC000332
FOCC001357-RA	FOCC000333	FOCC000333
FOCC001358-RA	FOCC000334	FOCC000334
FOCC001359-RA	FOCC000335	FOCC000335
FOCC001360-RA	FOCC000336	FOCC000336
FOCC001361-RA	FOCC000337	FOCC000337
FOCC001362-RA	FOCC000338	FOCC000338
FOCC001363-RA	FOCC000339	FOCC000339
FOCC001364-RA	FOCC000340	FOCC000340
FOCC001365-RA	FOCC000341	FOCC000341
FOCC001366-RA	FOCC000342	FOCC000342
FOCC001367-RA	FOCC000343	FOCC000343
FOCC001368-RA	FOCC000344	FOCC000344
FOCC001369-RA	FOCC000345	FOCC000345
FOCC001370-RA	FOCC000346	FOCC000346
FOCC001371-RA	FOCC000347	FOCC000347
FOCC001372-RA	FOCC000348	FOCC000348
FOCC001373-RA	FOCC000349	FOCC000349
FOCC001374-RA	FOCC000350	FOCC000350
FOCC001375-RA	FOCC000351	FOCC000351
FOCC001376-RA	FOCC000352	FOCC000352
FOCC001377-RA	FOCC000353	FOCC000353
FOCC001378-RA	FOCC000354	FOCC000354
FOCC001379-RA	FOCC000355	FOCC000355
FOCC001380-RA	FOCC000356	FOCC000356
FOCC001381-RA	FOCC000357	FOCC000357
FOCC001382-RA	FOCC000358	FOCC000358
FOCC001383-RA	FOCC000359	FOCC000359
FOCC001384-RA	FOCC000360	FOCC000360
FOCC001385-RA	FOCC000361	FOCC000361
FOCC001386-RA	FOCC000362	FOCC000362
FOCC001387-RA	FOCC000363	FOCC000363
FOCC001388-RA	FOCC000364	FOCC000364
FOCC001389-RA	FOCC000365	FOCC000365
FOCC001390-RA	FOCC000366	FOCC000366
FOCC001391-RA	FOCC000367	FOCC000367
FOCC001392-RA	FOCC000368	FOCC000368
FOCC001393-RA	FOCC000369	FOCC000369
FOCC001394-RA	FOCC000370	FOCC000370
FOCC001395-RA	FOCC000371	FOCC000371
FOCC001396-RA	FOCC000372	FOCC000372
FOCC001397-RA	FOCC000373	FOCC000373
FOCC001398-RA	FOCC000374	FOCC000374
FOCC001398-RA	FOCC000374	FOCC000374
FOCC001399-RA	Autophagy-related gene 1	FOCC000375
FOCC001400-RA	FOCC000376	FOCC000376
FOCC001401-RA	FOCC000377	FOCC000377
FOCC001402-RA	FOCC000378	FOCC000378
FOCC001403-RA	FOCC000379	FOCC000379
FOCC001404-RA	FOCC000380	FOCC000380
FOCC001405-RA	FOCC000381	FOCC000381
FOCC001406-RA	FOCC000382	FOCC000382
FOCC001407-RA	FOCC000383	FOCC000383
FOCC001408-RA	FOCC000384	FOCC000384
FOCC001409-RA	FOCC000385	FOCC000385
FOCC001410-RA	FOCC000386	FOCC000386
FOCC001411-RA	FOCC000387	FOCC000387
FOCC001412-RA	FOCC000388	FOCC000388
FOCC001413-RA	FOCC000389	FOCC000389
FOCC001414-RA	FOCC000390	FOCC000390
FOCC001415-RA	FOCC000391	FOCC000391
FOCC001416-RA	FOCC000392	FOCC000392
FOCC001417-RA	FOCC000393	FOCC000393
FOCC001418-RA	pancreatic triacylglycerol lipase-like	FOCC000394
FOCC001419-RA	peptidoglycan-recognition protein	FOCC000395
FOCC001420-RA	FOCC000396	FOCC000396
FOCC001421-RA	peroxidase-like	FOCC000397
FOCC001422-RA	FOCC000398	FOCC000398
FOCC001423-RA	FOCC000399	FOCC000399
FOCC001424-RA	FOCC000400	FOCC000400
FOCC001425-RA	FOCC000401	FOCC000401
FOCC001426-RA	FOCC000402	FOCC000402
FOCC001427-RA	FOCC000403	FOCC000403
FOCC001428-RA	FOCC000404	FOCC000404
FOCC001429-RA	FOCC000405	FOCC000405
FOCC001430-RA	FOCC000406	FOCC000406
FOCC001431-RA	FOCC000407	FOCC000407
FOCC001432-RA	FOCC000408	FOCC000408
FOCC001433-RA	FOCC000409	FOCC000409
FOCC001434-RA	FOCC000410	FOCC000410
FOCC001435-RA	FOCC000411	FOCC000411
FOCC001436-RA	FOCC000412	FOCC000412
FOCC001437-RA	FOCC000413	FOCC000413
FOCC001438-RA	FOCC000414	FOCC000414
FOCC001439-RA	FOCC000415	FOCC000415
FOCC001440-RA	FOCC000416	FOCC000416
FOCC001441-RA	FOCC000417	FOCC000417
FOCC001442-RA	FOCC000418	FOCC000418
FOCC001443-RA	FOCC000419	FOCC000419
FOCC001445-RA	Seven up	FOCC000420
FOCC001444-RA	Seven up	FOCC000420
FOCC001446-RA	FOCC000421	FOCC000421
FOCC001447-RA	FOCC000422	FOCC000422
FOCC001861-RA	FOCC000423	FOCC000423
FOCC001862-RA	FOCC000424	FOCC000424
FOCC001863-RA	FOCC000425	FOCC000425
FOCC001864-RA	FOCC000426	FOCC000426
FOCC001865-RA	FOCC000427	FOCC000427
FOCC001866-RA	FOCC000428	FOCC000428
FOCC001867-RA	FOCC000429	FOCC000429
FOCC001868-RA	FOCC000430	FOCC000430
FOCC001869-RA	FOCC000431	FOCC000431
FOCC001870-RA	FOCC000432	FOCC000432
FOCC001871-RA	FOCC000433	FOCC000433
NA	FOCC000434	FOCC000434
FOCC001872-RA	FOCC000435	FOCC000435
FOCC001873-RA	FOCC000436	FOCC000436
FOCC001874-RA	FOCC000437	FOCC000437
FOCC001875-RA	FOCC000438	FOCC000438
FOCC001876-RA	FOCC000439	FOCC000439
FOCC001877-RA	FOCC000440	FOCC000440
FOCC001878-RA	FOCC000441	FOCC000441
FOCC001879-RA	FOCC000442	FOCC000442
FOCC001880-RA	FOCC000443	FOCC000443
FOCC001881-RA	FOCC000444	FOCC000444
FOCC001882-RA	FOCC000445	FOCC000445
FOCC001883-RA	FOCC000446	FOCC000446
FOCC001884-RA	FOCC000447	FOCC000447
FOCC001885-RA	FOCC000448	FOCC000448
FOCC001886-RA	FOCC000449	FOCC000449
FOCC001887-RA	FOCC000450	FOCC000450
FOCC001888-RA	FOCC000451	FOCC000451
FOCC001889-RA	FOCC000452	FOCC000452
FOCC001890-RA	FOCC000453	FOCC000453
FOCC001891-RA	FOCC000454	FOCC000454
FOCC001892-RA	FOCC000455	FOCC000455
FOCC001893-RA	FOCC000456	FOCC000456
FOCC001894-RA	FOCC000457	FOCC000457
FOCC001895-RA	FOCC000458	FOCC000458
FOCC001896-RA	FOCC000459	FOCC000459
FOCC001897-RA	FOCC000460	FOCC000460
FOCC001898-RA	FOCC000461	FOCC000461
FOCC001899-RA	FOCC000462	FOCC000462
FOCC001900-RA	FOCC000463	FOCC000463
FOCC001901-RA	FOCC000464	FOCC000464
FOCC001902-RA	FOCC000465	FOCC000465
FOCC001903-RA	FOCC000466	FOCC000466
FOCC001904-RA	FOCC000467	FOCC000467
FOCC001905-RA	FOCC000468	FOCC000468
FOCC001906-RA	FOCC000469	FOCC000469
FOCC001907-RA	FOCC000470	FOCC000470
FOCC001908-RA	FOCC000471	FOCC000471
FOCC001909-RA	FOCC000472	FOCC000472
FOCC001910-RA	FOCC000473	FOCC000473
FOCC001911-RA	FOCC000474	FOCC000474
FOCC001912-RA	FOCC000475	FOCC000475
FOCC001913-RA	FOCC000476	FOCC000476
FOCC001914-RA	TMEM9 Family Protein	FOCC000477
FOCC001914-RA	Cytochrome P450 CYP6	FOCC000478
FOCC001915-RA	FOCC000479	FOCC000479
FOCC001916-RA	FOCC000480	FOCC000480
FOCC001917-RA	FOCC000481	FOCC000481
FOCC001918-RA	FOCC000482	FOCC000482
FOCC001919-RA	FOCC000483	FOCC000483
FOCC001920-RA	FOCC000484	FOCC000484
FOCC001921-RA	FOCC000485	FOCC000485
FOCC001922-RA	FOCC000486	FOCC000486
FOCC001923-RA	FOCC000487	FOCC000487
FOCC001924-RA	FOCC000488	FOCC000488
FOCC001925-RA	FOCC000489	FOCC000489
FOCC001926-RA	FOCC000490	FOCC000490
FOCC001927-RA	FOCC000491	FOCC000491
FOCC001928-RA	FOCC000492	FOCC000492
FOCC001929-RA	chitin synthase 1	FOCC000493
FOCC001929-RA	chitin synthase 1	FOCC000493
FOCC001929-RA	chitin synthase 1	FOCC000493
FOCC001929-RA	chitin synthase 1	FOCC000493
FOCC001930-RA	poly(U)-specific endoribonuclease	FOCC000494
FOCC001930-RA	protein MMS22-like	FOCC000495
FOCC001931-RA	FOCC000496	FOCC000496
FOCC001932-RA	FOCC000497	FOCC000497
FOCC001933-RA	FOCC000498	FOCC000498
FOCC001934-RA	FOCC000499	FOCC000499
FOCC001935-RA	FOCC000500	FOCC000500
FOCC001936-RA	FOCC000501	FOCC000501
FOCC001937-RA	FOCC000502	FOCC000502
FOCC001938-RA	FOCC000503	FOCC000503
FOCC001939-RA	FOCC000504	FOCC000504
FOCC001940-RA	FOCC000505	FOCC000505
FOCC001941-RA	FOCC000506	FOCC000506
FOCC001942-RA	FOCC000507	FOCC000507
FOCC001943-RA	FOCC000508	FOCC000508
FOCC001944-RA	FOCC000509	FOCC000509
FOCC001945-RA	FOCC000510	FOCC000510
FOCC001946-RA	FOCC000511	FOCC000511
FOCC001947-RA	FOCC000512	FOCC000512
FOCC001948-RA	FOCC000513	FOCC000513
FOCC001949-RA	FOCC000514	FOCC000514
FOCC001950-RA	FOCC000515	FOCC000515
FOCC001951-RA	FOCC000516	FOCC000516
FOCC001952-RA	FOCC000517	FOCC000517
FOCC001953-RA	FOCC000518	FOCC000518
FOCC001954-RA	FOCC000519	FOCC000519
FOCC001955-RA	FOCC000520	FOCC000520
FOCC001956-RA	FOCC000521	FOCC000521
FOCC001957-RA	FOCC000522	FOCC000522
FOCC001958-RA	FOCC000523	FOCC000523
FOCC001959-RA	FOCC000524	FOCC000524
FOCC001960-RA	FOCC000525	FOCC000525
FOCC001961-RA	FOCC000526	FOCC000526
FOCC001962-RA	FOCC000527	FOCC000527
FOCC001963-RA	FOCC000528	FOCC000528
FOCC001964-RA	FOCC000529	FOCC000529
FOCC001965-RA	FOCC000530	FOCC000530
FOCC001967-RA	ALK Tyrosine-kinase receptor	FOCC000531
FOCC001966-RA	ALK Tyrosine-kinase receptor	FOCC000531
FOCC001967-RA	ALK Tyrosine-kinase receptor	FOCC000532
FOCC001966-RA	ALK Tyrosine-kinase receptor	FOCC000532
FOCC001967-RA	ALK Tyrosine-kinase receptor	FOCC000533
FOCC001966-RA	ALK Tyrosine-kinase receptor	FOCC000533
FOCC001968-RA	FOCC000534	FOCC000534
FOCC001969-RA	FOCC000535	FOCC000535
FOCC001970-RA	FOCC000536	FOCC000536
FOCC001971-RA	FOCC000537	FOCC000537
FOCC001972-RA	FOCC000538	FOCC000538
FOCC001973-RA	FOCC000539	FOCC000539
FOCC001974-RA	FOCC000540	FOCC000540
FOCC001975-RA	FOCC000541	FOCC000541
FOCC001976-RA	FOCC000542	FOCC000542
FOCC001977-RA	FOCC000543	FOCC000543
FOCC001978-RA	FOCC000544	FOCC000544
FOCC001979-RA	FOCC000545	FOCC000545
FOCC001980-RA	FOCC000546	FOCC000546
FOCC001981-RA	FOCC000547	FOCC000547
FOCC001982-RA	FOCC000548	FOCC000548
FOCC001983-RA	FOCC000549	FOCC000549
FOCC001984-RA	FOCC000550	FOCC000550
FOCC001985-RA	FOCC000551	FOCC000551
FOCC001986-RA	FOCC000552	FOCC000552
FOCC001987-RA	FOCC000553	FOCC000553
FOCC001988-RA	FOCC000554	FOCC000554
FOCC001989-RA	FOCC000555	FOCC000555
FOCC001990-RA	FOCC000556	FOCC000556
FOCC001991-RA	FOCC000557	FOCC000557
FOCC001992-RA	FOCC000558	FOCC000558
FOCC001993-RA	FOCC000559	FOCC000559
FOCC001994-RA	FOCC000560	FOCC000560
FOCC001995-RA	FOCC000561	FOCC000561
FOCC001996-RA	FOCC000562	FOCC000562
FOCC001997-RA	FOCC000563	FOCC000563
FOCC001998-RA	FOCC000564	FOCC000564
FOCC001999-RA	regulator of telomere elongation helicase 1 homolog	FOCC000565
FOCC001999-RA	regulator of telomere elongation helicase 1 homolog	FOCC000566
FOCC001999-RA	regulator of telomere elongation helicase 1 homolog	FOCC000567
FOCC002000-RA	FOCC000568	FOCC000568
FOCC002001-RA	FOCC000569	FOCC000569
FOCC002002-RA	FOCC000570	FOCC000570
FOCC002003-RA	FOCC000571	FOCC000571
FOCC002004-RA	FOCC000572	FOCC000572
FOCC002005-RA	FOCC000573	FOCC000573
FOCC002006-RA	FOCC000574	FOCC000574
FOCC002007-RA	FOCC000575	FOCC000575
FOCC002008-RA	FOCC000576	FOCC000576
FOCC002009-RA	FOCC000577	FOCC000577
FOCC002010-RA	FOCC000578	FOCC000578
FOCC002011-RA	FOCC000579	FOCC000579
FOCC002012-RA	FOCC000580	FOCC000580
FOCC002013-RA	FOCC000581	FOCC000581
FOCC002014-RA	FOCC000582	FOCC000582
FOCC002015-RA	FOCC000583	FOCC000583
FOCC002016-RA	FOCC000584	FOCC000584
FOCC001448-RA	FOCC000585	FOCC000585
FOCC001449-RA	FOCC000586	FOCC000586
FOCC001450-RA	FOCC000587	FOCC000587
FOCC001451-RA	FOCC000588	FOCC000588
FOCC001452-RA	FOCC000589	FOCC000589
FOCC001453-RA	FOCC000590	FOCC000590
FOCC001454-RA	FOCC000591	FOCC000591
FOCC001455-RA	FOCC000592	FOCC000592
FOCC001456-RA	FOCC000593	FOCC000593
FOCC001457-RA	FOCC000594	FOCC000594
FOCC001458-RA	FOCC000595	FOCC000595
FOCC001459-RA	FOCC000596	FOCC000596
FOCC001460-RA	FOCC000597	FOCC000597
FOCC001461-RA	FOCC000598	FOCC000598
FOCC001462-RA	FOCC000599	FOCC000599
FOCC001463-RA	FOCC000600	FOCC000600
FOCC001464-RA	FOCC000601	FOCC000601
FOCC001465-RA	FOCC000602	FOCC000602
FOCC001466-RA	FOCC000603	FOCC000603
FOCC001467-RA	FOCC000604	FOCC000604
FOCC001468-RA	FOCC000605	FOCC000605
FOCC001469-RA	FOCC000606	FOCC000606
FOCC001470-RA	FOCC000607	FOCC000607
FOCC001471-RA	FOCC000608	FOCC000608
FOCC001472-RA	FOCC000609	FOCC000609
FOCC001473-RA	FOCC000610	FOCC000610
FOCC001474-RA	FOCC000611	FOCC000611
FOCC001475-RA	FOCC000612	FOCC000612
FOCC001476-RA	FOCC000613	FOCC000613
FOCC001477-RA	FOCC000614	FOCC000614
FOCC001478-RA	FOCC000615	FOCC000615
FOCC001479-RA	FOCC000616	FOCC000616
FOCC001480-RA	FOCC000617	FOCC000617
FOCC001482-RA	FOCC000618	FOCC000618
FOCC001481-RA	FOCC000618	FOCC000618
FOCC001483-RA	Cytochrome P450 Cyp4 (partial)	FOCC000619
FOCC001484-RA	Cytochrome P450 CYP4	FOCC000620
FOCC001485-RA	FOCC000621	FOCC000621
FOCC001486-RA	FOCC000622	FOCC000622
FOCC001487-RA	FOCC000623	FOCC000623
FOCC001488-RA	FOCC000624	FOCC000624
FOCC001489-RA	FOCC000625	FOCC000625
FOCC001490-RA	FOCC000626	FOCC000626
FOCC001491-RA	FOCC000627	FOCC000627
FOCC001492-RA	FOCC000628	FOCC000628
FOCC001493-RA	FOCC000629	FOCC000629
FOCC001494-RA	FOCC000630	FOCC000630
FOCC001495-RA	FOCC000631	FOCC000631
FOCC001496-RA	FOCC000632	FOCC000632
FOCC001497-RA	FOCC000633	FOCC000633
FOCC001498-RA	FOCC000634	FOCC000634
FOCC001499-RA	FOCC000635	FOCC000635
FOCC001500-RA	FOCC000636	FOCC000636
FOCC001501-RA	FOCC000637	FOCC000637
FOCC001502-RA	FOCC000638	FOCC000638
FOCC001503-RA	FOCC000639	FOCC000639
FOCC001504-RA	FOCC000640	FOCC000640
FOCC001505-RA	FOCC000641	FOCC000641
FOCC001506-RA	FOCC000642	FOCC000642
FOCC001507-RA	FOCC000643	FOCC000643
FOCC001508-RA	FOCC000644	FOCC000644
FOCC001509-RA	FOCC000645	FOCC000645
FOCC001510-RA	FOCC000646	FOCC000646
FOCC001511-RA	FOCC000647	FOCC000647
FOCC001512-RA	FOCC000648	FOCC000648
FOCC001513-RA	FOCC000649	FOCC000649
FOCC001514-RA	FOCC000650	FOCC000650
FOCC001515-RA	FOCC000651	FOCC000651
FOCC001516-RA	FOCC000652	FOCC000652
FOCC001517-RA	FOCC000653	FOCC000653
FOCC001518-RA	FOCC000654	FOCC000654
FOCC001519-RA	FOCC000655	FOCC000655
FOCC001520-RA	FOCC000656	FOCC000656
FOCC001521-RA	FOCC000657	FOCC000657
FOCC001522-RA	FOCC000658	FOCC000658
FOCC001523-RA	FOCC000659	FOCC000659
FOCC001524-RA	FOCC000660	FOCC000660
FOCC001525-RA	FOCC000661	FOCC000661
FOCC001526-RA	Cytochrome P450 CYP6	FOCC000662
FOCC001527-RA	FOCC000663	FOCC000663
FOCC001529-RA	FOCC000664	FOCC000664
FOCC001528-RA	FOCC000665	FOCC000665
FOCC001530-RA	FOCC000666	FOCC000666
FOCC001531-RA	FOCC000667	FOCC000667
FOCC001532-RA	FOCC000668	FOCC000668
FOCC001533-RA	FOCC000669	FOCC000669
FOCC001534-RA	FOCC000670	FOCC000670
FOCC001535-RA	FOCC000671	FOCC000671
NA	FOCC000672	FOCC000672
FOCC001536-RA	FOCC000673	FOCC000673
FOCC001537-RA	FOCC000674	FOCC000674
FOCC001538-RA	FOCC000675	FOCC000675
FOCC001539-RA	FOCC000676	FOCC000676
FOCC001540-RA	FOCC000677	FOCC000677
FOCC001541-RA	FOCC000678	FOCC000678
FOCC001542-RA	FOCC000679	FOCC000679
FOCC001543-RA	FOCC000680	FOCC000680
FOCC001544-RA	FOCC000681	FOCC000681
FOCC001545-RA	FOCC000682	FOCC000682
FOCC001546-RA	FOCC000683	FOCC000683
FOCC001547-RA	FOCC000684	FOCC000684
FOCC001548-RA	V-ATPase V1 Subunit G	FOCC000685
FOCC001549-RA	FOCC000686	FOCC000686
FOCC001550-RA	FOCC000687	FOCC000687
FOCC001551-RA	FOCC000688	FOCC000688
FOCC001552-RA	FOCC000689	FOCC000689
NA	FOCC000690	FOCC000690
FOCC001553-RA	FOCC000691	FOCC000691
FOCC001554-RA	FOCC000692	FOCC000692
FOCC001555-RA	FOCC000693	FOCC000693
FOCC001556-RA	FOCC000694	FOCC000694
FOCC001557-RA	FOCC000695	FOCC000695
FOCC001558-RA	FOCC000696	FOCC000696
FOCC001559-RA	FOCC000697	FOCC000697
FOCC001560-RA	FOCC000698	FOCC000698
FOCC001561-RA	FOCC000699	FOCC000699
FOCC001562-RA	FOCC000700	FOCC000700
FOCC001563-RA	FOCC000701	FOCC000701
FOCC001564-RA	FOCC000702	FOCC000702
FOCC001565-RA	FOCC000703	FOCC000703
FOCC001566-RA	FOCC000704	FOCC000704
FOCC001567-RA	FOCC000705	FOCC000705
FOCC001568-RA	FOCC000706	FOCC000706
FOCC001569-RA	FOCC000707	FOCC000707
FOCC001570-RA	FOCC000708	FOCC000708
FOCC001571-RA	FOCC000709	FOCC000709
FOCC001572-RA	FOCC000710	FOCC000710
FOCC001573-RA	FOCC000711	FOCC000711
FOCC001574-RA	FOCC000712	FOCC000712
FOCC001575-RA	FOCC000713	FOCC000713
FOCC001576-RA	FOCC000714	FOCC000714
FOCC001577-RA	FOCC000715	FOCC000715
FOCC001578-RA	FOCC000716	FOCC000716
FOCC001579-RA	FOCC000717	FOCC000717
FOCC001580-RA	FOCC000718	FOCC000718
FOCC001581-RA	FOCC000719	FOCC000719
FOCC001582-RA	FOCC000720	FOCC000720
FOCC001583-RA	FOCC000721	FOCC000721
FOCC001584-RA	FOCC000722	FOCC000722
FOCC001585-RA	FOCC000723	FOCC000723
FOCC001586-RA	FOCC000724	FOCC000724
FOCC001587-RA	FOCC000725	FOCC000725
FOCC001588-RA	FOCC000726	FOCC000726
FOCC001589-RA	FOCC000727	FOCC000727
FOCC001590-RA	FOCC000728	FOCC000728
FOCC001591-RA	FOCC000729	FOCC000729
FOCC001592-RA	Trapped-in-Endoderme part 2	FOCC000730
FOCC001593-RA	FOCC000731	FOCC000731
FOCC001594-RA	FOCC000732	FOCC000732
FOCC001595-RA	FOCC000733	FOCC000733
FOCC001596-RA	FOCC000734	FOCC000734
FOCC001597-RA	FOCC000735	FOCC000735
FOCC001598-RA	FOCC000736	FOCC000736
FOCC001599-RA	FOCC000737	FOCC000737
FOCC001600-RA	FOCC000738	FOCC000738
FOCC001601-RA	FOCC000739	FOCC000739
FOCC001602-RA	FOCC000740	FOCC000740
FOCC001603-RA	FOCC000741	FOCC000741
FOCC001604-RA	FOCC000742	FOCC000742
FOCC001605-RA	FOCC000743	FOCC000743
FOCC001606-RA	FOCC000744	FOCC000744
FOCC001607-RA	FOCC000745	FOCC000745
FOCC001608-RA	FOCC000746	FOCC000746
FOCC001609-RA	FOCC000747	FOCC000747
FOCC001610-RA	FOCC000748	FOCC000748
FOCC001611-RA	FOCC000749	FOCC000749
FOCC001612-RA	FOCC000750	FOCC000750
FOCC001613-RA	FOCC000751	FOCC000751
FOCC001614-RA	FOCC000752	FOCC000752
FOCC001615-RA	FOCC000753	FOCC000753
FOCC001616-RA	FOCC000754	FOCC000754
FOCC001617-RA	FOCC000755	FOCC000755
FOCC001618-RA	FOCC000756	FOCC000756
FOCC001619-RA	FOCC000757	FOCC000757
FOCC001620-RA	FOCC000758	FOCC000758
FOCC001621-RA	FOCC000759	FOCC000759
FOCC001622-RA	FOCC000760	FOCC000760
FOCC001623-RA	FOCC000761	FOCC000761
FOCC001624-RA	FOCC000762	FOCC000762
FOCC001625-RA	FOCC000763	FOCC000763
FOCC001626-RA	FOCC000764	FOCC000764
FOCC001627-RA	FOCC000765	FOCC000765
FOCC001628-RA	FOCC000766	FOCC000766
FOCC001629-RA	Periviscerokinin Receptor	FOCC000767
FOCC001631-RA	Periviscerokinin Receptor	FOCC000767
FOCC001630-RA	FOCC000768	FOCC000768
FOCC001632-RA	FOCC000769	FOCC000769
FOCC001633-RA	FOCC000770	FOCC000770
FOCC001634-RA	FOCC000771	FOCC000771
FOCC001635-RA	FOCC000772	FOCC000772
FOCC001636-RA	FOCC000773	FOCC000773
FOCC001637-RA	FOCC000774	FOCC000774
FOCC001638-RA	FOCC000775	FOCC000775
FOCC001639-RA	FOCC000776	FOCC000776
FOCC001640-RA	FOCC000777	FOCC000777
FOCC001641-RA	FOCC000778	FOCC000778
FOCC001642-RA	FOCC000779	FOCC000779
FOCC001643-RA	FOCC000780	FOCC000780
FOCC001644-RA	FOCC000781	FOCC000781
FOCC001645-RA	FOCC000782	FOCC000782
FOCC001646-RA	FOCC000783	FOCC000783
FOCC001647-RA	FOCC000784	FOCC000784
FOCC001648-RA	FOCC000785	FOCC000785
FOCC001649-RA	FOCC000786	FOCC000786
FOCC001650-RA	FOCC000787	FOCC000787
FOCC001651-RA	NF-kappa-B inhibitor Cactus	FOCC000788
FOCC001652-RA	FOCC000789	FOCC000789
FOCC001653-RA	FOCC000790	FOCC000790
FOCC001654-RA	ergic-53	FOCC000791
FOCC001655-RA	FOCC000792	FOCC000792
FOCC001656-RA	FOCC000793	FOCC000793
FOCC001657-RA	FOCC000794	FOCC000794
FOCC001658-RA	FOCC000795	FOCC000795
FOCC001659-RA	FOCC000796	FOCC000796
FOCC001660-RA	FOCC000797	FOCC000797
FOCC001661-RA	FOCC000798	FOCC000798
FOCC001662-RA	FOCC000799	FOCC000799
FOCC001663-RA	FOCC000800	FOCC000800
FOCC001664-RA	FOCC000801	FOCC000801
FOCC001665-RA	FOCC000802	FOCC000802
FOCC001666-RA	FOCC000803	FOCC000803
FOCC001667-RA	FOCC000804	FOCC000804
FOCC002356-RA	FOCC000805	FOCC000805
FOCC002357-RA	FOCC000806	FOCC000806
FOCC002358-RA	FOCC000807	FOCC000807
FOCC002359-RA	FOCC000808	FOCC000808
FOCC002360-RA	FOCC000809	FOCC000809
FOCC002361-RA	FOCC000810	FOCC000810
FOCC002362-RA	putative salivary gland protein 25	FOCC000811
FOCC002363-RA	FOCC000812	FOCC000812
FOCC002364-RA	FOCC000813	FOCC000813
FOCC002365-RA	FOCC000814	FOCC000814
FOCC002366-RA	FOCC000815	FOCC000815
FOCC002367-RA	FOCC000816	FOCC000816
FOCC002368-RA	FOCC000817	FOCC000817
FOCC002369-RA	FOCC000818	FOCC000818
FOCC002370-RA	FOCC000819	FOCC000819
FOCC002371-RA	FOCC000820	FOCC000820
FOCC002372-RA	FOCC000821	FOCC000821
NA	FOCC000822	FOCC000822
FOCC002373-RA	FOCC000823	FOCC000823
FOCC002374-RA	FOCC000824	FOCC000824
FOCC002375-RA	FOCC000825	FOCC000825
FOCC002376-RA	FOCC000826	FOCC000826
FOCC002377-RA	FOCC000827	FOCC000827
FOCC002378-RA	FOCC000828	FOCC000828
FOCC002379-RA	FOCC000829	FOCC000829
FOCC002380-RA	FOCC000830	FOCC000830
FOCC002381-RA	FOCC000831	FOCC000831
FOCC002382-RA	FOCC000832	FOCC000832
FOCC002383-RA	FOCC000833	FOCC000833
FOCC002384-RA	FOCC000834	FOCC000834
FOCC002385-RA	FOCC000835	FOCC000835
FOCC002386-RA	FOCC000836	FOCC000836
FOCC002387-RA	FOCC000837	FOCC000837
FOCC002388-RA	FOCC000838	FOCC000838
FOCC002389-RA	FOCC000839	FOCC000839
FOCC002390-RA	FOCC000840	FOCC000840
FOCC002391-RA	FOCC000841	FOCC000841
FOCC002392-RA	FOCC000842	FOCC000842
FOCC002393-RA	FOCC000843	FOCC000843
FOCC002394-RA	FOCC000844	FOCC000844
FOCC002395-RA	FOCC000845	FOCC000845
FOCC002396-RA	FOCC000846	FOCC000846
FOCC002397-RA	FOCC000847	FOCC000847
FOCC002398-RA	FOCC000848	FOCC000848
FOCC002399-RA	FOCC000849	FOCC000849
FOCC002400-RA	FOCC000850	FOCC000850
FOCC002401-RA	FOCC000851	FOCC000851
FOCC002402-RA	FOCC000852	FOCC000852
FOCC002403-RA	FOCC000853	FOCC000853
FOCC002404-RA	FOCC000854	FOCC000854
FOCC002405-RA	FOCC000855	FOCC000855
FOCC002406-RA	FOCC000856	FOCC000856
FOCC002407-RA	FOCC000857	FOCC000857
FOCC002408-RA	FOCC000858	FOCC000858
FOCC002409-RA	FOCC000859	FOCC000859
FOCC002410-RA	FOCC000860	FOCC000860
FOCC002411-RA	FOCC000861	FOCC000861
FOCC002412-RA	FOCC000862	FOCC000862
FOCC002413-RA	FOCC000863	FOCC000863
FOCC002414-RA	FOCC000864	FOCC000864
FOCC002415-RA	FOCC000865	FOCC000865
FOCC002416-RA	FOCC000866	FOCC000866
FOCC002417-RA	FOCC000867	FOCC000867
FOCC002418-RA	FOCC000868	FOCC000868
FOCC002419-RA	FOCC000869	FOCC000869
FOCC002420-RA	FOCC000870	FOCC000870
FOCC002421-RA	FOCC000871	FOCC000871
FOCC002422-RA	FOCC000872	FOCC000872
FOCC002423-RA	FOCC000873	FOCC000873
FOCC002424-RA	FOCC000874	FOCC000874
NA	FOCC000875	FOCC000875
FOCC002425-RA	FOCC000876	FOCC000876
FOCC002426-RA	FOCC000877	FOCC000877
FOCC002427-RA	FOCC000878	FOCC000878
FOCC002428-RA	FOCC000879	FOCC000879
FOCC002429-RA	FOCC000880	FOCC000880
FOCC002430-RA	FOCC000881	FOCC000881
FOCC002431-RA	FOCC000882	FOCC000882
FOCC002432-RA	FOCC000883	FOCC000883
FOCC002433-RA	FOCC000884	FOCC000884
FOCC002434-RA	FOCC000885	FOCC000885
FOCC002435-RA	FOCC000886	FOCC000886
FOCC002436-RA	FOCC000887	FOCC000887
FOCC002437-RA	FOCC000888	FOCC000888
FOCC002438-RA	FOCC000889	FOCC000889
FOCC002439-RA	FOCC000890	FOCC000890
FOCC002440-RA	FOCC000891	FOCC000891
FOCC002441-RA	FOCC000892	FOCC000892
FOCC002442-RA	FOCC000893	FOCC000893
FOCC002443-RA	FOCC000894	FOCC000894
FOCC002444-RA	FOCC000895	FOCC000895
FOCC002445-RA	FOCC000896	FOCC000896
FOCC002446-RA	FOCC000897	FOCC000897
FOCC002447-RA	FOCC000898	FOCC000898
FOCC002448-RA	FOCC000899	FOCC000899
FOCC002449-RA	FOCC000900	FOCC000900
FOCC002450-RA	FOCC000901	FOCC000901
FOCC002451-RA	FOCC000902	FOCC000902
FOCC002452-RA	FOCC000903	FOCC000903
FOCC002453-RA	FOCC000904	FOCC000904
FOCC002454-RA	FOCC000905	FOCC000905
FOCC002455-RA	FOCC000906	FOCC000906
FOCC002456-RA	FOCC000907	FOCC000907
FOCC002457-RA	FOCC000908	FOCC000908
FOCC002458-RA	FOCC000909	FOCC000909
FOCC002459-RA	Ionotropic receptor 202	FOCC000910
FOCC002460-RA	Ionotropic receptor 204	FOCC000911
FOCC002461-RA	FOCC000912	FOCC000912
FOCC002462-RA	FOCC000913	FOCC000913
FOCC002463-RA	FOCC000914	FOCC000914
FOCC002464-RA	FOCC000915	FOCC000915
FOCC002465-RA	FOCC000916	FOCC000916
FOCC002466-RA	abrupt	FOCC000917
FOCC002466-RA	abrupt	FOCC000917
FOCC002467-RA	FOCC000918	FOCC000918
FOCC002468-RA	FOCC000919	FOCC000919
FOCC002469-RA	FOCC000920	FOCC000920
FOCC002470-RA	FOCC000921	FOCC000921
FOCC002471-RA	FOCC000922	FOCC000922
FOCC002472-RA	FOCC000923	FOCC000923
FOCC002473-RA	FOCC000924	FOCC000924
FOCC002476-RA	FOCC000925	FOCC000925
FOCC002475-RA	FOCC000925	FOCC000925
FOCC002474-RA	FOCC000925	FOCC000925
NA	FOCC000926	FOCC000926
NA	Ionotropic receptor 203	FOCC000927
FOCC002477-RA	FOCC000928	FOCC000928
FOCC002478-RA	FOCC000929	FOCC000929
FOCC002479-RA	FOCC000930	FOCC000930
FOCC002480-RA	FOCC000931	FOCC000931
FOCC002481-RA	FOCC000932	FOCC000932
FOCC002482-RA	FOCC000933	FOCC000933
FOCC001668-RA	FOCC000934	FOCC000934
FOCC001669-RA	FOCC000935	FOCC000935
FOCC001670-RA	FOCC000936	FOCC000936
FOCC001671-RA	FOCC000937	FOCC000937
FOCC001672-RA	FOCC000938	FOCC000938
FOCC001673-RA	FOCC000939	FOCC000939
FOCC001674-RA	FOCC000940	FOCC000940
FOCC001675-RA	FOCC000941	FOCC000941
FOCC001676-RA	Orphan Neuropeptide Receptor 4	FOCC000942
FOCC001677-RA	FOCC000943	FOCC000943
FOCC001678-RA	FOCC000944	FOCC000944
FOCC001679-RA	FOCC000945	FOCC000945
FOCC001680-RA	FOCC000946	FOCC000946
FOCC001681-RA	FOCC000947	FOCC000947
FOCC001682-RA	FOCC000948	FOCC000948
FOCC001683-RA	FOCC000949	FOCC000949
FOCC001684-RA	FOCC000950	FOCC000950
FOCC001685-RA	FOCC000951	FOCC000951
FOCC001686-RA	FOCC000952	FOCC000952
FOCC001687-RA	FOCC000953	FOCC000953
FOCC001688-RA	FOCC000954	FOCC000954
FOCC001689-RA	FOCC000955	FOCC000955
FOCC001690-RA	FOCC000956	FOCC000956
FOCC001691-RA	FOCC000957	FOCC000957
FOCC001692-RA	FOCC000958	FOCC000958
FOCC001693-RA	FOCC000959	FOCC000959
FOCC001694-RA	FOCC000960	FOCC000960
FOCC001695-RA	FOCC000961	FOCC000961
FOCC001696-RA	FOCC000962	FOCC000962
FOCC001697-RA	FOCC000963	FOCC000963
FOCC001698-RA	FOCC000964	FOCC000964
FOCC001699-RA	FOCC000965	FOCC000965
FOCC001700-RA	FOCC000966	FOCC000966
FOCC001701-RA	FOCC000967	FOCC000967
FOCC001702-RA	FOCC000968	FOCC000968
FOCC001703-RA	FOCC000969	FOCC000969
FOCC001704-RA	FOCC000970	FOCC000970
FOCC001705-RA	FOCC000971	FOCC000971
FOCC001706-RA	FOCC000972	FOCC000972
FOCC001707-RA	FOCC000973	FOCC000973
FOCC001708-RA	FOCC000974	FOCC000974
FOCC001709-RA	FOCC000975	FOCC000975
FOCC001710-RA	FOCC000976	FOCC000976
FOCC001711-RA	FOCC000977	FOCC000977
FOCC001712-RA	FOCC000978	FOCC000978
FOCC001713-RA	FOCC000979	FOCC000979
FOCC001714-RA	FOCC000980	FOCC000980
FOCC001715-RA	FOCC000981	FOCC000981
FOCC001716-RA	FOCC000982	FOCC000982
FOCC001717-RA	FOCC000983	FOCC000983
FOCC001718-RA	FOCC000984	FOCC000984
FOCC001719-RA	FOCC000985	FOCC000985
FOCC001720-RA	FOCC000986	FOCC000986
FOCC001721-RA	FOCC000987	FOCC000987
FOCC001722-RA	FOCC000988	FOCC000988
FOCC001723-RA	FOCC000989	FOCC000989
FOCC001724-RA	FOCC000990	FOCC000990
FOCC001725-RA	FOCC000991	FOCC000991
FOCC001726-RA	FOCC000992	FOCC000992
FOCC001727-RA	FOCC000993	FOCC000993
FOCC001728-RA	FOCC000994	FOCC000994
FOCC001729-RA	FOCC000995	FOCC000995
FOCC001730-RA	FOCC000996	FOCC000996
FOCC001731-RA	FOCC000997	FOCC000997
FOCC001732-RA	FOCC000998	FOCC000998
FOCC001733-RA	FOCC000999	FOCC000999
FOCC001734-RA	FOCC001000	FOCC001000
FOCC001735-RA	FOCC001001	FOCC001001
FOCC001736-RA	FOCC001002	FOCC001002
FOCC001737-RA	FOCC001003	FOCC001003
FOCC001738-RA	FOCC001004	FOCC001004
FOCC001739-RA	FOCC001005	FOCC001005
FOCC001740-RA	FOCC001006	FOCC001006
FOCC001741-RA	FOCC001007	FOCC001007
FOCC001742-RA	FOCC001008	FOCC001008
FOCC001743-RA	FOCC001009	FOCC001009
FOCC001744-RA	FOCC001010	FOCC001010
FOCC001745-RA	FOCC001011	FOCC001011
FOCC001746-RA	FOCC001012	FOCC001012
FOCC001747-RA	FOCC001013	FOCC001013
FOCC001748-RA	FOCC001014	FOCC001014
FOCC001749-RA	FOCC001015	FOCC001015
FOCC001750-RA	FOCC001016	FOCC001016
FOCC001751-RA	FOCC001017	FOCC001017
FOCC001752-RA	FOCC001018	FOCC001018
FOCC001753-RA	FOCC001019	FOCC001019
FOCC001754-RA	FOCC001020	FOCC001020
FOCC001755-RA	FOCC001021	FOCC001021
FOCC001756-RA	FOCC001022	FOCC001022
FOCC001757-RA	FOCC001023	FOCC001023
FOCC001758-RA	FOCC001024	FOCC001024
FOCC001759-RA	FOCC001025	FOCC001025
FOCC001760-RA	FOCC001026	FOCC001026
FOCC001761-RA	FOCC001027	FOCC001027
FOCC001762-RA	FOCC001028	FOCC001028
FOCC001763-RA	FOCC001029	FOCC001029
FOCC001764-RA	FOCC001030	FOCC001030
FOCC001765-RA	FOCC001031	FOCC001031
FOCC001766-RA	FOCC001032	FOCC001032
FOCC001767-RA	FOCC001033	FOCC001033
FOCC001768-RA	FOCC001034	FOCC001034
FOCC001769-RA	FOCC001035	FOCC001035
FOCC001770-RA	FOCC001036	FOCC001036
FOCC001771-RA	FOCC001037	FOCC001037
FOCC001772-RA	FOCC001038	FOCC001038
FOCC001773-RA	FOCC001039	FOCC001039
FOCC001774-RA	FOCC001040	FOCC001040
FOCC001775-RA	FOCC001041	FOCC001041
FOCC001776-RA	FOCC001042	FOCC001042
FOCC001777-RA	FOCC001043	FOCC001043
FOCC001778-RA	FOCC001044	FOCC001044
FOCC001779-RA	FOCC001045	FOCC001045
FOCC001780-RA	FOCC001046	FOCC001046
FOCC001781-RA	FOCC001047	FOCC001047
FOCC001782-RA	FOCC001048	FOCC001048
FOCC001783-RA	FOCC001049	FOCC001049
FOCC001784-RA	FOCC001050	FOCC001050
FOCC001785-RA	FOCC001051	FOCC001051
FOCC001786-RA	FOCC001052	FOCC001052
FOCC001787-RA	FOCC001053	FOCC001053
FOCC001788-RA	FOCC001054	FOCC001054
FOCC001789-RA	FOCC001055	FOCC001055
FOCC001790-RA	FOCC001056	FOCC001056
FOCC001791-RA	FOCC001057	FOCC001057
FOCC001792-RA	Cytochrome P450 CYP6	FOCC001058
FOCC001793-RA	FOCC001059	FOCC001059
FOCC001794-RA	FOCC001060	FOCC001060
FOCC001795-RA	FOCC001061	FOCC001061
FOCC001796-RA	FOCC001062	FOCC001062
FOCC001797-RA	FOCC001063	FOCC001063
FOCC001798-RA	FOCC001064	FOCC001064
FOCC001799-RA	FOCC001065	FOCC001065
FOCC001800-RA	FOCC001066	FOCC001066
FOCC001801-RA	FOCC001067	FOCC001067
FOCC001802-RA	FOCC001068	FOCC001068
FOCC001803-RA	FOCC001069	FOCC001069
FOCC001804-RA	FOCC001070	FOCC001070
FOCC001805-RA	FOCC001071	FOCC001071
FOCC001806-RA	FOCC001072	FOCC001072
FOCC001807-RA	FOCC001073	FOCC001073
FOCC001808-RA	FOCC001074	FOCC001074
FOCC001809-RA	FOCC001075	FOCC001075
FOCC001810-RA	FOCC001076	FOCC001076
FOCC001811-RA	FOCC001077	FOCC001077
FOCC001812-RA	FOCC001078	FOCC001078
FOCC001813-RA	FOCC001079	FOCC001079
FOCC001814-RA	FOCC001080	FOCC001080
FOCC001815-RA	FOCC001081	FOCC001081
FOCC001816-RA	FOCC001082	FOCC001082
FOCC001817-RA	FOCC001083	FOCC001083
FOCC001818-RA	FOCC001084	FOCC001084
FOCC001819-RA	FOCC001085	FOCC001085
FOCC001820-RA	FOCC001086	FOCC001086
FOCC001821-RA	FOCC001087	FOCC001087
FOCC001822-RA	FOCC001088	FOCC001088
FOCC001823-RA	FOCC001089	FOCC001089
FOCC001824-RA	FOCC001090	FOCC001090
FOCC001825-RA	FOCC001091	FOCC001091
FOCC001826-RA	FOCC001092	FOCC001092
FOCC001827-RA	FOCC001093	FOCC001093
FOCC001828-RA	FOCC001094	FOCC001094
FOCC001829-RA	FOCC001095	FOCC001095
FOCC001830-RA	FOCC001096	FOCC001096
FOCC001831-RA	FOCC001097	FOCC001097
FOCC001832-RA	FOCC001098	FOCC001098
FOCC001833-RA	FOCC001099	FOCC001099
FOCC001834-RA	FOCC001100	FOCC001100
FOCC001835-RA	FOCC001101	FOCC001101
FOCC001836-RA	FOCC001102	FOCC001102
FOCC001838-RA	FOCC001103	FOCC001103
FOCC001837-RA	FOCC001104	FOCC001104
FOCC001839-RA	FOCC001105	FOCC001105
FOCC001840-RA	FOCC001106	FOCC001106
FOCC001841-RA	FOCC001107	FOCC001107
FOCC001842-RA	FOCC001108	FOCC001108
FOCC001843-RA	FOCC001109	FOCC001109
FOCC001844-RA	FOCC001110	FOCC001110
FOCC001845-RA	FOCC001111	FOCC001111
FOCC001846-RA	FOCC001112	FOCC001112
FOCC001847-RA	FOCC001113	FOCC001113
FOCC001848-RA	FOCC001114	FOCC001114
FOCC001849-RA	FOCC001115	FOCC001115
FOCC001850-RA	FOCC001116	FOCC001116
FOCC001851-RA	FOCC001117	FOCC001117
FOCC001852-RA	FOCC001118	FOCC001118
FOCC001853-RA	FOCC001119	FOCC001119
FOCC001854-RA	FOCC001120	FOCC001120
FOCC001855-RA	FOCC001121	FOCC001121
FOCC001856-RA	FOCC001122	FOCC001122
FOCC001857-RA	FOCC001123	FOCC001123
FOCC001858-RA	FOCC001124	FOCC001124
FOCC001859-RA	FOCC001125	FOCC001125
FOCC001860-RA	FOCC001126	FOCC001126
FOCC002017-RA	FOCC001127	FOCC001127
FOCC002018-RA	FOCC001128	FOCC001128
FOCC002019-RA	FOCC001129	FOCC001129
FOCC002020-RA	FOCC001130	FOCC001130
FOCC002021-RA	FOCC001131	FOCC001131
FOCC002022-RA	FOCC001132	FOCC001132
FOCC002023-RA	FOCC001133	FOCC001133
FOCC002024-RA	FOCC001134	FOCC001134
FOCC002025-RA	FOCC001135	FOCC001135
FOCC002026-RA	FOCC001136	FOCC001136
FOCC002027-RA	FOCC001137	FOCC001137
FOCC002028-RA	FOCC001138	FOCC001138
FOCC002029-RA	FOCC001139	FOCC001139
FOCC002030-RA	FOCC001140	FOCC001140
FOCC002031-RA	FOCC001141	FOCC001141
FOCC002032-RA	FOCC001142	FOCC001142
FOCC002033-RA	FOCC001143	FOCC001143
FOCC002034-RA	FOCC001144	FOCC001144
FOCC002035-RA	FOCC001145	FOCC001145
FOCC002036-RA	FOCC001146	FOCC001146
FOCC002037-RA	Cactin	FOCC001147
FOCC002038-RA	FOCC001148	FOCC001148
FOCC002039-RA	FOCC001149	FOCC001149
FOCC002040-RA	FOCC001150	FOCC001150
FOCC002041-RA	FOCC001151	FOCC001151
FOCC002042-RA	FOCC001152	FOCC001152
FOCC002043-RA	FOCC001153	FOCC001153
FOCC002044-RA	FOCC001154	FOCC001154
FOCC002045-RA	FOCC001155	FOCC001155
FOCC002046-RA	FOCC001156	FOCC001156
FOCC002047-RA	FOCC001157	FOCC001157
FOCC002048-RA	FOCC001158	FOCC001158
FOCC002049-RA	FOCC001159	FOCC001159
FOCC002050-RA	FOCC001160	FOCC001160
FOCC002051-RA	FOCC001161	FOCC001161
FOCC002052-RA	FOCC001162	FOCC001162
FOCC002053-RA	FOCC001163	FOCC001163
FOCC002054-RA	FOCC001164	FOCC001164
FOCC002055-RA	FOCC001165	FOCC001165
FOCC002056-RA	pancreatic triacylglycerol lipase-like	FOCC001166
FOCC002057-RA	FOCC001167	FOCC001167
FOCC002058-RA	FOCC001168	FOCC001168
FOCC002059-RA	FOCC001169	FOCC001169
FOCC002060-RA	Hopscotch Tyrosine-Protein Kinase JAK2 (partial)	FOCC001170
FOCC002060-RA	Hopscotch Tyrosine-Protein Kinase JAK2 (partial)	FOCC001170
FOCC002061-RA	FOCC001171	FOCC001171
FOCC002062-RA	FOCC001172	FOCC001172
FOCC002063-RA	FOCC001173	FOCC001173
FOCC002064-RA	FOCC001174	FOCC001174
FOCC002065-RA	FOCC001175	FOCC001175
FOCC002066-RA	FOCC001176	FOCC001176
FOCC002067-RA	FOCC001177	FOCC001177
FOCC002068-RA	FOCC001178	FOCC001178
FOCC002069-RA	FOCC001179	FOCC001179
FOCC002070-RA	FOCC001180	FOCC001180
FOCC002072-RA	FOCC001181	FOCC001181
FOCC002071-RA	FOCC001182	FOCC001182
FOCC002073-RA	FOCC001183	FOCC001183
FOCC002074-RA	FOCC001184	FOCC001184
FOCC002075-RA	FOCC001185	FOCC001185
FOCC002076-RA	FOCC001186	FOCC001186
FOCC002077-RA	FOCC001187	FOCC001187
FOCC002078-RA	FOCC001188	FOCC001188
FOCC002079-RA	FOCC001189	FOCC001189
FOCC002080-RA	FOCC001190	FOCC001190
FOCC002081-RA	FOCC001191	FOCC001191
FOCC002082-RA	FOCC001192	FOCC001192
FOCC002083-RA	FOCC001193	FOCC001193
FOCC002084-RA	Autophagy-specific gene 101	FOCC001194
FOCC002085-RA	FOCC001195	FOCC001195
FOCC002086-RA	FOCC001196	FOCC001196
FOCC002087-RA	FOCC001197	FOCC001197
FOCC002088-RA	FOCC001198	FOCC001198
FOCC002089-RA	FOCC001199	FOCC001199
FOCC002090-RA	FOCC001200	FOCC001200
FOCC002091-RA	FOCC001201	FOCC001201
FOCC002092-RA	FOCC001202	FOCC001202
FOCC002093-RA	FOCC001203	FOCC001203
FOCC002094-RA	FOCC001204	FOCC001204
FOCC002095-RA	FOCC001205	FOCC001205
FOCC002096-RA	FOCC001206	FOCC001206
FOCC002097-RA	hypothetical protein	FOCC001207
FOCC002098-RA	FOCC001208	FOCC001208
FOCC002099-RA	FOCC001209	FOCC001209
FOCC002100-RA	FOCC001210	FOCC001210
FOCC002101-RA	FOCC001211	FOCC001211
FOCC002102-RA	FOCC001212	FOCC001212
FOCC002103-RA	FOCC001213	FOCC001213
FOCC002104-RA	FOCC001214	FOCC001214
FOCC002105-RA	FOCC001215	FOCC001215
FOCC002106-RA	FOCC001216	FOCC001216
FOCC002107-RA	FOCC001217	FOCC001217
FOCC002108-RA	FOCC001218	FOCC001218
FOCC002109-RA	FOCC001219	FOCC001219
FOCC002110-RA	FOCC001220	FOCC001220
FOCC002111-RA	FOCC001221	FOCC001221
FOCC002112-RA	FOCC001222	FOCC001222
FOCC002113-RA	FOCC001223	FOCC001223
FOCC002114-RA	FOCC001224	FOCC001224
FOCC002115-RA	FOCC001225	FOCC001225
FOCC002116-RA	FOCC001226	FOCC001226
FOCC002117-RA	FOCC001227	FOCC001227
FOCC002118-RA	FOCC001228	FOCC001228
FOCC002119-RA	FOCC001229	FOCC001229
FOCC002120-RA	FOCC001230	FOCC001230
FOCC002121-RA	Hepatocyte nuclear factor 4	FOCC001231
FOCC002122-RA	FOCC001232	FOCC001232
FOCC002123-RA	FOCC001233	FOCC001233
FOCC002124-RA	FOCC001234	FOCC001234
FOCC002125-RA	FOCC001235	FOCC001235
FOCC002126-RA	FOCC001236	FOCC001236
FOCC002127-RA	FOCC001237	FOCC001237
FOCC002128-RA	FOCC001238	FOCC001238
FOCC002129-RA	FOCC001239	FOCC001239
FOCC002130-RA	FOCC001240	FOCC001240
FOCC002131-RA	FOCC001241	FOCC001241
FOCC002132-RA	FOCC001242	FOCC001242
FOCC002133-RA	FOCC001243	FOCC001243
FOCC002134-RA	Mitochondrial ATP synthase alpha	FOCC001244
FOCC002135-RA	FOCC001245	FOCC001245
FOCC002136-RA	FOCC001246	FOCC001246
FOCC002137-RA	FOCC001247	FOCC001247
FOCC002138-RA	FOCC001248	FOCC001248
FOCC002139-RA	FOCC001249	FOCC001249
FOCC002140-RA	FOCC001250	FOCC001250
FOCC002141-RA	FOCC001251	FOCC001251
FOCC002142-RA	FOCC001252	FOCC001252
FOCC002143-RA	FOCC001253	FOCC001253
FOCC002144-RA	Ion transport peptide	FOCC001254
FOCC002145-RA	FOCC001255	FOCC001255
FOCC002146-RA	FOCC001256	FOCC001256
FOCC002147-RA	FOCC001257	FOCC001257
FOCC002148-RA	FOCC001258	FOCC001258
FOCC002149-RA	FOCC001259	FOCC001259
FOCC002150-RA	FOCC001260	FOCC001260
FOCC002151-RA	FOCC001261	FOCC001261
FOCC002152-RA	FOCC001262	FOCC001262
FOCC002153-RA	FOCC001263	FOCC001263
FOCC002154-RA	FOCC001264	FOCC001264
FOCC002155-RA	FOCC001265	FOCC001265
FOCC002156-RA	FOCC001266	FOCC001266
FOCC002157-RA	FOCC001267	FOCC001267
FOCC002158-RA	FOCC001268	FOCC001268
FOCC002159-RA	FOCC001269	FOCC001269
FOCC002160-RA	FOCC001270	FOCC001270
NA	FOCC001271	FOCC001271
FOCC002161-RA	FOCC001272	FOCC001272
FOCC002162-RA	FOCC001273	FOCC001273
FOCC002163-RA	FOCC001274	FOCC001274
FOCC002164-RA	FOCC001275	FOCC001275
FOCC002165-RA	FOCC001276	FOCC001276
FOCC002166-RA	FOCC001277	FOCC001277
FOCC002167-RA	FOCC001278	FOCC001278
FOCC002168-RA	FOCC001279	FOCC001279
FOCC002169-RA	FOCC001280	FOCC001280
FOCC002170-RA	FOCC001281	FOCC001281
FOCC002171-RA	FOCC001282	FOCC001282
FOCC002172-RA	FOCC001283	FOCC001283
FOCC002173-RA	FOCC001284	FOCC001284
FOCC002174-RA	FOCC001285	FOCC001285
FOCC002175-RA	FOCC001286	FOCC001286
FOCC002176-RA	FOCC001287	FOCC001287
FOCC002177-RA	FOCC001288	FOCC001288
FOCC002178-RA	FOCC001289	FOCC001289
FOCC002179-RA	FOCC001290	FOCC001290
FOCC002180-RA	FOCC001291	FOCC001291
FOCC002181-RA	FOCC001292	FOCC001292
FOCC002182-RA	FOCC001293	FOCC001293
FOCC002183-RA	FOCC001294	FOCC001294
FOCC002184-RA	FOCC001295	FOCC001295
FOCC002185-RA	FOCC001296	FOCC001296
FOCC002186-RA	FOCC001297	FOCC001297
FOCC002187-RA	FOCC001298	FOCC001298
FOCC002188-RA	FOCC001299	FOCC001299
FOCC002189-RA	FOCC001300	FOCC001300
FOCC002190-RA	FOCC001301	FOCC001301
NA	Cytochrome P450-like (partial)	FOCC001302
FOCC002962-RA	FOCC001303	FOCC001303
FOCC002963-RA	FOCC001304	FOCC001304
FOCC002964-RA	LIM domain and actin binding protein	FOCC001305
FOCC002965-RA	FOCC001306	FOCC001306
FOCC002966-RA	FOCC001307	FOCC001307
FOCC002967-RA	FOCC001308	FOCC001308
FOCC002968-RA	FOCC001309	FOCC001309
FOCC002969-RA	FOCC001310	FOCC001310
FOCC002970-RA	FOCC001311	FOCC001311
FOCC002971-RA	FOCC001312	FOCC001312
FOCC002972-RA	FOCC001313	FOCC001313
FOCC002973-RA	FOCC001314	FOCC001314
FOCC002974-RA	FOCC001315	FOCC001315
FOCC002975-RA	FOCC001316	FOCC001316
FOCC002976-RA	FOCC001317	FOCC001317
FOCC002978-RA	FOCC001318	FOCC001318
FOCC002977-RA	FOCC001318	FOCC001318
FOCC002979-RA	FOCC001319	FOCC001319
FOCC002980-RA	FOCC001320	FOCC001320
FOCC002981-RA	FOCC001321	FOCC001321
FOCC002982-RA	FOCC001322	FOCC001322
FOCC002983-RA	FOCC001323	FOCC001323
FOCC002984-RA	FOCC001324	FOCC001324
FOCC002985-RA	FOCC001325	FOCC001325
FOCC002986-RA	FOCC001326	FOCC001326
FOCC002987-RA	FOCC001327	FOCC001327
FOCC002988-RA	FOCC001328	FOCC001328
FOCC002989-RA	FOCC001329	FOCC001329
FOCC002990-RA	FOCC001330	FOCC001330
FOCC002991-RA	FOCC001331	FOCC001331
FOCC002992-RA	FOCC001332	FOCC001332
FOCC002993-RA	FOCC001333	FOCC001333
FOCC002994-RA	FOCC001334	FOCC001334
FOCC002995-RA	FOCC001335	FOCC001335
FOCC002996-RA	FOCC001336	FOCC001336
FOCC002997-RA	FOCC001337	FOCC001337
FOCC002998-RA	FOCC001338	FOCC001338
FOCC002999-RA	serine protease persephone-like	FOCC001339
FOCC003000-RA	serine protease snake-like%2C partial	FOCC001340
FOCC003001-RA	serine protease snake-like%2C partial	FOCC001341
FOCC003002-RA	serine protease snake-like%2C partial	FOCC001342
FOCC003003-RA	FOCC001343	FOCC001343
FOCC003004-RA	FOCC001344	FOCC001344
FOCC003005-RA	FOCC001345	FOCC001345
FOCC003009-RA	FOCC001346	FOCC001346
FOCC003006-RA	FOCC001346	FOCC001346
FOCC003007-RA	FOCC001347	FOCC001347
FOCC003008-RA	FOCC001348	FOCC001348
FOCC003010-RA	FOCC001349	FOCC001349
FOCC003011-RA	FOCC001350	FOCC001350
FOCC003012-RA	FOCC001351	FOCC001351
FOCC003013-RA	Hexamerin	FOCC001352
FOCC003014-RA	FOCC001353	FOCC001353
FOCC003015-RA	FOCC001354	FOCC001354
FOCC003016-RA	FOCC001355	FOCC001355
FOCC003017-RA	FOCC001356	FOCC001356
FOCC003018-RA	FOCC001357	FOCC001357
FOCC003019-RA	FOCC001358	FOCC001358
FOCC003020-RA	FOCC001359	FOCC001359
FOCC003021-RA	FOCC001360	FOCC001360
FOCC003022-RA	FOCC001361	FOCC001361
FOCC003023-RA	FOCC001362	FOCC001362
FOCC003024-RA	FOCC001363	FOCC001363
FOCC003025-RA	FOCC001364	FOCC001364
FOCC003026-RA	FOCC001365	FOCC001365
FOCC003027-RA	FOCC001366	FOCC001366
FOCC003028-RA	FOCC001367	FOCC001367
FOCC003029-RA	FOCC001368	FOCC001368
FOCC003030-RA	FOCC001369	FOCC001369
FOCC003031-RA	FOCC001370	FOCC001370
FOCC003032-RA	FOCC001371	FOCC001371
FOCC003033-RA	FOCC001372	FOCC001372
FOCC003034-RA	FOCC001373	FOCC001373
FOCC003035-RA	FOCC001374	FOCC001374
FOCC003036-RA	FOCC001375	FOCC001375
FOCC003037-RA	FOCC001376	FOCC001376
FOCC003038-RA	FOCC001377	FOCC001377
FOCC003039-RA	FOCC001378	FOCC001378
FOCC003040-RA	Galectin	FOCC001379
NA	Neuropeptide F	FOCC001380
FOCC003041-RA	FOCC001381	FOCC001381
FOCC003042-RA	FOCC001382	FOCC001382
FOCC003043-RA	FOCC001383	FOCC001383
FOCC003044-RA	FOCC001384	FOCC001384
FOCC003045-RA	FOCC001385	FOCC001385
NA	Ionotropic receptor 193	FOCC001386
FOCC003046-RA	FOCC001387	FOCC001387
FOCC003047-RA	FOCC001388	FOCC001388
FOCC003048-RA	FOCC001389	FOCC001389
FOCC003049-RA	FOCC001390	FOCC001390
FOCC003050-RA	FOCC001391	FOCC001391
FOCC003051-RA	FOCC001392	FOCC001392
FOCC003052-RA	FOCC001393	FOCC001393
FOCC003053-RA	FOCC001394	FOCC001394
FOCC003054-RA	FOCC001395	FOCC001395
FOCC003055-RA	FOCC001396	FOCC001396
FOCC003056-RA	FOCC001397	FOCC001397
FOCC003057-RA	FOCC001398	FOCC001398
FOCC003058-RA	FOCC001399	FOCC001399
FOCC003059-RA	FOCC001400	FOCC001400
FOCC003060-RA	FOCC001401	FOCC001401
FOCC003061-RA	FOCC001402	FOCC001402
FOCC003062-RA	FOCC001403	FOCC001403
FOCC003063-RA	FOCC001404	FOCC001404
FOCC003064-RA	FOCC001405	FOCC001405
FOCC003065-RA	FOCC001406	FOCC001406
FOCC003066-RA	FOCC001407	FOCC001407
FOCC003067-RA	FOCC001408	FOCC001408
FOCC003068-RA	FOCC001409	FOCC001409
FOCC003069-RA	FOCC001410	FOCC001410
FOCC003070-RA	FOCC001411	FOCC001411
FOCC003071-RA	FOCC001412	FOCC001412
FOCC003072-RA	FOCC001413	FOCC001413
FOCC003073-RA	FOCC001414	FOCC001414
FOCC003074-RA	FOCC001415	FOCC001415
FOCC003075-RA	FOCC001416	FOCC001416
FOCC003076-RA	FOCC001417	FOCC001417
FOCC003077-RA	FOCC001418	FOCC001418
FOCC003078-RA	FOCC001419	FOCC001419
FOCC003079-RA	FOCC001420	FOCC001420
FOCC003080-RA	FOCC001421	FOCC001421
FOCC003081-RA	Myrosinase 1-like	FOCC001422
FOCC003082-RA	FOCC001423	FOCC001423
FOCC003083-RA	FOCC001424	FOCC001424
FOCC003084-RA	FOCC001425	FOCC001425
FOCC003085-RA	FOCC001426	FOCC001426
FOCC003086-RA	FOCC001427	FOCC001427
FOCC003087-RA	FOCC001428	FOCC001428
FOCC003088-RA	FOCC001429	FOCC001429
FOCC003089-RA	Galectin	FOCC001430
FOCC003090-RA	FOCC001431	FOCC001431
FOCC003091-RA	FOCC001432	FOCC001432
FOCC003092-RA	FOCC001433	FOCC001433
FOCC003093-RA	FOCC001434	FOCC001434
FOCC003094-RA	FOCC001435	FOCC001435
FOCC003095-RA	FOCC001436	FOCC001436
FOCC003096-RA	FOCC001437	FOCC001437
FOCC003097-RA	FOCC001438	FOCC001438
FOCC003098-RA	FOCC001439	FOCC001439
FOCC003099-RA	FOCC001440	FOCC001440
FOCC003249-RA	FOCC001441	FOCC001441
NA	FOCC001442	FOCC001442
NA	FOCC001443	FOCC001443
NA	FOCC001444	FOCC001444
FOCC003250-RA	FOCC001445	FOCC001445
FOCC003251-RA	FOCC001446	FOCC001446
FOCC003252-RA	FOCC001447	FOCC001447
FOCC003253-RA	FOCC001448	FOCC001448
FOCC003254-RA	FOCC001449	FOCC001449
FOCC003255-RA	FOCC001450	FOCC001450
FOCC003256-RA	FOCC001451	FOCC001451
FOCC003257-RA	FOCC001452	FOCC001452
FOCC003258-RA	FOCC001453	FOCC001453
FOCC003259-RA	CCHamide Receptor	FOCC001454
FOCC003261-RA	FOCC001455	FOCC001455
FOCC003260-RA	FOCC001455	FOCC001455
FOCC003262-RA	FOCC001456	FOCC001456
FOCC003263-RA	FOCC001457	FOCC001457
FOCC003264-RA	FOCC001458	FOCC001458
FOCC003265-RA	FOCC001459	FOCC001459
FOCC003266-RA	FOCC001460	FOCC001460
FOCC003267-RA	FOCC001461	FOCC001461
FOCC003268-RA	FOCC001462	FOCC001462
FOCC003269-RA	FOCC001463	FOCC001463
FOCC003270-RA	FOCC001464	FOCC001464
FOCC003271-RA	FOCC001465	FOCC001465
FOCC003272-RA	FOCC001466	FOCC001466
NA	FOCC001467	FOCC001467
FOCC003273-RA	FOCC001468	FOCC001468
FOCC003274-RA	FOCC001469	FOCC001469
FOCC003275-RA	FOCC001470	FOCC001470
NA	FOCC001471	FOCC001471
FOCC003276-RA	FOCC001472	FOCC001472
FOCC003277-RA	FOCC001473	FOCC001473
FOCC003278-RA	FOCC001474	FOCC001474
FOCC003279-RA	FOCC001475	FOCC001475
FOCC003280-RA	FOCC001476	FOCC001476
FOCC003281-RA	FOCC001477	FOCC001477
FOCC003282-RA	FOCC001478	FOCC001478
FOCC003283-RA	FOCC001479	FOCC001479
FOCC003284-RA	FOCC001480	FOCC001480
NA	Crustacean cardioactive peptide	FOCC001481
FOCC003285-RA	FOCC001482	FOCC001482
FOCC003286-RA	FOCC001483	FOCC001483
FOCC003287-RA	FOCC001484	FOCC001484
FOCC003288-RA	FOCC001485	FOCC001485
FOCC003289-RA	FOCC001486	FOCC001486
FOCC003290-RA	FOCC001487	FOCC001487
FOCC003291-RA	FOCC001488	FOCC001488
FOCC003292-RA	FOCC001489	FOCC001489
FOCC003293-RA	FOCC001490	FOCC001490
FOCC003294-RA	FOCC001491	FOCC001491
FOCC003295-RA	FOCC001492	FOCC001492
FOCC003296-RA	FOCC001493	FOCC001493
FOCC003297-RA	FOCC001494	FOCC001494
FOCC003298-RA	FOCC001495	FOCC001495
FOCC003299-RA	FOCC001496	FOCC001496
FOCC003300-RA	FOCC001497	FOCC001497
FOCC003301-RA	FOCC001498	FOCC001498
FOCC003302-RA	FOCC001499	FOCC001499
FOCC003303-RA	FOCC001500	FOCC001500
FOCC003304-RA	FOCC001501	FOCC001501
FOCC003305-RA	FOCC001502	FOCC001502
FOCC003306-RA	FOCC001503	FOCC001503
FOCC003307-RA	FOCC001504	FOCC001504
FOCC003308-RA	FOCC001505	FOCC001505
FOCC003309-RA	FOCC001506	FOCC001506
FOCC003310-RA	FOCC001507	FOCC001507
FOCC003311-RA	FOCC001508	FOCC001508
FOCC003313-RA	Thioester-containing protein	FOCC001509
FOCC003312-RA	Thioester-containing protein	FOCC001509
FOCC003314-RA	FOCC001510	FOCC001510
FOCC003315-RA	FOCC001511	FOCC001511
FOCC003316-RA	Ionotropic receptor 93a partial	FOCC001512
FOCC003317-RA	FOCC001513	FOCC001513
FOCC003318-RA	FOCC001514	FOCC001514
FOCC003319-RA	FOCC001515	FOCC001515
FOCC003320-RA	FOCC001516	FOCC001516
FOCC003321-RA	FOCC001517	FOCC001517
FOCC003322-RA	FOCC001518	FOCC001518
FOCC003323-RA	FOCC001519	FOCC001519
FOCC003324-RA	FOCC001520	FOCC001520
FOCC003325-RA	FOCC001521	FOCC001521
FOCC003326-RA	FOCC001522	FOCC001522
FOCC003327-RA	FOCC001523	FOCC001523
FOCC003328-RA	FOCC001524	FOCC001524
FOCC003329-RA	FOCC001525	FOCC001525
FOCC003330-RA	FOCC001526	FOCC001526
FOCC003331-RA	FOCC001527	FOCC001527
FOCC003332-RA	FOCC001528	FOCC001528
FOCC003333-RA	FOCC001529	FOCC001529
FOCC003334-RA	FOCC001530	FOCC001530
FOCC003335-RA	FOCC001531	FOCC001531
FOCC003336-RA	FOCC001532	FOCC001532
FOCC003337-RA	FOCC001533	FOCC001533
FOCC003338-RA	FOCC001534	FOCC001534
FOCC003339-RA	FOCC001535	FOCC001535
FOCC003340-RA	FOCC001536	FOCC001536
FOCC003341-RA	FOCC001537	FOCC001537
FOCC003342-RA	FOCC001538	FOCC001538
FOCC003343-RA	FOCC001539	FOCC001539
FOCC003344-RA	FOCC001540	FOCC001540
FOCC003345-RA	FOCC001541	FOCC001541
FOCC003346-RA	FOCC001542	FOCC001542
NA	FOCC001543	FOCC001543
FOCC003347-RA	FOCC001544	FOCC001544
FOCC003348-RA	FOCC001545	FOCC001545
FOCC003349-RA	FOCC001546	FOCC001546
FOCC003350-RA	FOCC001547	FOCC001547
FOCC003351-RA	FOCC001548	FOCC001548
FOCC003352-RA	FOCC001549	FOCC001549
FOCC003353-RA	FOCC001550	FOCC001550
FOCC003354-RA	FOCC001551	FOCC001551
FOCC003355-RA	FOCC001552	FOCC001552
FOCC003356-RA	FOCC001553	FOCC001553
FOCC003357-RA	FOCC001554	FOCC001554
FOCC003358-RA	FOCC001555	FOCC001555
NA	Ionotropic receptor 134	FOCC001556
NA	Ionotropic receptor 133	FOCC001557
NA	FOCC001558	FOCC001558
NA	Ionotropic receptor 153	FOCC001559
NA	FOCC001560	FOCC001560
NA	Ionotropic receptor 156	FOCC001561
NA	Ionotropic receptor 131	FOCC001562
NA	Ionotropic receptor 154	FOCC001563
FOCC003359-RA	FOCC001564	FOCC001564
FOCC003361-RA	FOCC001565	FOCC001565
FOCC003360-RA	FOCC001565	FOCC001565
FOCC003362-RA	FOCC001566	FOCC001566
FOCC003363-RA	FOCC001567	FOCC001567
FOCC003364-RA	FOCC001568	FOCC001568
FOCC003365-RA	FOCC001569	FOCC001569
FOCC003366-RA	FOCC001570	FOCC001570
FOCC003367-RA	FOCC001571	FOCC001571
FOCC003368-RA	FOCC001572	FOCC001572
FOCC003369-RA	FOCC001573	FOCC001573
FOCC003370-RA	FOCC001574	FOCC001574
FOCC003371-RA	FOCC001575	FOCC001575
FOCC003372-RA	FOCC001576	FOCC001576
FOCC003373-RA	FOCC001577	FOCC001577
FOCC003374-RA	FOCC001578	FOCC001578
FOCC003375-RA	FOCC001579	FOCC001579
NA	Ionotropic receptor 130	FOCC001580
NA	Ionotropic receptor 129	FOCC001581
NA	FOCC001582	FOCC001582
NA	Ionotropic receptor 157 CTE	FOCC001583
NA	FOCC001584	FOCC001584
NA	FOCC001585	FOCC001585
NA	FOCC001586	FOCC001586
NA	FOCC001587	FOCC001587
NA	FOCC001588	FOCC001588
NA	Ionotropic receptor 155 CTE	FOCC001589
FOCC003376-RA	FOCC001590	FOCC001590
FOCC003377-RA	FOCC001591	FOCC001591
FOCC003378-RA	FOCC001592	FOCC001592
FOCC003379-RA	FOCC001593	FOCC001593
FOCC003380-RA	FOCC001594	FOCC001594
FOCC003381-RA	FOCC001595	FOCC001595
FOCC003382-RA	FOCC001596	FOCC001596
FOCC003383-RA	FOCC001597	FOCC001597
FOCC003384-RA	FOCC001598	FOCC001598
FOCC003385-RA	FOCC001599	FOCC001599
FOCC003386-RA	FOCC001600	FOCC001600
FOCC003387-RA	FOCC001601	FOCC001601
FOCC003388-RA	FOCC001602	FOCC001602
FOCC003389-RA	FOCC001603	FOCC001603
FOCC003390-RA	FOCC001604	FOCC001604
FOCC003391-RA	FOCC001605	FOCC001605
FOCC003392-RA	FOCC001606	FOCC001606
FOCC003393-RA	FOCC001607	FOCC001607
FOCC003394-RA	FOCC001608	FOCC001608
FOCC003395-RA	FOCC001609	FOCC001609
FOCC003396-RA	FOCC001610	FOCC001610
FOCC003397-RA	FOCC001611	FOCC001611
FOCC003398-RA	FOCC001612	FOCC001612
FOCC003399-RA	FOCC001613	FOCC001613
FOCC003400-RA	FOCC001614	FOCC001614
NA	FOCC001615	FOCC001615
FOCC003401-RA	FOCC001616	FOCC001616
FOCC003402-RA	FOCC001617	FOCC001617
FOCC003403-RA	FOCC001618	FOCC001618
FOCC003404-RA	FOCC001619	FOCC001619
FOCC003405-RA	FOCC001620	FOCC001620
FOCC003406-RA	UDP-glycosyltransferase	FOCC001621
FOCC003407-RA	Unknown protein	FOCC001622
FOCC003408-RA	FOCC001623	FOCC001623
FOCC003409-RA	FOCC001624	FOCC001624
FOCC003410-RA	FOCC001625	FOCC001625
FOCC003411-RA	FOCC001626	FOCC001626
FOCC003412-RA	FOCC001627	FOCC001627
FOCC003413-RA	FOCC001628	FOCC001628
FOCC003414-RA	FOCC001629	FOCC001629
FOCC003415-RA	FOCC001630	FOCC001630
FOCC003416-RA	FOCC001631	FOCC001631
FOCC003417-RA	FOCC001632	FOCC001632
FOCC003418-RA	FOCC001633	FOCC001633
FOCC003419-RA	FOCC001634	FOCC001634
FOCC003420-RA	FOCC001635	FOCC001635
FOCC003421-RA	FOCC001636	FOCC001636
FOCC003422-RA	FOCC001637	FOCC001637
FOCC003423-RA	FOCC001638	FOCC001638
FOCC003424-RA	FOCC001639	FOCC001639
FOCC003425-RA	FOCC001640	FOCC001640
FOCC003426-RA	FOCC001641	FOCC001641
FOCC003427-RA	FOCC001642	FOCC001642
FOCC003428-RA	FOCC001643	FOCC001643
FOCC003429-RA	FOCC001644	FOCC001644
FOCC003430-RA	FOCC001645	FOCC001645
FOCC003431-RA	FOCC001646	FOCC001646
FOCC003432-RA	FOCC001647	FOCC001647
FOCC003433-RA	FOCC001648	FOCC001648
FOCC003434-RA	FOCC001649	FOCC001649
FOCC003435-RA	FOCC001650	FOCC001650
FOCC003436-RA	FOCC001651	FOCC001651
FOCC003437-RA	FOCC001652	FOCC001652
FOCC003438-RA	FOCC001653	FOCC001653
FOCC003439-RA	FOCC001654	FOCC001654
FOCC003440-RA	FOCC001655	FOCC001655
FOCC003441-RA	FOCC001656	FOCC001656
FOCC003442-RA	FOCC001657	FOCC001657
NA	Cytochrome P450 CYP4 (partial)	FOCC001658
NA	FOCC001659	FOCC001659
FOCC003443-RA	serine protease persephone-like	FOCC001660
NA	FOCC001661	FOCC001661
FOCC003444-RA	FOCC001662	FOCC001662
FOCC003445-RA	FOCC001663	FOCC001663
FOCC003446-RA	FOCC001664	FOCC001664
FOCC003447-RA	FOCC001665	FOCC001665
FOCC003448-RA	FOCC001666	FOCC001666
FOCC003449-RA	FOCC001667	FOCC001667
FOCC003450-RA	FOCC001668	FOCC001668
FOCC003451-RA	FOCC001669	FOCC001669
FOCC003452-RA	FOCC001670	FOCC001670
FOCC003453-RA	FOCC001671	FOCC001671
FOCC003454-RA	FOCC001672	FOCC001672
FOCC003455-RA	peptidoglycan-recognition protein	FOCC001673
FOCC003455-RA	peptidoglycan-recognition protein	FOCC001674
FOCC002191-RA	FOCC001675	FOCC001675
FOCC002192-RA	FOCC001676	FOCC001676
FOCC002193-RA	FOCC001677	FOCC001677
FOCC002194-RA	FOCC001678	FOCC001678
FOCC002195-RA	FOCC001679	FOCC001679
FOCC002196-RA	FOCC001680	FOCC001680
FOCC002197-RA	FOCC001681	FOCC001681
FOCC002198-RA	FOCC001682	FOCC001682
FOCC002199-RA	FOCC001683	FOCC001683
FOCC002200-RA	FOCC001684	FOCC001684
FOCC002202-RA	FOCC001684	FOCC001684
FOCC002201-RA	FOCC001684	FOCC001684
NA	FOCC001685	FOCC001685
FOCC002203-RA	FOCC001686	FOCC001686
FOCC002204-RA	FOCC001687	FOCC001687
FOCC002205-RA	FOCC001688	FOCC001688
FOCC002206-RA	FOCC001689	FOCC001689
FOCC002207-RA	FOCC001690	FOCC001690
FOCC002208-RA	FOCC001691	FOCC001691
FOCC002209-RA	FOCC001692	FOCC001692
FOCC002210-RA	FOCC001693	FOCC001693
FOCC002211-RA	FOCC001694	FOCC001694
FOCC002212-RA	FOCC001695	FOCC001695
FOCC002213-RA	FOCC001696	FOCC001696
FOCC002214-RA	FOCC001697	FOCC001697
FOCC002215-RA	FOCC001698	FOCC001698
FOCC002216-RA	FOCC001699	FOCC001699
FOCC002217-RA	FOCC001700	FOCC001700
FOCC002218-RA	FOCC001701	FOCC001701
FOCC002219-RA	FOCC001702	FOCC001702
FOCC002220-RA	FOCC001703	FOCC001703
FOCC002221-RA	FOCC001704	FOCC001704
FOCC002222-RA	FOCC001705	FOCC001705
FOCC002223-RA	FOCC001706	FOCC001706
FOCC002224-RA	FOCC001707	FOCC001707
FOCC002225-RA	FOCC001708	FOCC001708
FOCC002226-RA	FOCC001709	FOCC001709
FOCC002227-RA	FOCC001710	FOCC001710
FOCC002228-RA	FOCC001711	FOCC001711
FOCC002229-RA	Cytochrome P450 CYP4 (partial)	FOCC001712
FOCC002230-RA	Cytochrome P450 CYP4 (partial)	FOCC001713
FOCC002231-RA	Cytochrome P450 CYP4 (partial)	FOCC001714
FOCC002232-RA	Cytochrome P450 CYP4 (partial)	FOCC001715
FOCC002233-RA	FOCC001716	FOCC001716
NA	Cytochrome P450 CYP4 (partial)	FOCC001717
FOCC002234-RA	FOCC001718	FOCC001718
FOCC002235-RA	FOCC001719	FOCC001719
FOCC002236-RA	FOCC001720	FOCC001720
FOCC002237-RA	FOCC001721	FOCC001721
FOCC002238-RA	FOCC001722	FOCC001722
FOCC002239-RA	FOCC001723	FOCC001723
FOCC002240-RA	FOCC001724	FOCC001724
FOCC002241-RA	FOCC001725	FOCC001725
FOCC002242-RA	FOCC001726	FOCC001726
FOCC002243-RA	FOCC001727	FOCC001727
FOCC002244-RA	FOCC001728	FOCC001728
FOCC002245-RA	FOCC001729	FOCC001729
FOCC002246-RA	FOCC001730	FOCC001730
FOCC002247-RA	FOCC001731	FOCC001731
FOCC002248-RA	FOCC001732	FOCC001732
FOCC002249-RA	FOCC001733	FOCC001733
FOCC002250-RA	FOCC001734	FOCC001734
FOCC002251-RA	FOCC001735	FOCC001735
FOCC002252-RA	FOCC001736	FOCC001736
FOCC002253-RA	FOCC001737	FOCC001737
FOCC002254-RA	FOCC001738	FOCC001738
FOCC002255-RA	FOCC001739	FOCC001739
FOCC002256-RA	Regucalcin-like	FOCC001740
FOCC002257-RA	FOCC001741	FOCC001741
FOCC002258-RA	FOCC001742	FOCC001742
FOCC002259-RA	FOCC001743	FOCC001743
FOCC002260-RA	FOCC001744	FOCC001744
FOCC002261-RA	FOCC001745	FOCC001745
FOCC002262-RA	FOCC001746	FOCC001746
FOCC002263-RA	FOCC001747	FOCC001747
FOCC002264-RA	FOCC001748	FOCC001748
FOCC002265-RA	FOCC001749	FOCC001749
FOCC002266-RA	FOCC001750	FOCC001750
FOCC002267-RA	FOCC001751	FOCC001751
FOCC002268-RA	FOCC001752	FOCC001752
FOCC002269-RA	FOCC001753	FOCC001753
FOCC002270-RA	FOCC001754	FOCC001754
FOCC002271-RA	FOCC001755	FOCC001755
FOCC002272-RA	FOCC001756	FOCC001756
FOCC002273-RA	FOCC001757	FOCC001757
FOCC002274-RA	FOCC001758	FOCC001758
FOCC002275-RA	FOCC001759	FOCC001759
FOCC002276-RA	FOCC001760	FOCC001760
FOCC002277-RA	FOCC001761	FOCC001761
FOCC002278-RA	FOCC001762	FOCC001762
FOCC002279-RA	FOCC001763	FOCC001763
FOCC002280-RA	FOCC001764	FOCC001764
FOCC002281-RA	FOCC001765	FOCC001765
FOCC002282-RA	FOCC001766	FOCC001766
FOCC002283-RA	FOCC001767	FOCC001767
FOCC002284-RA	FOCC001768	FOCC001768
FOCC002285-RA	FOCC001769	FOCC001769
FOCC002286-RA	FOCC001770	FOCC001770
FOCC002287-RA	FOCC001771	FOCC001771
FOCC002288-RA	FOCC001772	FOCC001772
FOCC002289-RA	FOCC001773	FOCC001773
FOCC002290-RA	FOCC001774	FOCC001774
FOCC002291-RA	FOCC001775	FOCC001775
FOCC002292-RA	FOCC001776	FOCC001776
FOCC002293-RA	FOCC001777	FOCC001777
FOCC002294-RA	FOCC001778	FOCC001778
FOCC002295-RA	FOCC001779	FOCC001779
FOCC002296-RA	FOCC001780	FOCC001780
FOCC002297-RA	FOCC001781	FOCC001781
FOCC002298-RA	FOCC001782	FOCC001782
FOCC002299-RA	FOCC001783	FOCC001783
FOCC002300-RA	FOCC001784	FOCC001784
FOCC002301-RA	FOCC001785	FOCC001785
FOCC002302-RA	FOCC001786	FOCC001786
FOCC002303-RA	FOCC001787	FOCC001787
FOCC002304-RA	Leucokinin Receptor 1 part1	FOCC001788
FOCC002305-RA	Leucokinin Receptor 1 part 3	FOCC001789
FOCC002306-RA	FOCC001790	FOCC001790
FOCC002307-RA	FOCC001791	FOCC001791
FOCC002308-RA	FOCC001792	FOCC001792
FOCC002309-RA	FOCC001793	FOCC001793
FOCC002310-RA	FOCC001794	FOCC001794
FOCC002311-RA	FOCC001795	FOCC001795
FOCC002312-RA	FOCC001796	FOCC001796
FOCC002313-RA	FOCC001797	FOCC001797
FOCC002314-RA	FOCC001798	FOCC001798
FOCC002316-RA	Leucokinin Receptor 2 part 1	FOCC001799
FOCC002315-RA	Leucokinin Receptor 2 part 1	FOCC001799
FOCC002317-RA	FOCC001800	FOCC001800
NA	FOCC001801	FOCC001801
NA	FOCC001802	FOCC001802
NA	FOCC001803	FOCC001803
FOCC002318-RA	FOCC001804	FOCC001804
FOCC002319-RA	FOCC001805	FOCC001805
FOCC002320-RA	FOCC001806	FOCC001806
FOCC002321-RA	FOCC001807	FOCC001807
FOCC002322-RA	FOCC001808	FOCC001808
FOCC002323-RA	FOCC001809	FOCC001809
FOCC002324-RA	FOCC001810	FOCC001810
FOCC002325-RA	FOCC001811	FOCC001811
FOCC002326-RA	FOCC001812	FOCC001812
FOCC002327-RA	FOCC001813	FOCC001813
FOCC002329-RA	Nodal modulator 2-like	FOCC001814
FOCC002328-RA	Nodal modulator 2-like	FOCC001814
FOCC002330-RA	FOCC001815	FOCC001815
FOCC002331-RA	FOCC001816	FOCC001816
FOCC002332-RA	FOCC001817	FOCC001817
FOCC002333-RA	FOCC001818	FOCC001818
FOCC002334-RA	dual specifity protein phosphatase 10	FOCC001819
FOCC002335-RA	FOCC001820	FOCC001820
FOCC002336-RA	FOCC001821	FOCC001821
FOCC002337-RA	FOCC001822	FOCC001822
FOCC002338-RA	FOCC001823	FOCC001823
FOCC002339-RA	FOCC001824	FOCC001824
FOCC002340-RA	FOCC001825	FOCC001825
FOCC002341-RA	FOCC001826	FOCC001826
FOCC002342-RA	FOCC001827	FOCC001827
FOCC002343-RA	FOCC001828	FOCC001828
FOCC002344-RA	FOCC001829	FOCC001829
FOCC002345-RA	FOCC001830	FOCC001830
FOCC002346-RA	FOCC001831	FOCC001831
FOCC002347-RA	FOCC001832	FOCC001832
FOCC002348-RA	FOCC001833	FOCC001833
FOCC002349-RA	FOCC001834	FOCC001834
FOCC002350-RA	FOCC001835	FOCC001835
FOCC002351-RA	FOCC001836	FOCC001836
FOCC002352-RA	FOCC001837	FOCC001837
FOCC002353-RA	FOCC001838	FOCC001838
FOCC002354-RA	FOCC001839	FOCC001839
FOCC002355-RA	FOCC001840	FOCC001840
FOCC002483-RA	FOCC001841	FOCC001841
FOCC002484-RA	FOCC001842	FOCC001842
FOCC002485-RA	FOCC001843	FOCC001843
FOCC002486-RA	FOCC001844	FOCC001844
FOCC002487-RA	FOCC001845	FOCC001845
FOCC002488-RA	FOCC001846	FOCC001846
FOCC002489-RA	FOCC001847	FOCC001847
FOCC002490-RA	FOCC001848	FOCC001848
FOCC002491-RA	FOCC001849	FOCC001849
FOCC002492-RA	FOCC001850	FOCC001850
FOCC002493-RA	FOCC001851	FOCC001851
FOCC002494-RA	FOCC001852	FOCC001852
FOCC002495-RA	FOCC001853	FOCC001853
FOCC002496-RA	FOCC001854	FOCC001854
FOCC002497-RA	FOCC001855	FOCC001855
FOCC002498-RA	FOCC001856	FOCC001856
FOCC002499-RA	FOCC001857	FOCC001857
FOCC002500-RA	FOCC001858	FOCC001858
FOCC002501-RA	FOCC001859	FOCC001859
FOCC002502-RA	FOCC001860	FOCC001860
FOCC002503-RA	FOCC001861	FOCC001861
FOCC002504-RA	FOCC001862	FOCC001862
FOCC002505-RA	FOCC001863	FOCC001863
FOCC002506-RA	FOCC001864	FOCC001864
FOCC002507-RA	FOCC001865	FOCC001865
FOCC002508-RA	FOCC001866	FOCC001866
FOCC002509-RA	FOCC001867	FOCC001867
FOCC002510-RA	FOCC001868	FOCC001868
FOCC002511-RA	FOCC001869	FOCC001869
FOCC002512-RA	FOCC001870	FOCC001870
FOCC002513-RA	FOCC001871	FOCC001871
FOCC002514-RA	FOCC001872	FOCC001872
FOCC002515-RA	FOCC001873	FOCC001873
FOCC002516-RA	FOCC001874	FOCC001874
FOCC002517-RA	FOCC001875	FOCC001875
FOCC002518-RA	FOCC001876	FOCC001876
FOCC002519-RA	FOCC001877	FOCC001877
FOCC002520-RA	heat shock cognate 70-2 protein	FOCC001878
FOCC002521-RA	FOCC001879	FOCC001879
FOCC002522-RA	FOCC001880	FOCC001880
FOCC002523-RA	FOCC001881	FOCC001881
FOCC002524-RA	Programmed Cell Death 6-Interacting Protein	FOCC001882
FOCC002525-RA	FOCC001883	FOCC001883
FOCC002526-RA	FOCC001884	FOCC001884
FOCC002527-RA	FOCC001885	FOCC001885
FOCC002528-RA	FOCC001886	FOCC001886
FOCC002529-RA	FOCC001887	FOCC001887
FOCC002530-RA	FOCC001888	FOCC001888
FOCC002531-RA	FOCC001889	FOCC001889
FOCC002532-RA	FOCC001890	FOCC001890
FOCC002533-RA	FOCC001891	FOCC001891
FOCC002534-RA	FOCC001892	FOCC001892
FOCC002535-RA	FOCC001893	FOCC001893
FOCC002536-RA	FOCC001894	FOCC001894
FOCC002537-RA	FOCC001895	FOCC001895
FOCC002538-RA	Hormone Receptor 4 part1	FOCC001896
FOCC002539-RA	FOCC001897	FOCC001897
FOCC002540-RA	FOCC001898	FOCC001898
FOCC002541-RA	FOCC001899	FOCC001899
FOCC002542-RA	FOCC001900	FOCC001900
FOCC002543-RA	FOCC001901	FOCC001901
FOCC002544-RA	FOCC001902	FOCC001902
FOCC002545-RA	FOCC001903	FOCC001903
FOCC002546-RA	FOCC001904	FOCC001904
FOCC002547-RA	FOCC001905	FOCC001905
NA	FOCC001906	FOCC001906
FOCC002548-RA	FOCC001907	FOCC001907
FOCC002549-RA	FOCC001908	FOCC001908
FOCC002550-RA	FOCC001909	FOCC001909
FOCC002551-RA	FOCC001910	FOCC001910
FOCC002552-RA	FOCC001911	FOCC001911
FOCC002553-RA	FOCC001912	FOCC001912
FOCC002554-RA	FOCC001913	FOCC001913
FOCC002555-RA	FOCC001914	FOCC001914
FOCC002556-RA	FOCC001915	FOCC001915
FOCC002557-RA	FOCC001916	FOCC001916
FOCC002558-RA	FOCC001917	FOCC001917
FOCC002559-RA	FOCC001918	FOCC001918
FOCC002560-RA	FOCC001919	FOCC001919
FOCC002561-RA	FOCC001920	FOCC001920
FOCC002562-RA	FOCC001921	FOCC001921
FOCC002563-RA	FOCC001922	FOCC001922
FOCC002564-RA	FOCC001923	FOCC001923
FOCC002565-RA	FOCC001924	FOCC001924
FOCC002566-RA	FOCC001925	FOCC001925
FOCC002567-RA	FOCC001926	FOCC001926
FOCC002568-RA	FOCC001927	FOCC001927
FOCC002569-RA	FOCC001928	FOCC001928
FOCC002570-RA	Gustatory Receptor 1	FOCC001929
FOCC002571-RA	FOCC001930	FOCC001930
FOCC002572-RA	FOCC001931	FOCC001931
FOCC002573-RA	FOCC001932	FOCC001932
FOCC002574-RA	FOCC001933	FOCC001933
FOCC002575-RA	FOCC001934	FOCC001934
FOCC002576-RA	UDP-glycosyltransferase	FOCC001935
FOCC002577-RA	FOCC001936	FOCC001936
FOCC002578-RA	FOCC001937	FOCC001937
FOCC002579-RA	FOCC001938	FOCC001938
FOCC002580-RA	FOCC001939	FOCC001939
FOCC002581-RA	FOCC001941	FOCC001941
FOCC002582-RA	FOCC001942	FOCC001942
FOCC002583-RA	FOCC001943	FOCC001943
FOCC002584-RA	FOCC001944	FOCC001944
FOCC002585-RA	FOCC001945	FOCC001945
FOCC002586-RA	FOCC001946	FOCC001946
NA	FOCC001947	FOCC001947
NA	FOCC001948	FOCC001948
FOCC002587-RA	FOCC001949	FOCC001949
FOCC002588-RA	FOCC001950	FOCC001950
FOCC002589-RA	FOCC001951	FOCC001951
FOCC002590-RA	FOCC001952	FOCC001952
FOCC002591-RA	FOCC001953	FOCC001953
FOCC002592-RA	FOCC001954	FOCC001954
FOCC002593-RA	FOCC001955	FOCC001955
FOCC002594-RA	FOCC001956	FOCC001956
FOCC002595-RA	FOCC001957	FOCC001957
FOCC002596-RA	FOCC001958	FOCC001958
FOCC002597-RA	FOCC001959	FOCC001959
FOCC002598-RA	FOCC001960	FOCC001960
FOCC002599-RA	FOCC001961	FOCC001961
FOCC002600-RA	FOCC001962	FOCC001962
FOCC002601-RA	FOCC001963	FOCC001963
FOCC002602-RA	FOCC001964	FOCC001964
FOCC002603-RA	FOCC001965	FOCC001965
FOCC002604-RA	FOCC001966	FOCC001966
FOCC002605-RA	FOCC001967	FOCC001967
FOCC002606-RA	FOCC001968	FOCC001968
FOCC002607-RA	FOCC001969	FOCC001969
FOCC002608-RA	FOCC001970	FOCC001970
FOCC002609-RA	FOCC001971	FOCC001971
FOCC002610-RA	FOCC001972	FOCC001972
NA	FOCC001973	FOCC001973
FOCC002611-RA	FOCC001974	FOCC001974
[truncated: 16,157 more rows]

## Sheet: S3. OGSv1.0 curated genes
Table S.3. Master list of curated models in the Frankliniella occidentalis (FOCC) official gene set version 1 (OGSv.1)
Contributed by Monica Poelchau
FOCC OGS Transcript ID	Name	Scaffold Number	Transcript start	Transcript end	Strand	transcript_type	transcript_symbol	Curation notes
FOCC007367-RA	acetyl-CoA acetyltransferase	Scaffold69	224101	228688	+	mRNA	ACAT	NA
FOCC006077-RA	rapamycin-insensitive companion of Tor	Scaffold49	1296876	1306401	+	mRNA	rictor	NA
FOCC009589-RA	14-3-3 epsilon	Scaffold118	270906	280756	+	mRNA	14-3-3??	NA
FOCC011646-RA	14-3-3 zeta	Scaffold155	10463	38980	-	mRNA	14-3-3??	modified exon boundaries according to seq tracks
FOCC009597-RA	3-phosphoinositide-dependent protein kinase 1	Scaffold118	384991	459106	-	mRNA	Pdk1	gene model is weak
FOCC003291-RA	48 related to 3	Scaffold21	15066	16091	+	mRNA	Fer3	NA
FOCC003743-RA	absent MD neurons and olfactory sensilla	Scaffold24	666511	673820	-	mRNA	amos	NA
FOCC000040-RA	achaete	Scaffold1	999355	1007850	-	mRNA	ac	NA
FOCC005068-RA	alien	Scaffold37	904256	907283	-	mRNA	alien	NA
FOCC012613-RA	apterous	Scaffold187	412328	423588	-	mRNA	ap	NA
FOCC012614-RA	apterous-like	Scaffold187	504234	512518	-	mRNA	ap-like	NA
FOCC012615-RA	apterous-like 2	Scaffold187	567435	586488	-	mRNA	ap-like 2	NA
FOCC001318-RA	archipelago	Scaffold8	569406	586834	-	mRNA	ago	NA
FOCC002045-RA	Arginine kinase	Scaffold12	1373809	1390143	+	mRNA	ArgK	BLAST evidence: arginine kinase 1 [Ctenocephalides felis]%3B PREDICTED: arginine kinase isoform X2 [Papilio xuthus]%3B arginine kinase [Danaus plexippus]%3B PREDICTED: arginine kinase isoform X1 [Papilio xuthus]%3B PREDICTED: arginine kinase isoform X2 [Papilio machaon]%3B arginine kinase [Papilio xuthus]%3B arginine kinase [Plutella xylostella]%3B PREDICTED: arginine kinase [Amyelois transitella…
FOCC012758-RA	ato	Scaffold196	151512	152201	-	mRNA	atonal	NA
FOCC003758-RA	atonal-like	Scaffold24	1098331	1138475	-	mRNA	ato-like	NA
FOCC003442-RA	ATR	Scaffold21	3400144	3425655	+	mRNA	ATR	Drosophila mei-41/ATR ortholog
FOCC007203-RA	bagpipe (putative)	Scaffold66	777380	782524	-	mRNA	bap	NA
FOCC004793-RA	brain specific homeobox	Scaffold34	1519214	1520179	+	mRNA	bsh	NA
FOCC008514-RA	broad	Scaffold91	809966	818764	-	mRNA	br	NA
FOCC002828-RA	brummer	Scaffold17	2303031	2319497	-	mRNA	bmm	NA
FOCC000374-RA	BTB domain-containing protein	Scaffold2	3627208	3636588	+	mRNA	NA	NA
FOCC000374-RB	BTB domain-containing protein (variant)	Scaffold2	3627216	3631174	+	mRNA	NA	NA
FOCC001817-RA	Calmodulin-like	Scaffold10	2995921	3001612	-	mRNA	Cam	modified exon boundaries
FOCC013200-RA	chico	Scaffold218	256954	270659	+	mRNA	chico	modified exon boundaries according to seq tracks (5' exon shortened substantially)
FOCC002430-RA	clock (partial)	Scaffold14	2808796	2812093	+	mRNA	clk	NA
FOCC002429-RA	clock (partial)	Scaffold14	2803703	2807778	+	mRNA	clk	NA
FOCC003464-RA	clockwork orange (putative)	Scaffold22	385300	395059	+	mRNA	cwo	NA
FOCC013839-RA	cycle	Scaffold252	141149	167036	+	mRNA	cycle	NA
FOCC014302-RA	cytohesin-1	Scaffold289	243604	285438	+	mRNA	cytohesin-1 (step)	NA
FOCC004174-RA	daughterless	Scaffold28	442811	456642	+	mRNA	da	NA
FOCC016026-RA	deadpan	Scaffold461	1146	3567	+	mRNA	dpn	NA
FOCC014990-RA	dimmed	Scaffold337	72235	79348	+	mRNA	dimm	NA
FOCC013808-RA	dimmed-like	Scaffold251	246732	265961	+	mRNA	dimm-like	NA
FOCC006414-RA	diphosphomevalonate decarboxylase (putative)	Scaffold54	586502	590419	+	mRNA	MVAPP	NA
FOCC002532-RA	dispatched	Scaffold15	2565152	2571309	+	mRNA	disp	NA
FOCC006617-RA	Dopa decarboxylase	Scaffold58	213875	224903	-	mRNA	Ddc	best candidate for Ddc ortholog (dopa decarboxylase)
FOCC013222-RA	Dp110-like	Scaffold220	111680	116856	-	mRNA	Dp110	NA
FOCC002957-RA	dysfusion-like	Scaffold18	2406009	2411604	+	mRNA	NA	NA
FOCC003893-RA	Ecdysone-induced protein 74EF	Scaffold25	867456	869199	-	mRNA	E74	Among top hits: PREDICTED: ecdysone-induced protein 74EF %09%09%09[Atta cephalotes]%09%09XP_012057464.1 PREDICTED: ecdysone-induced protein 74EF-like isoform X5 %09[Cimex lectularius]%09%09XP_014251492.1 PREDICTED: ecdysone-induced protein 74EF isoform A-like %09[Trichogramma pretiosum]%09XP_014223615.1 PREDICTED: ecdysone-induced protein 74EF isoform A %09%09[Diaphorina citri]%09%09XP_008474349.…
FOCC006961-RA	effector caspase	Scaffold63	443528	456726	+	mRNA	NA	BLAST his: effector caspace%3B ice-like caspase (D.mel)
FOCC008471-RA	eukaryotic translation initiation factor 4E	Scaffold90	424330	426429	-	mRNA	eIF-4E	NA
FOCC014885-RA	eukaryotic translation initiation factor 4E-binding protein	Scaffold327	271106	273595	-	mRNA	4EBP	NA
FOCC008885-RA	extra macrochaetae	Scaffold100	612261	615633	-	mRNA	emc	exon/intron architecture conserved with Drosophila
FOCC008259-RA	Extracellular-signal-Regulated Kinase	Scaffold85	154655	188335	+	mRNA	ERK	NA
FOCC017670-RA	farnesoic acid O-methyltransferase	Scaffold3239	326	4764	+	mRNA	FaMet	NA
FOCC011098-RA	Forkhead box sub-group O	Scaffold137	482444	544265	-	mRNA	foxo	NA
FOCC011223-RA	Fushi tarazu - Factor 1-RA	Scaffold142	445667	519763	-	mRNA	FTZ-F1	Among top hits: nuclear receptor [Blattella germanica]%09%09%09%09%09CAQ57670.1 nuclear hormone receptor FTZ-F1 isoform X2 [Tribolium castaneum]%09XP_008191374.1 nuclear hormone receptor FTZ-F1 isoform X4 [Apis mellifera]%09%09XP_006557457.1 FTZ F1 beta [Leptinotarsa decemlineata]%09%09%09%09%09AJF93909.1,Used TBlastN to find this gene%2C using the ApFTZ-F1 as a query,Added another isoform based …
FOCC011223-RB	Fushi Tarazu-Factor 1 - RB	Scaffold142	445530	490736	-	mRNA	FTZ-F1 - RB	Added this one as an isoform (based on transcriptome/RNAseq data) to the already existing model
FOCC009181-RA	genderblind	Scaffold108	110764	111257	-	mRNA	gb	NA
FOCC006665-RA	grainyhead (putative)	Scaffold58	1272240	1299922	-	mRNA	grh	NA
FOCC000435-RA	hairy	Scaffold3	610694	669522	-	mRNA	h	NA
FOCC014506-RA	hairy (dup)	Scaffold303	184923	188821	+	mRNA	h (dup)	NA
FOCC014515-RA	Helix Loop Helix Protein 3B	Scaffold303	376364	379253	-	mRNA	HLH3B	NA
FOCC000754-RA	helix-loop-helix protein 11	Scaffold4	3424109	3450614	+	mRNA	HLH11	NA
FOCC013101-RA	HLH54F	Scaffold212	607279	608764	+	mRNA	HLH54F	NA
FOCC003126-RA	HMG-CoA reductase	Scaffold20	344624	347408	+	mRNA	HMGR	syn: 3-hydroxy-3-methyl-glutaryl coenzyme A reductase
FOCC014491-RA	Hormone receptor-like in 46 (partial)	Scaffold303	5975	19664	+	mRNA	HR3 (partial)	Among top hits: Blattella germanica mRNA for HR3 isoform B2 (hr3-B2 gene)%09%09%09%09AM259130.1 Megachile rotundata probable nuclear hormone receptor HR3 (LOC100878351)%2C mRNA%09%09XM_012292596.1 Apis mellifera hormone receptor-like in 46 (Hr46)%2C transcript variant X12%2C mRNA%09%09XM_006570854.1,Had to extend the original model further to the 5'end%2C based on the fact that only a partial DBD…
FOCC016606-RA	Hormone receptor-like in 96	Scaffold619	39585	46009	-	mRNA	HR96	evidence: NP_524493.1%3B D. melanogaster Hormone receptor-like in 96 62% coverage%3B e%3D1e-89%3B 49% identity
FOCC007390-RA	Hormone-receptor-like in 78-RA	Scaffold69	636055	638549	+	mRNA	HR78-RA	NA
FOCC007390-RB	Hormone-receptor-like in 78-RB	Scaffold69	636327	638551	+	mRNA	HR78-RB	Based on transcripts/RNAseq data%2C this seems to be an extra isoform
FOCC011718-RA	hydroxymethylglutaryl-CoA synthase 1	Scaffold157	71777	75523	+	mRNA	HMGS	NA
FOCC007648-RA	insulin degrading metalloproteinase	Scaffold74	789266	795232	-	mRNA	ide	NA
FOCC015680-RA	isopentenyl-diphosphate Delta-isomerase	Scaffold418	191500	194239	+	mRNA	IPPI	NA
FOCC006550-RA	knot	Scaffold56	1361531	1428152	+	mRNA	NA	merged 7498%2C 7499
FOCC006554-RA	knot-like	Scaffold56	1512659	1524212	+	mRNA	NA	NA
FOCC007679-RA	knot-like (putative)	Scaffold74	1168853	1176772	-	mRNA	knot-like (putative)	NA
FOCC017539-RA	Kr-h1 N terminus partial	Scaffold2617	9877	12957	+	mRNA	Kr-h1 N term-partial	contains entire ORF%3B may be some 3' UTR missing from this annotation since the scaffold terminates before the 3' end of the transcript
FOCC007204-RA	ladybird early	Scaffold66	882308	918720	+	mRNA	lbe	modified exon boundaries
FOCC007835-RA	max-interacting protein (putative)	Scaffold78	650418	682213	-	mRNA	NA	NA
FOCC012094-RA	max-like protein	Scaffold168	781993	784652	+	mRNA	max-like	NA
FOCC014326-RA	methionine sulfoxide reductase A	Scaffold290	139436	144598	+	mRNA	msrA	evidence (tBLASTx): PREDICTED: Amyelois transitella peptide methionine sulfoxide reductase (LOC106135122)%2C mRNA%3B Papilio xuthus peptide methionine sulfoxide reductase (LOC106121036)%2C mRNA%3B Bombyx mori methionine sulfoxide reductase (LOC732898)%2C mRNA%3B Apis cerana cerana methionine sulfoxide reductase A mRNA%2C complete cds
FOCC004596-RA	Methoprene tolerant	Scaffold32	79609	88218	+	mRNA	Met	NA
FOCC004844-RA	mitf-like	Scaffold35	952480	958581	-	mRNA	microphthalmia-associated transcription factor-like	NA
FOCC013635-RA	MLX interacting protein (putative)	Scaffold240	184871	189890	+	mRNA	NA	NA
FOCC006354-RA	mnt	Scaffold53	959220	966924	-	mRNA	mnt	NA
FOCC003144-RA	mothers against dpp	Scaffold20	466711	473228	-	mRNA	MAD	NA
FOCC013446-RA	Myc	Scaffold229	347213	350470	+	mRNA	Myc	NA
FOCC011375-RA	nardilysin-like	Scaffold146	640733	644368	+	mRNA	nardilysin-like	NA
FOCC017146-RA	nautilus (putative)	Scaffold1210	66	10100	+	mRNA	nautilus	NA
FOCC005656-RA	net	Scaffold43	1777259	1779422	+	mRNA	net	NA
FOCC007778-RA	Nuclear receptor corepressor 1	Scaffold77	670444	736995	+	mRNA	Smr	NA
FOCC000227-RA	Olig family	Scaffold2	1089555	1091598	-	mRNA	Oli	NA
FOCC000101-RA	p38 map kinase	Scaffold1	2320307	2323993	+	mRNA	p38 MAPK	modified exon boundaries according to evidence tracks%3B redefined splice sites
FOCC011538-RA	period	Scaffold152	213063	220549	-	mRNA	per	NA
FOCC003528-RA	phosphatase and tensin homolog	Scaffold22	1608793	1616687	-	mRNA	pten	NA
FOCC003528-RB	phosphatase and tensin homolog (variant)	Scaffold22	1606581	1616687	-	mRNA	pten	NA
FOCC001413-RA	Phosphoenolpyruvate carboxykinase	Scaffold8	3029285	3032793	+	mRNA	pepck	modified exon boundary%2C 5' exon
FOCC000352-RA	PMVK	Scaffold2	3309069	3315598	-	mRNA	phosphomevalonate kinase	NA
FOCC006880-RA	pointed-like	Scaffold62	348953	360187	-	mRNA	pnt-like	NA
FOCC001781-RA	Protein C kinase 98E-like	Scaffold10	2170129	2179478	-	mRNA	NA	NA
FOCC000369-RA	ribosomal protein S6 kinase	Scaffold2	3525913	3533723	+	mRNA	S6k	NA
FOCC010785-RA	ribosomal protein S6 kinase 2	Scaffold124	552834	553725	-	mRNA	RSK	NA
FOCC011987-RA	Rpn6-like	Scaffold166	45091	47127	-	mRNA	Regulatory particle non-ATPase 6-like	NA
FOCC015453-RA	scleraxis-like	Scaffold393	259556	261958	-	mRNA	NA	NA
FOCC016647-RA	serine/threonine-protein kinase N	Scaffold638	49571	66592	-	mRNA	NA	NA
FOCC015704-RA	similar	Scaffold421	129672	150224	-	mRNA	sima	refined 3' exon boundary
FOCC002960-RA	single-minded	Scaffold18	2464900	2490700	-	mRNA	sim	NA
FOCC012620-RA	spaghetti squash	Scaffold187	665938	667600	-	mRNA	sqh	NA
FOCC007432-RA	spineless	Scaffold69	1367953	1413740	-	mRNA	ss	NA
FOCC003090-RA	Sterol regultory element-binding protein	Scaffold19	2523996	2531535	-	mRNA	SREBP	NA
FOCC008102-RA	supernumerary limbs	Scaffold82	851762	860852	+	mRNA	slmb	refined exon boundaries,evidence (BLAST): supernumerary limbs [Tribolium castaneum] (92% coverage%2C 82% identity%2C E%3D0)%3B F-box domain-containing protein [Oryctes borbonicus]%3B supernumerary limbs%2C isoform B [Drosophila melanogaster] (93% coverage%2C E%3D0)%3B Slimb [Danaus plexippus] (92% coverage%2C 81% identity%2C E%3D0)
FOCC007087-RA	tango	Scaffold64	555032	562001	+	mRNA	tgo	NA
FOCC010893-RA	target of Pox-n	Scaffold127	257847	259385	+	mRNA	tap	NA
FOCC007622-RA	Target of rapamycin	Scaffold74	193404	204544	-	mRNA	Tor	NA
FOCC004640-RA	taxi	Scaffold32	1283407	1303900	+	mRNA	tx	NA
FOCC003530-RA	tom	Scaffold22	1636100	1637641	-	mRNA	tom	NA
FOCC002151-RA	trachealess	Scaffold13	949228	979790	-	mRNA	trh	NA
FOCC012325-RA	Tuberous sclerosis complex 1	Scaffold177	92349	101078	+	mRNA	Tsc1	NA
FOCC013055-RA	twist	Scaffold211	203903	218138	+	mRNA	twi	NA
FOCC012083-RA	tyrosine decarboxylase	Scaffold168	638579	656032	+	mRNA	Tdc	puatative%3B based on multiple alignment and max likelihood tree using Ddc and Tdc sequences across insecta%3B Daphnia pulex Tdc used as outgroup,Second best local BLAST hit against Drosophila Ddc%3B NCBI BLASTs not convincing for Ddc%3B assigned as Tdc after phylogenetic testing
FOCC008215-RA	usf-like1	Scaffold84	876904	878602	+	mRNA	upstream stimulatory factor-like	KRDDKRRATHNEVERRRRDKIN motif 100% match usf1 (D. mel)
FOCC000704-RA	xanthine dehydrogenase 1	Scaffold4	2715675	2726594	+	mRNA	xdh	refined 5' exon boundary,copy number 1
FOCC003131-RA	xanthine dehydrogenase 2	Scaffold20	392119	402543	+	mRNA	NA	BLAST hits: Xanthine dehydrogenase [Cerapachys biroi] xanthine dehydrogenase [Orussus abietinus] xanthine dehydrogenase isoform X1 [Megachile rotundata] xanthine dehydrogenase [Atta cephalotes]
FOCC017154-RA	xanthine dehydrogenase 3	Scaffold1241	13582	18032	+	mRNA	xdh3	NA
FOCC012072-RA	Y+L amino acid transporter 2-like	Scaffold168	442483	448082	+	mRNA	NA	NA
FOCC009124-RA	Cathepsin B-like peptidase 1	Scaffold107	196234	198734	+	mRNA	CatB1	Result of: Removing exons from the gene model
FOCC009125-RA	Cathepsin B-like peptidase 2	Scaffold107	201039	202459	+	mRNA	CatB2	Result of: Removing exons from the gene model,Result of: Extension of last exon
FOCC009126-RA	Cathepsin B-like peptidase 3	Scaffold107	205548	207469	+	mRNA	CatB3	Result of: Removing exons from the gene model
FOCC000396-RA	Cathepsin B-like peptidase 4	Scaffold2	3860335	3862741	+	mRNA	CatB4	NA
FOCC003153-RA	Cathepsin BSer	Scaffold20	551558	562421	+	mRNA	CatBSer	NA
FOCC017810-RA	Cathepsin C-like peptidase 1	Scaffold3930	15210	16373	-	mRNA	CatC1	N-end missing%2C end of scafforld
FOCC005987-RA	Cathepsin F-like peptidase 1	Scaffold47	1325164	1333528	-	mRNA	CatF1	Result of: Removing an exon from the gene model
FOCC009474-RA	Cathepsin L-like peptidase 1	Scaffold114	823428	825318	-	mRNA	CatL1	Result of: extension of 2nd exon
FOCC003247-RA	Cathepsin L-like peptidase 2	Scaffold20	2535928	2537268	+	mRNA	CatL2	NA
FOCC005436-RA	Cathepsin L-like peptidase 3	Scaffold41	868371	869749	-	mRNA	CatL3	Result of: Change translation start
FOCC005440-RA	Cathepsin L-like peptidase 4	Scaffold41	1043572	1045491	+	mRNA	CatL4	Note to curator: exon 1 missing,Result of: Shortening exon 3
FOCC016143-RA	Cathepsin L-like peptidase 5	Scaffold480	57744	66387	+	mRNA	CatL5	Result of: extension of 2nd exon
FOCC007442-RA	Cathepsin L-like peptidase 6	Scaffold69	1649240	1650955	+	mRNA	CatL6	NA
FOCC008487-RA	Cathepsin L-like peptidase 7	Scaffold91	11960	15367	-	mRNA	CatL7	Result of: Extension of 2nd exon
FOCC013074-RA	Cathepsin O-like peptidasse 1	Scaffold212	186706	188324	-	mRNA	CatO1	Maybe 5th exon should be elongated
FOCC003497-RA	Cysteine peptidase inhibitor domain 1	Scaffold22	835950	837600	+	mRNA	CPID1	NA
FOCC004659-RA	cAMP-dependent protein kinase catalytic subunit alpha-like	Scaffold32	1803271	1804362	+	mRNA	Pka-C	NA
FOCC014520-RA	Cullin-1-like	Scaffold303	444722	448581	+	mRNA	CUL1	NA
FOCC005780-RA	decapentaplegic	Scaffold45	348902	353531	+	mRNA	dpp	unusually long UTRs
FOCC012798-RA	microtubule star	Scaffold198	501215	505373	-	mRNA	PP2A-like	NA
FOCC003667-RA	neijre-like	Scaffold23	2617041	2627332	-	mRNA	cbp	NA
FOCC017507-RA	Patched	Scaffold2495	12936	13692	+	mRNA	ptc	NA
FOCC008059-RA	roadkill-like	Scaffold81	866802	872296	+	mRNA	rdx	NA
FOCC009479-RA	scribbler-like	Scaffold115	57014	61169	+	mRNA	sbb	NA
FOCC009428-RA	serine/threonine-protein kinase-like	Scaffold113	537523	540860	+	mRNA	NA	Need to change RNA
FOCC006936-RA	shifted-like	Scaffold63	261532	264699	+	mRNA	shf	Needs review
FOCC004727-RA	smoothened-like	Scaffold33	499646	507125	-	mRNA	smo	Needs review
FOCC013665-RA	sonic hedgehog-like	Scaffold241	249658	253434	-	mRNA	hh	NA
FOCC002277-RA	E93	Scaffold14	391942	399205	-	mRNA	NA	Annotation type: tblastn search of Blattella germanica E93 (CCM97102) as a query.
FOCC014970-RA	Ecdysone Receptor	Scaffold334	286131	324234	-	mRNA	EcR	Annotation type: tblastn search of Pyrrhocoris apterus ecdysone receptor (ABU53621) as a query
FOCC006831-RA	retinoid X receptor-RA	Scaffold61	1075596	1096146	+	mRNA	RXR-RA	Annotation type: tblastn search of Acyrthosiphon pisum ultraspiracle (NP_001155140) as a query.
FOCC006831-RB	retinoid X receptor-RB	Scaffold61	1083736	1096556	+	mRNA	RXR-RB	Found some evidence in the RNA data for this isoform
FOCC006310-RA	Taiman	Scaffold53	185078	205844	-	mRNA	NA	Annotation type: tblastn search of Blattella germanica Taiman (CDO33883) as a query.
FOCC001147-RA	Cactin	Scaffold7	580680	583748	+	mRNA	Cactin	NA
FOCC015936-RA	Caspase-1	Scaffold449	27748	30822	-	mRNA	NA	NA
FOCC017126-RA	C-type lectin	Scaffold1161	1	8352	-	mRNA	NA	NA
FOCC008088-RA	C-type lectin	Scaffold82	415824	416703	-	mRNA	NA	NA
FOCC003372-RA	C-type lectin	Scaffold21	1251611	1252764	-	mRNA	NA	NA
FOCC003371-RA	C-type lectin	Scaffold21	1249737	1251828	+	mRNA	NA	NA
FOCC010956-RA	C-type lectin	Scaffold131	55782	69932	+	mRNA	NA	NA
FOCC014402-RA	death related ced-3/Nedd2-like protein	Scaffold296	141769	147792	-	mRNA	Dredd	NA
FOCC001819-RA	dual specifity protein phosphatase 10	Scaffold10	3053973	3094596	+	mRNA	NA	NA
FOCC011859-RA	dual specifity protein phosphatase 7	Scaffold161	79087	90418	-	mRNA	NA	NA
FOCC006759-RA	Embryonic polarity protein Dorsal 1	Scaffold60	578712	583702	+	mRNA	Dorsal 1	NA
FOCC013169-RA	Embryonic polarity protein Dorsal 2	Scaffold216	502610	506428	+	mRNA	Dorsal 2	NA
FOCC012256-RA	Fas-associated factor 1	Scaffold174	410273	414858	+	mRNA	NA	NA
FOCC001430-RA	Galectin	Scaffold8	3190935	3192719	+	mRNA	NA	NA
FOCC001379-RA	Galectin	Scaffold8	2017898	2031950	+	mRNA	NA	NA
FOCC017882-RA	Galectin	Scaffold4449	1	5522	+	mRNA	NA	NA
FOCC004895-RA	Gram-negative binding protein	Scaffold35	1972592	1973281	+	mRNA	GNBP	NA
FOCC017161-RA	Gram-negative binding protein	Scaffold1243	11120	13399	-	mRNA	GNBP	NA
FOCC011340-RA	Gram-negative binding protein	Scaffold145	799073	800745	+	mRNA	GNBP	NA
FOCC004684-RA	Gram-negative binding protein	Scaffold32	2242793	2244631	-	mRNA	GNBP	NA
FOCC013020-RA	Gram-negative binding protein	Scaffold209	476252	481616	-	mRNA	GNBP	NA
FOCC017928-RA	Gram-negative binding protein	Scaffold5017	460	2960	+	mRNA	GNBP	NA
FOCC011341-RA	Gram-negative binding protein	Scaffold145	801295	804075	+	mRNA	GNBP	NA
FOCC006795-RA	Gram-negative binding protein	Scaffold60	1479121	1479633	-	mRNA	GNBP	NA
FOCC017160-RA	Hexamerin	Scaffold1243	9595	10635	+	mRNA	NA	NA
FOCC013541-RA	Hexamerin	Scaffold236	316373	320175	+	mRNA	NA	NA
FOCC008486-RA	Hexamerin	Scaffold90	1026171	1027269	-	mRNA	NA	NA
FOCC001352-RA	Hexamerin	Scaffold8	1351141	1353840	+	mRNA	NA	NA
FOCC004309-RA	Hexamerin	Scaffold29	319572	321211	+	mRNA	NA	NA
FOCC017393-RA	Hexamerin	Scaffold2072	5184	7764	-	mRNA	NA	NA
FOCC008941-RA	IKKgamma	Scaffold101	600246	603863	+	mRNA	NA	Known as Kenny in Drosophila.
FOCC003161-RA	inhibitor of apoptosis 2	Scaffold20	730038	731178	-	mRNA	IAP2	NA
FOCC002131-RA	inhibitor of nuclear factor kappa-B kinase	Scaffold13	537415	545043	-	mRNA	IKK	NA
FOCC006669-RA	inhibitor of nuclear factor kappa-B subunit epsilon	Scaffold58	1504171	1506459	+	mRNA	IKK epsilon	NA
FOCC009489-RA	Jun-related antigen	Scaffold115	193954	194742	-	mRNA	Jun	NA
FOCC015285-RA	L-type lectin	Scaffold375	66108	70303	-	mRNA	NA	NA
FOCC004228-RA	Lysozyme	Scaffold28	1332732	1334754	-	mRNA	NA	NA
FOCC004976-RA	Lysozyme	Scaffold36	1911915	1912570	+	mRNA	NA	NA
FOCC017120-RA	Lysozyme	Scaffold1148	34111	34962	+	mRNA	NA	NA
FOCC005661-RA	mitogen-activated protein kinase kinase kinase 7	Scaffold43	1826990	1839746	+	mRNA	MAPKKK7	NA
FOCC013674-RA	Myeloid differentiation primary response protein 88	Scaffold241	361466	363202	+	mRNA	MyD88	NA
FOCC013677-RA	Myeloid differentiation primary response protein 88	Scaffold241	377721	379457	+	mRNA	MyD88	NA
FOCC000788-RA	NF-kappa-B inhibitor Cactus	Scaffold4	4237520	4257881	+	mRNA	Cactus	NA
FOCC017008-RA	Pellino 1	Scaffold946	11345	23206	+	mRNA	Pellino 1	NA
FOCC005042-RA	Pellino 2	Scaffold37	526784	530776	-	mRNA	Pellino 2	NA
FOCC016981-RA	peptidoglycan-recognition protein	Scaffold911	6978	7910	-	mRNA	PGRP	NA
FOCC000395-RA	peptidoglycan-recognition protein	Scaffold2	3858119	3859811	-	mRNA	PGRP	NA
FOCC016982-RA	peptidoglycan-recognition protein	Scaffold911	8444	8833	-	mRNA	PGRP	NA
FOCC016986-RA	peptidoglycan-recognition protein	Scaffold911	14957	16863	-	mRNA	PGRP	NA
FOCC006309-RA	peptidoglycan-recognition protein	Scaffold53	173093	184434	-	mRNA	PGRP	NA
FOCC016983-RA	peptidoglycan-recognition protein	Scaffold911	9237	10717	-	mRNA	PGRP	NA
FOCC016987-RA	peptidoglycan-recognition protein	Scaffold911	17477	19930	-	mRNA	PGRP	NA
FOCC016985-RA	peptidoglycan-recognition protein	Scaffold911	12620	14032	-	mRNA	PGRP	NA
FOCC016978-RA	peptidoglycan-recognition protein	Scaffold911	13	2150	-	mRNA	PGRP	NA
FOCC001673-RA	peptidoglycan-recognition protein	Scaffold9	3317755	3318785	-	mRNA	PGRP	NA
FOCC016979-RA	peptidoglycan-recognition protein	Scaffold911	2520	3865	-	mRNA	PGRP	NA
FOCC001674-RA	peptidoglycan-recognition protein	Scaffold9	3322848	3325301	-	mRNA	PGRP	NA
FOCC016984-RA	peptidoglycan-recognition protein	Scaffold911	10999	12061	-	mRNA	PGRP	NA
FOCC016980-RA	peptidoglycan-recognition protein	Scaffold911	4454	5465	-	mRNA	NA	NA
FOCC006675-RA	Prophenoloxidase	Scaffold58	1584142	1590229	+	mRNA	NA	NA
FOCC013429-RA	Prophenoloxidase	Scaffold228	192129	220191	-	mRNA	NA	NA
FOCC005277-RA	Prophenoloxidase	Scaffold39	1788153	1793133	+	mRNA	NA	NA
FOCC002303-RA	Prophenoloxidase	Scaffold14	912533	920969	+	mRNA	NA	NA
FOCC006586-RA	Prophenoloxidase	Scaffold57	1068059	1104185	+	mRNA	NA	NA
FOCC003128-RA	Prophenoloxidase	Scaffold20	366214	374823	+	mRNA	NA	NA
FOCC017119-RA	Proton-coupled amino acid transporter	Scaffold1148	30241	33557	+	mRNA	NA	NA
FOCC014040-RA	Relish 2	Scaffold269	175307	181432	-	mRNA	Relish 2	NA
FOCC006654-RA	Serine/threonine-protein kinase Pelle	Scaffold58	927969	932790	-	mRNA	Pelle	NA
FOCC014884-RA	stress-activated protein kinase JNK	Scaffold327	264159	270264	+	mRNA	JNK	NA
FOCC007878-RA	TAK1-associated binding protein 2	Scaffold79	26684	40016	-	mRNA	TAB2	NA
FOCC003744-RA	Thaumatin	Scaffold24	673855	675525	-	mRNA	NA	NA
FOCC017498-RA	Thioester-containing protein	Scaffold2459	80	5076	-	mRNA	TEP	NA
FOCC001509-RA	Thioester-containing protein	Scaffold9	735236	744668	-	mRNA	TEP	NA
FOCC004494-RA	Thioester-containing protein	Scaffold31	150036	158637	+	mRNA	TEP	NA
FOCC012774-RA	Thioester-containing protein	Scaffold196	427499	432887	+	mRNA	TEP	NA
FOCC000084-RA	TNF receptor-associated factor 6	Scaffold1	1835228	1837637	-	mRNA	TRAF6	NA
FOCC018001-RA	Toll	Scaffold5766	191	3420	+	mRNA	NA	NA
FOCC002032-RA	Toll	Scaffold12	1152436	1156578	-	mRNA	NA	NA
FOCC003250-RA	transcription factor kayak	Scaffold20	2615747	2617060	+	mRNA	Kay	NA
FOCC004980-RA	Tube/IRAK4	Scaffold36	1943348	1947027	-	mRNA	Tube/IRAK4	NA
FOCC000917-RB	abrupt	Scaffold5	3005453	3011278	+	mRNA	NA	Data source for annotation: gi|22946242|gb|AAF53087.2| abrupt%2C isoform A [Drosophila melanogaster],Data source for annotation: gi|577729483|gb|JAB96379.1| Protein abrupt [Ceratitis capitata],Data source for annotation: gi|242007684|ref|XP_002424658.1| protein abrupt%2C putative [Pediculus humanus corporis],Data source for annotation: gi|157125848|ref|XP_001660812.1| abrupt protein [Aedes aegypt…
FOCC000917-RA	abrupt 2	Scaffold5	3005453	3011278	+	mRNA	NA	NA
FOCC009427-RA	Gamma-interferon-Inducible Lysosomal Thiol reductase	Scaffold113	531267	536523	-	mRNA	GILT	NA
FOCC003679-RA	Ejaculatory bulb-specific protein 3	Scaffold23	2861614	2862364	+	mRNA	EbpIII	Evidence derived from KSU RNAseq data
FOCC005644-RA	Trypsin 1	Scaffold43	1466878	1468375	-	mRNA	Try1	Evidence derived from KSU RNAseq data
FOCC006777-RA	Adaptor Protein complex 2 alpha subunit	Scaffold60	920208	923733	-	mRNA	AP-2??	NA
FOCC001929-RA	Gustatory Receptor 1	Scaffold11	1657462	1660385	-	mRNA	Gr1	Annotation type: Add a new gene model not existing in gene set,Note to curator:Michael Cosmos model
FOCC005221-RA	Gustatory receptor 10	Scaffold39	603546	617507	-	mRNA	Gr10	GC donor on first intron is supported by comparison with Gr9. Final exon is misassembled far downstream%2C assembly of raw reads shows it belongs in the gap immediately after the penultimate exon.
FOCC017551-RA	Gustatory receptor 100	Scaffold2664	8607	10553	+	mRNA	Gr100	NA
FOCC010846-RA	Gustatory receptor 101	Scaffold126	108952	113068	-	mRNA	Gr101	NA
FOCC008228-RA	Gustatory receptor 102	Scaffold84	962070	964192	+	mRNA	Gr102	NA
FOCC001973-RA	Gustatory receptor 103 - partial	Scaffold11	2704897	2706330	+	mRNA	Gr103	N-terminus unclear
FOCC016823-RA	Gustatory receptor 104 - part 1 of 2	Scaffold731	37002	37904	+	mRNA	Gr104	N-terminus unclear%2C and C-terminus in scaffold289
FOCC014297-RA	Gustatory receptor 104 - part 2 of 2	Scaffold289	77779	78685	+	mRNA	Gr104	N-terminus is in scaffold731
FOCC017545-RA	Gustatory receptor 11 - part 1 of 2	Scaffold2637	14772	15742	-	mRNA	Gr11	C-terminal half is in scaffold6%2C this short scaffold probably belongs in a gap within that large scaffold. Model needs a N-terminal exon that is unclear.
FOCC005702-RA	Gustatory receptor 12 - part 1 of 2	Scaffold44	667298	668191	-	mRNA	Gr12	N-terminus unidentified. C-terminal exons in scaffold3243%2C but two missing inbetween.
FOCC017674-RA	Gustatory receptor 12 - part 2 of 2	Scaffold3243	1	1319	+	mRNA	Gr12	Front is in scaffold44
FOCC005701-RA	Gustatory receptor 13 - part 1 of 2	Scaffold44	662557	665307	-	mRNA	Gr13	C-terminal half is in short scaffold3243%2C which partially belongs in the gap after this part.
FOCC017676-RA	Gustatory receptor 13 - part 2 of 2	Scaffold3243	5395	6513	+	mRNA	Gr13	Front half is in scaffold44.
FOCC005700-RA	Gustatory receptor 14	Scaffold44	655661	659881	-	mRNA	Gr14	NA
FOCC005698-RA	Gustatory receptor 15 - partial	Scaffold44	641292	643582	-	mRNA	Gr15	Front missing in gap.
FOCC008808-RA	Gustatory receptor 16 - partial	Scaffold98	463420	466809	+	mRNA	Gr16	Start exon unclear.
FOCC005065-RA	Gustatory receptor 17	Scaffold37	872790	875444	-	mRNA	Gr17	NA
FOCC016301-RA	Gustatory receptor 18 - part 1 of 2	Scaffold527	48105	48862	-	mRNA	Gr18	C-terminus is in scaffold3568
FOCC017743-RA	Gustatory receptor 18 - part 2 of 2	Scaffold3568	8102	9041	-	mRNA	Gr18	N-terminus is in scaffold527
FOCC011571-RA	Gustatory receptor 19 - part 1 of 3	Scaffold153	292193	293345	-	mRNA	Gr19	Penultimate two exons are misassembled downstream.
FOCC011569-RA	Gustatory receptor 19 - part 2 of 3	Scaffold153	280897	281130	-	mRNA	Gr19	Penultimate two exons are misassembled downstream.
FOCC011570-RA	Gustatory receptor 19 - part 3 of 3	Scaffold153	283985	284104	-	mRNA	Gr19	Penultimate two exons are misassembled downstream.
FOCC001981-RA	Gustatory receptor 2	Scaffold11	3095859	3099264	+	mRNA	Gr2	Annotation type: Add a new gene model not existing in gene set,Note to curator: Michael Cosmos Model
FOCC003189-RA	Gustatory receptor 20 - part 1 of 3	Scaffold20	1207512	1209243	+	mRNA	Gr20	Misassembled gene with three final exons upstream and middle exon in scaffold805.
FOCC016905-RA	Gustatory receptor 20 - part 2 of 3	Scaffold805	70	261	+	mRNA	Gr20	This is the middle exon of this gene%2C with three exons upstream and three downstream in scaffold20%2C but the end of this exon is truncated by a gap.
FOCC003187-RA	Gustatory receptor 20 - part 3 of 3	Scaffold20	1199304	1199876	+	mRNA	Gr20	Misassembled gene with three final exons upstream and middle exon in scaffold805.
FOCC009004-RA	Gustatory receptor 21	Scaffold104	160440	213766	+	mRNA	Gr21	NA
FOCC009007-RA	Gustatory receptor 22 - partial	Scaffold104	235364	244501	-	mRNA	Gr22	Final two exons missing in gap.
FOCC017902-RA	Gustatory receptor 23 - part 1 of 2	Scaffold4679	30	686	-	mRNA	Gr23	C-terminal exons are in scaffold36
FOCC004970-RA	Gustatory receptor 23 - part 2 of 2	Scaffold36	1870348	1872434	-	mRNA	Gr23	N-terminal two exons are in scaffold4679%2C which presumably belongs in the gap upstream of this.
FOCC008459-RA	Gustatory receptor 24	Scaffold90	330811	333891	+	mRNA	Gr24	NA
FOCC004260-RA	Gustatory receptor 25 - partial	Scaffold28	1769156	1769965	-	mRNA	Gr25	N-terminal exon lost in gap%3B GC donor supported by RNAseq.
FOCC004258-RA	Gustatory receptor 26 - partial	Scaffold28	1747547	1748704	-	mRNA	Gr26	N-terminal exons missing in gap%3B GC donor supported by RNAseq.
FOCC009397-RA	Gustatory receptor 27 - partial	Scaffold113	252848	270853	-	mRNA	Gr27	N-terminal exons missing%2C but these first two are also probably misassembled.
FOCC015188-RA	Gustatory receptor 28 - partial	Scaffold360	72742	89260	-	mRNA	Gr28	N-terminal exon missing in gap
FOCC003648-RA	Gustatory receptor 29	Scaffold23	1875933	1881580	+	mRNA	Gr29	NA
FOCC001983-RA	Gustatory receptor 3	Scaffold11	3112596	3114803	-	mRNA	Gr3	Annotation type: Modify an existing gene model,Note to curator: Michael Cosmos model
FOCC012803-RA	Gustatory receptor 30 - partial	Scaffold199	52848	64707	-	mRNA	Gr30	N-terminus unclear.
FOCC008840-RA	Gustatory receptor 31	Scaffold99	382280	386524	+	mRNA	Gr31	NA
FOCC008841-RA	Gustatory receptor 32 - partial	Scaffold99	387385	389094	-	mRNA	Gr32	NA
FOCC008842-RA	Gustatory receptor 33 - part 1 of 3	Scaffold99	390537	390765	+	mRNA	Gr33	Middle exons are in an upstream contig%2C C-terminus is downstream after long gap (in which the middle exons belong)
FOCC008839-RA	Gustatory receptor 33 - part 2 of 3	Scaffold99	381085	382049	+	mRNA	Gr33	These are the middle four exons of this gene%2C and belong in the large gap downstream.
FOCC008843-RA	Gustatory receptor 33 - part 3 of 3	Scaffold99	395239	396197	+	mRNA	Gr33	These are the C-terminal four exons of this model
FOCC008844-RA	Gustatory receptor 34 - part 1 of 3	Scaffold99	397547	398350	+	mRNA	Gr34	Middle exons in 24kb scaffold882 that belongs in the gap%2C then final exons after gap.
FOCC016958-RA	Gustatory receptor 34 - part 2 of 3	Scaffold884	7031	7913	+	mRNA	Gr34	This belongs in a gap in scaffold99
FOCC008846-RA	Gustatory receptor 34 - part 3 of 3	Scaffold99	413734	414566	+	mRNA	Gr34	Middle is upstream of big gap%2C middle is in 24kb scaffold882 which belongs in the gap
FOCC005936-RA	Gustatory receptor 35	Scaffold47	498043	500125	-	mRNA	Gr35	NA
FOCC005935-RA	Gustatory receptor 36	Scaffold47	477274	485948	-	mRNA	Gr36	NA
FOCC016670-RA	Gustatory receptor 37	Scaffold648	38281	42714	+	mRNA	Gr37	NA
FOCC011549-RA	Gustatory receptor 38 - partial	Scaffold152	556759	559899	-	mRNA	Gr38	N-terminus unclear.
FOCC017640-RA	Gustatory receptor 39	Scaffold3032	749	3970	-	mRNA	Gr39	NA
FOCC001984-RA	Gustatory receptor 4	Scaffold11	3116782	3123380	+	mRNA	Gr4	Annotation type: Modify an existing gene model,Note to curator: Michael Cosmos model
FOCC014625-RA	Gustatory receptor 40	Scaffold311	103453	105930	+	mRNA	Gr40	NA
FOCC012878-RA	Gustatory receptor 41 - part 1 of 2	Scaffold202	151943	153739	+	mRNA	Gr41	Final exons are in scaffold2696
FOCC017567-RA	Gustatory receptor 41 - part 2 of 2	Scaffold2696	4616	6119	-	mRNA	Gr19	NA
FOCC017471-RA	Gustatory receptor 42	Scaffold2379	3821	6940	+	mRNA	Gr42	NA
FOCC017472-RA	Gustatory receptor 43	Scaffold2379	7033	9982	+	mRNA	Gr43	NA
FOCC017473-RA	Gustatory receptor 44	Scaffold2379	12464	14743	+	mRNA	Gr44	NA
FOCC005893-RA	Gustatory receptor 45	Scaffold46	1289078	1291997	-	mRNA	Gr45	NA
FOCC005892-RA	Gustatory receptor 46	Scaffold46	1282005	1288338	-	mRNA	Gr46	NA
FOCC005891-RA	Gustatory receptor 47	Scaffold46	1267878	1270410	-	mRNA	Gr47	NA
FOCC017129-RA	Gustatory receptor 48	Scaffold1176	4056	7533	+	mRNA	Gr48	NA
FOCC005274-RA	Gustatory receptor 49	Scaffold39	1763078	1765064	-	mRNA	Gr49	NA
FOCC001985-RA	Gustatory receptor 5	Scaffold11	3125920	3129804	+	mRNA	Gr4	NA
FOCC005273-RA	Gustatory receptor 50 - part 1 of 2	Scaffold39	1760585	1762091	-	mRNA	Gr50	C-terminal exons are upstream!
FOCC005276-RA	Gustatory receptor 50 - part 2 of 2	Scaffold39	1770177	1770434	-	mRNA	Gr50	N-terminal exons are downstream!
FOCC016190-RA	Gustatory receptor 51	Scaffold493	84265	87712	-	mRNA	Gr51	NA
FOCC007354-RA	Gustatory receptor 52	Scaffold69	6457	9462	-	mRNA	Gr52	NA
FOCC017754-RA	Gustatory receptor 53	Scaffold3663	3846	6248	-	mRNA	Gr53	NA
FOCC013351-RA	Gustatory receptor 54	Scaffold226	164045	166281	-	mRNA	Gr54	NA
FOCC013350-RA	Gustatory receptor 55	Scaffold226	160469	163239	-	mRNA	Gr55	NA
FOCC013349-RA	Gustatory receptor 56 - partial	Scaffold226	157368	158647	-	mRNA	Gr56	Front and back missing in gaps
FOCC013348-RA	Gustatory receptor 57 - part 1 of 2	Scaffold226	151592	152642	-	mRNA	Gr57	Assembly has a duplication of 49 bp in the second exon.
FOCC013347-RA	Gustatory receptor 57 - part 2 of 2	Scaffold226	150318	151542	-	mRNA	Gr57	Second exon has 49 duplication not in raw reads%2C plus final exon missing in gap.
FOCC013346-RA	Gustatory receptor 58 - partial	Scaffold226	149376	150052	-	mRNA	Gr58	N-terminus missing in gap.
FOCC013345-RA	Gustatory receptor 59 - partial	Scaffold226	141710	142834	-	mRNA	Gr59	C-terminal exon gone in gap
FOCC001986-RA	Gustatory receptor 6 - partial	Scaffold11	3137897	3140043	+	mRNA	NA	N-terminal exons missing
FOCC003544-RA	Gustatory receptor 60	Scaffold22	2131172	2134229	+	mRNA	Gr60	NA
FOCC017089-RA	Gustatory receptor 61 - partial	Scaffold1096	4999	6951	+	mRNA	Gr61	Last two exons missing
FOCC001685-RA	Gustatory receptor 62 - partial	Scaffold10	382650	386808	+	mRNA	Gr62	Second exon missing in gap
FOCC012279-RA	Gustatory receptor 63 - partial	Scaffold175	518366	521692	+	mRNA	Gr63	Missing N-terminal exon might be misassembled 20 kb upstream on reverse strand.
FOCC005050-RA	Gustatory receptor 64	Scaffold37	580764	583053	+	mRNA	Gr64	NA
FOCC005051-RA	Gustatory receptor 65	Scaffold37	601979	605327	+	mRNA	Gr65	NA
FOCC005052-RA	Gustatory receptor 66	Scaffold37	606010	609439	+	mRNA	Gr66	NA
FOCC005053-RA	Gustatory receptor 67	Scaffold37	610225	612558	+	mRNA	Gr67	NA
FOCC007560-RA	Gustatory receptor 68	Scaffold72	1057231	1059502	+	mRNA	Gr68	GC donor needed to make model work.
FOCC007561-RA	Gustatory receptor 69 pseudogene	Scaffold72	1059904	1062493	+	pseudogenic_transcript	Gr69	Extra base frameshift%2C I think at end of long exon.
FOCC012971-RA	Gustatory receptor 7	Scaffold206	302272	346730	+	mRNA	Gr7	Annotation type: Add a new gene model not existing in gene set
FOCC007562-RA	Gustatory receptor 70	Scaffold72	1063261	1065287	+	mRNA	Gr70	NA
FOCC011422-RA	Gustatory receptor 71 - partial	Scaffold148	530385	534680	+	mRNA	Gr71	22bp deletion in front of this model destroys the first exon.
FOCC002003-RA	Gustatory receptor 72	Scaffold12	39103	42149	+	mRNA	Gr72	NA
FOCC016356-RA	Gustatory receptor 73	Scaffold544	1020	3229	+	mRNA	Gr73	NA
FOCC003816-RA	Gustatory receptor 74	Scaffold24	1771518	1774111	+	mRNA	Gr74	NA
FOCC004971-RA	Gustatory receptor 75	Scaffold36	1876651	1878344	+	mRNA	Gr75	NA
FOCC004972-RA	Gustatory receptor 76	Scaffold36	1879282	1881276	+	mRNA	Gr76	NA
FOCC016523-RA	Gustatory receptor 77	Scaffold581	79221	81116	-	mRNA	Gr77	NA
FOCC017903-RA	Gustatory receptor 78 - partial	Scaffold4679	1244	3189	+	mRNA	Gr78	Final exon missing off end of scaffold.
FOCC017711-RA	Gustatory receptor 79	Scaffold3387	3212	6454	-	mRNA	Gr79	NA
FOCC013769-RA	Gustatory receptor 8 - part 2 of 2	Scaffold248	381008	398889	-	mRNA	Gr8	Annotation type: Modify an existing gene model,First two exons are misassembled within this region
FOCC013770-RA	Gustatory receptor 8 - part 2 of 2	Scaffold248	392476	393699	-	mRNA	NA	This is misassembled within the larger gene model
FOCC017710-RA	Gustatory receptor 80 - partial	Scaffold3387	324	1369	-	mRNA	Gr80	C-terminal half missing
FOCC012859-RA	Gustatory receptor 81	Scaffold201	264604	268706	-	mRNA	Gr81	NA
FOCC012857-RA	Gustatory receptor 82	Scaffold201	251332	253315	-	mRNA	Gr82	NA
FOCC013292-RA	Gustatory receptor 83	Scaffold223	489151	491335	-	mRNA	Gr83	NA
FOCC013845-RA	Gustatory receptor 84 pseudogene	Scaffold252	329798	335227	+	pseudogenic_transcript	Gr84	Two bp deletion in middle of long exon is a pseudogenizing frameshifting mutation present in raw reads.
FOCC012962-RA	Gustatory receptor 85	Scaffold206	96861	99437	-	mRNA	Gr85	NA
FOCC001271-RA	Gustatory receptor 86 - partial	Scaffold7	3130358	3132192	+	mRNA	Gr86	N-terminus missing
FOCC004743-RA	Gustatory receptor 87	Scaffold33	1428802	1430781	+	mRNA	Gr87	NA
FOCC004423-RA	Gustatory receptor 88	Scaffold30	1011764	1032512	-	mRNA	Gr88	I'm stretching things with this model%2C spanning as it does several other well-supported models%2C but since so much of this genome is misassembled%2C I think it is reasonable%2C even in the absence of any RNAseq support for it.
FOCC001947-RA	Gustatory receptor 89	Scaffold11	2093438	2100271	-	mRNA	Gr89	NA
FOCC008478-RA	Gustatory receptor 9	Scaffold90	639710	641507	-	mRNA	Gr9	GC donor on second intron is supported by comparison with Gr10.
FOCC016272-RA	Gustatory receptor 90	Scaffold518	14227	98362	+	mRNA	Gr90	NA
FOCC003855-RA	Gustatory receptor 91	Scaffold25	125794	128959	+	mRNA	Gr91	NA
FOCC017920-RA	Gustatory receptor 93 - part 1 of 2	Scaffold4889	49	1468	-	mRNA	Gr93	C-terminus is in scaffold27
FOCC004114-RA	Gustatory receptor 93 - part 2 of 2	Scaffold27	1831360	1831494	+	mRNA	Gr93	N-terminus is in scaffold4889
FOCC015812-RA	Gustatory receptor 94	Scaffold431	143401	145297	+	mRNA	Gr94	NA
FOCC015465-RA	Gustatory receptor 95	Scaffold395	156705	159794	-	mRNA	Gr95	NA
FOCC011869-RA	Gustatory receptor 96 - partial	Scaffold161	145461	146995	+	mRNA	Gr96	N-terminus missing in gap
FOCC007676-RA	Gustatory receptor 97	Scaffold74	1132701	1136438	+	mRNA	Gr97	NA
FOCC002499-RA	Gustatory receptor 98	Scaffold15	1667394	1671354	+	mRNA	Gr98	NA
FOCC016302-RA	Gustatory receptor 99	Scaffold527	49168	52532	-	mRNA	Gr99	NA
FOCC002751-RA	Ionotropic receptor 101	Scaffold17	796929	799667	-	mRNA	Ir101	NA
FOCC001580-RA	Ionotropic receptor 101	Scaffold9	1986798	1988651	+	mRNA	Ir101	Note to curator: Nathan Nager model
FOCC001581-RA	Ionotropic receptor 102	Scaffold9	1991016	1992860	+	mRNA	Ir102	Annotation type: Add a new gene model not existing in gene set,Note to curator: Nathan Nager model
FOCC001582-RA	Ionotropic receptor 104 - partial	Scaffold9	2000713	2001312	+	mRNA	Ir104	Front missing in gap
FOCC001583-RA	Ionotropic receptor 105 - partial	Scaffold9	2002674	2003906	+	mRNA	Ir105	Note to curator: Nathan Nager model,C-terminus gone in gap
FOCC001584-RA	Ionotropic receptor 106 - partial	Scaffold9	2005261	2005856	+	mRNA	Ir106	N-terminus missing in gap
FOCC001585-RA	Ionotropic receptor 107 - partial	Scaffold9	2008277	2008745	+	mRNA	Ir107	Front missing in gap
FOCC001586-RA	Ionotropic receptor 108 - partial	Scaffold9	2009705	2010879	+	mRNA	Ir108	C-terminus missing in gap
FOCC001587-RA	Ionotropic receptor 109 - partial	Scaffold9	2019872	2020957	+	mRNA	Ir109	Both ends missing in gaps
FOCC001588-RA	Ionotropic receptor 110 - partial	Scaffold9	2027898	2028584	+	mRNA	Ir110	Front missing in gap
FOCC001589-RA	Ionotropic receptor 111 - partial	Scaffold9	2029562	2030820	+	mRNA	Ir111	Note to curator: Nathan Nager model,End missing in gap
FOCC009662-RA	Ionotropic receptor 112 - partial	Scaffold121	398726	400449	+	mRNA	Ir112	C-terminus missing in gap.,Note to curator: Nathan Nager model
FOCC003755-RA	Ionotropic receptor 113	Scaffold24	1074958	1076826	-	mRNA	Ir113	Note to curator: Nathan Nager model
FOCC013462-RA	Ionotropic receptor 114	Scaffold230	76384	78225	-	mRNA	Ir142	Annotation type: Add a new gene model not existing in gene set,Note to curator: Nathan Nager model
FOCC001563-RA	Ionotropic receptor 115 - partial	Scaffold9	1578768	1580288	-	mRNA	Ir115	C-terminus missing in gap,Note to curator: Nathan Nager model
FOCC001562-RA	Ionotropic receptor 116	Scaffold9	1576590	1578440	-	mRNA	Ir116	Annotation type: Add a new gene model not existing in gene set,Note to curator: Nathan Nager model
FOCC001561-RA	Ionotropic receptor 117 - partial	Scaffold9	1567743	1569065	-	mRNA	Ir117	C-terminus missing in gap,Note to curator: Nathan Nager model
FOCC001560-RA	Ionotropic receptor 118 - partial	Scaffold9	1566875	1567446	-	mRNA	Ir118	C-terminus missing in gap
FOCC001559-RA	Ionotropic receptor 119 - partial	Scaffold9	1559412	1560895	-	mRNA	Ir119	C-terminus missing in gap,Note to curator: Nathan Nager model
FOCC001558-RA	Ionotropic receptor 120	Scaffold9	1544971	1546833	-	mRNA	Ir120	Annotation type: Add a new gene model not existing in gene set,Note to curator: Nathan Nager model
FOCC001557-RA	Ionotropic receptor 121	Scaffold9	1541924	1543732	-	mRNA	Ir121	Annotation type: Add a new gene model not existing in gene set,Note to curator: Nathan Nager model
FOCC001556-RA	Ionotropic receptor 122	Scaffold9	1537237	1539048	-	mRNA	Ir122	Annotation type: Add a new gene model not existing in gene set,Note to curator: Nathan Nager model
FOCC001543-RA	Ionotropic receptor 123 - partial	Scaffold9	1285960	1286957	+	mRNA	Ir123	N-terminus missing in gap
FOCC013117-RA	Ionotropic receptor 124	Scaffold213	216034	217848	+	mRNA	Ir124	Annotation type: Add a new gene model not existing in gene set,Note to curator: Nathan Nager model
FOCC018005-RA	Ionotropic receptor 125 - partial	Scaffold5793	301	1143	+	mRNA	Ir125	Annotation type: Add a new gene model not existing in gene set,Note to curator: C-terminus missing,Note to curator: Nathan Nager model
FOCC009523-RA	Ionotropic receptor 126 - partial	Scaffold116	22298	24051	+	mRNA	Ir126	Unsure of N-terminus%2C maybe an intron here.
FOCC012773-RA	Ionotropic receptor 127	Scaffold196	423521	425599	+	mRNA	Ir127	Annotation type: Add a new gene model not existing in gene set,Note to curator: Nathan Nager model
FOCC012775-RA	Ionotropic receptor 128	Scaffold196	433341	435104	+	mRNA	Ir128	Annotation type: Add a new gene model not existing in gene set,Note to curator: Nathan Nager model
FOCC012751-RA	Ionotropic receptor 129	Scaffold196	94195	96003	-	mRNA	Ir129	Annotation type: Add a new gene model not existing in gene set,Note to curator: Nathan Nager model
FOCC009663-RA	Ionotropic receptor 130	Scaffold121	415102	416921	-	mRNA	Ir130	Annotation type: Add a new gene model not existing in gene set,Note to curator: Nathan Nager model
FOCC008456-RA	Ionotropic receptor 131	Scaffold90	248135	249901	-	mRNA	Ir131	Annotation type: Add a new gene model not existing in gene set,Note to curator: Nathan Nager model
FOCC009286-RA	Ionotropic receptor 132	Scaffold110	171840	173660	+	mRNA	Ir132	Annotation type: Add a new gene model not existing in gene set,Note to curator: Nathan Nager model
FOCC005071-RA	Ionotropic receptor 133	Scaffold37	956400	958211	+	mRNA	Ir133	Annotation type: Add a new gene model not existing in gene set,Note to curator: Nathan Nager model
FOCC012483-RA	Ionotropic receptor 134	Scaffold183	402850	404628	-	mRNA	Ir134	Annotation type: Add a new gene model not existing in gene set,Note to curator: Nathan Nager model
FOCC017036-RA	Ionotropic receptor 135	Scaffold1005	28690	30477	+	mRNA	Ir135	Annotation type: Add a new gene model not existing in gene set,Note to curator: Nathan Nager model
FOCC016737-RA	Ionotropic receptor 136 pseudogene	Scaffold665	10690	12464	+	pseudogenic_transcript	Ir136	Frameshift caused by deletion in the middle.
FOCC003751-RA	Ionotropic receptor 137	Scaffold24	992209	994041	+	mRNA	Ir137	Annotation type: Add a new gene model not existing in gene set,Note to curator: Nathan Nager
FOCC007633-RA	Ionotropic receptor 138	Scaffold74	345559	347361	-	mRNA	Ir138	Annotation type: Add a new gene model not existing in gene set,Note to curator: Nathan Nager model
FOCC006513-RA	Ionotropic receptor 139	Scaffold56	592597	594375	+	mRNA	Ir139	Annotation type: Add a new gene model not existing in gene set,Note to curator: Nathan Nager model
FOCC017443-RA	Ionotropic receptor 140 pseudogene	Scaffold2243	489	2290	-	pseudogenic_transcript	Ir140	Frameshift near the front.
FOCC001659-RA	Ionotropic receptor 141 - partial	Scaffold9	3156127	3156919	+	mRNA	Ir141	Both ends missing in gaps
FOCC001661-RA	Ionotropic receptor 142	Scaffold9	3166857	3168680	+	mRNA	Ir142	Annotation type: Add a new gene model not existing in gene set,Note to curator: Nathan Nager model
FOCC017076-RA	Ionotropic receptor 143 - partial	Scaffold1072	17933	19556	+	mRNA	Ir143	C-terminus missing in gap
FOCC017077-RA	Ionotropic receptor 144 - partial	Scaffold1072	22758	23367	+	mRNA	Ir144	Front missing in gap
FOCC012741-RA	Ionotropic receptor 145	Scaffold196	26877	28688	+	mRNA	Ir145	Note to curator: Nathan Nager model
FOCC017875-RA	Ionotropic receptor 146	Scaffold4342	759	2612	-	mRNA	Ir146	Annotation type: Add a new gene model not existing in gene set,Note to curator: Nathan Nager model
FOCC011345-RA	Ionotropic receptor 147	Scaffold146	61262	63061	+	mRNA	Ir147	Annotation type: Add a new gene model not existing in gene set,Note to curator: Nathan Nager model
FOCC002870-RA	Ionotropic receptor 148	Scaffold18	382857	384812	+	mRNA	Ir148	Annotation type: Add a new gene model not existing in gene set,Note to curator: Nathan Nager model
FOCC003908-RA	Ionotropic receptor 149	Scaffold25	1361194	1363020	+	mRNA	Ir149	NA
FOCC003823-RA	Ionotropic receptor 150	Scaffold24	1997741	1999564	+	mRNA	Ir150	Annotation type: Add a new gene model not existing in gene set,Note to curator: Nathan Nager
FOCC003736-RA	Ionotropic receptor 151	Scaffold24	535186	537045	-	mRNA	Ir151	Annotation type: Add a new gene model not existing in gene set,Note to curator: Nathan Nager model
FOCC016516-RA	Ionotropic receptor 152 pseudogene	Scaffold581	22529	24428	+	pseudogenic_transcript	Ir152	Frameshift in the middle
FOCC005544-RA	Ionotropic receptor 153	Scaffold42	1033998	1035806	-	mRNA	Ir153	Annotation type: Add a new gene model not existing in gene set,Note to curator: Nathan Nager model
FOCC001442-RA	Ionotropic receptor 154 - partial	Scaffold9	7802	9253	+	mRNA	Ir154	Annotation type: Add a new gene model not existing in gene set,Note to curator: Nathan Nager model,C-terminus missing in gap
FOCC001443-RA	Ionotropic receptor 155 - partial	Scaffold9	13858	14932	+	mRNA	Ir155	Both ends missing in gaps
FOCC001444-RA	Ionotropic receptor 156 - partial	Scaffold9	19679	21203	+	mRNA	Ir156	Gap removes internal region%2C treat as intron%2C even though I shouldn't.
FOCC006798-RA	Ionotropic receptor 157 - partial	Scaffold61	8622	9373	-	mRNA	Ir157	C-terminus missing in gap
FOCC006796-RA	Ionotropic receptor 158 - partial	Scaffold61	4	1586	-	mRNA	Ir158	C-terminus missing off start of scaffold,Note to curator: Nathan Nager model
FOCC006482-RA	Ionotropic receptor 159	Scaffold56	54491	56332	-	mRNA	Ir159	Annotation type: Add a new gene model not existing in gene set,Note to curator: Nathan Nager model
FOCC006510-RA	Ionotropic receptor 160 - partial	Scaffold56	494346	495358	-	mRNA	Ir160	End missing in gap
FOCC006509-RA	Ionotropic receptor 161 - part 1 of 2	Scaffold56	489856	490353	-	mRNA	Ir161	Front missing in gap%2C and a frameshift split the ORF - raw reads show is not correct assembly
FOCC006508-RA	Ionotropic receptor 161 - part 2 of 2	Scaffold56	488856	489854	-	mRNA	Ir161	See part 1
FOCC006507-RA	Ionotropic receptor 162	Scaffold56	475473	477542	-	mRNA	Ir162	Annotation type: Add a new gene model not existing in gene set,Note to curator: Nathan Nager model
FOCC008953-RA	Ionotropic receptor 163	Scaffold102	39135	41129	-	mRNA	Ir163	Annotation type: Add a new gene model not existing in gene set,Note to curator: Nathan Nager model
FOCC007656-RA	Ionotropic receptor 164	Scaffold74	859812	861767	-	mRNA	Ir164	Annotation type: Add a new gene model not existing in gene set,Note to curator: Nathan Nager model
FOCC007655-RA	Ionotropic receptor 165	Scaffold74	856142	858853	-	mRNA	Ir165	Have to invoke a GC donor for it to work.
FOCC001615-RA	Ionotropic receptor 166	Scaffold9	2367816	2369624	-	mRNA	Ir166	Annotation type: Add a new gene model not existing in gene set,Note to curator: Nathan Nager model
FOCC008782-RA	Ionotropic receptor 167	Scaffold98	123983	125830	-	mRNA	Ir167	Annotation type: Add a new gene model not existing in gene set,Note to curator: Nathan Nager model
FOCC017499-RA	Ionotropic receptor 167	Scaffold2459	9369	11228	+	mRNA	Ir167	Annotation type: Add a new gene model not existing in gene set,Note to curator: Nathan Nager
FOCC008790-RA	Ionotropic receptor 169	Scaffold98	276303	278144	+	mRNA	Ir169	Annotation type: Add a new gene model not existing in gene set,Note to curator: Nathan Nager model
FOCC008792-RA	Ionotropic receptor 170 pseudogene	Scaffold98	316374	318203	-	pseudogenic_transcript	Ir170	Stop codon in the middle
FOCC017308-RA	Ionotropic receptor 171	Scaffold1722	129	1964	-	mRNA	Ir171	Annotation type: Add a new gene model not existing in gene set,Note to curator: Nathan Nager model
FOCC004934-RA	Ionotropic receptor 172	Scaffold36	1129742	1131568	-	mRNA	Ir172	Annotation type: Add a new gene model not existing in gene set,Note to curator: Nathan Nager model
FOCC011051-RA	Ionotropic receptor 173	Scaffold135	439215	441020	+	mRNA	Ir173	Annotation type: Add a new gene model not existing in gene set,Note to curator: Nathan Nager model
FOCC017912-RA	Ionotropic receptor 174	Scaffold4766	1801	3660	+	mRNA	Ir174	Annotation type: Add a new gene model not existing in gene set,Note to curator: Nathan Nager model
FOCC013563-RA	Ionotropic receptor 175	Scaffold237	3904	5730	-	mRNA	Ir175	Annotation type: Add a new gene model not existing in gene set,Note to curator: Nathan Nager model
FOCC013562-RA	Ionotropic receptor 176	Scaffold237	1667	3526	-	mRNA	Ir176	Annotation type: Add a new gene model not existing in gene set,Note to curator: Nathan Nager model
FOCC013561-RA	Ionotropic receptor 177 - partial	Scaffold237	1	1019	-	mRNA	Ir177	End missing off scaffold
FOCC005080-RA	Ionotropic receptor 178	Scaffold37	1117979	1119772	+	mRNA	Ir178	Annotation type: Add a new gene model not existing in gene set,Note to curator: Nathan Nager model
FOCC005082-RA	Ionotropic receptor 179	Scaffold37	1140432	1142252	+	mRNA	Ir179	Annotation type: Add a new gene model not existing in gene set,Note to curator: Nathan Nager model
FOCC000434-RA	Ionotropic receptor 180	Scaffold3	592108	594027	-	mRNA	Ir180	Annotation type: Add a new gene model not existing in gene set,Note to curator: Nathan Nager model
FOCC017926-RA	Ionotropic receptor 181	Scaffold4977	1956	3773	-	mRNA	Ir181	Annotation type: Add a new gene model not existing in gene set,Note to curator: Nathan Nager model
FOCC003699-RA	Ionotropic receptor 182	Scaffold24	706	2570	+	mRNA	Ir182	Annotation type: Add a new gene model not existing in gene set,Note to curator: Nathan Nager model
FOCC003700-RA	Ionotropic receptor 183 - partial	Scaffold24	5124	6464	+	mRNA	Ir183	Annotation type: Add a new gene model not existing in gene set,Front missing in gap,Note to curator: Nathan Nager model
FOCC003701-RA	Ionotropic receptor 184 - partial	Scaffold24	7013	7970	+	mRNA	Ir184	End missing in gap
FOCC003702-RA	Ionotropic receptor 185 - partial	Scaffold24	8285	9993	+	mRNA	Ir185	End missing in gap,Note to curator: Nathan Nager model
FOCC003703-RA	Ionotropic receptor 186 - partial	Scaffold24	15716	16522	+	mRNA	Ir186	Front missing in gap
FOCC003704-RA	Ionotropic receptor 187 - partial	Scaffold24	17069	18026	+	mRNA	Ir187	End missing in gap
FOCC003705-RA	Ionotropic receptor 188 - partial	Scaffold24	21813	22520	+	mRNA	Ir188	Front missing in gap
FOCC003706-RA	Ionotropic receptor 189	Scaffold24	23119	25014	+	mRNA	Ir189	Annotation type: Add a new gene model not existing in gene set,Note to curator: Nathan Nager model
FOCC003709-RA	Ionotropic receptor 190 - partial	Scaffold24	31912	33182	+	mRNA	Ir190	End missing in gap
FOCC003710-RA	Ionotropic receptor 191	Scaffold24	33312	35183	+	mRNA	Ir191	Annotation type: Add a new gene model not existing in gene set,Note to curator: Nathan Nager model
FOCC003711-RA	Ionotropic receptor 192 - partial	Scaffold24	35359	36030	+	mRNA	Ir192	Front missing in gap
FOCC003712-RA	Ionotropic receptor 193 - partial	Scaffold24	41144	41851	+	mRNA	Ir193	N-terminus missing in gap
FOCC003714-RA	Ionotropic receptor 194	Scaffold24	48552	50390	-	mRNA	Ir194	Annotation type: Add a new gene model not existing in gene set,Note to curator: Nathan Nager model
FOCC012554-RA	Ionotropic receptor 195	Scaffold185	107732	109552	-	mRNA	Ir195	Annotation type: Add a new gene model not existing in gene set,Note to curator: Nathan Nager model
FOCC005818-RA	Ionotropic receptor 196 - partial	Scaffold45	1292014	1293597	-	mRNA	Ir196	Annotation type: Add a new gene model not existing in gene set,Note to curator: Nathan Nager,Front missing in gap
FOCC006532-RA	Ionotropic receptor 197	Scaffold56	990684	992498	-	mRNA	Ir197	Annotation type: Add a new gene model not existing in gene set,Note to curator: Nathan Nager model
FOCC013139-RA	Ionotropic receptor 198 - part 1 of 2	Scaffold214	409281	409992	+	mRNA	Ir198	Think gap removes internal region%2C rather than two truncated genes.
FOCC013140-RA	Ionotropic receptor 198 - part 2 of 2	Scaffold214	410653	411057	+	mRNA	Ir198	Think gap removes internal region%2C rather than having two truncated genes.
FOCC016411-RA	Ionotropic receptor 199	Scaffold550	113012	114877	-	mRNA	Ir199	Annotation type: Add a new gene model not existing in gene set,Note to curator: Nathan Nager model
FOCC016409-RA	Ionotropic receptor 200	Scaffold550	88411	90249	-	mRNA	Ir200	Annotation type: Add a new gene model not existing in gene set,Note to curator: Nathan Nager model
FOCC016408-RA	Ionotropic receptor 201	Scaffold550	75576	77432	-	mRNA	Ir201	Annotation type: Add a new gene model not existing in gene set,Note to curator: Nathan Nager
FOCC016407-RA	Ionotropic receptor 202 - partial	Scaffold550	70580	71284	-	mRNA	Ir202	N-terminus missing in gap
FOCC016406-RA	Ionotropic receptor 203	Scaffold550	67922	69787	-	mRNA	Ir203	Annotation type: Add a new gene model not existing in gene set,Note to curator: Nathan Nager model
FOCC016517-RA	Ionotropic receptor 204	Scaffold581	27694	29559	+	mRNA	Ir204	Annotation type: Add a new gene model not existing in gene set,Note to curator: Nathan Nager model
FOCC016518-RA	Ionotropic receptor 205 pseudogene	Scaffold581	42545	44398	+	pseudogenic_transcript	Ir205	Single stop codon in the long ORF.
FOCC006822-RA	Ionotropic receptor 206	Scaffold61	993274	995118	-	mRNA	Ir206	Annotation type: Add a new gene model not existing in gene set,Note to curator: Nathan Nager model
FOCC006820-RA	Ionotropic receptor 207	Scaffold61	986591	988498	+	mRNA	Ir207	Annotation type: Add a new gene model not existing in gene set,Note to curator: Nathan Nager model
FOCC006821-RA	Ionotropic receptor 208	Scaffold61	989081	990940	+	mRNA	Ir208	Annotation type: Add a new gene model not existing in gene set,Note to curator: Nathan Nager model
FOCC007049-RA	Ionotropic receptor 209 - partial	Scaffold64	148805	149734	-	mRNA	Ir209	Annotation type: Add a new gene model not existing in gene set,N-terminus missing in gap,Note to curator: Nathan Nager model
FOCC007048-RA	Ionotropic receptor 210 - partial	Scaffold64	144354	145317	-	mRNA	Ir210	C-terminus missing in gap
FOCC007034-RA	Ionotropic receptor 211 - partial part 1 of 2	Scaffold64	615	1506	-	mRNA	Ir211	N-terminus missing in gap and frameshift splits ORF%2C which raw reads show is wrong.
FOCC007033-RA	Ionotropic receptor 211 - partial part 2 of 2	Scaffold64	1	612	-	mRNA	Ir211	Frameshift split ORF%2C which raw reads show is intact%2C and C-terminus missing off end of scaffold.
FOCC006551-RA	Ionotropic receptor 212	Scaffold56	1435367	1437199	+	mRNA	Ir212	Annotation type: Add a new gene model not existing in gene set,Note to curator: Nathan Nager model
FOCC007638-RA	Ionotropic receptor 213	Scaffold74	519191	521035	-	mRNA	Ir213	NA
FOCC007720-RA	Ionotropic receptor 214 - partial	Scaffold75	941822	943355	-	mRNA	Ir214	Annotation type: Add a new gene model not existing in gene set,Note to curator: C-terminus missing,Note to curator: Nathan Nager model
FOCC007719-RA	Ionotropic receptor 215 - partial	Scaffold75	917322	918126	-	mRNA	Ir215	C-terminus missing in gap
FOCC007718-RA	Ionotropic receptor 216 - partial	Scaffold75	914555	915376	-	mRNA	Ir216	Both ends missing in gaps
FOCC007717-RA	Ionotropic receptor 217 pseudogene	Scaffold75	906617	907535	+	pseudogenic_transcript	Ir217	NA
FOCC007716-RA	Ionotropic receptor 218 - partial	Scaffold75	903837	904936	-	mRNA	Ir218	Both ends missing in gaps
FOCC007715-RA	Ionotropic receptor 219 - partial	Scaffold75	899999	900930	-	mRNA	Ir219	C-terminus missing in gap
FOCC017965-RA	Ionotropic receptor 21a - part 1 of 2	Scaffold5443	1866	2962	+	mRNA	Ir21a	C-terminus is in front of scaffold270
FOCC014054-RA	Ionotropic receptor 21a - part 2 of 2	Scaffold270	397	2243	+	mRNA	Ir21a	N-terminus is in scaffold5443
FOCC017881-RA	Ionotropic receptor 220 - partial	Scaffold4434	2149	3459	-	mRNA	Ir220	N-terminus missing off end of scaffold,Note to curator: Nathan Nager model
FOCC002060-RA	Ionotropic receptor 221	Scaffold12	2057110	2058900	-	mRNA	Ir221	Annotation type: Add a new gene model not existing in gene set,Note to curator: Nathan Nager model
FOCC005057-RA	Ionotropic receptor 222	Scaffold37	787389	789188	+	mRNA	Ir222	Annotation type: Add a new gene model not existing in gene set,Note to curator: Nathan Nager model
FOCC005037-RA	Ionotropic receptor 223 - partial	Scaffold37	430260	432066	+	mRNA	Ir223	Annotation type: Modify an existing gene model,Note to curator: Nathan Nager model
FOCC005084-RA	Ionotropic receptor 224	Scaffold37	1208275	1210083	+	mRNA	Ir224	Annotation type: Add a new gene model not existing in gene set,Note to curator: Nathan Nager model
FOCC009041-RA	Ionotropic receptor 225	Scaffold105	447735	449483	+	mRNA	Ir225	Annotation type: Add a new gene model not existing in gene set,Note to curator: Nathan Nager model
FOCC009452-RA	Ionotropic receptor 226	Scaffold114	439263	440987	+	mRNA	Ir226	Annotation type: Add a new gene model not existing in gene set,Note to curator: Nathan Nager model
FOCC011081-RA	Ionotropic receptor 227	Scaffold137	76926	78720	+	mRNA	Ir227	Annotation type: Add a new gene model not existing in gene set,Note to curator: Nathan Nager model
FOCC006530-RA	Ionotropic receptor 228	Scaffold56	963708	965444	-	mRNA	Ir228	Annotation type: Add a new gene model not existing in gene set,Note to curator: Nathan Nager model
FOCC003273-RA	Ionotropic receptor 229	Scaffold20	2912594	2914450	+	mRNA	Ir229	Annotation type: Add a new gene model not existing in gene set,Note to curator: Nathan Nager model
FOCC017818-RA	Ionotropic receptor 230 - part 1 of 2	Scaffold3945	1003	2238	+	mRNA	Ir230	C-terminus is encoded by an overlapping region in middle of large scaffold59%2C an apparent misassembly problem.
FOCC006697-RA	Ionotropic receptor 230 - part 2 of 2	Scaffold59	871681	872229	-	mRNA	Ir230	N-terminus is in short scaffold3945%2C in a complicated misassembly where that scaffold belongs in here in an interdigitated fashion with overlapping pieces.
FOCC017819-RA	Ionotropic receptor 231 - part 1 of 2	Scaffold3945	4428	5624	+	mRNA	Ir231	C-terminus is encoded by an overlapping region in middle of large scaffold59%2C an apparent misassembly problem.
FOCC006696-RA	Ionotropic receptor 231 - part 2 of 2	Scaffold59	867679	868227	-	mRNA	Ir231	N-terminus is in short scaffold3945%2C in a complicated misassembly where that scaffold belongs in here in an interdigitated fashion with overlapping pieces.
FOCC013655-RA	Ionotropic receptor 232	Scaffold241	144032	145891	+	mRNA	Ir232	NA
FOCC017289-RA	Ionotropic receptor 233	Scaffold1668	15130	17284	+	mRNA	Ir233	Annotation type: Add a new gene model not existing in gene set,Note to curator: Nathan Nager model
FOCC017301-RA	Ionotropic receptor 234	Scaffold1718	629	2777	+	mRNA	Ir234	NA
FOCC001471-RA	Ionotropic receptor 235 pseudogene	Scaffold9	334855	337207	-	pseudogenic_transcript	Ir235	Has an insertion that caused frameshift etc.
FOCC011793-RA	Ionotropic receptor 236	Scaffold158	486782	488935	+	mRNA	Ir236	Annotation type: Add a new gene model not existing in gene set,Note to curator: Nathan Nager model
FOCC001386-RA	Ionotropic receptor 236 - partial	Scaffold8	2463006	2464766	-	mRNA	Ir236	N-terminus unclear.,Note to curator: Nathan Nager model
FOCC009110-RA	Ionotropic receptor 238	Scaffold106	925249	927030	-	mRNA	Ir238	Annotation type: Add a new gene model not existing in gene set,Note to curator: Nathan Nager model
FOCC011031-RA	Ionotropic receptor 239 pseudogene	Scaffold134	609890	611706	+	pseudogenic_transcript	Ir239	Single base deletion frameshift near end%2C raw reads agree.
FOCC012585-RA	Ionotropic receptor 240 pseudogene	Scaffold186	330175	330941	+	pseudogenic_transcript	Ir240	Has large internal deletion.
FOCC012586-RA	Ionotropic receptor 241 - partial	Scaffold186	348016	348644	+	mRNA	Ir241	N-terminus missing in gap
FOCC012587-RA	Ionotropic receptor 242 - partial	Scaffold186	354572	355075	+	mRNA	Ir242	N-terminus missing in gap
FOCC012588-RA	Ionotropic receptor 243 - partial	Scaffold186	373174	373740	+	mRNA	Ir243	N-terminus missing in gap.
FOCC006553-RA	Ionotropic receptor 244	Scaffold56	1468694	1472039	+	mRNA	Ir244	Annotation type: Add a new gene model not existing in gene set,Note to curator: Nathan Nager model
FOCC006806-RA	Ionotropic receptor 245	Scaffold61	441180	451237	+	mRNA	Ir245	First exon unclear.,Note to curator: Nathan Nager model
FOCC007484-RA	Ionotropic receptor 246	Scaffold71	161354	163845	-	mRNA	Ir246	First exon unclear.,Note to curator: Nathan Nager model
FOCC013566-RA	Ionotropic receptor 247 - partial	Scaffold237	36273	38191	+	mRNA	Ir247	First exon missing in gap.,Note to curator: Nathan Nager model
FOCC000910-RA	Ionotropic receptor 248 - partial	Scaffold5	2429317	2431343	-	mRNA	Ir248	First exon unclear.,Note to curator: Nathan Nager model
FOCC000911-RA	Ionotropic receptor 249	Scaffold5	2458355	2461194	+	mRNA	Ir249	First exon unclear.,Note to curator: Nathan Nager model
FOCC000926-RA	Ionotropic receptor 250	Scaffold5	3358949	3361396	+	mRNA	Ir250	NA
FOCC000927-RA	Ionotropic receptor 251	Scaffold5	3482892	3485805	-	mRNA	Ir251	First exon unclear.,Note to curator: Nathan Nager model
FOCC007578-RA	Ionotropic receptor 252	Scaffold73	567765	571878	-	mRNA	Ir252	Annotation type: Add a new gene model not existing in gene set,Note to curator: Nathan Nager model
FOCC007570-RA	Ionotropic receptor 253	Scaffold73	295029	310169	-	mRNA	Ir253	First exon unclear.,Note to curator: Nathan Nager model
FOCC007569-RA	Ionotropic receptor 254	Scaffold73	261348	269910	-	mRNA	Ir254	First exon unclear.,Note to curator: Nathan Nager model
FOCC000672-RA	Ionotropic receptor 255	Scaffold4	1997406	2000241	+	mRNA	Ir255	NA
FOCC000009-RA	Ionotropic receptor 256	Scaffold1	150766	158963	+	mRNA	Ir256	First exon unclear.,Note to curator: Nathan Nager model
FOCC013473-RA	Ionotropic receptor 257	Scaffold231	104646	107107	+	mRNA	Ir257	First exon unclear.,Note to curator: Nathan Nager model
FOCC008711-RA	Ionotropic receptor 258	Scaffold96	30786	33262	-	mRNA	Ir258	First exon unclear.,Note to curator: Nathan Nager model
FOCC017599-RA	Ionotropic receptor 259	Scaffold2830	1464	3721	-	mRNA	Ir259	First exon missing,Note to curator: Nathan Nager model
FOCC011475-RA	Ionotropic receptor 25a partial	Scaffold150	325772	334492	-	mRNA	Ir25a	Annotation type: Modify an existing gene model,Note to curator: Several exons are missing in the large internal gap,Note to curator: Nathan Nager model
FOCC017395-RA	Ionotropic receptor 260	Scaffold2080	2401	4921	+	mRNA	Ir260	First exon unclear,Note to curator: Nathan Nager model
FOCC011050-RA	Ionotropic receptor 261	Scaffold135	361251	363689	-	mRNA	Ir261	First exon unclear,Note to curator: Nathan Nager model
FOCC015463-RA	Ionotropic receptor 262	Scaffold395	121718	125900	+	mRNA	Ir262	NA
FOCC005034-RA	Ionotropic receptor 263 - partial	Scaffold37	386067	389274	-	mRNA	Ir263	Gap removes front of third exon
FOCC017751-RA	Ionotropic receptor 264 - partial	Scaffold3630	1	3029	-	mRNA	Ir264	Annotation type: Add a new gene model not existing in gene set,Note to curator: C-teminus missing,Note to curator: Nathan Nager
FOCC017183-RA	Ionotropic receptor 265 - partial part 1 of 2	Scaffold1291	6635	7087	-	mRNA	Ir265	First exon missing%2C and rest of gene is in scaffold1808
FOCC017327-RA	Ionotropic receptor 265 - partial part 2 of 2	Scaffold1808	6055	6923	-	mRNA	Ir265	Front is in scaffold 1291%2C but C-terminus incomplete here too.
FOCC017901-RA	Ionotropic receptor 266	Scaffold4678	6619	8822	-	mRNA	Ir266	Annotation type: Add a new gene model not existing in gene set,Note to curator: Nathan Nager model
FOCC017900-RA	Ionotropic receptor 267	Scaffold4678	4261	6301	-	mRNA	Ir267	Annotation type: Add a new gene model not existing in gene set,Note to curator: Nathan Nager model
FOCC017899-RA	Ionotropic receptor 268	Scaffold4678	1565	3820	-	mRNA	Ir268	NA
FOCC005432-RA	Ionotropic receptor 40a	Scaffold41	803382	807854	+	mRNA	Ir40a	NA
FOCC011300-RA	Ionotropic receptor 68a - part 1 of 2	Scaffold145	1511	6109	-	mRNA	Ir68a	Annotation type: Modify an existing gene model,Note to curator: First exon not identified%2C and model continues at front of scaffold 168
FOCC011776-RA	Ionotropic receptor 68a - part 2 of 2	Scaffold158	1532	3531	+	mRNA	Ir68a	N-terminus is in scaffold145%2C and even this C-terminal region is misassembled and an exon missing.
FOCC004101-RA	Ionotropic receptor 75 c - part 3 of 3	Scaffold27	1779794	1780043	+	mRNA	Ir75c	NA
FOCC017480-RA	Ionotropic receptor 75a - part 1 of 2	Scaffold2410	7946	10977	-	mRNA	Ir75a	First exon missing%2C and last two exons are in scaffold150
FOCC011483-RA	Ionotropic receptor 75a - part 2 of 2	Scaffold150	675439	676191	+	mRNA	NA	Most of the gene is in scaffold2410
FOCC009088-RA	Ionotropic receptor 75b - part 1 of 2	Scaffold106	392510	396675	+	mRNA	Ir75b	Second half is in scaffold321
FOCC014778-RA	Ionotropic receptor 75b - part 2 of 2	Scaffold321	354779	366987	-	mRNA	Ir75b	First part is in scaffold106
FOCC004104-RA	Ionotropic receptor 75c - part 1 of 3	Scaffold27	1788666	1790053	+	mRNA	Ir75c	The middle three exons are in scaffold5354%2C which probably belongs in the gap after this%2C and the last two exons are upstream in this scaffold%2C presumably a misassembly.
FOCC017958-RA	Ionotropic receptor 75c - part 2 of 3	Scaffold5354	95	1047	+	mRNA	Ir75c	Front and end of gene are in scaffold27
FOCC015253-RA	Ionotropic receptor 75d - partial	Scaffold369	69936	97573	+	mRNA	Ir75d	N-terminal exons unidentified%2C as is an internal exon.
FOCC017980-RA	Ionotropic receptor 75e	Scaffold5600	158	3707	-	mRNA	Ir75e	NA
FOCC004073-RA	Ionotropic receptor 75f	Scaffold27	1321658	1325424	-	mRNA	Ir75f	NA
FOCC017636-RA	Ionotropic receptor 75g - partial	Scaffold3023	3144	5509	+	mRNA	Ir75g	N-terminus unclear.
FOCC008880-RA	Ionotropic receptor 75h - part 1 of 2	Scaffold100	497341	500628	+	mRNA	Ir75h	Front exons in scaffold5320
FOCC017952-RA	Ionotropic receptor 75h - part 2 of 2	Scaffold5320	43	919	-	mRNA	Ir75h	Front missing off scaffold. C-terminal exon in scaffold100
FOCC006826-RA	Ionotropic receptor 8a - partial	Scaffold61	1018398	1024471	-	mRNA	Ir8a	First exon is best guess.,Note to curator: Nathan Nager model,While model is possible%2C there are 18bp deleted from the front of the final exon%2C hence the partial designation.
FOCC017500-RA	Ionotropic receptor 93a - part 1 of 2	Scaffold2459	15835	18533	+	mRNA	Ir93a	Annotation type: Add a new gene model not existing in gene set,Note to curator: This is the N-terminus%2C and this short scaffold is probably in a gap before the C-terminus in scaffold 9 ,Note to curator: Nathan Nager model
FOCC001512-RA	Ionotropic receptor 93a - part 2 of 2	Scaffold9	774106	777393	+	mRNA	Ir93a	Annotation type: Modify an existing gene model,Note to curator: N-terminus is encoded on short scaffold2459%2C which we think belongs in one of the gaps in front of this model,Note to curator: Nathan Nager model
FOCC011052-RA	Odorant receptor 1	Scaffold135	510006	512252	+	mRNA	Or1	NA
FOCC017873-RA	Odorant receptor 11 - partial	Scaffold4336	600	1648	-	mRNA	Or11	Fourth exon missing
FOCC017998-RA	Odorant receptor 11 partial	Scaffold5733	704	1450	-	mRNA	Or11	Final exon missing off end of scaffold.
FOCC014152-RA	Odorant receptor 12 - partial	Scaffold276	269407	281231	+	mRNA	Or12	First exon missing
FOCC016014-RA	Odorant receptor 13	Scaffold459	91514	103956	-	mRNA	Or13	NA
FOCC001948-RA	Odorant receptor 14	Scaffold11	2104779	2111906	+	mRNA	Or14	NA
FOCC003068-RA	Odorant receptor 15	Scaffold19	2044454	2048409	-	mRNA	Or15	NA
FOCC000875-RA	Odorant receptor 16	Scaffold5	1475988	1477840	+	mRNA	Or16	NA
FOCC013133-RA	Odorant receptor 17	Scaffold214	195323	256800	+	mRNA	Or17	NA
FOCC001544-RA	Odorant receptor 18 - partial	Scaffold9	1371168	1374024	+	mRNA	Or18	First and part of second exon missing in gap.
FOCC017090-RA	Odorant receptor 19 - partial	Scaffold1108	8077	8496	-	mRNA	Or19	Front and back missing
FOCC014627-RA	Odorant receptor 19 - partial	Scaffold311	118757	120706	-	mRNA	Or10	End of fourth exon missing in gap.
FOCC016901-RA	Odorant receptor 2 - partial	Scaffold800	21494	22660	+	mRNA	Or2	First exon missing in gap.
FOCC017803-RA	Odorant receptor 20 - part 1 of 2	Scaffold3898	185	1328	+	mRNA	Or20	First exon missing%2C and fourth exon%2C I think%2C is in scaffold121.
FOCC009664-RA	Odorant receptor 20 - part 2 of 2	Scaffold121	437670	438011	-	mRNA	Or20	NA
FOCC014922-RA	Odorant receptor 21	Scaffold331	130182	132400	+	mRNA	Or21	NA
FOCC007152-RA	Odorant receptor 22	Scaffold65	1047533	1050836	+	mRNA	Or22	NA
FOCC006995-RA	Odorant receptor 23	Scaffold63	1026048	1029501	+	mRNA	Or23	NA
FOCC006996-RA	Odorant receptor 24 - part 1 of 2	Scaffold63	1036741	1037193	+	mRNA	Or24	First two exons missing%2C and gap removes end of third exon.
FOCC006997-RA	Odorant receptor 24 - part 2 of 2	Scaffold63	1037792	1038103	+	mRNA	Or24	First two exons missing%2C and gap removes end of third exon.
FOCC015322-RA	Odorant receptor 25 - partial	Scaffold379	118751	137114	-	mRNA	Or25	First exon missing
FOCC001572-RA	Odorant receptor 26	Scaffold9	1828731	1830516	-	mRNA	Or26	NA
FOCC013603-RA	Odorant receptor 27	Scaffold238	315934	350088	-	mRNA	Or27	NA
FOCC013732-RA	Odorant receptor 28 - part 1 of 3	Scaffold246	271587	290838	-	mRNA	Or28	Penultimate exon is in scaffold5909
FOCC018011-RA	Odorant receptor 28 - part 2 of 3	Scaffold5909	9	159	-	mRNA	Or28	Rest of gene is in scaffold246. I can't get the end of this exon right because it is too close to the end of the contig.
FOCC013731-RA	Odorant receptor 28 - part 3 of 3	Scaffold246	259652	259843	-	mRNA	Or28	NA
FOCC006199-RA	Odorant receptor 29 - part 1 of 3	Scaffold51	476798	564445	+	mRNA	Or29	Part 2 is in scaffold5047%2C and the final exon is misassembled within this scaffold.
FOCC017931-RA	Odorant receptor 29 - part 2 of 3	Scaffold5047	331	474	+	mRNA	Or29	NA
FOCC006204-RA	Odorant receptor 29 - part 3 of 3	Scaffold51	559163	559282	+	mRNA	Or29	End of this final exon is truncated by gap
FOCC012752-RA	Odorant receptor 3 - partial	Scaffold196	116297	118703	+	mRNA	Or3	Gap removes N-terminus.
FOCC013886-RA	Odorant receptor 30 - part 1 of 3	Scaffold256	289332	289442	+	mRNA	Or30	NA
FOCC009655-RA	Odorant receptor 30 - part 2 of 3	Scaffold121	45060	45275	+	mRNA	Or30	First exon is in scaffold256%2C third is missing.
FOCC009656-RA	Odorant receptor 30 - part 3 of 3	Scaffold121	59445	100876	+	mRNA	Or30	First exon is in scaffold256%2C third is missing.
FOCC010948-RA	Odorant receptor 31 - part 1 of 2	Scaffold130	609668	706480	+	mRNA	Or31	C-terminus is in scaffold181
FOCC012434-RA	Odorant receptor 31 - part 2 of 2	Scaffold181	14758	16485	+	mRNA	Or31	Front end is in scaffold130
FOCC011397-RA	Odorant receptor 32 pseudogene	Scaffold147	676792	720907	-	pseudogenic_transcript	Or32	NA
FOCC016023-RA	Odorant receptor 33	Scaffold460	66543	70621	-	mRNA	Or33	NA
FOCC014025-RA	Odorant receptor 34 - partial	Scaffold267	344337	366462	-	mRNA	Or34	Last three exons only.
FOCC014821-RA	Odorant receptor 35 - part 1 of 2	Scaffold323	150385	163645	-	mRNA	Or35	N-terminus unclear. Gap removes end of the second exon here.
FOCC014819-RA	Odorant receptor 35 - part 2 of 2	Scaffold323	114030	129103	-	mRNA	Or25	NA
FOCC016943-RA	Odorant receptor 36	Scaffold866	15566	17120	-	mRNA	Or36	NA
FOCC008596-RA	Odorant receptor 37	Scaffold93	744164	745720	+	mRNA	Or37	Annotation type: Add a new gene model not existing in gene set
FOCC000020-RA	Odorant receptor 38	Scaffold1	620895	623094	-	mRNA	Or38	Annotation type: Modify an existing gene model,Note to curator: William Crusey model
FOCC011006-RA	Odorant receptor 39	Scaffold133	390233	512151	+	mRNA	Or39	NA
FOCC012753-RA	Odorant receptor 4 - partial	Scaffold196	119407	120673	+	mRNA	Or4	Misassembly removes the C-terminus
FOCC007465-RA	Odorant receptor 40 - partial	Scaffold70	465710	516152	-	mRNA	Or40	First exon missing
FOCC011913-RA	Odorant receptor 41 - part 1 of 2	Scaffold162	477768	484500	+	mRNA	Or41	NA
FOCC000822-RA	Odorant receptor 41 - part 2 of 2	Scaffold5	489719	503268	-	mRNA	Or41	Front is in scaffold162
FOCC003680-RA	Odorant receptor 42 - partial	Scaffold23	2862639	2864701	-	mRNA	Or42	N-terminus unclear.
FOCC017133-RA	Odorant receptor 43	Scaffold1187	574	2273	+	mRNA	Or43	NA
FOCC008301-RA	Odorant receptor 44 - pseudogene	Scaffold86	230635	232022	+	pseudogenic_transcript	Or44	Deletion remove part of an exon and intron boundary.
FOCC001467-RA	Odorant receptor 45 - partial	Scaffold9	241043	243870	-	mRNA	Or45	N-terminus unclear.
FOCC000690-RA	Odorant receptor 46	Scaffold4	2389844	2391380	-	mRNA	Or46	NA
FOCC016815-RA	Odorant receptor 47	Scaffold722	15236	16852	+	mRNA	Or47	NA
FOCC008187-RA	Odorant receptor 48	Scaffold84	62917	183265	+	mRNA	Or48	NA
FOCC008194-RA	Odorant receptor 49 - part 1 of 3	Scaffold84	233869	251821	+	mRNA	Or49	First exon missing%2C and penultimate exon is in scaffold1153
FOCC017122-RA	Odorant receptor 49 - part 2 of 3	Scaffold1153	13247	13531	+	mRNA	Or49	Rest of gene is in scaffold84
FOCC008196-RA	Odorant receptor 49 - part 3 of 3	Scaffold84	268623	268799	+	mRNA	Or49	NA
FOCC012754-RA	Odorant receptor 5 - partial	Scaffold196	120694	121396	+	mRNA	Or5	Front missing in misassembly%2C end missing in gap
FOCC015249-RA	Odorant receptor 50 - partial	Scaffold368	140395	170338	+	mRNA	Or50	Second exon missing
FOCC012780-RA	Odorant receptor 51 - partial	Scaffold197	70735	107108	+	mRNA	Or51	Second exon missing
FOCC012805-RA	Odorant receptor 52 - part 1 of 2	Scaffold199	98127	109363	-	mRNA	Or52	First exon missing (might be internal)%2C and then a misassemnbly in the middle of the gene.
FOCC012804-RA	Odorant receptor 52 - part 2 of 2	Scaffold199	85728	91607	-	mRNA	Or52	NA
FOCC013150-RA	Odorant receptor 53 - part 1 of 2	Scaffold215	357215	358018	+	mRNA	Or53	Second exon truncated by gap%2C and third exon missing.
FOCC013151-RA	Odorant receptor 53 - part 2 of 2	Scaffold215	363890	368971	+	mRNA	Or53	Final exon truncated by gap.
FOCC006226-RA	Odorant receptor 54 - part 1 of 2	Scaffold51	1282032	1425255	+	mRNA	Or54	NA
FOCC006231-RA	Odorant receptor 54 - part 2 of 2	Scaffold51	1419496	1419672	+	mRNA	Or54	This is the final exon%2C apparently misassembled.
FOCC014695-RA	Odorant receptor 55	Scaffold317	95768	99732	+	mRNA	Or55	GC donor on an intron.
FOCC013578-RA	Odorant receptor 56 - partial	Scaffold237	252058	253720	+	mRNA	Or56	First exon unclear.
FOCC000047-RA	Odorant receptor 57 - partial	Scaffold1	1193061	1194143	+	mRNA	Or57	first and last exons missing.
FOCC015459-RA	Odorant receptor 58	Scaffold395	11521	21250	+	mRNA	Or58	NA
FOCC004049-RA	Odorant receptor 59 - partial	Scaffold27	425532	482163	+	mRNA	Or59	First exon unclear.
FOCC012755-RA	Odorant receptor 6 - partial	Scaffold196	125476	127882	+	mRNA	Or6	Front missing in gap
FOCC016541-RA	Odorant receptor 60	Scaffold585	74316	76295	-	mRNA	Or60	NA
FOCC015490-RA	Odorant receptor 61 - partial	Scaffold397	161216	185997	-	mRNA	Or61	N-terminal exons unclear.
FOCC017135-RA	Odorant receptor 62 - partial	Scaffold1187	4270	6000	-	mRNA	Or62	First exon unclear.
FOCC016498-RA	Odorant receptor 63 - partial	Scaffold571	30178	37806	-	mRNA	Or63	First exon or two unclear.
FOCC013528-RA	Odorant receptor 64 - partial	Scaffold235	117467	139239	-	mRNA	Or64	First exon or two unclear.
FOCC017830-RA	Odorant receptor 65 - partial	Scaffold4008	1027	2192	+	mRNA	Or65	First exon or two unclear.
FOCC010938-RA	Odorant receptor 66 - partial	Scaffold130	284020	298441	-	mRNA	Or66	NA
FOCC004863-RA	Odorant receptor 67	Scaffold35	1457394	1459842	-	mRNA	Or67	NA
FOCC012466-RA	Odorant receptor 68 - part 1 of 2	Scaffold183	182914	186510	-	mRNA	NA	NA
FOCC012467-RA	Odorant receptor 68 - part 2 of 2	Scaffold183	188557	188865	+	mRNA	Or68	RNAseq confirms this final exon is misassembled here.
FOCC012461-RA	Odorant receptor 69 - partial	Scaffold183	97716	101128	+	mRNA	Or69	Final exon missing
FOCC012756-RA	Odorant receptor 7	Scaffold196	128586	131403	+	mRNA	Or7	NA
FOCC004086-RA	Odorant receptor 70	Scaffold27	1434246	1446731	+	mRNA	Or70	GC donor introns supported by RNAseq or comparative evidence.
FOCC004089-RA	Odorant receptor 71	Scaffold27	1460898	1463374	+	mRNA	Or71	NA
FOCC012447-RA	Odorant receptor 72 - part 1 of 3	Scaffold182	114875	158214	-	mRNA	Or72	Second part is in scaffold1116.
FOCC017101-RA	Odorant receptor 72 - part 2 of 3	Scaffold1116	7101	13028	-	mRNA	Or72	NA
FOCC012446-RA	Odorant receptor 72 - part 3 of 3	Scaffold182	67571	97622	-	mRNA	Or72	Second part is in scaffold1116
FOCC004054-RA	Odorant receptor 73	Scaffold27	516386	559215	-	mRNA	Or73	NA
FOCC003208-RA	Odorant receptor 74	Scaffold20	1673006	1676742	+	mRNA	Or74	NA
FOCC006016-RA	Odorant receptor 75	Scaffold47	2157181	2162104	+	mRNA	Or75	NA
FOCC014241-RA	Odorant receptor 76	Scaffold284	231706	242029	-	mRNA	Or76	NA
FOCC014109-RA	Odorant receptor 77	Scaffold274	158284	192861	+	mRNA	Or77	NA
FOCC005699-RA	Odorant receptor 78 - part 1 of 2	Scaffold44	651962	654397	-	mRNA	Or78	Final exon is misassembled far upstream.
FOCC005703-RA	Odorant receptor 78 - part 2 of 2	Scaffold44	670307	670468	-	mRNA	Or78	Rest of gene is downstream.
FOCC009622-RA	Odorant receptor 79 - partial	Scaffold119	514986	567193	-	mRNA	Or79	First exon unclear.
FOCC012757-RA	Odorant receptor 8	Scaffold196	133667	135811	+	mRNA	Or8	NA
FOCC001802-RA	Odorant receptor 80 - part 1 of 3	Scaffold10	2743950	2746084	+	mRNA	Or80	NA
FOCC001801-RA	Odorant receptor 80 - part 2 of 3	Scaffold10	2741625	2741765	+	mRNA	Or80	RNAseq confirms connection with first part.
FOCC001803-RA	Odorant receptor 80 - part 3 of 3	Scaffold10	2768315	2768407	+	mRNA	Or80	Several exons and the first four bases of this final exon missing in gaps.
FOCC012402-RA	Odorant receptor 81 - partial	Scaffold179	477017	506577	+	mRNA	Or81	First exon unclear.
FOCC007636-RA	Odorant receptor 82	Scaffold74	462400	466420	-	mRNA	Or82	NA
FOCC003681-RA	Odorant receptor 83	Scaffold23	2865866	2868954	-	mRNA	Or83	NA
FOCC002543-RA	Odorant receptor 84 - partial	Scaffold16	21994	34510	+	mRNA	Or84	Last two exons might be in scaffold371
FOCC004210-RA	Odorant receptor 9	Scaffold28	1129759	1131939	-	mRNA	Or9	NA
FOCC017922-RA	Odorant receptor co-receptor - part 1 of 2	Scaffold4903	626	1067	+	mRNA	Orco	C-terminal exons are in scaffold63
FOCC006957-RA	Odorant receptor co-receptor - part 2 of 2	Scaffold63	367575	380956	+	mRNA	Orco	Annotation type: Approve an existing gene model,N-terminal exons are in scaffold4903.
FOCC001971-RA	APC	Scaffold11	2631247	2642351	-	mRNA	NA	NA
FOCC017023-RA	armadillo	Scaffold972	16955	24338	+	mRNA	arm	Sequencing error? There is a non-cannonical splice site an the 3' end of exon5%2C but the RNA-seq data unanimously shows the splice site position to be correct%2C and also the sequence similarity is perfect with homologues. Therefore%2C the GC immediately after the splice site should probably be GT.
FOCC009490-RA	arrow	Scaffold115	195674	221689	+	mRNA	arr	NA
FOCC005750-RA	Axin	Scaffold44	1704985	1711094	+	mRNA	Axn	NA
FOCC005981-RA	dishevelled-RA	Scaffold47	1281711	1294311	-	mRNA	dsh-RA	Sequencing error? There is a non-cannonical splice site an the 3' end of exon4%2C but the RNA-seq data unanimously shows the splice site to position to be correct. Sequence similarity with homologues is also very strong at this point. Therefore the CG after the splice site should probably be TG.
FOCC005981-RB	dishevelled-RB	Scaffold47	1281711	1294311	-	mRNA	dsh-RB	Sequencing error? There is a non-cannonical splice site an the 3' end of exon4%2C but the RNA-seq data unanimously shows the splice site to position to be correct. Sequence similarity with homologues is also very strong at this point. Therefore the CG after the splice site should probably be TG.
FOCC017626-RA	frizzled -part 1 of 2	Scaffold2979	1031	2874	+	mRNA	Fz	The model is split across scaffolds: part 1 on Scaffold2979:1031-2874%2C part 2 on Scaffold95:720587-722996. Last exon with exon end phase 1: last codon's last base is in the next exon. GGxxxxxxxG
FOCC008697-RA	frizzled -part 2 of 2	Scaffold95	720587	722996	+	mRNA	Fz	The model is split across scaffolds: part 1 on Scaffold2979:1031-2874%2C part 2 on Scaffold95:720587-722996. First exon with exon start phase 2: first codon's first base is in the previous exon GGxxxxxxxG
FOCC014194-RA	frizzled-2a -part 1 of 2	Scaffold281	127057	127287	+	mRNA	fz-2a	The model is split across scaffolds: part 1 on Scaffold281:127057-127287%2C part 2 on Scaffold151:643883-646320. Exon start phase 0.
FOCC011527-RA	frizzled-2a -part 2 of 2	Scaffold151	643883	646320	-	mRNA	Fz-2a	The model is split across scaffolds: part 1 on Scaffold281:127057-127287%2C part 2 on Scaffold151:643883-646320. Exon start phase 0.
FOCC012141-RA	frizzled-2b	Scaffold169	473303	478491	-	mRNA	NA	NA
FOCC016254-RA	frizzled2c -partial	Scaffold508	48411	50309	-	mRNA	Fz-2c	Note to curator: The first exon is missing. It should be similar to the first exon of frizzled-2a on Scaffold281: MLLHLALLAALNAVLADKGRGGPHPGPHGPHPGLSPAGGVGSASAALGRCEEITMPMCRGIGYNLTSMPNEFNHDTQ
FOCC015129-RA	Frizzled-4	Scaffold353	41436	50224	-	mRNA	NA	NA
FOCC000148-RA	lipophorin receptor	Scaffold1	3833231	3840219	-	mRNA	NA	NA
FOCC015056-RA	lipoprotein receptor-related protein 2	Scaffold341	266765	287458	-	mRNA	NA	NA
FOCC000014-RA	low-density lipoprotein receptor	Scaffold1	251236	263182	-	mRNA	NA	NA
FOCC005947-RA	shaggy-RA	Scaffold47	670824	677545	+	mRNA	NA	NA
FOCC005947-RB	shaggy-RB	Scaffold47	670824	678020	+	mRNA	NA	NA
FOCC015097-RA	vitellogenin receptor	Scaffold348	192787	200693	+	mRNA	NA	NA
FOCC012358-RA	wingless	Scaffold178	79250	116897	-	mRNA	wg	NA
FOCC012355-RA	wnt10	Scaffold178	22725	28783	-	mRNA	NA	NA
FOCC006859-RA	wnt11	Scaffold62	66421	68509	-	mRNA	NA	NA
FOCC001346-RA	wnt16	Scaffold8	1141931	1213443	-	mRNA	NA	NA
FOCC006981-RA	wnt5	Scaffold63	925819	935398	-	mRNA	NA	NA
FOCC012357-RA	wnt6	Scaffold178	68659	69825	+	mRNA	NA	NA
FOCC017375-RA	wnt7 -part 1 of 2	Scaffold2000	1837	5876	-	mRNA	NA	The model is split across scaffolds: part 1 on Scaffold2000:1837-5876%2C part 2 on Scaffold58:125442-130075. Exon phase between models%3D0.
FOCC006610-RA	wnt7 -part 2 of 2	Scaffold58	125442	130075	-	mRNA	NA	The model is split across scaffolds: part1 on Scaffold2000:1837-5876%2C part2 on Scaffold58:125442-130075. Exon phase between models%3D0.
FOCC003506-RA	wnt8-RA	Scaffold22	1034670	1050363	+	mRNA	NA	NA
FOCC003506-RB	wnt8-RB	Scaffold22	1034670	1050363	+	mRNA	NA	NA
FOCC000052-RA	WntA	Scaffold1	1219341	1266713	-	mRNA	NA	NA
FOCC002995-RA	wntless	Scaffold19	514011	515993	+	mRNA	NA	NA
FOCC002675-RA	CRF-like Diuretic Hormone Receptor 1 part 3-RA	Scaffold16	2527169	2530605	+	mRNA	CRF-R1-p3	NA
FOCC000065-RA	Adipokinetic Hormone Receptor-RA	Scaffold1	1414726	1443905	-	mRNA	AKH-R	NA
FOCC017758-RA	Allatostatin A Receptor part 2-RA	Scaffold3672	6329	6598	-	mRNA	Ast-A-R-p2	NA
FOCC002703-RA	Allatostatin A Receptor part 3	Scaffold16	3365942	3408801	+	mRNA	AstA-R-p3	NA
FOCC002702-RA	Allatostatin A Receptor part1-RA	Scaffold16	3354684	3355004	+	mRNA	Ast-A-R-p1	NA
FOCC003515-RA	Allatostatin-C Receptor-RA	Scaffold22	1509402	1512514	+	mRNA	AstC-R	NA
FOCC011850-RA	Allatotropin Receptor-RA	Scaffold160	402088	435260	-	mRNA	Altp-R	NA
FOCC005789-RA	Bursicon Receptor part 2-RA	Scaffold45	545779	672904	+	mRNA	Burs-R-p2	NA
FOCC005791-RA	Bursicon Receptor part 4-RA	Scaffold45	675115	676768	+	mRNA	Burs-R-4	NA
FOCC005792-RA	Bursicon Receptor part 6-RA	Scaffold45	679488	682451	+	mRNA	Burs-R-p6	NA
FOCC014825-RA	Calcitonin-like Diuretic Hormone Receptor-RA	Scaffold324	9890	76666	-	mRNA	DH31-R	NA
FOCC005858-RA	CCAP-receptor-RA	Scaffold46	261739	281427	+	mRNA	CCAP-R	NA
FOCC001454-RA	CCHamide Receptor-RA	Scaffold9	132941	137814	-	mRNA	CCHa-R	NA
FOCC004612-RA	CNMa Receptor 1-RA	Scaffold32	269645	287901	+	mRNA	CNMa-R1	NA
FOCC013410-RA	CNMamide Receptor 2-RA	Scaffold227	422320	435034	-	mRNA	CNMa-R2	NA
FOCC002674-RA	CRF-like Diuretic Hormone Receptor 1 part 1-RA	Scaffold16	2436912	2524070	+	mRNA	CRF-R1-p1	NA
FOCC017874-RA	CRF-like Diuretic Hormone Receptor 1 part 4-RA	Scaffold4337	646	1725	+	mRNA	CRF-R1-p4	NA
FOCC014958-RA	CRF-like Diuretic Hormone Receptor 2 part 1-RA	Scaffold334	70052	183236	+	mRNA	CRF-R2-p1	NA
FOCC017431-RA	CRF-like Diuretic Hormone Receptor 2 part 2-RA	Scaffold2185	1974	2192	-	mRNA	CRF-R2-p2	NA
FOCC003230-RA	Elevenin Receptor part 1-RA	Scaffold20	2116523	2116828	+	mRNA	L11-R-p1	NA
FOCC003232-RA	Elevenin Receptor part 2-RA	Scaffold20	2157756	2168295	+	mRNA	L11-R-p2	NA
FOCC003231-RA	Elevenin Receptor part 3-RA	Scaffold20	2150440	2150557	+	mRNA	L11-R-p3	NA
FOCC015039-RA	Elevenin Receptor part 4-RA	Scaffold340	197184	197416	-	mRNA	L11-R-p4	NA
FOCC003233-RA	Elevenin Receptor part 5-RA	Scaffold20	2172903	2175860	+	mRNA	L11-R-p5	NA
FOCC015283-RA	ETH Receptor part 1	Scaffold375	4314	4791	-	mRNA	ETH-R-p1	NA
FOCC011396-RA	ETH-receptor part2-RA	Scaffold147	595099	600882	-	mRNA	ETH-Ra-p2	NA
FOCC011396-RB	ETH-receptor part2-RB	Scaffold147	580021	600882	-	mRNA	ETH-Rb-p2	NA
FOCC009455-RA	FMRFamide Receptor part 1-RA	Scaffold114	502950	503872	+	mRNA	FMRFa-R-p1	NA
FOCC009453-RA	FMRFamide Receptor part 2-RA	Scaffold114	476926	477108	+	mRNA	FMRFa-R-p2	NA
FOCC016392-RA	FMRFamide Receptor part 3-RA	Scaffold549	662	1270	-	mRNA	FMRFa-R-p2	NA
FOCC013198-RA	FMRFamide Receptor-RA	Scaffold218	125785	171228	-	mRNA	FMRFa-R	NA
FOCC010971-RA	GPA2/GPB5 Receptor part 1-RA	Scaffold131	637984	671552	+	mRNA	GPA2B5-R-p1	NA
FOCC010973-RA	GPA2/GPB5 Receptor part 2-RA	Scaffold131	675515	675592	+	mRNA	GPA2B5-R-p2	NA
FOCC010972-RA	GPA2/GPB5 Receptor part 3-RA	Scaffold131	673701	673853	+	mRNA	GPA2B5-R-p3	NA
FOCC004693-RA	GPA2/GPB5 Receptor part 4-RA	Scaffold33	547	6983	+	mRNA	GPA2B5-R-p4	NA
FOCC011759-RA	Guanylate Cyclase coupled Receptor 1-RA	Scaffold157	768710	791035	+	mRNA	G-cyc-R1	NA
FOCC009636-RA	Guanylate Cyclase coupled Receptor 2-RA	Scaffold120	355540	364874	-	mRNA	G-cyc-R2	NA
FOCC001789-RA	Leucokinin Receptor 1 part 3-RA	Scaffold10	2424591	2431390	+	mRNA	LK-R1-p3	NA
FOCC001788-RA	Leucokinin Receptor 1 part1-RA	Scaffold10	2392269	2409026	+	mRNA	LK-R1-p1	NA
FOCC001799-RA	Leucokinin Receptor 2 part 1-RA	Scaffold10	2655184	2689907	-	mRNA	LK-R2-p1	NA
FOCC003392-RA	LGR3-RA	Scaffold21	1844519	1846288	-	mRNA	LGR3-RA	NA
FOCC007713-RA	Mip Receptor part 1-RA	Scaffold75	743277	809476	-	mRNA	Mip-R-part1	NA
FOCC017935-RA	Mip Receptor part 2-RA	Scaffold5085	219	462	+	mRNA	Mip-R-part2	NA
FOCC007712-RA	Mip Receptor part3-RA	Scaffold75	732892	740272	-	mRNA	MipR-part3	NA
FOCC011376-RA	Moody-1-RA	Scaffold146	661568	666490	+	mRNA	Mdy-1	NA
FOCC011369-RA	Moody-2 part 1-RA	Scaffold146	581593	581792	+	mRNA	Mdy-2-p1	NA
FOCC011370-RA	Moody-2 part 3	Scaffold146	605049	606296	+	mRNA	Mdy-2-p3	NA
FOCC017929-RA	Moody-2-part 2-RA	Scaffold5027	3088	3323	+	mRNA	Mdy-2-p2	NA
FOCC014206-RA	Myosuppressin Receptor 1-RA	Scaffold282	153506	176163	-	mRNA	MS-R1	NA
FOCC015059-RA	Myosuppressin Receptor 2 part 2-RA	Scaffold342	133455	134315	+	mRNA	MS-R2-p2	NA
FOCC017719-RA	Myosuppressin Receptor 2 part -RA	Scaffold3425	5083	5801	+	mRNA	MS-R2-p1	NA
FOCC011777-RA	Myosuppressin Receptor 3-RA	Scaffold158	55300	73085	-	mRNA	MS-R3	NA
FOCC009390-RA	NeuroparsinReceptor-RA	Scaffold113	116498	125755	-	mRNA	NparsinR	NA
FOCC017866-RA	Neuropeptide F Receptor part 1-RA	Scaffold4267	597	1147	+	mRNA	NPF-R-p1	NA
FOCC014427-RA	Neuropeptide F Receptor part 2-RA	Scaffold297	54272	55007	+	mRNA	NPF-R-p2	NA
FOCC011462-RA	Orphan Neuropeptide Receptor 1 part 2-RA	Scaffold150	33361	57694	-	mRNA	ONP-R1-p2	NA
FOCC007795-RA	Orphan Neuropeptide Receptor 2-RA	Scaffold78	3263	14809	-	mRNA	OPN-R2	NA
FOCC017938-RA	Orphan Neuropeptide Receptor 2-RA	Scaffold5107	255	919	-	mRNA	ONPR2	NA
FOCC004835-RA	Orphan Neuropeptide Receptor 3-RA	Scaffold35	513633	518491	+	mRNA	ONPR3	NA
FOCC000942-RA	Orphan Neuropeptide Receptor 4-RA	Scaffold6	416071	424699	+	mRNA	ONP-R4	NA
FOCC004949-RA	Orphan Neuropeptide Receptor 5-RA	Scaffold36	1329773	1385137	-	mRNA	ONpR5	NA
FOCC000767-RA	Periviscerokinin Receptor-RA	Scaffold4	3759994	3825135	+	mRNA	PVK-R	NA
FOCC014413-RA	Pigment Dispersing Factor Receptor-RA	Scaffold296	242431	284769	-	mRNA	PDF-R	NA
FOCC014369-RA	PTH-R-like 1-RA	Scaffold294	41062	51606	-	mRNA	PTH-R1	NA
FOCC012200-RA	Pyrokinin Receptor part 1-RA	Scaffold171	488305	488909	+	mRNA	Pyk-R-p1	NA
FOCC012201-RA	Pyrokinin Receptor part 3-RA	Scaffold171	491101	529655	+	mRNA	Pyk-R-p3	NA
FOCC004297-RA	RYamide Receptor 1-RA	Scaffold29	173996	182021	+	mRNA	RYa-R1	NA
FOCC004296-RA	RYamide Receptor 2 part1-RA	Scaffold29	115678	157813	+	mRNA	RYa-R2-p1	NA
FOCC011450-RA	short Neuropeptide F Receptor 1-RA	Scaffold149	596782	723043	-	mRNA	sNPF-R1	Model 'short Neuropeptide F Receptor' on Scaffold4892 is likely contained within this model.
FOCC017921-RA	short Neuropeptide F Receptor X-RA	Scaffold4892	1076	1533	-	mRNA	sNPF-RX	This model is likely a part of model short Neuropeptide F Receptor 1-RA on Scaffold149
FOCC002289-RA	short Neuropeptide Receptor 2 part 1-RA	Scaffold14	696695	699519	+	mRNA	sNPF-R2-p1	NA
FOCC017094-RA	SIFamide Receptor 1 part 1-RA	Scaffold1114	5610	6222	-	mRNA	SIFa-R1-p1	NA
FOCC017595-RA	SIFamide Receptor 2-RA	Scaffold2819	775	11206	-	mRNA	SIFa-R2	NA
FOCC017985-RA	SIFa-R1-p2-RA	Scaffold5619	3365	6800	+	mRNA	SIFa-R1-p2	NA
FOCC006247-RA	Sulfakinin Receptor part 2-RA	Scaffold52	179790	358667	+	mRNA	SK-R-p2	NA
FOCC011139-RA	Tachykinin Receptor-RA	Scaffold139	193492	265266	+	mRNA	Tk-R	NA
FOCC017893-RA	Trapped-in-Endoderme part 1-RA	Scaffold4581	1923	2037	-	mRNA	Tre-p1	NA
FOCC000730-RA	Trapped-in-Endoderme part 2-RA	Scaffold4	3161387	3162699	-	mRNA	Tre-p2	NA
FOCC000216-RA	Trissin Receptor 1-RA	Scaffold2	862353	867117	+	mRNA	Triss-R1	NA
FOCC017571-RA	Trissin Receptor 2 part 1-RA	Scaffold2718	2620	2872	+	mRNA	Triss-R2-p1	NA
FOCC000219-RA	Trissin Receptor 2 part 2-RA	Scaffold2	975442	979848	-	mRNA	Triss-R2-p2	NA
FOCC006695-RA	Vasopressin Receptor 1-RA	Scaffold59	842607	852998	+	mRNA	Vp-R1	NA
FOCC006698-RA	Vasopressin Receptor 2-RA	Scaffold59	878635	902017	-	mRNA	Vp-R2	NA
FOCC015403-RA	10 kDa secreted protein	Scaffold385	163826	165149	-	mRNA	NA	NA
FOCC016951-RA	Ac1147-like partial	Scaffold871	6059	6528	-	mRNA	NA	NA
FOCC011660-RA	alpha-( )-fucosyltransferase 10 isoform X1	Scaffold155	304419	308643	+	mRNA	NA	NA
FOCC015404-RA	alpha-l1 nicotinic acetyl choline receptor	Scaffold385	165216	166155	-	mRNA	NA	NA
FOCC017795-RA	carbonic anhydrase	Scaffold3863	4973	8235	+	mRNA	NA	NA
FOCC017796-RA	Carbonic anhydrase 2	Scaffold3863	5710	12411	-	mRNA	NA	NA
FOCC012782-RA	CBB mannanase 1	Scaffold197	166742	181629	-	mRNA	NA	NA
FOCC016410-RA	CBB mannanase 2	Scaffold550	103012	105535	-	mRNA	NA	NA
FOCC006887-RA	checkpoint protein HUS1	Scaffold62	513730	518623	+	mRNA	NA	NA
FOCC017083-RA	C-type lectin domain family 12 member B	Scaffold1080	17089	20386	+	mRNA	NA	NA
FOCC000710-RA	Cuticle Protein CPAP1 1	Scaffold4	2813696	2814688	-	mRNA	CPAP1 1	NA
FOCC008656-RA	Cuticle Protein CPAP1 10	Scaffold94	976933	990947	+	mRNA	CPAP1 10	NA
FOCC008659-RA	Cuticle Protein CPAP1 11	Scaffold94	1018335	1031021	+	mRNA	CPAP1 11	NA
FOCC010841-RA	Cuticle Protein CPAP1 12	Scaffold125	807256	835843	+	mRNA	CPAP1 12	NA
FOCC014516-RA	Cuticle Protein CPAP1 13	Scaffold303	381580	383380	+	mRNA	CPAP1 13	NA
FOCC016213-RA	Cuticle Protein CPAP1 14	Scaffold498	42207	53234	-	mRNA	CPAP1 14	NA
FOCC001751-RA	Cuticle Protein CPAP1 2	Scaffold10	1500742	1501962	-	mRNA	CPAP1 2	NA
FOCC004295-RA	Cuticle Protein CPAP1 3	Scaffold29	93013	100331	+	mRNA	CPAP1 3	NA
FOCC004888-RA	Cuticle Protein CPAP1 4	Scaffold35	1658414	1687922	+	mRNA	CPAP1 4	NA
FOCC007369-RA	Cuticle Protein CPAP1 5	Scaffold69	233115	238926	+	mRNA	CPAP1 5	NA
FOCC008275-RA	Cuticle Protein CPAP1 6	Scaffold85	658925	664445	+	mRNA	CPAP1 6	NA
FOCC008531-RA	Cuticle Protein CPAP1 7	Scaffold92	127715	136321	+	mRNA	CPAP1 7	NA
FOCC008532-RA	Cuticle Protein CPAP1 8	Scaffold92	176455	179562	+	mRNA	CPAP1 8	NA
FOCC008653-RA	Cuticle Protein CPAP1 9	Scaffold94	876505	883899	-	mRNA	CPAP1 9	NA
FOCC003856-RA	Cuticle Protein CPAP3 1	Scaffold25	131907	146768	-	mRNA	CPAP3 1	NA
FOCC003858-RA	Cuticle Protein CPAP3 2	Scaffold25	252571	260057	-	mRNA	CPAP3 2	NA
FOCC003859-RA	Cuticle Protein CPAP3 3	Scaffold25	262595	266099	-	mRNA	CPAP3 3	NA
FOCC003860-RA	Cuticle Protein CPAP3 4	Scaffold25	268858	273961	-	mRNA	CPAP3 4	NA
FOCC003861-RA	Cuticle Protein CPAP3 5	Scaffold25	274787	281113	-	mRNA	CPAP3 5	NA
FOCC017909-RA	Cuticle Protein CPAP3 6	Scaffold4737	1885	5495	+	mRNA	CPAP3 6	NA
FOCC002394-RA	Cuticle Protein CPCFC 1	Scaffold14	2234140	2235668	+	mRNA	CPCFC 1	NA
FOCC002395-RA	Cuticle Protein CPCFC 2	Scaffold14	2238073	2243793	+	mRNA	CPCFC 2	NA
FOCC000212-RA	Cuticle Protein CPF 1	Scaffold2	817958	825222	+	mRNA	CPF 1	NA
FOCC000213-RA	Cuticle Protein CPF 2	Scaffold2	826729	832519	-	mRNA	CPF 2	NA
FOCC000214-RA	Cuticle Protein CPF 3	Scaffold2	842959	843791	-	mRNA	CPF 3	NA
FOCC000300-RA	Cuticle Protein CPR_RR_Unclassified 1	Scaffold2	2417133	2417990	-	mRNA	CPR_RR_Uncl 1	NA
FOCC005183-RA	Cuticle Protein CPR_RR_Unclassified 10	Scaffold39	17873	18821	-	mRNA	CPR_RR_Uncl 10	NA
FOCC005633-RA	Cuticle Protein CPR_RR_Unclassified 11	Scaffold43	1337549	1354276	+	mRNA	CPR_RR_Uncl 11	NA
FOCC005634-RA	Cuticle Protein CPR_RR_Unclassified 12	Scaffold43	1376665	1417763	+	mRNA	CPR_RR_Uncl 12	NA
FOCC004705-RA	Cuticle Protein CPR_RR_Unclassified 13	Scaffold33	267087	268103	+	mRNA	CPR_RR_Uncl 13	NA
FOCC006288-RA	Cuticle Protein CPR_RR_Unclassified 14	Scaffold52	1638784	1654521	+	mRNA	CPR_RR_Uncl 14	NA
FOCC006899-RA	Cuticle Protein CPR_RR_Unclassified 15	Scaffold62	792807	804177	+	mRNA	CPR_RR_Uncl 15	NA
FOCC009344-RA	Cuticle Protein CPR_RR_Unclassified 16	Scaffold111	721012	724518	-	mRNA	CPR_RR_Uncl 16	NA
FOCC010928-RA	Cuticle Protein CPR_RR_Unclassified 17	Scaffold129	594042	596334	-	mRNA	CPR_RR_Uncl 17	NA
FOCC013400-RA	Cuticle Protein CPR_RR_Unclassified 18	Scaffold226	572463	573903	+	mRNA	CPR_RR_Uncl 18	NA
FOCC013288-RA	Cuticle Protein CPR_RR_Unclassified 19	Scaffold223	433553	438520	+	mRNA	CPR_RR_Uncl 19	NA
FOCC014091-RA	Cuticle Protein CPR_RR_Unclassified 20	Scaffold273	21352	26634	+	mRNA	CPR_RR_Uncl 20	NA
FOCC014101-RA	Cuticle Protein CPR_RR_Unclassified 21	Scaffold273	362023	362969	-	mRNA	NA	This model represents the 3' end of the partial cuticular protein model whose 5' end is located at Scaffold609:11231-11784 based upon sequence information derived from an F. occidentalis de novo transcriptome by D. Schneweis
FOCC014102-RA	Cuticle Protein CPR_RR_Unclassified 22	Scaffold273	365693	409978	-	mRNA	NA	The 5' end of this CDS is duplicated (twice) elsewhere in the genome at Scaffold609:44532-44558 and Scaffold609:44676-44703.,This model represents the 3' end of the partial cuticular protein model whose 5' end is located at Scaffold609:13961-14213 based upon sequence information derived from an F. occidentalis de novo transcriptome by D. Schneweis
FOCC015538-RA	Cuticle Protein CPR_RR_Unclassified 23	Scaffold402	20962	23098	-	mRNA	CPR_RR_Uncl 23	NA
FOCC015539-RA	Cuticle Protein CPR_RR_Unclassified 24	Scaffold402	69954	76399	+	mRNA	CPR_RR_Uncl 24	NA
FOCC015572-RA	Cuticle Protein CPR_RR_Unclassified 25	Scaffold407	13457	18890	+	mRNA	CPR_RR_Uncl 25	NA
FOCC016120-RA	Cuticle Protein CPR_RR_Unclassified 26	Scaffold475	30777	32198	+	mRNA	CPR_RR_Uncl 26	NA
FOCC017316-RA	Cuticle Protein CPR_RR_Unclassified 27	Scaffold1757	1260	2661	-	mRNA	CPR_RR_Uncl 27	NA
FOCC001215-RA	Cuticle Protein CPR_RR_Unclassified 5	Scaffold7	1716497	1749213	+	mRNA	CPR_RR_Uncl 5	NA
FOCC001784-RA	Cuticle Protein CPR_RR_Unclassified 6	Scaffold10	2203498	2206364	-	mRNA	CPR_RR_Uncl 6	NA
FOCC001785-RA	Cuticle Protein CPR_RR_Unclassified 7	Scaffold10	2211077	2212081	+	mRNA	CPR_RR_Uncl 7	NA
FOCC003359-RA	Cuticle Protein CPR_RR_Unclassified 8	Scaffold21	1163614	1173297	+	mRNA	CPR_RR_Uncl 8	NA
FOCC004551-RA	Cuticle Protein CPR_RR_Unclassified 9	Scaffold31	1791036	1800467	-	mRNA	CPR_RR_Uncl 9	NA
FOCC004485-RA	Cuticle Protein CPR_RR-1 1	Scaffold31	73185	74985	+	mRNA	CPR_RR-1 1	NA
FOCC013289-RA	Cuticle Protein CPR_RR-1 10	Scaffold223	448567	450519	-	mRNA	CPR_RR-1 10	NA
FOCC014802-RA	Cuticle Protein CPR_RR-1 11	Scaffold322	289905	290550	+	mRNA	CPR_RR-1 11	NA
FOCC014803-RA	Cuticle Protein CPR_RR-1 12	Scaffold322	292340	293932	-	mRNA	CPR_RR-1 12	NA
FOCC014805-RA	Cuticle Protein CPR_RR-1 13	Scaffold322	321831	322527	-	mRNA	CPR_RR-1 13	NA
FOCC014806-RA	Cuticle Protein CPR_RR-1 14	Scaffold322	341540	343817	+	mRNA	CPR_RR-1 14	NA
FOCC014810-RA	Cuticle Protein CPR_RR-1 15	Scaffold322	386633	387353	-	mRNA	CPR_RR-1 15	NA
FOCC015289-RA	Cuticle Protein CPR_RR-1 16	Scaffold375	88279	97432	-	mRNA	CPR_RR-1 16	NA
FOCC017274-RA	Cuticle Protein CPR_RR-1 17	Scaffold1606	17637	20168	-	mRNA	CPR_RR-1 17	NA
FOCC017317-RA	Cuticle Protein CPR_RR-1 18	Scaffold1757	5094	7717	-	mRNA	CPR_RR-1 18	NA
FOCC006289-RA	Cuticle Protein CPR_RR-1 2	Scaffold52	1657022	1661656	+	mRNA	CPR_RR-1 2	NA
FOCC010878-RA	Cuticle Protein CPR_RR-1 3	Scaffold126	854318	855145	+	mRNA	CPR_RR-1 3	NA
FOCC009343-RA	Cuticle Protein CPR_RR-1 4	Scaffold111	706411	711440	+	mRNA	CPR_RR-1 4	NA
FOCC009348-RA	Cuticle Protein CPR_RR-1 5	Scaffold111	777792	779874	+	mRNA	CPR_RR-1 5	NA
FOCC009350-RA	Cuticle Protein CPR_RR-1 6	Scaffold111	812670	814247	-	mRNA	CPR_RR-1 6	NA
FOCC012520-RA	Cuticle Protein CPR_RR-1 7	Scaffold184	441825	442501	-	mRNA	CPR_RR-1 7	NA
FOCC012570-RA	Cuticle Protein CPR_RR-1 8	Scaffold185	499178	500604	+	mRNA	CPR_RR-1 8	NA
FOCC013115-RA	Cuticle Protein CPR_RR-1 9	Scaffold213	99718	101605	+	mRNA	CPR_RR-1 9	NA
FOCC000660-RA	Cuticle Protein CPR_RR-2 1	Scaffold4	1363329	1379288	-	mRNA	CPR_RR-2 1	NA
FOCC006261-RA	Cuticle Protein CPR_RR-2 10	Scaffold52	817173	819044	-	mRNA	CPR_RR-2 10	NA
FOCC006262-RA	Cuticle Protein CPR_RR-2 11	Scaffold52	839258	840113	-	mRNA	CPR_RR-2 11	NA
FOCC006264-RA	Cuticle Protein CPR_RR-2 12	Scaffold52	880388	881192	-	mRNA	CPR_RR-2 12	NA
FOCC006267-RA	Cuticle Protein CPR_RR-2 13	Scaffold52	910367	912876	+	mRNA	CPR_RR-2 13	NA
FOCC007489-RA	Cuticle Protein CPR_RR-2 14	Scaffold71	267523	284636	-	mRNA	CPR_RR-2 14	NA
FOCC013821-RA	Cuticle Protein CPR_RR-2 15	Scaffold251	463238	465980	-	mRNA	CPR_RR-2 15	NA
FOCC013004-RA	Cuticle Protein CPR_RR-2 16	Scaffold209	106938	110703	+	mRNA	CPR_RR-2 16	NA
FOCC013005-RA	Cuticle Protein CPR_RR-2 17	Scaffold209	127524	128312	+	mRNA	CPR_RR-2 17	NA
FOCC014396-RA	Cuticle Protein CPR_RR-2 18	Scaffold296	114746	115786	-	mRNA	CPR_RR-2 18	NA
FOCC016837-RA	Cuticle Protein CPR_RR-2 19	Scaffold747	7943	13286	+	mRNA	CPR_RR-2 19	NA
FOCC001214-RA	Cuticle Protein CPR_RR-2 3	Scaffold7	1690572	1707388	-	mRNA	CPR_RR-2 3	NA
FOCC002190-RA	Cuticle Protein CPR_RR-2 4	Scaffold13	1625957	1626821	-	mRNA	CPR_RR-2 4	NA
FOCC002197-RA	Cuticle Protein CPR_RR-2 5	Scaffold13	1804733	1809003	-	mRNA	CPR_RR-2 5	NA
FOCC002199-RA	Cuticle Protein CPR_RR-2 6	Scaffold13	1845693	1848169	+	mRNA	CPR_RR-2 6	NA
FOCC002201-RA	Cuticle Protein CPR_RR-2 7	Scaffold13	1854231	1856297	-	mRNA	CPR_RR-2 7	NA
FOCC005201-RA	Cuticle Protein CPR_RR-2 8	Scaffold39	358101	384892	-	mRNA	CPR_RR-2 8	NA
FOCC006259-RA	Cuticle Protein CPR_RR-2 9	Scaffold52	801602	802947	-	mRNA	CPR_RR-2 9	NA
FOCC002247-RA	Cuticle Protein Tweedle 1	Scaffold13	2873754	2903480	+	mRNA	TWDL 1	NA
FOCC010888-RA	Cuticle Protein Tweedle 10	Scaffold127	191769	194305	+	mRNA	TWDL 10	NA
FOCC005944-RA	Cuticle Protein Tweedle 2	Scaffold47	585554	595452	+	mRNA	TWDL 2	NA
FOCC005945-RA	Cuticle Protein Tweedle 3	Scaffold47	607043	608774	-	mRNA	TWDL 3	NA
FOCC005946-RA	Cuticle Protein Tweedle 4	Scaffold47	615325	616796	+	mRNA	TWDL 4	NA
FOCC011663-RA	Cuticle Protein Tweedle 5	Scaffold155	338564	368338	-	mRNA	TWDL 5	NA
FOCC010884-RA	Cuticle Protein Tweedle 6	Scaffold127	114599	122256	+	mRNA	TWDL 6	NA
FOCC010885-RA	Cuticle Protein Tweedle 7	Scaffold127	144945	147433	+	mRNA	TWDL 7	NA
FOCC010886-RA	Cuticle Protein Tweedle 8	Scaffold127	164175	165523	+	mRNA	TWDL 8	NA
FOCC010887-RA	Cuticle Protein Tweedle 9	Scaffold127	181115	185026	+	mRNA	TWDL 9	NA
FOCC001917-RA	Drosophila integral protein	Scaffold11	1244049	1282594	+	mRNA	Drip	NA
FOCC001622-RA	female salivary gland protein 1	Scaffold9	2699531	2701626	+	mRNA	NA	NA
FOCC004956-RA	female salivary gland protein 2	Scaffold36	1492945	1515253	-	mRNA	NA	NA
FOCC007643-RA	female salivary gland protein 3	Scaffold74	582322	585897	-	mRNA	NA	NA
FOCC015119-RA	female salivary gland protein 4	Scaffold352	98489	100987	-	mRNA	NA	NA
FOCC015718-RA	female salivary gland protein 5	Scaffold423	65429	66482	+	mRNA	NA	NA
FOCC013720-RA	female salivary gland protein 6	Scaffold245	62881	65826	+	mRNA	NA	NA
FOCC016758-RA	female salivary gland protein 7	Scaffold676	34393	35474	+	mRNA	NA	NA
FOCC007523-RB	FOCC007523-RB	Scaffold72	46838	126638	-	mRNA	NA	NA
FOCC015531-RA	glutaminyl-peptide cyclotransferase	Scaffold401	229915	231391	-	mRNA	NA	NA
FOCC003607-RA	HWI-ST601:509:C2KDNACXX:7:2207:19267:32298	Scaffold23	1114724	1115535	-	mRNA	NA	NA
FOCC001207-RA	hypothetical protein	Scaffold7	1601963	1604621	+	mRNA	NA	NA
FOCC016965-RB	Hypothetical Protein	Scaffold898	30423	30547	+	mRNA	NA	NA
FOCC016739-RA	hypothetical protein	Scaffold665	29422	31662	-	mRNA	NA	NA
FOCC010861-RA	hypothetical protein	Scaffold126	515216	516999	-	mRNA	NA	NA
FOCC016757-RA	hypothetical protein	Scaffold676	32044	33411	-	mRNA	NA	NA
FOCC016756-RA	hypothetical protein	Scaffold676	28398	29970	-	mRNA	NA	NA
FOCC001305-RA	LIM domain and actin binding protein	Scaffold8	59550	93656	+	mRNA	NA	NA
FOCC003607-RB	luciferase	Scaffold23	1112386	1114739	-	mRNA	NA	NA
FOCC003049-RA	Male salivary gland protein 3	Scaffold19	1590207	1593168	+	mRNA	NA	NA
FOCC008723-RA	Male salivary gland protein 4	Scaffold97	85583	98158	-	mRNA	NA	NA
FOCC003059-RA	Male salivary gland protein 5	Scaffold19	1682747	1684895	+	mRNA	NA	NA
FOCC017981-RA	Male salivary gland protein 6	Scaffold5604	1616	3150	+	mRNA	NA	NA
FOCC010755-RA	Male salivary gland protein 7	Scaffold124	112018	112198	-	mRNA	NA	NA
FOCC006912-RA	matrix metalloproteinase	Scaffold62	1091065	1138486	+	mRNA	NA	NA
FOCC011257-RA	methylcytosine dioxygenase TET2 isoform X1	Scaffold143	479358	541181	+	mRNA	NA	NA
FOCC008582-RA	mitochondrial sodium hydrogen exchanger 9B2 isoform X3	Scaffold93	133905	138551	-	mRNA	NA	NA
FOCC015571-RA	Pancreatic lipase-related protein	Scaffold407	10738	13268	-	mRNA	NA	NA
FOCC002454-RA	pancreatic triacylglycerol lipase-like	Scaffold15	669520	672889	+	mRNA	NA	NA
FOCC001166-RA	pancreatic triacylglycerol lipase-like	Scaffold7	1148438	1154916	-	mRNA	NA	NA
FOCC000397-RA	peroxidase-like	Scaffold2	3862937	3866935	-	mRNA	NA	NA
FOCC011124-RA	peroxisomal targeting signal 1 receptor	Scaffold138	726629	735401	-	mRNA	NA	NA
FOCC000494-RA	poly(U)-specific endoribonuclease	Scaffold3	2607722	2609410	+	mRNA	NA	NA
FOCC017153-RA	Protein amnionless	Scaffold1241	8295	9210	-	mRNA	NA	NA
FOCC000495-RA	protein MMS22-like	Scaffold3	2609493	2614827	+	mRNA	NA	NA
FOCC000366-RA	putative salivary gland protein 1	Scaffold2	3519123	3521343	-	mRNA	NA	NA
FOCC013787-RA	putative salivary gland protein 10	Scaffold250	274911	287965	+	mRNA	NA	NA
FOCC013773-RA	putative salivary gland protein 11	Scaffold249	129166	129553	+	mRNA	NA	NA
FOCC016965-RA	putative salivary gland protein 12	Scaffold898	26163	34195	+	mRNA	NA	NA
FOCC017267-RA	putative salivary gland protein 13	Scaffold1582	4	564	-	mRNA	NA	NA
FOCC016949-RA	putative salivary gland protein 14	Scaffold871	4852	5696	-	mRNA	NA	NA
FOCC016950-RA	putative salivary gland protein 15	Scaffold871	5728	6020	-	mRNA	NA	NA
FOCC007374-RA	putative salivary gland protein 16	Scaffold69	280484	280744	+	mRNA	NA	NA
FOCC013421-RA	putative salivary gland protein 17	Scaffold228	79813	80260	+	mRNA	NA	NA
FOCC014798-RA	putative salivary gland protein 18	Scaffold322	254904	256538	+	mRNA	NA	NA
FOCC014171-RA	putative salivary gland protein 19	Scaffold279	282640	283405	+	mRNA	NA	NA
FOCC001792-RA	putative salivary gland protein 2	Scaffold10	2495333	2496442	+	mRNA	NA	NA
FOCC011383-RA	putative salivary gland protein 20	Scaffold147	347720	349593	-	mRNA	NA	NA
FOCC007522-RA	putative salivary gland protein 21	Scaffold72	44815	47149	+	mRNA	NA	NA
FOCC002503-RA	putative salivary gland protein 23	Scaffold15	1925840	1929367	-	mRNA	NA	NA
FOCC015402-RA	putative salivary gland protein 24	Scaffold385	161649	163267	+	mRNA	NA	NA
FOCC000811-RA	putative salivary gland protein 25	Scaffold5	221141	235897	+	mRNA	NA	NA
FOCC002388-RA	putative salivary gland protein 3	Scaffold14	2133716	2134239	+	mRNA	NA	NA
FOCC004998-RA	putative salivary gland protein 4	Scaffold36	2249302	2251266	-	mRNA	NA	NA
FOCC007176-RA	putative salivary gland protein 5	Scaffold66	239598	241951	-	mRNA	NA	NA
FOCC006213-RA	putative salivary gland protein 6	Scaffold51	821259	824011	-	mRNA	NA	NA
FOCC006898-RA	putative salivary gland protein 7	Scaffold62	741261	742622	+	mRNA	NA	NA
FOCC012661-RA	putative salivary gland protein 8	Scaffold191	222348	224458	+	mRNA	NA	NA
FOCC012727-RA	putative salivary gland protein 9	Scaffold195	181470	188242	-	mRNA	NA	NA
FOCC000565-RA	regulator of telomere elongation helicase 1 homolog 1	Scaffold3	4003718	4007829	+	mRNA	NA	NA
FOCC000566-RA	regulator of telomere elongation helicase 1 homolog 2	Scaffold3	4009034	4012882	+	mRNA	NA	NA
FOCC000567-RA	regulator of telomere elongation helicase 1 homolog 3	Scaffold3	4013227	4016888	+	mRNA	NA	NA
FOCC006721-RA	unknown peptide	Scaffold59	1518278	1521191	+	mRNA	NA	NA
FOCC008722-RA	Unknown protein	Scaffold97	82156	87222	-	mRNA	NA	NA
FOCC008725-RA	Unknown protein	Scaffold97	103374	104214	-	mRNA	NA	NA
FOCC007523-RA	Unknown protein	Scaffold72	83422	126638	-	mRNA	NA	NA
FOCC002098-RA	Unknown secreted peptide	Scaffold13	3959	7095	-	mRNA	NA	NA
FOCC014418-RA	vitellogenin	Scaffold296	326299	332704	-	mRNA	NA	NA
FOCC008921-RA	Cardinal-like haem binding peroxidase-like	Scaffold101	351836	365722	-	mRNA	cd	NA
FOCC002355-RA	Carnitine palmitoyltransferase-like	Scaffold14	1645805	1662202	+	mRNA	CPT	Model named based on amino acid sequence homology with the whd protein of D. melanogaster and the homologous CPT in other arthropods.
FOCC007192-RA	Catalase-like	Scaffold66	599908	618946	-	mRNA	Cat	Model named based on amino acid sequence homology with the catalase protein of D. melanogaster and other arthropods.,Model edited and approved based on RNA-seq data provided in Web Apollo and an amino acid sequence alignment of the putative Cat with known Cat proteins of several other arthropods.
FOCC017814-RA	Chorion peroxidase-1-like	Scaffold3940	2356	6474	+	mRNA	CPX-1	Model named based on amino acid sequence homology with the chorion peroxidase of D. melanogaster (CG10211) and homologs in other arthropods.,The model was approved based on amino acid sequence alignment of this protein in various arthropods.,Note: It appears that a small part of the protein is cut off at the end of this scaffold due to the arrangement.
FOCC001565-RA	Chorion peroxidase-like-2	Scaffold9	1602391	1611140	+	mRNA	CPX2	Gene named based on amino acid sequence homology with the D. melanogaster protein CG5873 and homologous chorion peroxidase in other arthropods.,Model modified and approved based on RNA-seq data in Web Apollo and an amino acid sequence alignment of the putative CPX protein and known CPX homologs in D. melanogaster%2C A. pisum%2C A. mellifera%2C B. mori%2C C. lectularis%2C P. humanus%2C and T. cast…
FOCC004764-RA	Copper chaperone for superoxide dismutase-like	Scaffold34	181924	183954	+	mRNA	Ccs	Model named based on amino acid sequence homology with the Ccs protein of D. melanogaster and other arthropods.,Model is supported by RNA-seq data provided in Web Apollo and an amino acid sequence alignment of the putative Ccs and homologous proteins in A. pisum%2C A. mellifera%2C B. mori%2C C. lectularis%2C D. melanogaster%2C P. humanus%2C and T. castaneum
FOCC011114-RA	Dual oxidase-like	Scaffold138	298319	324940	+	mRNA	Duox	Model named based on amino acid sequence homology with the Duox protein of D. melanogaster and other arthropods,model approved based on RNA-seq analysis and amino acid sequence alignment with the Duox protein of D. melanogaster%2C A. pisum%2C A. mellifera%2C B. mori%2C C. lectularis%2C P. humanus%2C and T. castaneum
FOCC009580-RA	Glutathione-S-transferase omega 1-like	Scaffold117	734189	736238	+	mRNA	GstO1	Model named based on amino acid sequence homology with the GstO1 protein in D. melanogaster and homologs in other arthropods,Model is supported by RNA-seq data provided in Web Apollo and an amino acid sequence alignment of the putative GstO1 and homologous proteins in A. pisum%2C A. mellifera%2C B. mori%2C C. lectularis%2C D. melanogaster%2C P. humanus%2C and T. castaneum
FOCC005378-RA	Glutathione-S-transferase S-1-like	Scaffold41	55053	56004	-	mRNA	GstS1	Model named based on amino acid sequence homology,Model is supported by RNA-seq data provided in Web Apollo and an amino acid sequence alignment of the putative GstS1 and homologous proteins in A. pisum%2C A. mellifera%2C B. mori%2C C. lectularis%2C D. melanogaster%2C P. humanus%2C and T. castaneum
FOCC006827-RA	Glutathione-S-transferase S-2-like	Scaffold61	1024414	1026149	+	mRNA	GstS2	Model named based on amino acid sequence homology,Model is supported by RNA-seq data provided in Web Apollo and an amino acid sequence alignment of the putative GstS2 and homologous proteins in A. pisum%2C A. mellifera%2C B. mori%2C C. lectularis%2C D. melanogaster%2C P. humanus%2C and T. castaneum
FOCC002533-RA	Glutathione-S-transferase S-3-like	Scaffold15	2571739	2573639	-	mRNA	GstS3	Model named based on amino acid sequence homology,Model is supported by RNA-seq data provided in Web Apollo and an amino acid sequence alignment of the putative GstS3 and homologous proteins in A. pisum%2C A. mellifera%2C B. mori%2C C. lectularis%2C D. melanogaster%2C P. humanus%2C and T. castaneum
FOCC005772-RA	Glutathione-S-transferase S-4-like	Scaffold45	137474	139956	+	mRNA	GstS4	Model named based on amino acid sequence homology,Model is supported by RNA-seq data provided in Web Apollo and an amino acid sequence alignment of the putative GstS4 and homologous proteins in A. pisum%2C A. mellifera%2C B. mori%2C C. lectularis%2C D. melanogaster%2C P. humanus%2C and T. castaneum
FOCC001990-RA	Haem-binding peroxidase-like	Scaffold11	3177926	3183163	-	mRNA	HPX	Model named based on amino acid sequence homology with the CG42331 protein of D. melanogaster and homologous HPX proteins of other arthropods.,Model is supported by RNA-seq data provided in Web Apollo and an amino acid sequence alignment of the putative HPX and homologous proteins in A. pisum%2C A. mellifera%2C B. mori%2C C. lectularis%2C D. melanogaster%2C P. humanus%2C and T. castaneum
FOCC012865-RA	Parkin-like E3 ubiquitin-protein ligase -like	Scaffold201	400046	402776	-	mRNA	park	Model named based on amino acid sequence homology with the Parkin protein of D. melanogaster and homologs in other arthropods.,Model supported by RNA-seq data in Web Apollo and amino acid sequence alignment of the putative park protein with homologs in D. melanogaster%2C A. pisum%2C A. mollifera%2C B. mori%2C C. lectularis%2C P. humanus%2C and T. castaneum
FOCC011509-RA	Peroxidase-like	Scaffold151	300432	311515	+	mRNA	Pxd	Model named based on amino acid sequence homology with the Pxd protein of D. melanogaster and other arthropods.,Model modified and approved based on amino acid sequence alignment with the Pxd protein of D. melanogaster%2C A. pisum%2C A. mellifera%2C B. mori%2C C. lectularis%2C D. melanogaster%2C P. humans%2C and T. castaneum
FOCC012473-RA	Peroxidasin-like	Scaffold183	300171	309684	-	mRNA	Pxn	Model named based on amino acid sequence homology with the Pxn protein or D. melanogaster and other arthropods.,Model modified and approved based on RNA-seq data as well as amino acid sequence alignment with the Pxn protein of D. melanogaster%2C A. mellifera%2C A. pisum%2C B. mori%2C C. lectularis%2C P. humanus%2C and T. castaneum
FOCC011445-RA	Peroxiredoxin-1-like	Scaffold149	559553	562017	+	mRNA	Prx-1	Model named based on amino acid sequence similarity with the D. melanogaster protein Jafrac1 and peroxiredoxin 1 in other arthropods.,Model is supported by RNA-seq data and amino acid sequence alignment with Jafrac1 and homologs from D. melanogaster%2C A. pisum%2C A. mellifera%2C B. mori%2C C. lectularis%2C P. humanus%2C and T. castaneum
FOCC007064-RA	Peroxiredoxin-2-like	Scaffold64	364350	367857	+	mRNA	Prx-2	Model named based on amino acid sequence homology with the Jafrac2 protein of D. melanogaster and homologous Peroxiredoxins in other arthropods.,Model is supported by RNA-seq data provided in Web Apollo and an amino acid sequence alignment of the putative Prx-2 and homologous proteins in A. pisum%2C A. mellifera%2C B. mori%2C C. lectularis%2C D. melanogaster%2C P. humanus%2C and T. castaneum
FOCC001518-RA	Peroxiredoxin-3-like	Scaffold9	824922	826742	+	mRNA	Prx-3	Model named based on amino acid sequence alignment with the Prx-3 protein of D. melanogaster and homologous proteins in other arthropods.,Model is supported by RNA-seq data provided in Web Apollo and an amino acid sequence alignment of the putative Prx-3 and homologous proteins in A. pisum%2C A. mellifera%2C B. mori%2C C. lectularis%2C D. melanogaster%2C P. humanus%2C and T. castaneum
FOCC003167-RA	Peroxiredoxin-4-like	Scaffold20	757918	760478	+	mRNA	Prx-4	Model named based on amino acid sequence homology with the Prx2045-1 protein of D. melanogaster and homologous proteins in other arthropods. ,Model is supported by RNA-seq data provided in Web Apollo and an amino acid sequence alignment of the putative Prx-4 and homologous proteins in A. pisum%2C A. mellifera%2C B. mori%2C C. lectularis%2C D. melanogaster%2C P. humanus%2C and T. castaneum
FOCC003433-RA	Peroxiredoxin-5-like	Scaffold21	2831554	2832563	+	mRNA	Prx-5	Model named based on amino acid sequence homology with the Prx2045-2 protein of D. mwlanogater and homologous peroxiredoxins in other arthropods.,Model is supported by RNA-seq data provided in Web Apollo and an amino acid sequence alignment of the putative Prx-5 and homologous proteins in A. pisum%2C A. mellifera%2C B. mori%2C C. lectularis%2C D. melanogaster%2C P. humanus%2C and T. castaneum
FOCC008904-RA	Peroxiredoxin-6-like	Scaffold101	155854	156867	+	mRNA	NA	Model named based on amino acid sequence homology with the Prx6005 protein of D. melanogaster and homologous Prx-6 proteins in other arthropods.,Model is supported by RNA-seq data provided in Web Apollo and an amino acid sequence alignment of the putative Prx-6 and homologous proteins in A. pisum%2C A. mellifera%2C B. mori%2C C. lectularis%2C D. melanogaster%2C P. humanus%2C and T. castaneum
FOCC005157-RA	Phospholipid-Hydroperoxide glutathione peroxidase-like	Scaffold38	1324576	1326377	-	mRNA	PHGPx	Model named based on amino acid sequence homology,Model is supported by RNA-seq data provided in Web Apollo and an amino acid sequence alignment of the putative PHGPx and homologous proteins in A. pisum%2C A. mellifera%2C B. mori%2C C. lectularis%2C D. melanogaster%2C P. humanus%2C and T. castaneum
FOCC002353-RA	Stress sensitive B ADP/ATP translocase-like	Scaffold14	1640307	1643346	-	mRNA	sesB	Model named based on amino acid sequence homology with the sesB protein of D. melanogaster and homologous ADP/ATP translocates in other arthropods.,Model supported by RNA-seq data in Web Apollo and amino acid sequence alignment of putative sesB with sesB homologs in D. melanogaster%2C A. pisum%2C A. mellifera%2C B. mori%2C C. lectularis%2C P. humanus%2C and T. castaneum
FOCC013197-RA	Superoxide dismutase 2 mitochondrial-like	Scaffold218	122853	125092	+	mRNA	Sod2	Model named based on amino acid sequence homology with the Sod2 proteins of D. melanogaster and other arthropods.,Model is supported by RNA-seq data provided in Web Apollo and an amino acid sequence alignment of the putative Sod2 and homologous proteins in A. pisum%2C A. mellifera%2C B. mori%2C C. lectularis%2C D. melanogaster%2C P. humanus%2C and T. castaneum
FOCC002808-RA	Superoxide dismutase 3 chloroplastic-like	Scaffold17	1579633	1584412	+	mRNA	Sod3	Model named based on amino acid sequence homology with the Sod3 proteins of other arthropods.,Model is supported by RNA-seq data provided in Web Apollo and an amino acid sequence alignment of the putative Sod3 and homologous proteins in A. pisum%2C A. mellifera%2C B. mori%2C C. lectularis%2C D. melanogaster%2C P. humanus%2C and T. castaneum
FOCC003401-RA	Superoxide dismutatse-like	Scaffold21	1957699	1958982	+	mRNA	Sod	Model named based on amino acid sequence homology with the Sod protein of D. melanogaster and homologs in other arthropods.,Model is supported by RNA-seq data provided in Web Apollo and an amino acid sequence alignment of the putative Sod and homologous proteins in A. pisum%2C A. mellifera%2C B. mori%2C C. lectularis%2C D. melanogaster%2C P. humanus%2C and T. castaneum
FOCC015091-RA	Thioredoxin reductase 1 -like	Scaffold348	18422	21880	-	mRNA	Trxr-1	Model named based on amino acid sequence homology with the Trxr-1 protein of D. melanogaster and other arthropods ,Model was approved based on amino acid sequence alignment with the Trxr-1 protein of D. melanogaster%2C A. mellifera%2C B. mori%2C A. pisum%2C C. lectularis%2C P. humanus%2C and T. castaneum.,The model is also supported by RNA-seq data provided in Web Apollo
FOCC002408-RA	Thioredoxin-like	Scaffold14	2319420	2323707	-	mRNA	Trx	Model named based on amino acid sequence homology,Model is supported by RNA-seq data provided in Web Apollo and an amino acid sequence alignment of the putative Trx and homologous proteins in A. pisum%2C A. mellifera%2C B. mori%2C C. lectularis%2C D. melanogaster%2C P. humanus%2C and T. castaneum
FOCC005547-RA	6-4 Photolyase(1)	Scaffold42	1171618	1173737	-	mRNA	Phr6-4(1)	Annotation type: Approve an existing gene model,Data source for annotation:Homology to Drosophla melanogaster 6-4 photolyase,Annotation type: Add a gene symbol
FOCC007918-RA	Cryptochrome 1	Scaffold79	771242	774108	+	mRNA	Cry1	Annotation type: Approve an existing gene model,Data source for annotation:Homology to Drosophila melanogaster Cryptochrome 1,Annotation type: Add a gene symbol
FOCC006895-RA	Cryptochrome 2	Scaffold62	615130	620468	-	mRNA	Cry2	Annotation type: Modify an existing gene model,Result of: Removing an exon from the gene model,Data source for annotation:Homology to Tribolium castaneum cryptochrome 2,Annotation type: Add a gene symbol
FOCC002864-RA	Long wavelength sensitive opsin 1	Scaffold18	301114	304723	-	mRNA	LWS_1	Annotation type: Modify an existing gene model,Result of: Splitting a gene model. Original gene model ID:FOCC004442,Data source for annotation:Homology to Tribolium castaneum Rhodopsin 1/6-like ,Data source for annotation:1:CUFF.6908.1,Result of:Adlust splice sites
FOCC002863-RA	Long wavelength sensitive opsin 2	Scaffold18	295996	299754	-	mRNA	LWS_2	Annotation type: Modify an existing gene model,Result of: Splitting a gene model. Original gene model ID:FOCC004442,Data source for annotation:Homology to Tribolium castaneum Rhodopsin 1/6-like ,Data source for annotation:1:CUFF.6906.1
FOCC002865-RA	Long wavelength sensitive opsin 3	Scaffold18	316040	321417	+	mRNA	LWS_3	Annotation type: Approve an existing gene model,Data source for annotation:Homology to Tribolium castaneum Rhodopsin 1/6-like
FOCC003261-RA	Short Wavelength Sensitive Opsin Ultraviolet	Scaffold20	2755296	2763483	+	mRNA	SWS-UV	Annotation type: Approve an existing gene model,Data source for annotation:Homology to Drosophila melanogaster Rhodopsin 3,Annotation type: Add a gene symbol
FOCC017560-RA	Short wavelentgh sensitive B opsin	Scaffold2684	1541	4954	+	mRNA	SWS-B	Annotation type: Modify an existing gene model,Result of:Adjust start to M,Data source for annotation:Homology to Drosophila melanogaster Rhodopsin 5,Annotation type: Add a gene symbol
FOCC014136-RA	Ultraviolet opsin Rh7-like	Scaffold275	178222	204442	-	mRNA	UV7	Annotation type: Modify an existing gene model,Data source for annotation:Homology to Drosophila melanogaster Rhodopsin 7,Annotation type: Add a gene symbol,Result of:Adjust splice site,Data source for annotation:CUFF.12373.1
FOCC000533-RA	ALK Tyrosine-kinase receptor (partial)	Scaffold3	3185732	3187497	-	mRNA	NA	This gene appears to be broken into at least 3 parts on this scaffold. It is suspected that the gene fragments at scaffold3:3165870-3221433%2C 3185732-3187497%2C and 3157702-3169386%2C respectively are part of the same ALK Tyrosine-protein kinase based on RNAseq evidence as well as alignment with insect protein orthologs
FOCC000531-RA	ALK Tyrosine-kinase receptor (partial)	Scaffold3	3157702	3169386	-	mRNA	NA	This gene appears to be broken into at least 3 parts on this scaffold. It is suspected that the gene fragments at scaffold3:3165870-3221433%2C 3185732-3187497%2C and 3157702-3169386%2C respectively are part of the same ALK Tyrosine-protein kinase based on RNAseq evidence as well as alignment with insect protein orthologs
FOCC000532-RA	ALK Tyrosine-kinase receptor (partial)	Scaffold3	3165870	3221433	-	mRNA	NA	This gene appears to be broken into at least 3 parts on this scaffold. It is suspected that the gene fragments at scaffold3:3165870-3221433%2C 3185732-3187497%2C and 3157702-3169386%2C respectively are part of the same ALK Tyrosine-protein kinase based on RNAseq evidence as well as alignment with insect protein orthologs
FOCC002132-RA	Alpha-mannosidase 2	Scaffold13	593936	771253	+	mRNA	NA	Merged two gene models based on alignment with other insect protein orthologs.
FOCC016585-RA	Alpha-mannosidase 2 (partial duplication)	Scaffold609	56063	58102	-	mRNA	NA	Split this gene model based on RNAseq evidence and alignment with other insect protein orthologs.,This gene is identical to the 5' end of the adjacent alpha-mannosidase gene - genome misassembly?
FOCC014103-RA	Alpha-mannosidase 2 (partial)	Scaffold273	415298	417871	-	mRNA	NA	This appears to be the 3' end of the genome model located on scaffold609:51637-55987.
FOCC016584-RA	Alpha-mannosidase 2 (partial)	Scaffold609	51637	55987	-	mRNA	NA	Split this gene model based on RNAseq evidence and alignment with other insect protein orthologs.,This appears to be the 5' end of the genome model located on scaffold273:415298-417871.
FOCC007430-RA	B9 domain-containing protein	Scaffold69	1351943	1352872	-	mRNA	NA	NA
FOCC003783-RA	Caspase-1 variant 1	Scaffold24	1309404	1311904	+	mRNA	NA	Adjusted splice site on 3rd exon based on RNAseq evidence as well as alignment with other insect protein orthologs
FOCC003783-RB	Caspase-1 variant 2	Scaffold24	1309559	1311904	+	mRNA	NA	Added alternate 5'UTR variant based on RNAseq profile,Adjusted splice site on 3rd exon based on RNAseq evidence as well as alignment with other insect protein orthologs
FOCC007923-RA	Caspase-like	Scaffold79	819226	821159	-	mRNA	NA	Added gene model at this location,Sequence of gene model supported by 454-sequence generated from sequencing of F.occ. cDNA,Non-canonical splice site supported by RNAseq and 454-sequence evidence
FOCC006499-RA	Coatomer subunit beta (COPB1)	Scaffold56	394802	400251	-	mRNA	NA	Shortened 3' UTR based on RNAseq data as well as 454-sequences generated from F. occ. cDNA
FOCC016582-RA	Cuticle Protein (partial) - Part 1 of 2	Scaffold609	11231	11784	-	mRNA	NA	This model represents the 5' end of the partial cuticular protein model whose 3' end is located at Scaffold273:361840-362975 based upon sequence information derived from an F. occidentalis de novo transcriptome by D. Schneweis
FOCC016583-RA	Cuticle Protein (partial) - Part 2 of 2	Scaffold609	13961	14213	-	mRNA	NA	This model represents the 3' end of the partial cuticular protein model whose 5' end is located at Scaffold273:365693-409978 based upon sequence information derived from an F. occidentalis de novo transcriptome by D. Schneweis
FOCC013582-RA	Cyclophilin	Scaffold237	269229	271334	-	mRNA	NA	Model FoccTmpM013327-RA appears to be a hybrid which is made up of multiple genes,Gene model based on RNAseq data as well as alignment with other insect orthologues
FOCC015460-RA	Cytochrome P450	Scaffold395	30247	46759	-	mRNA	NA	Created model was split from FoccTmpM015473-RA,Additional internal exons added based upon RNAseq evidence as well as 454-sequencing of F. occ. cDNA and alignment with insect protein orthologs,Non-canonical splice site appears due to gap immediately at 5' end of exon
FOCC003345-RA	Cytochrome P450	Scaffold21	988075	995077	+	mRNA	NA	NA
FOCC004600-RA	Cytochrome P450 CY305 (partial)	Scaffold32	96262	96468	+	mRNA	NA	Based upon sequence evidence from a de novo transcriptome prepared from RNAseq of F. occ.%2C this partial gene is the 5' end of the cytochrome P450 gene whose 3' end is on scaffold4303:2053-6548,Model created based upon RNAseq evidence.
FOCC011218-RA	Cytochrome P450 CYP12	Scaffold142	412396	415557	+	mRNA	NA	Lengthened 3' and 5' UTRs based upon RNAseq evidence
FOCC013941-RA	Cytochrome P450 CYP18	Scaffold261	97159	101980	+	mRNA	NA	NA
FOCC007658-RA	Cytochrome P450 CYP301	Scaffold74	870617	877535	+	mRNA	NA	Added additional exons at 5' end (and an internal exon) based upon 454-sequencing of F. occ. cDNA as well as RNAseq evidence
FOCC007659-RA	Cytochrome P450 CYP301	Scaffold74	877322	880140	-	mRNA	NA	Adjusted 3' and 5' ends based upon RNAseq evidence as well as alignment with other insect protein orthologs
FOCC005218-RA	Cytochrome P450 CYP301	Scaffold39	560915	564427	+	mRNA	NA	Added 1 additional exon and 5' end and 2 additional exons at 3' end of gene model based upon RNAseq evidence as well as alignment with insect protein orthologs,Splice junctions for 8th and 9th exons were adjusted (relative to model) based upon RNAseq evidence,Non-canonical "GC" splice junction is supported by RNAseq evidence as well as alignment with insect protein orthologs
FOCC014012-RA	Cytochrome P450 CYP301 (partial)	Scaffold267	10795	11524	-	mRNA	NA	Added exon to 3' end based upon alignment with other insect protein orthologs.,This partial gene model represents internal portions of a cytochrome P450 gene with most of the 5' end and the extreme 3' end apparently missing.
FOCC018004-RA	Cytochrome P450 CYP301 (partial)	Scaffold5789	675	2267	-	mRNA	NA	This partial gene is identical to the 3' end of the gene located at Scaffold39:560915-564427
FOCC010704-RA	Cytochrome P450 CYP301 (partial)	Scaffold123	162291	165981	+	mRNA	NA	Exons at 3' end of model were removed based upon alignment with other insect protein orthologs.,This partial gene model appears to correspond to the 5' end a of cytochrome P450 gene.
FOCC006413-RA	Cytochrome P450 CYP302	Scaffold54	583491	586227	+	mRNA	NA	Edited splice junctions and UTRs based upon RNAseq evidence as well as 454-sequencing of F. occ. cDNA
FOCC009579-RA	Cytochrome P450 CYP302	Scaffold117	731027	733573	+	mRNA	NA	Extended 3' UTR based upon RNAseq evidence
FOCC002414-RA	Cytochrome P450 CYP303 (partial)	Scaffold14	2369363	2370018	-	mRNA	NA	Based on sequence information from a de Novo transcriptome generated from RNAseq on F. occ.%2C this partial gene is the 3' end of the gene model found on scaffold4763:145-1533
FOCC017911-RA	Cytochrome P450 CYP303 (partial)	Scaffold4763	145	1533	+	mRNA	NA	Model created based upon RNAseq evidence as well as alignment with other insect protein orthologs,Based on sequence information from a de Novo transcriptome generated from RNAseq on F. occ.%2C this partial gene is the 5' end of the gene model found on scaffold14:2369363-2370018
FOCC012106-RA	Cytochrome P450 CYP304	Scaffold169	2524	5516	+	mRNA	NA	Adjusted splice junctions and UTRs based upon RNAseq evidence
FOCC014813-RA	Cytochrome P450 CYP304	Scaffold322	396495	401019	+	mRNA	NA	Model was split based upon RNAseq evidence and alignment with insect protein orthologs,Noncanonical "GC" splice site after fourth exon is supported by RNAseq evidence as well as alignment with other insect protein orthologs
FOCC015466-RA	Cytochrome P450 CYP304	Scaffold395	163432	168586	-	mRNA	NA	Adjusted intron-exon junction locations for the 3rd%2C 4th%2C 5th%2C 6th%2C and 7th exons based upon RNAseq evidence
FOCC016404-RA	Cytochrome P450 CYP305	Scaffold550	32838	36749	-	mRNA	NA	Edited exon splice junctions and UTR lengths based upon RNAseq evidence
FOCC017892-RA	Cytochrome P450 CYP305	Scaffold4550	9	4775	-	mRNA	NA	Created model based upon RNAseq evidence as well as alignment with insect protein orthologs
FOCC017870-RA	Cytochrome P450 CYP305 (partial)	Scaffold4303	2053	6548	+	mRNA	NA	Based upon sequence evidence from a de novo transcriptome prepared from RNAseq of F. occ.%2C this partial gene is the 3' end of the cytochrome P450 gene whose 5' end is on scaffold32:96262-96468
FOCC017871-RA	Cytochrome P450 CYP305 (partial)	Scaffold4303	6713	6946	-	mRNA	NA	Created model based upon sequence evidence from an F. occ. de novo transcriptome as well as alignment with other insect orthologs,Based upon sequence evidence from a de novo transcriptome prepared from RNAseq of F. occ.%2C this partial gene is the 3' end of the cytochrome P450 gene whose 5' end is on scaffold32:105595-108575
FOCC004601-RA	Cytochrome P450 CYP305 (partial)	Scaffold32	105595	108575	-	mRNA	NA	Based upon sequence evidence from a de novo transcriptome prepared from RNAseq of F. occ.%2C this partial gene is the 5' end of the cytochrome P450 gene whose 3' end is on scaffold4303:6713-6946,Adjusted splice junctions and added exon at 3' end based upon sequence evidence from an F. occ. de novo transcriptome as well as alignment with other insect orthologs
FOCC013942-RA	Cytochrome P450 CYP306	Scaffold261	103212	126374	-	mRNA	NA	Split fourth exon in model based upon RNAseq evidence as well as insect protein ortholog alignment.
FOCC011278-RA	Cytochrome P450 CYP307	Scaffold144	498693	502969	-	mRNA	NA	No changes to model
FOCC000325-RA	Cytochrome P450 CYP307	Scaffold2	2913680	2929983	-	mRNA	NA	Added additional exons at 3' and 5' ends based upon RNAseq evidence and alignment with other insect protein orthologs
FOCC016918-RA	Cytochrome P450 CYP314	Scaffold820	12383	33648	+	mRNA	NA	NA
FOCC011698-RA	Cytochrome P450 CYP315	Scaffold156	439070	441178	-	mRNA	NA	Adjusted 3' and 5' UTRs based upon RNAseq evidence,Splice junction after the 5th exon is an non-canonical "GC" splice site based upon RNAseq evidence%2C 454-sequencing of F. occ. cDNA%2C as well as alignment with other insect protein orthologs
FOCC017860-RA	Cytochrome P450 CYP4	Scaffold4196	400	2529	-	mRNA	NA	Created model based upon de novo transcriptome generated from RNAseq evidence from F. occ.
FOCC004133-RA	Cytochrome P450 CYP4	Scaffold27	2267317	2270318	+	mRNA	NA	Created new model based upon RNAseq evidence as well as alignment with other insect protein orthologs
FOCC005519-RA	Cytochrome P450 CYP4	Scaffold42	230430	253367	-	mRNA	NA	Created model based upon RNAseq evidence as well as alignment with other insect protein orthologs
FOCC005744-RA	Cytochrome P450 CYP4	Scaffold44	1600621	1602717	-	mRNA	NA	Adjusted model based upon RNAseq evidence and alignment with other insect protein orthologs
FOCC002227-RA	Cytochrome P450 CYP4	Scaffold13	2541508	2561614	+	mRNA	NA	Model created based upon RNAseq evidence and alignment with other insect protein orthologs.
FOCC006770-RA	Cytochrome P450 CYP4	Scaffold60	782506	789395	-	mRNA	NA	Altered exon at 3' end to better reflect RNAseq evidence as well as other insect protein orthologs.
FOCC011827-RA	Cytochrome P450 CYP4	Scaffold160	95636	104855	+	mRNA	NA	Combined three models into a single model based upon RNAseq evidence as well as alignment with other insect orthologs.
FOCC000478-RA	Cytochrome P450 CYP4	Scaffold3	1751775	1754321	-	mRNA	NA	Existing gene model was split into two models and exon splice junctions were adjusted based upon RNAseq evidence and alignment with insect protein orthologs
FOCC004961-RA	Cytochrome P450 CYP4	Scaffold36	1797086	1800145	+	mRNA	NA	NA
FOCC002683-RA	Cytochrome P450 CYP4	Scaffold16	2676517	2680085	-	mRNA	NA	Extended 3' and 5' ends of model based upon RNAseq evidence as well as 454-sequencing of F. occ. cDNA
FOCC007869-RA	Cytochrome P450 CYP4	Scaffold78	1293606	1296248	-	mRNA	NA	Created model based upon de novo transcriptome generated from RNAseq evidence from F. occ.
FOCC004848-RA	Cytochrome P450 CYP4	Scaffold35	1052232	1054857	-	mRNA	NA	Adjusted exon at 3' end based upon RNAseq evidence as well as alignment with other insect protein orthologs
FOCC017113-RA	Cytochrome P450 CYP4	Scaffold1148	12977	16033	+	mRNA	NA	Model was split into two separate models. ,Additional exons were added at 3' end based upon RNAseq evidence as well as alignment with other insect protein orthologs
FOCC017112-RA	Cytochrome P450 CYP4	Scaffold1148	7654	11005	+	mRNA	NA	Model was split into two separate models. ,Additional exons were added at 3' end based upon RNAseq evidence as well as alignment with other insect protein orthologs
FOCC000620-RA	Cytochrome P450 CYP4	Scaffold4	908324	915961	-	mRNA	NA	Added second to last exon (from 3' end) based upon RNAseq evidence,Extended 3' UTR based upon RNAseq evidence,Changed translation start site from "CTG" to "ATG"
FOCC003713-RA	Cytochrome P450 CYP4	Scaffold24	46159	48271	+	mRNA	NA	Added and removed exons based on RNAseq evidence%2C 454-sequencing of F. occ. cDNA%2C as well as alignment with other insect protein orthologs
FOCC015814-RA	Cytochrome P450 CYP4	Scaffold431	157709	161648	+	mRNA	NA	Changed splice site of 4th exon to the non-canonical "GC" splice site based upon RNAseq evidence%2C 454-sequencing of F. occ. cDNA%2C and alignment with insect protein orthologs.,Shortened 3' UTR
FOCC004171-RA	Cytochrome P450 CYP4	Scaffold28	249625	268801	+	mRNA	NA	Added two additional exons near 3' end of gene and adjusted splice sites based upon RNAseq evidence
FOCC007849-RA	Cytochrome P450 CYP4	Scaffold78	789887	792685	+	mRNA	NA	Added additional exons to 3' end based upon RNAseq evidence%2C 454-sequencing of F. occ. transcripts%2C and alignment with other insect orthologous proteins,Adjusted 5' UTR based on RNAseq evidence
FOCC017235-RA	Cytochrome P450 CYP4	Scaffold1501	807	2689	-	mRNA	NA	Model created based upon alignment with other insect protein orthologs
FOCC005251-RA	Cytochrome P450 CYP4	Scaffold39	1168350	1171812	+	mRNA	NA	Created model based upon alignment with insect protein orthologs
FOCC017253-RA	Cytochrome P450 CYP4	Scaffold1538	17983	21817	+	mRNA	NA	5' end of the model was removed based upon RNAseq evidence%2C 454-sequencing of F. occ. cDNA%2C and alignment with insect protein orthologs
FOCC012527-RA	Cytochrome P450 CYP4	Scaffold184	517647	519823	+	mRNA	NA	Model FoccTmpM010942-RA was split into 3 pieces based upon 454-sequencing of F. occ. cDNA as well as alignment with insect protein orthologs,Interior exons were added based upon RNAseq evidence as well as alignment with insect protein orthologs.
FOCC010924-RA	Cytochrome P450 CYP4 (partial - 1)	Scaffold129	160747	204162	-	mRNA	NA	Added additional exons to model based upon RNAseq evidence as well as alignment with other insect protein orthologs,Based upon evidence from a de novo transcriptome generated via RNAseq on F. occ.%2C this cytochrome P450 gene starts on scaffold 129:160747-210741%2C continues on scaffold360:189005-189337%2C and ends on scaffold129:154926-156094
FOCC015192-RA	Cytochrome P450 CYP4 (partial - 2)	Scaffold360	189005	189337	-	mRNA	NA	Edited model based upon RNAseq evidence as well as alignment with other insect protein orthologs,Based upon evidence from a de novo transcriptome generated via RNAseq on F. occ.%2C this cytochrome P450 gene starts on scaffold 129:160747-210741%2C continues on scaffold360:189005-189337%2C and ends on scaffold129:154926-156094
FOCC002207-RA	Cytochrome P450 CYP4 (partial - 3' end)	Scaffold13	1938318	1952013	-	mRNA	NA	Added additional exons to model based upon RNAseq evidence as well as alignment with other insect orthologs,Based upon a de novo transcriptome generated from RNAseq on F. occ.%2C the 5' end of this gene appears to have been assembled incorrectly%2C as it appears internal to the gene model.
FOCC010923-RA	Cytochrome P450 CYP4 (partial - 3)	Scaffold129	154926	156094	-	mRNA	NA	Created model based upon RNAseq evidence as well as alignment with other insect protein orthologs.,Based upon evidence from a de novo transcriptome generated via RNAseq on F. occ.%2C this model corresponds to the 3' end of the cytochrome P450 gene that begins on scaffold 129:160747-210741 and continues on scaffold360:189005-189337.
FOCC002207-RB	Cytochrome P450 CYP4 (partial - 5' end)	Scaffold13	1948932	1949135	-	mRNA	NA	Based upon a de novo transcriptome generated from RNAseq on F. occ.%2C the 5' end of this gene appears to have been assembled incorrectly%2C as it appears internal to the gene model.,Added additional exons to model based upon RNAseq evidence as well as alignment with other insect orthologs
FOCC001713-RA	Cytochrome P450 CYP4 (partial)	Scaffold10	1062360	1063098	+	mRNA	NA	Exon splice junctions edited based upon RNAseq evidence%2C alignment with other insect protein orthologs%2C and sequence information from a de novo transcriptome generated from F. occ. cDNA,This partial gene model represents an internal portion of a cytochrome P450 gene,Partial models located at scaffold10:1062360-1063098%2C scaffold10:1064635-1072604%2C and scaffold630:18453-26201 are closely re…
FOCC016634-RA	Cytochrome P450 CYP4 (partial)	Scaffold630	18453	26201	-	mRNA	NA	Model created based upon RNAseq evidence%2C alignment with other insect protein orthologs%2C and sequence information from a de novo transcriptome generated from F. occ. cDNA,This partial gene model represents the 5' end of a cytochrome P450 gene,Partial models located at scaffold10:1062360-1063098%2C scaffold10:1064635-1072604%2C and scaffold630:18453-26201 are closely related at the nucleotide …
FOCC000619-RA	Cytochrome P450 CYP4 (partial)	Scaffold4	898003	901578	-	mRNA	NA	Added additional exons at 5' end and extended 3' UTR based upon RNAseq evidence and alignment with other insect protein orthologs,It appears that this gene model is missing several internal exons%2C and that translation should actually start at the beginning of the 2nd exon from the 5' End,Based upon evidence from a de novo transcriptome generated from RNAseq on F. occ. the internal exons that ap…
FOCC017716-RA	Cytochrome P450 CYP4 (partial)	Scaffold3413	5074	5583	-	mRNA	NA	This partial model corresponds to the 3' end of a cytochrome P450
FOCC017843-RA	Cytochrome P450 CYP4 (partial)	Scaffold4064	74	1805	+	mRNA	NA	Added internal exon based upon RNAseq evidence as well as alignment with other insect protein orthologs,Based upon sequence information from a de novo transcriptome prepared from RNAseq data from F. occ.%2C this partial gene represents the 3' end of the cytochrome P450 gene that begins on scaffold585:20797-28597
FOCC011496-RA	Cytochrome P450 CYP4 (partial)	Scaffold151	123476	125630	-	mRNA	NA	Model created based upon alignment with other insect protein orthologs.,First exon corresponds to the 5' end of a cytochrome P450 gene%2C while the second exon corresponds to the 3' end of a cytochrome P450. Note that internal exons appear missing (in gap in assembly).
FOCC017951-RA	Cytochrome P450 CYP4 (partial)	Scaffold5316	116	1776	+	mRNA	NA	Created partial model based upon alignment with other insect orthologs and RNAseq evidence.,This partial model corresponds to the 3' end of a cytochrome P450 gene.
FOCC007053-RA	Cytochrome P450 CYP4 (partial)	Scaffold64	186805	189531	+	mRNA	NA	Created model based upon de novo transcriptome generated from RNAseq evidence from F. occ. as well as alignment with other insect orthologs
FOCC017780-RA	Cytochrome P450 CYP4 (partial)	Scaffold3767	2789	2959	+	mRNA	NA	Model created based upon alignment with other annotated F. occ. cytochromes,This partial gene model corresponds to the 5' end of a cytochrome P450 gene
FOCC014458-RA	Cytochrome P450 CYP4 (partial)	Scaffold299	292946	293879	-	mRNA	NA	3' UTR was added based upon sequence generated from de novo transcriptome generated from RNAseq on F. occ.,This gene model represents the 3' end of a Cytochrome P450 gene. The 5' end appears to be missing.
FOCC017075-RA	Cytochrome P450 CYP4 (partial)	Scaffold1072	16249	16790	-	mRNA	NA	Created model based upon alignment with other insect protein orthologs.,This partial model corresponds to the 5' end of a cytochrome P450 gene.
FOCC017879-RA	Cytochrome P450 CYP4 (partial)	Scaffold4392	2628	3128	+	mRNA	NA	Created model based upon alignment with other insect protein orthologs.,This partial model corresponds to the 5' end of a cytochrome P450 gene.
FOCC011831-RA	Cytochrome P450 CYP4 (partial)	Scaffold160	194511	197784	-	mRNA	NA	The partial gene models located on scaffold160:203936-206650%2C 199297-202479%2C 194511-197784%2C 169341-175899%2C and 162746-164589 are very closely related at the amino acid and nucleotide level. ,3' UTR eliminated based upon alignment with other insect protein orthologs.,This partial gene model corresponds to the 5' end of cytochrome P450 gene.
FOCC005954-RA	Cytochrome P450 CYP4 (partial)	Scaffold47	759628	759720	-	mRNA	NA	Model created based upon sequence from a de novo transcriptome generated from RNAseq on F. occ. cDNA.,This partial gene model corresponds to the 5' end of the cytochrome gene which is also found on scaffold47:766193-776787 and scaffold2892:5093-6019.
FOCC017438-RA	Cytochrome P450 CYP4 (partial)	Scaffold2219	967	1814	+	mRNA	NA	Shortened the 5' UTR based on alignment with other insect protein orthologs as well as RNAseq evidence,Based upon evidence from a de novo transcriptome generated from RNAseq on F. occ. these three exons of this partial cytochrome P450 are internal to exons found on the cytochrome P450 on scaffold4:898003-901578
FOCC014169-RA	Cytochrome P450 CYP4 (partial)	Scaffold279	73482	74489	+	mRNA	NA	This partial model corresponds to the 5' end of a cytochrome P450 gene.
FOCC011829-RA	Cytochrome P450 CYP4 (partial)	Scaffold160	162746	164589	-	mRNA	NA	The partial gene models located on scaffold160:203936-206650%2C 199297-202479%2C 194511-197784%2C 169341-175899%2C and 162746-164589 are very closely related at the amino acid and nucleotide level. ,Model created based upon alignment with other insect protein orthologs.,This partial gene model corresponds to a central portion of a gene coding for a cytochrome P450.
FOCC016977-RA	Cytochrome P450 CYP4 (partial)	Scaffold907	22595	24267	+	mRNA	NA	This partial gene represent the 5' end of a cytochrome P450
FOCC004128-RA	Cytochrome P450 CYP4 (partial)	Scaffold27	2197551	2212268	+	mRNA	NA	Created gene model based upon alignment with other insect protein orthologs.,This partial gene model corresponds to the extreme 5' and 3' ends of a cytochrome P450 gene. The central portion of the gene appear to be missing (in assembly gap?).,The partial gene models at scaffold27:2197551-2212268 and 2234877-2237725 appear to be closely related at the nucleotide and amino acid level.
FOCC001714-RA	Cytochrome P450 CYP4 (partial)	Scaffold10	1064635	1072604	+	mRNA	NA	Additional exons were added to model based upon RNAseq evidence%2C alignment with other insect protein orthologs%2C and sequence information from a de novo transcriptome generated from F. occ. cDNA, This partial gene model represents the 3' end of a cytochrome P450 gene,Partial models located at scaffold10:1062360-1063098%2C scaffold10:1064635-1072604%2C and scaffold630:18453-26201 are closely re…
FOCC001712-RA	Cytochrome P450 CYP4 (partial)	Scaffold10	1052621	1056423	+	mRNA	NA	Added additional exons to model based upon RNAseq evidence as well as evidence from 454-sequence of F. occ. cDNA.,This partial gene model corresponds to the 5' end of cytochrome P450 gene. Based upon a de novo transcriptome generated from RNAseq on F. occ. cDNA%2C the 3' portion of this gene is believed to be on scaffold630:19773-20397.
FOCC004131-RA	Cytochrome P450 CYP4 (partial)	Scaffold27	2234877	2237725	+	mRNA	NA	Created gene model based upon alignment with other insect protein orthologs.,This partial gene model corresponds to the extreme 5' and 3' ends of a cytochrome P450 gene. The central portion of the gene appear to be missing (in assembly gap?).,The partial gene models at scaffold27:2197551-2212268 and 2234877-2237725 appear to be closely related at the nucleotide and amino acid level.
FOCC016635-RA	Cytochrome P450 CYP4 (partial)	Scaffold630	19815	20396	-	mRNA	NA	Gene model created based upon RNAseq evidence as well as alignment with other insect protein orthologs.,This partial gene model corresponds to the 3' end of a cytochrome P450 gene. Based upon a de novo transcriptome generated from RNAseq on F. occ. cDNA%2C the 5' portion of this gene is believed to be on scaffold10:1052621-1056423.
FOCC005956-RA	Cytochrome P450 CYP4 (partial)	Scaffold47	766193	776787	-	mRNA	NA	Based upon alignment with other insect protein orthologs%2C this appears to be only the 3' end of a full cytochrome gene (and therefore is a partial gene).,Extended model based upon RNAseq evidence as well as alignment with other insect protein orthologs.,Based on sequence from a de novo transcriptome generated from RNAseq on F. occ. cDNA%2C this partial models at scaffold47:759628-759720 and sca…
FOCC003148-RA	Cytochrome P450 CYP4 (partial)	Scaffold20	501134	502748	+	mRNA	NA	Model created based upon alignment with other insect protein orthologs,This partial gene model corresponds to the 3' end of a cytochrome P450 gene
FOCC011832-RA	Cytochrome P450 CYP4 (partial)	Scaffold160	199297	202479	-	mRNA	NA	The partial gene models located on scaffold160:203936-206650%2C 199297-202479%2C 194511-197784%2C 169341-175899%2C and 162746-164589 are very closely related at the amino acid and nucleotide level. ,Model edited based upon RNAseq evidence as well as alignment with other insect protein orthologs.,This partial gene model corresponds to the 3' end of a cytochrome P450 gene.
FOCC016534-RA	Cytochrome P450 CYP4 (partial)	Scaffold585	20840	28597	+	mRNA	NA	Shortened 5' exon based upon RNAseq evidence,Based upon sequence information from a de novo transcriptome prepared from RNAseq data from F. occ.%2C this partial gene represents the 5' end of the cytochrome P450 gene that ends on scaffold4064:74-1805.
FOCC001717-RA	Cytochrome P450 CYP4 (partial)	Scaffold10	1093594	1095097	-	mRNA	NA	Model created based upon alignment with other insect protein orthologs.,This partial gene model corresponds to the 3' end of a cytochrome P450 gene.,Based upon evidence from a de novo trancriptome generated through RNAseq on F. occ.%2C this partial gene model may be the 3' end of the partial cytochrome gene on Scaffold3767:1-208.
FOCC017778-RA	Cytochrome P450 CYP4 (partial)	Scaffold3767	1	208	+	mRNA	NA	Model created based upon alignment with other insect protein orthologs.,This partial gene model corresponds to a central portion of a cytochrome P450 gene.,Based upon evidence from a de novo trancriptome generated through RNAseq on F. occ.%2C this partial gene model may be the 5' end of the partial cytochrome gene on Scaffold10:1093594-1095097.
FOCC011830-RA	Cytochrome P450 CYP4 (partial)	Scaffold160	169341	175899	-	mRNA	NA	The partial gene models located on scaffold160:203936-206650%2C 199297-202479%2C 194511-197784%2C 169341-175899%2C and 162746-164589 are very closely related at the amino acid and nucleotide level. ,Gene model edited based upon alignment with other insect protein orthologs.,This partial gene model corresponds to the 5' and 3' ends of a cytochrome P450 gene with the central exons missing (in gap i…
FOCC003760-RA	Cytochrome P450 CYP4 (partial)	Scaffold24	1123310	1123905	+	mRNA	NA	This partial gene appears to be the 3' end of a cytochrome P450 gene,Partial model created based upon alignment with other insect protein orthologs as well as evidence from a de novo transcriptome generated from F. occ. RNAseq
FOCC017608-RA	Cytochrome P450 CYP4 (partial)	Scaffold2892	5093	6019	+	mRNA	NA	This partial gene model represents an internal portion of a cytochrome P450 gene.,Based on sequence from a de novo transcriptome generated from RNAseq on F. occ. cDNA%2C this partial models at scaffold47:759628-759720 and scaffold47:766193-776787 are parts to the same cytochrome P450 gene.
FOCC001715-RA	Cytochrome P450 CYP4 (partial)	Scaffold10	1078929	1082421	+	mRNA	NA	Added additional exons to model and adjusted splice sites based upon alignment with other insect protein orthologs as well as comparison vs. RNAseq evidence.,This partial gene model represents the 3' end of a cytochrome P450 gene.
FOCC001658-RA	Cytochrome P450 CYP4 (partial)	Scaffold9	3154278	3154779	-	mRNA	NA	Model created based upon alignment with other insect protein orthologs.,This partial gene model corresponds to the 3' end of a cytochrome P450 gene.
FOCC011833-RA	Cytochrome P450 CYP4 (partial)	Scaffold160	203936	206650	-	mRNA	NA	Gene model was edited based upon RNAseq evidence as well as alignment with other insect protein orthologs.,This partial gene model corresponds to the 3' end of a cytochrome P450 gene.,The partial gene models located on scaffold160:203936-206650%2C 199297-202479%2C 194511-197784%2C 169341-175899%2C and 162746-164589 are very closely related at the amino acid and nucleotide level.
FOCC006490-RA	Cytochrome P450 CYP4c	Scaffold56	236906	240677	+	mRNA	NA	Removed exons at 5' end%2C added exons at 3' end%2C and adjusted splice junctions based upon alignment with other insect protein orthologs
FOCC017305-RA	Cytochrome P450 CYP4g	Scaffold1721	8319	11795	-	mRNA	NA	Changed predicted translation start site from "CTG" to "ATG",Added additional exons at 3' end based upon RNAseq evidence
FOCC017589-RA	Cytochrome P450 CYP4g15	Scaffold2764	2989	6607	-	mRNA	NA	Added additional exon to 5' end and adjusted splice junctions for 1st exon based upon RNAseq evidence as well as 454-sequencing of F. occ. cDNA
FOCC003839-RA	Cytochrome P450 CYP6	Scaffold24	2373143	2378081	-	mRNA	NA	Added and adjusted exon splice junctions based upon RNAseq evidence and alignment with other insect protein orthologs
FOCC000662-RA	Cytochrome P450 CYP6	Scaffold4	1763298	1765044	-	mRNA	NA	Adjusted gene model based on RNAseq evidence and alignment with insect protein orthologs
FOCC013756-RA	Cytochrome P450 CYP6	Scaffold247	438075	442297	+	mRNA	NA	Splice site prior to 4th exon was adjusted vs. model to match RNAseq evidence%2C this was also supported by alignment with insect protein orthologs.
FOCC015103-RA	Cytochrome P450 CYP6	Scaffold349	143199	160542	-	mRNA	NA	Added and extended exons based upon RNAseq evidence as well as evidence from a de novo transcriptome prepared from F. occ. cDNA,The fifth exon appears to be spliced at a non-canonical "GC" splice site based upon RNAseq evidence as well as evidence from a de novo transcriptome prepared from F. occ. cDNA
FOCC004407-RA	Cytochrome P450 CYP6	Scaffold30	774727	777846	-	mRNA	NA	Shortened 5' end of model based upon RNAseq evidence as well as 454-sequencing of F. occ. cDNA and alignment of insect protein orthologs
FOCC017799-RA	Cytochrome P450 CYP6	Scaffold3873	7145	9467	-	mRNA	NA	Split first exon based upon RNAseq evidence
FOCC005015-RA	Cytochrome P450 CYP6	Scaffold36	2515893	2518966	-	mRNA	NA	Lengthened 3' UTR based upon RNAseq evidence as well as 454-sequencing of F. occ. cDNA
FOCC000254-RA	Cytochrome P450 CYP6	Scaffold2	1528229	1529936	+	mRNA	NA	Extended 3' and 5' UTRs based on RNAseq evidence
FOCC017646-RA	Cytochrome P450 CYP6	Scaffold3044	629	2164	-	mRNA	NA	NA
FOCC007098-RA	Cytochrome P450 CYP6	Scaffold64	617075	619842	+	mRNA	NA	Added 4th exon based upon RNAseq evidence as well as 454-sequencing of F. occ. cDNA
FOCC002313-RA	Cytochrome P450 CYP6	Scaffold14	1015005	1019400	+	mRNA	NA	Added and remove exons near 3' end based upon RNAseq evidence%2C 454-sequencing of F. occ. cDNA%2C and alignment with insect protein orthologs
FOCC017019-RA	Cytochrome P450 CYP6	Scaffold964	809	2324	-	mRNA	NA	Model FoccTmpM016704-RA was split into two pieces based upon alignment with insect protein orthologs.
FOCC005882-RA	Cytochrome P450 CYP6	Scaffold46	992810	998298	+	mRNA	NA	Extended 3' UTR based on evidence from 454-sequencing of F. occ. cDNA,Adjusted splice site after 4th exon based upon RNAseq evidence
FOCC005032-RA	Cytochrome P450 CYP6	Scaffold37	287291	288856	-	mRNA	NA	NA
FOCC001058-RA	Cytochrome P450 CYP6	Scaffold6	3073795	3075781	+	mRNA	NA	Shortened 5' end based upon blast comparison with other insect orthologs as well as RNAseq evidence.,Added third exon based upon blast comparison with other insect orthologs as well as RNAseq evidence.
FOCC012399-RA	Cytochrome P450 CYP6	Scaffold179	373350	386772	-	mRNA	NA	Edited splice junctions and UTRs based upon RNAseq evidence
FOCC017733-RA	Cytochrome P450 CYP6	Scaffold3516	78	4141	+	mRNA	NA	Split gene model based on RNAseq evidence%2C 454-sequencing of F. occ. cDNA%2C as well as alignment with other insect protein orthologs.
FOCC018016-RA	Cytochrome P450 CYP6	Scaffold5944	922	3354	-	mRNA	NA	Created model based upon RNAseq evidence%2C 454-sequencing of F. occ. cDNA%2C as well as alignment with other insect protein orthologs.
FOCC002368-RA	Cytochrome P450 CYP6	Scaffold14	1959481	1961395	+	mRNA	NA	Extended 3' UTR based upon RNAseq evidence
FOCC014685-RA	Cytochrome P450 CYP6 (partial - 3' end)	Scaffold316	185178	203753	+	mRNA	NA	Edited 5' UTR and added internal exon based upon RNAseq evidence as well as alignment with insect protein orthologs,Based on sequence information from a de Novo transcriptome generated from RNAseq of F. occ. cDNA%2C this partial gene is the 3' end of the gene model found on scaffold316:187911-188619
FOCC014686-RA	Cytochrome P450 CYP6 (partial - 5' end)	Scaffold316	187911	188619	+	mRNA	NA	Based on sequence information from a de Novo transcriptome generated from RNAseq of F. occ. cDNA%2C this partial gene is the 5' end of the gene model found on scaffold316:187911-188619,This model was created via RNAseq evidence as well as alignment with other insect protein orthologs
FOCC004082-RA	Cytochrome P450 CYP6 (partial)	Scaffold27	1384596	1393094	-	mRNA	NA	Extended 3' UTR based upon RNAseq evidence,This partial gene model represents the 3' end of a cytochrome P450
FOCC017130-RA	Cytochrome P450 CYP6 (partial)	Scaffold1176	9063	17113	+	mRNA	NA	Some internal exons appear duplicated in the original gene model and were removed based upon alignment with other insect protein orthologs.,Non-canonical splice sites indicated are due to exon being split across gaps in assembly.,This partial gene model represents the 5' end of a cytochrome P450
FOCC004081-RA	Cytochrome P450 CYP6 (partial)	Scaffold27	1382749	1383881	-	mRNA	NA	Model created based upon RNAseq evidence and alignment with other insect protein orthologs.,This partial gene model represents the 5' end of a cytochrome P450
FOCC012397-RA	Cytochrome P450 CYP6 (partial)	Scaffold179	306303	318240	-	mRNA	NA	Adjusted 3' exon based upon RNAseq evidence as well as alignment with other insect protein orthologs,This partial cytochrome P450 gene represents the 5' end of the cytochrome P450 gene located on scaffold12:2237779-2247063 based upon evidence from a de novo transcriptome generated based on RNAseq of F. occ.
FOCC002068-RA	Cytochrome P450 CYP6 (partial)	Scaffold12	2237779	2247063	-	mRNA	NA	Adjusted 5' most splice junction and 3' most endpoint based upon RNAseq evidence derived from a de novo transcriptome generated for F. occ.,This partial cytochrome P450 gene represents the 3' end of the cytochrome P450 gene located on scaffold179:306160-318240 based upon evidence from a de novo transcriptome generated based on RNAseq of F. occ.
FOCC017020-RA	Cytochrome P450 CYP6 (partial)	Scaffold964	2850	4291	-	mRNA	NA	Model FoccTmpM016704-RA was split into two pieces based upon alignment with insect protein orthologs.
FOCC017021-RA	Cytochrome P450 CYP6 (partial)	Scaffold964	5535	6399	-	mRNA	NA	Model created based upon alignment with insect protein orthologs
FOCC013238-RA	Cytochrome P450 CYP6 (partial)	Scaffold220	393737	395855	+	mRNA	NA	Model created based upon alignment with other insect protein orthologs.,Non-canonical splice junction is uncertain%2C but is necessary for correct reading frame of 2nd exon.,This partial model corresponds to internal exons within a cytochrome P450 gene.
FOCC017262-RA	Cytochrome P450 CYP6 (partial-1)	Scaffold1568	2278	2503	-	mRNA	NA	Model created based upon RNAseq evidence as well as alignment with other insect protein orthologs,Based upon sequence evidence from a de novo transcriptome prepared from RNAseq of F. occ.%2C this partial gene is the first part of the Cytochrome P450 gene that is broken into four parts located on scaffold1568:2278-2503%2C scaffold25:1584416-1585689%2C scaffold1568:93-321%2C and scaffold25:1571139-…
FOCC003913-RA	Cytochrome P450 CYP6 (partial-2)	Scaffold25	1584416	1585689	-	mRNA	NA	Model created based upon RNAseq evidence as well as alignment with other insect protein orthologs,Based upon sequence evidence from a de novo transcriptome prepared from RNAseq of F. occ.%2C this partial gene is the second part of the Cytochrome P450 gene that is broken into four parts located on scaffold1568:2278-2503%2C scaffold25:1584416-1585689%2C scaffold1568:93-321%2C and scaffold25:1571139…
FOCC017261-RA	Cytochrome P450 CYP6 (partial-3)	Scaffold1568	93	321	-	mRNA	NA	Model created based upon RNAseq evidence as well as alignment with other insect protein orthologs,Based upon sequence evidence from a de novo transcriptome prepared from RNAseq of F. occ.%2C this partial gene is the third part of the Cytochrome P450 gene that is broken into four parts located on scaffold1568:2278-2503%2C scaffold25:1584416-1585689%2C scaffold1568:93-321%2C and scaffold25:1571139-…
FOCC003912-RA	Cytochrome P450 CYP6 (partial-4)	Scaffold25	1571139	1573430	-	mRNA	NA	Adjusted splice junctions for first and second exons based upon RNAseq evidence as well as alignment with other insect protein orthologs,Based upon sequence evidence from a de novo transcriptome prepared from RNAseq of F. occ.%2C this partial gene is the fourth part of the Cytochrome P450 gene that is broken into four parts located on scaffold1568:2278-2503%2C scaffold25:1584416-1585689%2C scaffo…
FOCC007887-RA	Cytochrome P450 CYP6k1-like (partial)	Scaffold79	146627	150008	-	mRNA	NA	Missing internal exon based upon alignment with insect protein orthologs as well as de novo transcriptome generated from RNAseq on F. occ.
FOCC001302-RA	Cytochrome P450-like (partial)	Scaffold7	3767975	3768378	-	mRNA	NA	Model created based upon alignment with other insect protein orthologs.,This partial model corresponds to a central portion of a cytochrome P450.
FOCC008775-RA	Cytochrome P450-like (partial)	Scaffold97	956479	957594	+	mRNA	NA	Model created based upon alignment with other insect protein orthologs.,This is a partial gene model that corresponds to an internal portion of a cytochrome P450 gene.
FOCC009081-RA	Cytokine receptor	Scaffold106	275775	304894	-	mRNA	NA	Annotation type: Modify an existing gene model
FOCC009081-RB	Cytokine Receptor DOMEless-like	Scaffold106	275775	304894	-	mRNA	NA	Adjusted splice sites for 5th exon from 5' end of gene based on RNAseq data as well as alignment with other insect orthologues
FOCC012290-RA	Defensin	Scaffold176	24310	25433	+	mRNA	NA	NA
FOCC009558-RA	Discoidin domain-containing receptor-like	Scaffold117	84262	128650	-	mRNA	NA	Added additional exons and adjusted splice junctions based upon RNAseq evidence as well as alignment with other insect protein orthologs
FOCC007925-RA	E3 Ubiquitin-Protein Ligase	Scaffold79	824232	825135	-	mRNA	NA	Shortened 3' and 5' UTR based on RNAseq data
FOCC004040-RA	endo-beta-1,4-glucanase	Scaffold27	135430	150929	+	mRNA	NA	This gene may be alternatively spliced. I make this argument because five exons at the 3' end shows high expression data and has high similarity to other genes expressed in other arthropods via BLAST. This is not the case for the first two exons which seems unique to F. occidentalis%2C although it shows low expression. I left these exons in the gene model because I do not know enough to do otherw…
FOCC004040-RC	endo-beta-1,4-glucanase variant 1	Scaffold27	135509	148245	+	mRNA	NA	NA
FOCC004040-RB	endo-beta-1,4-glucanase variant 2	Scaffold27	135509	151997	+	mRNA	NA	Lengthened the 3' UTR based on salivary transcriptome evidence.,Two variants annotated based on RNAseq evidence and alignment with orthologous insect proteins.
FOCC010725-RA	Enolase	Scaffold123	461293	464427	+	mRNA	NA	Changed splice site of 7th exon to non-canonical GC-AG splice site based on both RNAseq data as well as protein alignments vs. other insect species orthologues,Extended 3' UTR based on RNAseq data,Changed transcription start site from 'TTG' to 'ATG' based upon alignment with other insect species ortholog proteins
FOCC017923-RA	Epidermal Growth Factor Receptor	Scaffold4938	1063	6959	+	mRNA	NA	Extended 3' and 5' UTRs based on RNAseq evidence as well as evidence from a de novo transcriptome derived from F. occ. cDNA
FOCC013272-RA	Epoxide hydrolase 4	Scaffold223	76178	77788	-	mRNA	NA	NA
FOCC007429-RA	Epoxide hydrolase 4	Scaffold69	1348838	1353072	+	mRNA	NA	Shortened 3' and 5' UTRs based on RNAseq evidence
FOCC017451-RA	Epoxide hydrolase 4-like	Scaffold2274	613	3326	+	mRNA	NA	Merged two gene models
FOCC011696-RA	Exportin6-like	Scaffold156	428646	438970	+	mRNA	NA	Non-canonical "GC" splice site is supported by RNAseq evidence,Created model based upon RNAseq evidence%2C 454-sequencing of F. occ. cDNA%2C and alignment with other insect protein orthologs
FOCC017877-RA	Fatty acid synthase	Scaffold4371	93	9464	+	mRNA	NA	Adjusted splice junction for 3rd exon from 5' end based on RNAseq data as well as alignment with other insect protein orthologs
FOCC016580-RA	Fatty acid synthase (partial) - part 1 of 4	Scaffold609	2322	3796	+	mRNA	NA	The extreme 5' end of this model is partially duplicated on Scaffold273:346489-346594.,Based upon sequence information from an F. occidentalis de novo transcriptome assembled by D. Schneweis%2C this fatty acid synthetase (which is not complete in the current genome assembly) has at least four separate parts located on 2 different scaffolds. These parts are located at: Scaffold609:2322-3796%2C Sca…
FOCC014099-RA	Fatty acid synthase (partial) - part 2	Scaffold273	355875	357589	+	mRNA	NA	Based upon sequence information from an F. occidentalis de novo transcriptome assembled by D. Schneweis%2C this fatty acid synthetase (which is not complete in the current genome assembly) has at least four separate parts located on 2 different scaffolds. These parts are located at: Scaffold609:2322-3796%2C Scaffold273:355875-357589%2C Scaffold273:357935-359557%2C and Scaffold609:6854-9879
FOCC014100-RA	Fatty acid synthase (partial) - part 3	Scaffold273	357935	359557	+	mRNA	NA	Based upon sequence information from an F. occidentalis de novo transcriptome assembled by D. Schneweis%2C this fatty acid synthetase (which is not complete in the current genome assembly) has at least four separate parts located on 2 different scaffolds. These parts are located at: Scaffold609:2322-3796%2C Scaffold273:355875-357589%2C Scaffold273:357935-359557%2C and Scaffold609:6854-9879
FOCC016581-RA	Fatty acid synthase (partial) - part 4 of 4	Scaffold609	6854	9879	+	mRNA	NA	Based upon sequence information from an F. occidentalis de novo transcriptome assembled by D. Schneweis%2C this fatty acid synthetase (which is not complete in the current genome assembly) has at least four separate parts located on 2 different scaffolds. These parts are located at: Scaffold609:2322-3796%2C Scaffold273:355875-357589%2C Scaffold273:357935-359557%2C and Scaffold609:6854-9879
FOCC009069-RA	Fibroblast growth factor receptor 1-like (partial)	Scaffold105	834192	839448	-	mRNA	NA	This appears to be a partial gene%2C with the 5' end of the gene missing.,The 5' end of this gene is suggested to be on scaffold 896:32905-34488 based on sequence evidence from an F. occ. de novo transcriptome,Additional exons were added based on RNAseq evidence%2C 454-sequencing of F. occ. cDNA as well as alignment with other insect protein orthologs
FOCC016964-RA	Fibroblast growth factor receptor-like (partial)	Scaffold896	32905	34484	+	mRNA	NA	This appears to the a partial gene%2C the 3' end of this gene appears to be missing at this location in the genome,The 3' end of this gene is suggested to be on scaffold 105:834192-839461 based on sequence evidence from an F. occ. de novo transcriptome,Exons were removed from the 3' end on the model based on RNAseq evidence as well as alignment with other insect protein orthologs,The 3' UTR was r…
FOCC004887-RA	Focal adhesion kinase 1 variant 1	Scaffold35	1647175	1656134	+	mRNA	NA	Shortened 5' UTR based upon RNAseq evidence.,Adjusted splice sites for 15th exon from 5' end based upon RNAseq evidence as well as 454-sequencing of F. occ. cDNA
FOCC004887-RB	Focal adhesion kinase 1 variant 2	Scaffold35	1647175	1656134	+	mRNA	NA	Adjusted splice sites for 15th exon from 5' end based upon RNAseq evidence as well as 454-sequencing of F. occ. cDNA,Shortened 5' UTR based upon RNAseq evidence.
FOCC004170-RA	Glutamate decarboxylase	Scaffold28	199572	256945	-	mRNA	NA	Combined two models into one based upon evidence from alignment with other insect protein orthologs as well as RNAseq evidence
FOCC007054-RA	Heat shock protein 70	Scaffold64	189838	194157	-	mRNA	NA	Adjusted 3rd exon length as well as 3' UTR based upon RNAseq evidence as well as 454-sequencing of F. occ. cDNA
FOCC004873-RA	Histone H2A	Scaffold35	1569906	1571079	-	mRNA	NA	Adjusted exon splice junctions as well as 3' and 5' UTR based upon RNAseq evidence%2C 454-sequencing of F. occ. cDNA%2C and alignment with other insect protein orthologs
FOCC017956-RA	Hopscotch Tyrosine-Protein Kinase JAK2 (partial)	Scaffold5339	2	934	-	mRNA	NA	Based on protein alignment with orthologous proteins and also 454-sequencing of cDNA from F. occ. this gene should be combined with partial hopscotch gene on scaffold7
FOCC001170-RA	Hopscotch Tyrosine-Protein Kinase JAK2 (partial) isoform 2	Scaffold7	1219953	1224814	+	mRNA	NA	delete this comment,Based on protein alignment with orthologous proteins and also 454-sequencing of cDNA from F. occ. this gene should be combined with partial gene on scaffold 5339
FOCC001170-RB	Hopscotch Tyrosine-Protein Kinase JAK2 (partial) isoform1	Scaffold7	1220067	1224443	+	mRNA	NA	Shortened 5' UTR based on RNAseq data and 454-sequencing of cDNA prepared from F. occidentalis,Shortened 3' most exon based on alignment with orthologous insect proteins,Based on protein alignment with orthologous proteins and also 454-sequencing of cDNA from F. occ. this gene should be combined with partial gene on scaffold 5339
FOCC006746-RA	Insulin-like receptor	Scaffold60	387265	457593	+	mRNA	NA	Added exon to 5' end based upon alignment with other insect protein orthologs as well as F. occ. de novo transcriptome sequence information,Added and extended several internal exons based upon RNAseq evidence
FOCC013675-RA	Lysosomal alpha-mannosidase	Scaffold241	363673	375015	-	mRNA	NA	Non-canonical "GC" splice junction appears to be present based on protein alignment with other insect orthologs as well as RNAseq evidence.,Added additional exons and extended gene model based on RNAseq evidence as well as alignment with other insect protein orthologs
FOCC013675-RB	Lysosomal alpha-mannosidase	Scaffold241	363673	370274	-	mRNA	LM	Annotation type: Modify an existing gene model,Annotation type: Change translation start site
FOCC007052-RA	Mitochondrial amidoxime reducing component 2-like	Scaffold64	183017	185752	-	mRNA	NA	Model created based upon RNAseq evidence
FOCC001244-RA	Mitochondrial ATP-synthase subunit alpha	Scaffold7	2621387	2624832	+	mRNA	NA	Changed transcription start site from 'TTG' to 'ATG' based on alignment with other similar insect protein orthologues,Extended 3' UTR based on RNAseq data as well as 454-sequencing of transcripts derived from F. occ. cDNA
FOCC007926-RA	Mitogen-activated Protein Kinase Kinase	Scaffold79	825427	830297	+	mRNA	NA	Shortened 5' UTR based on RNAseq data
FOCC013584-RA	M-phase Inducer Phosphatase-like	Scaffold237	276229	280557	-	mRNA	NA	Extended 3' and 5' UTR based upon RNAseq data,Identical gene/protein on scaffold 162:463584-467825
FOCC011912-RA	M-phase Inducer Phosphatase-like	Scaffold162	463584	467825	+	mRNA	NA	Added 3' UTR and 5' UTR based on RNAseq data,Identical gene/protein on scaffold 237:276229-280557
FOCC012717-RA	NADPH-dependent diflavin oxidoreductase 1	Scaffold194	562614	565401	+	mRNA	NA	Adjusted exons at 3' end based upon RNAseq evidence as well as alignment with other insect protein orthologs.,Changed the translation start site from 'TTG' to 'ATG' based on alignment with other insect protein orthologs
FOCC007924-RA	N-sulphoglucosamine sulphohydrolase	Scaffold79	821525	823988	+	mRNA	NA	Shortened 5' UTR based on RNAseq data
FOCC000110-RA	Nucleoporin seh1	Scaffold1	2651408	2653771	-	mRNA	NA	Removed exon at 5' end based on RNAseq data%2C alignment with other insect orthologs%2C and 454-sequencing of cDNA prepared from F. occ.
FOCC013581-RA	Programmed Cell Death 4	Scaffold237	264852	268788	-	mRNA	NA	Model FoccTmpM013327-RA appears to be a hybrid which is made up of multiple genes,Two exons were added which better reflect the RNAseq data as well as the expected protein sequence based on alignment with other insect orthologues,Splice site for the 4th exon from the 5' end was adjusted based on the RNAseq data as well as info from alignment with other insect orthologues
FOCC012526-RA	Proton coupled amino acid transporter	Scaffold184	509020	516965	+	mRNA	NA	Model FoccTmpM010942-RA was split into 3 pieces based upon 454-sequencing of F. occ. cDNA as well as alignment with insect protein orthologs
FOCC011419-RA	regucalcin-like	Scaffold148	459763	469874	+	mRNA	LOC100162135	modified existing gene model: changed translation start site
FOCC011419-RB	regulacin-like (variant)	Scaffold148	459763	469874	+	mRNA	NA	NA
FOCC007428-RA	Ribosome production factor 2	Scaffold69	1346711	1348522	-	mRNA	NA	Extended 3' and 5' UTRs based on RNAseq evidence as well as 454-sequencing of F. occ. cDNA
FOCC006904-RA	SEC13-like	Scaffold62	816720	818045	-	mRNA	NA	Extended 5' and 3' UTRs based on RNAseq data
FOCC015497-RA	Serpin	Scaffold398	50356	53701	-	mRNA	NA	Removed exon at 3' end and adjusted 3' UTR based on RNAseq evidence as well as alignment with other insect orthologs
FOCC017930-RA	Serpin-like (partial)	Scaffold5046	20	1845	-	mRNA	NA	Added model based on 454-sequencing of F. occ. cDNA%2C RNAseq data%2C sequence information from de novo transcriptome%2C and alignment with other insect protein orthologs,This model is expected to be the 3' end of the gene model on scaffold69:1316855-1354986 based on de novo transcriptome
FOCC007426-RA	Serpin-like (partial)	Scaffold69	1316855	1354986	-	mRNA	NA	Removed%2C adjusted%2C or added exon at 5' end%2C second exon%2C and 3' end exon based on RNAseq evidence%2C alignment with insect protein orthologs%2C and F. occ. de novo transcriptome data,This model is expected to be the 5' end of the gene model on scaffold5046:20-1845 based on de novo transcriptome
FOCC018028-RA	Serpin-like (partial)	Scaffold6074	368	3237	-	mRNA	NA	Gene model was created based upon alignment to other insect orthologous protein as well as 454-sequencing of F. occ. cDNA,Based upon 454-sequencing of F. occ. cDNA%2C this partial gene model is likely the 3' end of the serpin gene model on scaffold105:593764-610027.
FOCC009055-RA	Serpin-like (partial)	Scaffold105	593764	610027	-	mRNA	NA	Extended 5' end of gene model based upon sequence information from F. occ. de novo transcriptome,Based on 454-sequencing of F. occ. cDNA this model appears to the the 5' end of the Serpin model on scaffold6074:368-3237
FOCC013583-RA	SET-like Nucleosome assembly protein	Scaffold237	271782	274546	+	mRNA	NA	3' and 5' UTRs were added based on RNAseq data as well as 454-sequencing of cDNA prepared from F. occ.
FOCC007921-RA	Sodium/hydrogen exchanger 7-like	Scaffold79	812440	816202	-	mRNA	NA	Extended 3' and 5' UTR based on RNAseq data as well as 454-sequences generated from sequencing of F. occ. cDNA,Adjusted the splice sites of the 6th%2C 7th%2C 8th%2C and 9th exons based upon RNAseq data%2C 454-sequences generated from F. occ. cDNA%2C as well as alignment with insect orthologous proteins (non-canonical splicing seems to be supported by all three lines of evidence)
FOCC002923-RA	Sodium/potassium-transporting ATPase variant 1	Scaffold18	1764878	1796683	-	mRNA	NA	Changed splice junction for exon at 1771351-1771445 based on RNAseq data,Adjusted 5' UTR splice site based on RNAseq data,Central exons at 1770578-1770672 and 1771351-1771445 represent two different splice variants based upon alignment with other insect proteins%2C RNAseq data%2C and 454-sequencing of F. occ. cDNA,Removed exon at 1780212-1780325 based on alignment with other insect protein sequen…
FOCC002923-RB	Sodium/potassium-transporting ATPase variant 2	Scaffold18	1764878	1796683	-	mRNA	NA	Adjusted 5' UTR splice site based on RNAseq data,Central exons at 1770578-1770672 and 1771351-1771445 represent two different splice variants based upon alignment with other insect proteins%2C RNAseq data%2C and 454-sequencing of F. occ. cDNA,Removed exon at 1780212-1780325 based on alignment with other insect protein sequences
FOCC014812-RA	Sodium-coupled monocarboxylate transporter 1-like	Scaffold322	391895	396251	+	mRNA	NA	Model was split based upon RNAseq evidence and alignment with insect protein orthologs
FOCC016586-RA	Soluble guanylyl cyclase beta-1 subunit (partial)	Scaffold609	58642	60032	+	mRNA	NA	Altered the 5' end exon based on RNAseq evidence and alignment with other insect protein orthologs.,This partial gene model seems to be the 3' end of the gene on scaffold472:48234-50947
FOCC016096-RA	Soluble guanylyl cyclase beta-1-subunit (partial)	Scaffold472	48234	50947	+	mRNA	NA	Divided 4th exon into two parts based on the RNAseq evidence.,Extended the 3' UTR based on RNAseq evidence.,This partial gene model seems to be the 3' end of the gene on scaffold609:58642-60013.
FOCC008293-RA	STAT Signal Transducer and Activator of Transcription variant 1	Scaffold85	1133203	1144225	+	mRNA	NA	Changed transcription start site from 'CTG' to 'ATG' based on alignment with orthologous insect proteins,Adjusted splice sites for the 7th%2C 8th%2C and 11th exons from the 5' end of the gene based on RNAseq data and alignment with orthologous insect protein sequences,Two variants within the 3' UTR were noted based on available RNAseq data
FOCC008293-RB	STAT Signal Transducer and Activator of Transcription variant 2	Scaffold85	1133203	1139667	+	mRNA	NA	Changed transcription start site from 'CTG' to 'ATG' based on alignment with orthologous insect proteins,Adjusted splice sites for the 7th%2C 8th%2C and 11th exons from the 5' end of the gene based on RNAseq data and alignment with orthologous insect protein sequences,Two variants within the 3' UTR were noted based on available RNAseq data
FOCC013579-RA	Succinate dehydrogenase complex subunit	Scaffold237	257965	259205	+	mRNA	NA	Adjusted length of 5th exon based upon RNAseq data as well as 454-sequencing of cDNA prepared from F. occidentalis,Adjusted 3' and 5' UTR based on RNAseq data
FOCC003969-RA	Takeout-like	Scaffold26	819347	823180	+	mRNA	NA	Adjusted 3' and 5' UTR based on 454-sequencing of F. occ. cDNA
FOCC012718-RA	THO complex subunit 3	Scaffold194	565385	566979	-	mRNA	NA	Shortened 3' and 5' UTRs based on RNAseq evidence
FOCC000477-RA	TMEM9 Family Protein	Scaffold3	1749879	1751619	-	mRNA	NA	Existing gene model was split into two models and exon splice junctions were adjusted based upon RNAseq evidence and alignment with insect protein orthologs
FOCC006498-RA	Toll-interacting protein	Scaffold56	392794	394615	+	mRNA	NA	NA
FOCC003168-RA	Toll-like	Scaffold20	890997	896714	+	mRNA	NA	Extended 3' and 5' UTR based on RNAseq evidence
FOCC007427-RA	Transcription Factor IIA Subunit	Scaffold69	1341310	1346619	+	mRNA	NA	Added 3rd Exon based on RNAseq evidence as well as 454-sequencing of F. occ. cDNA,Shortened 3' UTR based on RNAseq evidence
FOCC012528-RA	Trypsin-like	Scaffold184	519954	521313	+	mRNA	NA	Model FoccTmpM010942-RA was split into 3 pieces based upon 454-sequencing of F. occ. cDNA as well as alignment with insect protein orthologs
FOCC017734-RA	Trypsin-like Serine Protease	Scaffold3516	5312	7548	+	mRNA	NA	Split gene model based on RNAseq evidence%2C 454-sequencing of F. occ. cDNA%2C as well as alignment with other insect protein orthologs.
FOCC017318-RA	Tyrosine kinase receptor Cad96Ca-like (partial)	Scaffold1765	12415	16465	-	mRNA	NA	Added exons to 3' and 5' end of model based upon alignment with other insect protein orthologs%2C RNAseq evidence%2C and 454-sequencing of F. occ. cDNA,May be connected to sequence on scaffold 2:758028-773885.,ATG start site for this protein is believed to be on scaffold 2
FOCC009487-RA	Tyrosine-kinase receptor Ror2	Scaffold115	166634	173055	-	mRNA	NA	Shortened 3' UTR based upon RNAseq evidence.
FOCC007425-RA	Tyrosine-protein kinase (variant)	Scaffold69	1301250	1315676	+	mRNA	NA	Added intron in 3rd exon from 3' end based upon 454-sequencing of F. occ. cDNA
FOCC003970-RA	Tyrosine-protein kinase AbI	Scaffold26	823205	846379	-	mRNA	NA	Shortened 3' UTR based upon RNAseq evidence,Added additional exons based on RNAseq evidence as well as 454-sequencing of F. occ. cDNA
FOCC017914-RA	Tyrosine-protein kinase CSK (partial)	Scaffold4781	65	2124	-	mRNA	NA	This is a partial gene that appears to the 5' end of the partial gene located on Scaffold4781:2220-3760,Model created based upon RNAseq evidence
FOCC017915-RA	Tyrosine-protein kinase CSK (partial)	Scaffold4781	2220	3760	-	mRNA	NA	This is a partial gene that appears to the 3' end of the partial gene located on Scaffold4781:65-2124,Model created based upon RNAseq evidence
FOCC015535-RA	Tyrosine-protein kinase Fps85D (partial)	Scaffold401	243583	247495	-	mRNA	NA	Adjusted splice junctions and UTRs based on RNAseq evidence,This appears to be a partial gene%2C the 5' end of this gene appears to be located on scaffold420:38855-40895
FOCC015687-RA	Tyrosine-protein kinase Fps85D (partial)	Scaffold420	38855	40895	-	mRNA	NA	This appears to be a partial gene%2C the 5' end of this gene appears to be located on scaffold401:243583-247495
FOCC005948-RA	Tyrosine-protein kinase PR2	Scaffold47	686020	718728	+	mRNA	NA	Combined portions of three different gene models into single gene model based on RNAseq evidence as well as alignment with other orthologous proteins from insects and sequence information from an F. occ. de novo transcriptome
FOCC010844-RA	Tyrosine-protein kinase Src42A	Scaffold126	62210	89529	-	mRNA	NA	Added numerous additional exons to model based upon RNAseq evidence%2C alignment with other insect protein orthologs%2C as well as 454-sequencing of F. occ. cDNA,The non-canonical "GC" splice site in the third exon from the 5' end is supported by RNAseq evidence%2C 454-sequencing of F. occ. cDNA%2C as well as alignment with other insect protein orthologs.
FOCC009336-RA	Tyrosine-protein kinase Src64B	Scaffold111	491454	499848	+	mRNA	NA	Added numerous exons to 3' end of model based upon RNAseq evidence as well as 454-sequencing of F. occ. cDNA
FOCC007425-RB	Tyrosin-protein kinase	Scaffold69	1301250	1315676	+	mRNA	NA	Annotation type: Approve an existing gene model
FOCC016097-RA	UDP-glucosyltranferase-02	Scaffold472	51129	54042	-	mRNA	UGT-02	Changed translation start site to "ATG" from "CTG" based upon alignment with other insect orthologs,Adjusted lengths of 3' and 5' UTRs based upon RNAseq evidence
FOCC007922-RA	Unknown Protein (UPF0472 protein c16orf72 homolog)	Scaffold79	816362	818625	+	mRNA	NA	Adjusted lengths of 3' and 5' UTR based on RNAseq evidence
FOCC015541-RA	Vacuolar protein sorting-associated protein 13B-like	Scaffold402	88013	106016	+	mRNA	NA	Adjusted splice junction between 20th and 21st exons to non-canonical "GC" splice site based upon alignment with orthologous insect proteins and RNAseq evidence
FOCC004816-RA	vATPase 16kD V0 subunit c	Scaffold35	73507	77570	+	mRNA	NA	3' UTR extended based upon RNAseq data and supplemental RNAseq data (unpublished)
FOCC013570-RA	V-ATPase 16kD V0 subunit c	Scaffold237	184011	187392	+	mRNA	NA	Extended 3' and 5' UTR's based on RNAseq data as well as 454-sequenced transcripts from F. occ cDNA,Changed ORF start and stop site to make predicted protein match other organisms vATPase c sequences ,Adjusted the splice site of the second exon to be consistent with sequence of other vATPase c proteins
FOCC005894-RA	V-ATPase 16kDa V0 subunit c	Scaffold46	1300409	1301685	+	mRNA	NA	Extended 3' UTR based on 454-sequencing of transcript derived from F. occ. cDNA,Changed translation start site to "ATG" from "TTG" to make protein sequence match other arthropods vATPase V0 c sequences
FOCC009604-RB	V-ATPase V0 PPA1 subunit (c") variant 2	Scaffold118	534337	534960	-	mRNA	NA	Prediction of the 3' and 5' UTRs for this mRNA is confounded by the overlapping UTR of FoccTmpM010176-RA. Note that 454-sequencing of transcripts from F.occ cDNA supports variant 1 UTRs.
FOCC009604-RA	V-ATPase V0 PPA1 subunit (c'') variant 1	Scaffold118	533392	535095	-	mRNA	NA	Prediction of the 3' and 5' UTRs for this mRNA is confounded by the overlapping UTR of FoccTmpM010176-RA. Note that 454-sequencing of transcripts from F.occ cDNA supports the UTRs of this variant. (variant #1)
FOCC018027-RA	V-ATPase V0 Subunit A (partial)	Scaffold6073	48	1389	+	mRNA	NA	Adjusted exon at 5' end to match splice junction found in orthologous proteins in other insects,This appears to be a partial gene. Remainder (the 5' end) of this gene appears to be located on Scaffold 50:534352-543461 (maybe?)
FOCC015589-RA	V-ATPase V0 Subunit A (partial)	Scaffold407	211949	218130	-	mRNA	NA	Extended 3' UTR based of 454-sequencing of F. occidentalis derived transcripts.,Adjusted splice site of 5' UTR to match 454-sequencing derived F. occidentalis transcripts.,This appears to be a partial gene. Remainder of the 5' end of this gene appears to be located on Scaffold 581:20910-22040 (maybe?), (4) Adjusted the splice sites between the 4th and the 5th exons to better match 454-sequences f…
FOCC016515-RA	V-ATPase V0 Subunit A (partial)	Scaffold581	20970	22040	-	mRNA	NA	Altered splice site at 3' end to better match RNAseq data as well as alignment with orthologous proteins from other insects,This appears to be a partial gene. Remainder of gene appears to be located on Scaffold 407:212168-218177 (maybe?)
FOCC006107-RB	V-ATPase V0 Subunit A (partial) variant 1	Scaffold50	534390	543461	-	mRNA	NA	Splice site of fourth exon from 5' end appears to be non-canonical. This is supported by the RNAseq data as well as alignment of the protein sequence of the gene product vs. orthologous genes in other insect species ,Adjusted the splice site for the fifth%2C sixth%2C and 3' most exons (from the 5' end) based on RNAseq data as well as protein alignments vs. other insect species,Variant 2 and varia…
FOCC006107-RA	V-ATPase V0 Subunit A (partial) variant 2	Scaffold50	534390	543461	-	mRNA	NA	Splice site of fourth exon from 5' end appears to be non-canonical. This is supported by the RNAseq data as well as alignment of the protein sequence of the gene product vs. orthologous genes in other insect species ,Adjusted the splice site for the fifth%2C sixth%2C and 3' most exons (from the 5' end) based on RNAseq data as well as protein alignments vs. other insect species,Variant 2 and varia…
FOCC005719-RA	V-ATPase V0 Subunit A Variant 1	Scaffold44	1063868	1074210	+	mRNA	NA	Shortened 3' UTR based on RNAseq data as well as 454-sequences derived from from F. occidentalis transcripts. ,Replaced fourth exon from 5' end with possible splice variant based on RNAseq data as well as 454-sequences derived from F. occidentalis transcripts and comparisons with other insect versions of this protein
FOCC005719-RB	V-ATPase V0 Subunit A Variant 2	Scaffold44	1063868	1074210	+	mRNA	NA	Shortened 3' UTR based on RNAseq data as well as 454-sequences derived from from F. occidentalis transcripts.
FOCC012354-RA	V-ATPase V0 Subunit d	Scaffold178	19147	22134	+	mRNA	NA	Adjusted splice site on 5' end of fourth exon based on RNAseq data as well as protein alignment with related species,3' UTR extended based upon RNAseq data as well as 454-sequencing of transcripts from F. occ. cDNA ,5' UTR shortened based upon RNAseq data
FOCC011800-RA	V-ATPase V0 Subunit E	Scaffold158	583217	584974	-	mRNA	NA	Changed translation start site from "TTG" to "ATG" to match protein start site in other arthropod vectors
FOCC001705-RA	V-ATPase V1 Subunit A	Scaffold10	824744	829899	+	mRNA	NA	3' UTR was extended after comparison with RNAseq data as well as data from a supplementary 454 library prepared from F. occ. cDNA
FOCC000158-RA	V-ATPase V1 Subunit C variant 1	Scaffold1	4177257	4196068	+	mRNA	NA	Extended second exon near 5' end based on RNAseq data as well as 454-sequencing of transcripts derived from F. occ. cDNA,Removed small 5' exon based on protein alignment with other arthropods,Extended 3' UTR based on RNAseq data as well as 454-sequencing of transcripts derived from F. occ. cDNA as well as RNAseq info,454-sequencing of transcripts derived from F. occ. cDNA seems to span this long …
FOCC000158-RB	V-ATPase V1 Subunit C variant 2	Scaffold1	4177257	4196068	+	mRNA	NA	Extended second exon near 5' end based on RNAseq data as well as 454-sequencing of transcripts derived from F. occ. cDNA,Removed small 5' exon based on protein alignment with other arthropods,Extended 3' UTR based on RNAseq data as well as 454-sequencing of transcripts derived from F. occ. cDNA as well as RNAseq info,454-sequencing of transcripts derived from F. occ. cDNA seems to span this long …
FOCC004993-RA	V-ATPase V1 Subunit D	Scaffold36	2118187	2120227	-	mRNA	NA	Changed translation start site to "ATG" from "CTG" to make protein sequence match other arthropods vATPaseD sequences
FOCC014996-RA	V-ATPase V1 Subunit E	Scaffold337	96374	99026	-	mRNA	NA	5' and 3' UTR was extended based upon 454-sequencing of transcripts prepared from F. occ. cDNA,Exon was removed based on alignment of protein sequence with related organisms%2C RNAseq data%2C and cDNA sequences (454)
FOCC008394-RA	V-ATPase V1 Subunit F	Scaffold88	632151	634762	+	mRNA	NA	NA
FOCC000685-RA	V-ATPase V1 Subunit G	Scaffold4	2180635	2182647	-	mRNA	NA	Changed translation start site to "ATG" from "TTG" to make protein sequence match other arthropods vATPaseG sequences
FOCC005660-RA	V-ATPase V1 Subunit H	Scaffold43	1822702	1826737	-	mRNA	NA	Shortened 5' UTR based upon RNAseq and 454-sequencing of transcripts prepared from F. occ. cDNA,Extended 3' UTR based upon RNAseq and 454-sequencing of transcripts prepared from F. occ. cDNA
FOCC013580-RA	Zinc finger protein-like	Scaffold237	259219	264317	-	mRNA	NA	Original gene model was a hybrid of several genes
FOCC008657-RA	EcKinase 1	Scaffold94	993755	1000410	+	mRNA	NA	NA
FOCC003920-RA	EcKinase 10	Scaffold25	1871861	1877493	+	mRNA	NA	NA
FOCC012490-RA	EcKinase 11	Scaffold184	36596	40642	+	mRNA	NA	NA
FOCC007230-RA	EcKinase 12	Scaffold66	1402671	1404731	-	mRNA	NA	NA
FOCC014051-RA	EcKinase 13 partial	Scaffold269	290024	301313	+	mRNA	NA	Predicted protein is missing a small internal part of the EcKinase domain%2C but this appears to be a true deletion%2C not an issue with the gene model.,Partial gene model%2C missing 5' coding sequence in upstream assembly gap
FOCC009330-RA	EcKinase 14 partial	Scaffold111	361052	366954	+	mRNA	NA	Partial gene model%2C missing 3' coding sequence
FOCC003438-RA	EcKinase 15	Scaffold21	3084112	3087774	+	mRNA	NA	NA
FOCC005309-RA	EcKinase 16 partial	Scaffold40	304358	318873	+	mRNA	NA	Partial gene model%2C missing 5' coding sequence%2C possibly in the upstream assembly gap
FOCC012365-RA	EcKinase 17	Scaffold178	355787	359058	-	mRNA	NA	NA
FOCC016811-RA	EcKinase 18 partial	Scaffold714	28703	31142	+	mRNA	NA	Partial gene model%2C missing 5' coding sequence%2C likely in the upstream assembly gap
FOCC005602-RA	EcKinase 19 partial	Scaffold43	372078	373459	+	mRNA	NA	Partial gene model%2C missing 5' coding sequence%2C possibly in the upstream assembly gap
FOCC001522-RA	EcKinase 2	Scaffold9	889682	893045	+	mRNA	NA	NA
FOCC012806-RA	EcKinase 20 partial	Scaffold199	164168	173514	-	mRNA	NA	Partial gene model%2C missing 5' coding sequence%2C possibly in the upstream assembly gap
FOCC011512-RA	EcKinase 20 partial	Scaffold151	364261	365424	-	mRNA	NA	Partial gene model%2C missing 5' coding sequence%2C possibly in the upstream assembly gap
FOCC017941-RA	EcKinase 22 partial	Scaffold5135	93	1891	-	mRNA	NA	Partial gene model%2C missing 1st exon%2C possibly on another scaffold
FOCC001939-RA	EcKinase 3	Scaffold11	2024160	2029395	+	mRNA	NA	NA
FOCC014634-RA	EcKinase 4	Scaffold311	193010	195360	+	mRNA	NA	NA
FOCC013148-RA	EcKinase 5 partial	Scaffold215	317869	321214	+	mRNA	NA	Partial gene model%2C missing 5' and 3' sequence
FOCC007156-RA	EcKinase 6 partial	Scaffold65	1086489	1121821	+	mRNA	NA	Partial gene model%2C multiple assembly gaps make it hard to determine exactly how the gene model lines up with RNAseq data
FOCC004359-RA	EcKinase 7	Scaffold29	1878613	1887192	+	mRNA	NA	NA
FOCC011371-RA	EcKinase 8	Scaffold146	610219	611991	+	mRNA	NA	NA
FOCC013860-RA	EcKinase 9 partial-1	Scaffold254	207167	253105	+	mRNA	NA	Partial gene model%2C missing 3' sequence.,I suspect there has been a contig-to-scaffold ordering problem around 250%2C000bp which flips the the order of the 6th and 7th/8th exons%2C resulting in a gene model that doesn't line up with the RNAseq data. I've split the gene model into two partial genes for this assembly%2C but it'll need to be reannotated if a new%2C better assembly comes along in t…
FOCC013860-RB	EcKinase 9 partial-2	Scaffold254	248780	259184	+	mRNA	NA	Partial gene model%2C missing 5' sequence.,I suspect there has been a contig-to-scaffold ordering problem around 250%2C000bp which flips the the order of the 6th and 7th/8th exons%2C resulting in a gene model that doesn't line up with the RNAseq data. I've split the gene model into two partial genes for this assembly%2C but it'll need to be reannotated if a new%2C better assembly comes along in t…
FOCC007231	NA	Scaffold66	1404501	1404501	+	substitution	NA	NA
FOCC001940	NA	Scaffold11	2024401	2024401	+	substitution	NA	NA
FOCC003439	NA	Scaffold21	3087135	3087135	+	substitution	NA	NA
FOCC008959-RA	abdominal-A	Scaffold102	452477	485096	+	mRNA	abd-A	NA
FOCC008956-RA	Abdominal-B -RA -partial	Scaffold102	165158	239410	+	mRNA	Abd-B	de novo model based on homology,partial: C-terminus including homeobox missing
FOCC008956-RB	Abdominal-B -RB -partial	Scaffold102	165158	239410	+	mRNA	Abd-B	de novo model based on homology,partial: C-terminus including homeobox missing
FOCC011889-RA	Antennapedia	Scaffold161	385185	404098	-	mRNA	Antp	deleted and added exons%2C added 5' and 3' UTRS
FOCC009438-RA	bluestreak	Scaffold113	634777	645153	-	mRNA	blue	NA
FOCC013649-RA	CAD protein	Scaffold240	370840	396371	-	mRNA	NA	NA
FOCC017999-RA	chitin synthase -partial -part 1 of 3	Scaffold5741	21	1679	+	mRNA	chs	Partial gene model lacks N-terminal 50 aa expected by homology. Rest of gene split across scaffolds (part 1: exons 1-3 on Scaffold5741%3B part 2: exons 4-13 on Scaffold3%3B part 3: exons 14-15 on Scaffold2456).,Alternate exon usage: isoforms either use exon 5 or 6 (each 102 aa)%2C and either use exon 10 or 11 (each 59 aa).,Stitched protein sequence across parts 1-3: DRGNSYVVELPDEERVAWIWMLLLAFAVPE…
FOCC017497-RA	chitin synthase -partial -part 3 of 3	Scaffold2456	6072	7075	-	mRNA	chs	NA
FOCC000493-RA	chitin synthase-RA -partial -part 2 of 3	Scaffold3	2584050	2598792	+	mRNA	chs	NA
FOCC000493-RB	chitin synthase-RB -partial -part 2 of 3	Scaffold3	2584050	2598792	+	mRNA	chs	NA
FOCC000493-RC	chitin synthase-RC -partial -part 2 of 3	Scaffold3	2584050	2598792	+	mRNA	chs	NA
FOCC000493-RD	chitin synthase-RD -partial -part 2 of 3	Scaffold3	2584050	2598792	+	mRNA	chs	NA
FOCC011842-RA	crumbs	Scaffold160	311690	342972	+	mRNA	crb	NA
FOCC009264-RA	CTP synthase 2	Scaffold109	587443	589080	-	mRNA	NA	NA
FOCC001977-RA	Deformed	Scaffold11	2814925	2836826	+	mRNA	Dfd	added exons%2C added 3'UTR
FOCC005315-RA	flightless-1	Scaffold40	400326	408570	+	mRNA	fli-1	NA
FOCC004611-RA	furry -part 1 of 3	Scaffold32	190349	374455	-	mRNA	fry	Gene split across scaffolds (part 1: exons 1-13%2C15-16%2C19-44 on Scaffold32%3B part 2: exon 14 on Scaffold5330%3B part 3: exons 17-18 on Scaffold2489).,Stitched protein sequence across parts 1-3: MLLEEGEEEEQNISYGVRQQEENNMETNNPSGSGVEVTVSSTSGTDVQFENSSGERLQSQGSGLLNVSDSVIETGASLSPGAPNNPGTSGVSSAPATPEAHRQDRGFLIQSSPLTAFGALPEITSIKEGTMLPWGAHKERSSYPTCVNVDINIRPGEFVMRTLFAEFTIQAEKKIESVLADPPERLLSKALQRGEDLVFDQ…
FOCC017954-RA	furry -part 2 of 3	Scaffold5330	510	664	-	mRNA	NA	Gene split across scaffolds (part 1: exons 1-13%2C15-16%2C19-44 on Scaffold32%3B part 2: exon 14 on Scaffold5330%3B part 3: exons 17-18 on Scaffold2489).,Stitched protein sequence across parts 1-3: MLLEEGEEEEQNISYGVRQQEENNMETNNPSGSGVEVTVSSTSGTDVQFENSSGERLQSQGSGLLNVSDSVIETGASLSPGAPNNPGTSGVSSAPATPEAHRQDRGFLIQSSPLTAFGALPEITSIKEGTMLPWGAHKERSSYPTCVNVDINIRPGEFVMRTLFAEFTIQAEKKIESVLADPPERLLSKALQRGEDLVFDQ…
FOCC017505-RA	furry -part 3 of 3	Scaffold2489	4475	7798	+	mRNA	fry	Gene split across scaffolds (part 1: exons 1-13%2C15-16%2C19-44 on Scaffold32%3B part 2: exon 14 on Scaffold5330%3B part 3: exons 17-18 on Scaffold2489).,Stitched protein sequence across parts 1-3: MLLEEGEEEEQNISYGVRQQEENNMETNNPSGSGVEVTVSSTSGTDVQFENSSGERLQSQGSGLLNVSDSVIETGASLSPGAPNNPGTSGVSSAPATPEAHRQDRGFLIQSSPLTAFGALPEITSIKEGTMLPWGAHKERSSYPTCVNVDINIRPGEFVMRTLFAEFTIQAEKKIESVLADPPERLLSKALQRGEDLVFDQ…
FOCC011888-RA	fushi tarazu	Scaffold161	312168	313263	-	mRNA	ftz	deleted exons based on homology with Cimex lectularius
FOCC017684-RA	intermediate neuroblasts defective	Scaffold3284	5864	6741	-	mRNA	ind	added 3'UTR from RNAseq data,also known as GS homeobox 1 (gsx)
FOCC015585-RA	intersectin-1	Scaffold407	170866	185384	+	mRNA	itsn-1	NA
FOCC004899-RA	iroquois	Scaffold36	225057	310104	-	mRNA	iro	Annotation type: Modify an existing gene model,Result of: Merging of two or more gene models.,Result of: Removing an exon from the gene model,Result of: Adding an exon to the gene model
FOCC010741-RA	labial	Scaffold124	24063	47398	-	mRNA	lab	added 5'UTR%2C removed internal exon
FOCC002689-RA	loquacious-RA	Scaffold16	2747220	2755763	+	mRNA	NA	NA
FOCC002689-RB	loquacious-RB	Scaffold16	2747559	2755763	+	mRNA	NA	NA
FOCC002689-RC	loquacious-RC	Scaffold16	2747220	2755763	+	mRNA	NA	NA
FOCC002689-RD	loquacious-RD	Scaffold16	2747559	2755763	+	mRNA	NA	NA
FOCC004897-RA	mirror	Scaffold36	113166	159431	-	mRNA	mirr	Annotation type: Modify an existing gene model,Result of: Adding an exon to the gene model
FOCC013810-RA	Mitotic spindle assembly checkpoint protein MAD1	Scaffold251	273558	277481	+	mRNA	MAD1	NA
FOCC001906-RA	paired mesoderm homeobox protein	Scaffold11	1082976	1108718	+	mRNA	NA	de novo gene model based on homology
FOCC016363-RA	pecanex	Scaffold544	96359	109648	-	mRNA	pcx	NA
FOCC001979-RA	proboscipedia	Scaffold11	2956730	3052532	+	mRNA	pb	modify an existing model,changed translation start,added 3'UTR,merged 2 models,added 5'UTR
FOCC002894-RA	schnurri	Scaffold18	1283841	1342865	+	mRNA	shn	NA
FOCC011887-RA	Sex combs reduced	Scaffold161	275917	299792	-	mRNA	Scr	merged exons from two different Maker models%2C deleted exons%3B good intron-spanning RNAseq support and strong othology support
FOCC004790-RA	short gastrulation	Scaffold34	1436038	1482538	-	mRNA	sog	NA
FOCC000985-RA	Skeletor	Scaffold6	1562222	1596292	-	mRNA	NA	NA
FOCC014935-RA	Tenascin major	Scaffold332	281265	295662	-	mRNA	Ten-m	NA
FOCC002927-RA	trithorax	Scaffold18	1899037	1913418	+	mRNA	trx	NA
FOCC008961-RA	Ultrabithorax -partial	Scaffold102	633776	637749	+	mRNA	Ubx	partial: final expected exon including entire homeobox not found in genome by tblastn
FOCC001978-RA	zerknuellt	Scaffold11	2852821	2905256	+	mRNA	zen	Annotation type: Modify an existing gene model,Result of: Removing an exon from the gene model
FOCC017202-RA	Activin	Scaffold1366	5274	10929	+	mRNA	Act	partial: 5' 'incomplete
FOCC002740-RA	Activin-like protein	Scaffold17	689640	697083	+	mRNA	Alp	5' incorrect
FOCC002785-RA	BMP15-like	Scaffold17	1376068	1379633	+	mRNA	BMP	some similarity to Naodal
FOCC005561-RA	glass bottom boat	Scaffold42	1383251	1384140	-	mRNA	gbb	5' incomplete
FOCC005227-RA	Maverick	Scaffold39	738459	739662	+	mRNA	Mav	NA
FOCC008213-RA	Myostatin	Scaffold84	852945	857447	+	mRNA	Myo	NA
FOCC002437-RA	Alpha amylase	Scaffold14	3132152	3140651	+	mRNA	Amyc1	Annotation type: Approve an existing gene model
FOCC005076-RA	Alpha glucosidase	Scaffold37	988584	995026	+	mRNA	??-Glu	Annotation type: Approve an existing gene model
FOCC013552-RA	Brefeldin A-inhibited guanine nucleotide-exchange protein	Scaffold236	403249	412963	+	mRNA	Sec71Ortholog	Annotation type: Approve an existing gene model
FOCC012166-RA	calcium-transporting ATPase	Scaffold170	433772	442496	-	mRNA	SPoCk	Annotation type: Approve an existing gene model
FOCC007765-RA	carboxypeptidase D	Scaffold77	534919	547597	-	mRNA	SVR	Annotation type: Approve an existing gene model
FOCC005508-RA	chitinase	Scaffold41	2077228	2079779	-	mRNA	CHI	Annotation type: Approve an existing gene model
FOCC007934-RA	chitinase	Scaffold79	875780	887097	-	mRNA	Cht	Annotation type: Change translation start site
FOCC014475-RA	endo-beta-1,4-glucanase	Scaffold301	202186	211361	-	mRNA	NA	Annotation type: the position of the stop codon was changed
FOCC018034-RA	endoglucanase E-4-like	Scaffold6218	2900	4975	+	mRNA	NA	Annotation type: Approve an existing gene model
FOCC000791-RA	ergic-53	Scaffold4	4269675	4274348	+	mRNA	ergic53	Annotation type: Approve an existing gene model
FOCC013333-RA	glucose dehydrogenase	Scaffold226	4374	11425	+	mRNA	GD	Annotation type: Approve an existing gene model
FOCC004786-RA	rhomboid like protein-1	Scaffold34	1272313	1287923	-	mRNA	RHO-1	Annotation type: Change translation start site
FOCC013017-RA	small conductance calcium-activated potassium channel	Scaffold209	432021	439336	+	mRNA	SK	Annotation type: Approve an existing gene model
FOCC007686-RA	Dissatisfaction - RA	Scaffold75	234554	305103	+	mRNA	DSF	This is still a problematic one. I had to combine four different models (snap_masked-Scaffold75-abinit-gene-2.5-mRNA-1%2C FOCC009729-RA %2C FOCC009731-RA%2C and FOCC009732-RA)%2C then based on the transcripts and RNAseq data that was available%2C I could figure out the exon/intron structure. However%2C there is still one uncannonical splice site%2C and (more importantly) one stop codon I had to f…
FOCC017281-RA	Ecdysone induced 75 (partial)	Scaffold1638	7850	11152	+	mRNA	E75 (partial)	This partial gene fragment contains part of the DBD of E75%2C that is missing in the other partial gene model for E75 on scaffold 188
FOCC012623-RA	Ecdysone induced 75 (partial)	Scaffold188	94551	120764	+	mRNA	E75 (partial)	The 5' end of this gene (including part of the DBD) seems to be on Scaffold 1638
FOCC017906-RA	Ecdysone induced 78 (partial)	Scaffold4705	42	402	-	mRNA	E78 (partial)	This gene contains the 5' end of the E78 gene (including the DBD). The rest of the gene can be found on scaffold 28.
FOCC004285-RA	Ecdysone induced 78 (partial)	Scaffold28	2230788	2236544	-	mRNA	E78 (partial)	Partial gene model%2C containing the LBD of this E78 protein. The DBD is located on scaffold 4705
FOCC016112-RA	Egon	Scaffold473	80695	121200	-	mRNA	EG	I've changed the model based on transcriptome data (CUFF.10104.1)%2C RNAseq data and alignments with homologous genes in other insects (including A. pisum). The original model was missing part of its DNA-binding domain%2C an integral part of this protein.
FOCC005915-RA	Estrogen related receptor - RA	Scaffold47	140775	165794	+	mRNA	ERR - RA	Added this isoform model based on transcript/RNAseq evidence
FOCC005915-RB	Estrogen related receptor-RB	Scaffold47	143247	165402	+	mRNA	ERR-RB	Found the gene based on TBlastN using ApERR as a query. Based on transcript/RNAseq data%2C there seem to be at least 3 isoforms. There could be more%2C but the RNA data gave unsufficient certainty in my opinion
FOCC005915-RC	Estrogen related receptor-RC	Scaffold47	158626	165794	+	mRNA	ERR-RC	Added this isoform model based on transcript/RNAseq evidence
FOCC001231-RA	Hepatocyte nuclear factor 4	Scaffold7	2386524	2418252	-	mRNA	HNF4	The original Focc model seems fine. However%2C from the transcript data here%2C I'd guess there are many alternative splicing isoforms. It's difficult to make the other models with any certainty though..
FOCC008689-RA	Hormone Receptor 38	Scaffold95	469330	475915	-	mRNA	HR38	Found by TBlastN using ApHR38 as a query
FOCC001896-RA	Hormone Receptor 4 part1	Scaffold11	918599	928822	-	mRNA	HR4 part1	This is part 1 of the HR4 gene%2C containing the A/B domain and the DNA binding domain. The ligand binding domain is situated on scaffold 6245
FOCC018036-RA	Hormone receptor 4 part2	Scaffold6245	383	1341	+	mRNA	HR4 part2	This model only contains the Ligand binding domain of the HR4 nuclear receptor. The rest of the gene is located on scaffold 11,Model is based on transcriptome/RNAseq data
FOCC003737-RA	Hormone Receptor 51	Scaffold24	575813	618202	-	mRNA	HR51	There was no model available%2C except for a glucose transporter. However%2C this model contained an LBD%2C so I suspected (also based on the Blast results) that both genes were overlapping. This made it a bit more difficult to find. Also%2C 90% of the RNA reads in that region are from that glucose transporter. But it turned out to be the case indeed%2C though there are no overlapping exons. I cr…
FOCC002242-RA	Hormone Receptor 83 (partial)	Scaffold13	2820832	2841144	+	mRNA	HR83 (partial)	This one is a bit problematic. There was no model and little to no RNA support. Based on the Blasts and alignments with homologs in other species%2C I managed to create a model covering most of the gene. However%2C the LBD is not entirely complete.
FOCC006108-RA	Hormone receptor-like in 39-RA	Scaffold50	577933	588131	-	mRNA	HR39	Among the Blast hits%2C many FTZ-F1 hits come up%2C together with a few of the related HR39. Phylogenetic analysis however showed that this is HR39%2C and the gene annotated as FTZ-F1 (on scaffold 142) is correctly annotated as well.
FOCC006108-RB	Hormone receptor-like in 39-RB	Scaffold50	577933	588131	-	mRNA	HR39-RB	NA
FOCC016337-RA	Knirps	Scaffold535	68206	69942	-	mRNA	Kni	No official Focc model was available for this gene. A new model was created%2C partly based on a (longer) Snap model
FOCC011127-RA	Knirps-like-RA	Scaffold139	26601	28162	+	mRNA	KNRL	Used ApKNRL as a query to find this gene by TBlastN. Checked the Focc model%2C based on RNAseq data and Blast data%2C I have added this one as a second transcript variant. This one seems to be larvae/pupa specific%2C based on the RNAseq data
FOCC011127-RB	Knirps-like-RB	Scaffold139	26831	27868	+	mRNA	KNRL	No changes made to the FOCC model.
FOCC017767-RA	Photoreceptor cell-specific Nuclear receptor (partial)	Scaffold3718	1035	3111	+	mRNA	PNR (partial)	Seems to be the other PNR part%2C including the LBD. The first part (including the DBD can be found on scaffold 3)
FOCC000432-RA	Photoreceptor cell-specific Nuclear Receptor (partial)	Scaffold3	579311	589608	+	mRNA	PNR (partial)	Possible PNR homolog. Only found the DBD though.
FOCC000420-RA	Seven up	Scaffold2	4504375	4541360	+	mRNA	SVP	Had to combine two existing Focc models (FoccTmpM001444-RA and FoccTmpM001445-RA)
FOCC003536-RA	bit of E(spl)-bHLHRA	Scaffold22	1872946	1874801	+	mRNA	NA	NA
FOCC003533-RA	E(spl)-bHLH-RA	Scaffold22	1801975	1803638	-	mRNA	NA	NA
FOCC003529-RA	E(Spl)-bHLH-RA	Scaffold22	1617929	1619686	-	mRNA	NA	NA
FOCC002393-RA	huckebein-RA	Scaffold14	2170577	2244078	-	mRNA	hkb-RA	NA
FOCC005070-RA	Tailless	Scaffold37	924310	955715	+	mRNA	TLL	Annotation type: Approve an existing gene model,Seems to be an incomplete gene model. Part of the LBD seems missing in this one. The very long A/B domain could also be doubtful. No real transcript or RNAseq data to verify however...
FOCC011474-RA	UDP-glycosyltransferase-01	Scaffold150	320803	324622	+	mRNA	UGT-01	NA
FOCC011707-RA	UDP-glycosyltransferase-03	Scaffold156	691872	694989	+	mRNA	UGT-03	partial%2C exon3 and exon4 are partial
FOCC011708-RA	UDP-glycosyltransferase-04	Scaffold156	711648	714912	+	mRNA	UGT-04	exon4 partial
FOCC011709-RA	UDP-glycosyltransferase-05	Scaffold156	726568	729462	+	mRNA	UGT-05	NA
FOCC003649-RA	UDP-glycosyltransferase-06	Scaffold23	1881970	1887381	+	mRNA	UGT-06	NA
FOCC003650-RA	UDP-glycosyltransferase-07	Scaffold23	1892340	1895369	+	mRNA	UGT-07	genomic gap in 3'-end
FOCC003651-RA	UDP-glycosyltransferase-08	Scaffold23	1902105	1906536	+	mRNA	UGT-08	NA
FOCC001935-RA	UDP-glycosyltransferase-09	Scaffold11	1931688	1937885	+	mRNA	UGT-09	NA
FOCC007469-RA	UDP-glycosyltransferase-10	Scaffold70	661836	663762	+	mRNA	UGT-10	exon2 and exon3 missing
FOCC014948-RA	UDP-glycosyltransferase-11	Scaffold333	249442	251748	-	mRNA	UGT-11	last two exons only
FOCC013984-RA	UDP-glycosyltransferase-12	Scaffold264	295063	312436	+	mRNA	UGT-12	5'- and 3'-ends are missing
FOCC003325-RA	UDP-glycosyltransferase-13	Scaffold21	780628	783729	-	mRNA	UGT-13	NA
FOCC001621-RA	UDP-glycosyltransferase-14	Scaffold9	2585746	2589463	-	mRNA	UGT-14	NA
FOCC017755-RA	UDP-glycosyltransferase-15	Scaffold3666	2576	5478	-	mRNA	UGT-15	NA
FOCC011311-RA	UDP-glycosyltransferase-16	Scaffold145	142677	146726	+	mRNA	UGT-16	NA
FOCC006422-RA	UDP-glycosyltransferase-17	Scaffold54	912317	914790	-	mRNA	UGT-17	partial,exon1 is partial due to genomic gap
FOCC006421-RA	UDP-glycosyltransferase-18	Scaffold54	909415	910574	-	mRNA	UGT-18	partial,exon1 and exon2 only
FOCC006420-RA	UDP-glycosyltransferase-19	Scaffold54	892718	894049	-	mRNA	UGT-19	exon1 missing
FOCC017043-RA	UDP-glycosyltransferase-20	Scaffold1025	2005	3273	+	mRNA	UGT-20	partial
FOCC017045-RA	UDP-glycosyltransferase-21	Scaffold1025	9690	11002	+	mRNA	UGT-21	partial
FOCC017046-RA	UDP-glycosyltransferase-22	Scaffold1025	12551	13815	+	mRNA	UGT-22	partial
FOCC017610-RA	UDP-glycosyltransferase-23	Scaffold2899	127	501	+	mRNA	UGT-23	partial%2C exon2 only
FOCC017611-RA	UDP-glycosyltransferase-24	Scaffold2899	1752	2594	+	mRNA	UGT-24	partial%2C exon1 only
FOCC017612-RA	UDP-glycosyltransferase-25	Scaffold2899	3494	4309	+	mRNA	UGT-25	partial%2C exon1 only
FOCC017426-RA	UDP-glycosyltransferase-26	Scaffold2173	10889	11120	-	mRNA	UGT-26	partial%2C exon2 only
FOCC017425-RA	UDP-glycosyltransferase-27	Scaffold2173	5300	5714	-	mRNA	UGT-27	partial%2C exon1-pt only
FOCC017424-RA	UDP-glycosyltransferase-28	Scaffold2173	2	454	-	mRNA	UGT-28	partial%2C exon1-pt only
FOCC017510-RA	UDP-glycosyltransferase-29	Scaffold2500	10704	11016	-	mRNA	UGT-29	partial%2C last exon-pt + second last exon-pt only,FoccUGT29-pt
FOCC017509-RA	UDP-glycosyltransferase-30	Scaffold2500	5363	5893	-	mRNA	UGT-30	partial%2C two partial exons only
FOCC017508-RA	UDP-glycosyltransferase-31	Scaffold2500	1	390	-	mRNA	UGT-31	partial%2C exon1-pt only
FOCC017221-RA	UDP-glycosyltransferase-32a	Scaffold1439	16930	18553	+	mRNA	UGT-32a	exon2-5 only,exon1 (first) and exon6 (last) are found in Scaffold6
FOCC000995-RA	UDP-glycosyltransferase-32b	Scaffold6	1993152	1997970	+	mRNA	UGT-32b	partial,exon1 (first) and exon6 (last) only,exon2 - 5 are found in Scaffold1439
FOCC000394-RA	pancreatic triacylglycerol lipase-like	Scaffold2	3851894	3858031	+	mRNA	NA	NA
FOCC012182-RA	4-alpha-glucan-branching enzyme	Scaffold170	655070	659351	+	mRNA	NA	NA
FOCC017869-RA	CUFF.18362.1	Scaffold4294	1	2921	+	mRNA	NA	NA
FOCC013111-RA	26S Protease regulatory subunit	Scaffold213	10880	13436	+	mRNA	NA	NA
FOCC017361-RA	Acetylcholinesterase 1/Carboxyl/Cholinesterase 57 incomplete	Scaffold1945	82	3332	+	mRNA	FoCCE-57/AChE1	model incomplete%2C end of scaffold
FOCC012158-RA	acyl-CoA dehydrogenase	Scaffold170	243028	264367	-	mRNA	NA	NA
FOCC012209-RA	Acyl-CoA dehydrogenase family member 9 mitochondrial	Scaffold172	8355	12335	-	mRNA	NA	NA
FOCC000057-RA	Aldehyde dehydrogenase	Scaffold1	1325008	1328611	+	mRNA	NA	NA
FOCC018030-RA	Alpha glucosidase-like	Scaffold6105	454	1842	+	mRNA	NA	No predicted marker model was available%2C but I so I used cufflink data to generate gene model. RNAseq data provides further evidence to support this model.
FOCC006010-RA	Alpha-glucosidase-like	Scaffold47	2038043	2041709	+	mRNA	NA	NA
FOCC016540-RA	beta-glucosidase-like	Scaffold585	69853	73857	+	mRNA	NA	NA
FOCC002274-RA	Carboxyl/Cholinesterase 14	Scaffold14	350214	352634	-	mRNA	FoCCE-14	NA
FOCC010891-RA	Chitinase	Scaffold127	207189	211200	+	mRNA	NA	NA
FOCC012940-RA	Chitinase-like	Scaffold204	572346	581791	-	mRNA	NA	NA
FOCC018024-RA	Chitinase-like	Scaffold6040	1396	4215	+	mRNA	NA	N gene marker was available%2C so cufflink data was used to generate this gene model. RNAseq data further corroborates this gene model.
FOCC011191-RA	Fatty acid hydroxylase domain-containing protein 2-like	Scaffold141	318380	329268	-	mRNA	NA	NA
FOCC014826-RA	Fatty acyl-CoA reductase-like	Scaffold324	133333	140582	+	mRNA	NA	NA
FOCC001515-RA	FOCC001515-RA	Scaffold9	786685	788670	+	mRNA	NA	NA
FOCC004265-RA	FOCC004265-RA	Scaffold28	1907445	1941055	+	mRNA	NA	NA
FOCC004658-RA	FOCC004658-RA	Scaffold32	1795074	1798338	+	mRNA	NA	NA
FOCC005376-RA	FOCC005376-RA	Scaffold41	6315	6801	+	mRNA	NA	NA
FOCC005516-RA	FOCC005516-RA	Scaffold41	2169858	2170334	-	mRNA	NA	NA
FOCC005652-RA	FOCC005652-RA	Scaffold43	1640596	1662382	-	mRNA	NA	2 UTRs (5' and 3') deleted in model
FOCC006012-RA	FOCC006012-RA	Scaffold47	2063052	2065055	+	mRNA	NA	NA
FOCC006127-RA	FOCC006127-RA	Scaffold50	940725	943181	-	mRNA	NA	NA
FOCC007012-RA	FOCC007012-RA	Scaffold63	1213822	1215569	-	mRNA	NA	NA
FOCC007348-RA	FOCC007348-RA	Scaffold68	1145882	1151549	-	mRNA	NA	NA
FOCC007372-RA	FOCC007372-RA	Scaffold69	274340	282334	-	mRNA	NA	NA
FOCC008255-RA	FOCC008255-RA	Scaffold85	141510	146640	+	mRNA	NA	NA
FOCC008481-RA	FOCC008481-RA	Scaffold90	696912	697585	+	mRNA	NA	NA
FOCC011459-RA	FOCC011459-RA	Scaffold149	737404	739580	+	mRNA	NA	NA
FOCC012322-RA	FOCC012322-RA	Scaffold177	78765	80304	+	mRNA	NA	NA
FOCC012562-RA	FOCC012562-RA	Scaffold185	388298	400506	-	mRNA	NA	NA
FOCC012858-RA	FOCC012858-RA	Scaffold201	254721	257922	+	mRNA	NA	NA
FOCC014448-RA	FOCC014448-RA	Scaffold299	67772	80234	+	mRNA	NA	NA
FOCC017575-RA	FOCC017575-RA	Scaffold2726	10022	11703	+	mRNA	NA	NA
FOCC017696-RA	FOCC017696-RA	Scaffold3342	113	2687	+	mRNA	NA	NA
FOCC005535-RA	Glucose dehdrogenase acceptor-like	Scaffold42	514708	542550	-	mRNA	NA	Gene model exists across a gap (at least) in the assembly
FOCC015899-RA	Glucose dehydrogenase	Scaffold440	165861	168786	+	mRNA	NA	NA
FOCC017623-RA	Glucose dehydrogenase	Scaffold2960	183	4119	+	mRNA	NA	NA
FOCC004962-RA	Glucose dehydrogenase	Scaffold36	1804051	1806930	+	mRNA	NA	Modified exon junctions
FOCC008948-RA	Glucose dehydrogenase acceptor partial	Scaffold101	940076	942088	-	mRNA	NA	Modified several of the exon boundaries
FOCC005537-RA	Glucose dehydrogenase acceptor-like	Scaffold42	583622	594910	-	mRNA	NA	Gene model exists across a gap in the assembly,Modified several of the exon boundaries
FOCC005533-RB	Glucose dehydrogenase acceptor-like	Scaffold42	445641	449107	-	mRNA	NA	NA
FOCC005534-RA	Glucose dehydrogenase acceptor-like	Scaffold42	458133	486509	-	mRNA	NA	this gene model exists across several gaps in the assembly. ,It is very possible that the expressed transcript might be slightly different in sequence than the one shown here.
FOCC011991-RA	Glucose dehydrogenase acceptor-like	Scaffold166	105241	118839	+	mRNA	NA	NA
FOCC005533-RA	Glucose dehydrogenase acceptor-like variant	Scaffold42	447621	450165	-	mRNA	NA	This gene model is predicted with MultiLoc to be found in the extracellular milieu
FOCC005993-RA	Glucose dehydrogenase acceptor-like partial	Scaffold47	1483783	1489113	+	mRNA	NA	Gene model exists across a gap in the assembly
FOCC004960-RA	Glucose dehydrogenase-like	Scaffold36	1791270	1793057	-	mRNA	NA	NA
FOCC005536-RA	Glucose dehydrogenase-like	Scaffold42	570483	576243	-	mRNA	NA	Gene model exists across a gap in the assembly,Modified several of the exon boundaries
FOCC018008-RA	Glucose dehydrogenase-like	Scaffold5838	1389	5457	-	mRNA	NA	NA
FOCC015254-RA	Glucose dehydrogenase-like partial	Scaffold369	111693	116078	-	mRNA	NA	NA
FOCC007182-RA	Glucose dehydrogenase-like partial	Scaffold66	284606	288129	-	mRNA	NA	Gene model was generated based off the evidence from RNAseq data and i5k cufflink: 1:CUFF.23526.1
FOCC003541-RA	glyceraldehyde-3-phosphate dehydrogenase	Scaffold22	1914135	1916859	+	mRNA	NA	NA
FOCC017299-RA	glycoside hydrolase-like	Scaffold1714	79	2844	-	mRNA	NA	NA
FOCC005262-RA	juvenile hormone acid methyl transferase-like	Scaffold39	1323613	1326039	-	mRNA	NA	Modified exon boundaries
FOCC003118-RA	Juvenile hormone epoxide hydrolase	Scaffold20	211752	213768	+	mRNA	NA	Modified exon boundaries
FOCC005373-RA	Lacase 7-like	Scaffold40	1995044	2015331	+	mRNA	NA	NA
FOCC004443-RA	Lacase 7-like	Scaffold30	1258498	1261529	-	mRNA	NA	NA
FOCC017937-RA	Laccase 7-like	Scaffold5100	292	3527	-	mRNA	NA	No gene model template existed for this model. However%2C RNAseq data and gene orthology evidence strongly support this transcript.
FOCC006786-RA	lactase-phlorizin hydrolase-like	Scaffold60	1203002	1206175	+	mRNA	NA	Gene marker model exists across gap in transcriptome data
FOCC011792-RA	lactase-phlorizin hydrolase-like	Scaffold158	470109	473960	+	mRNA	NA	NA
FOCC013466-RA	Lipase 3	Scaffold230	480803	488310	+	mRNA	NA	NA
FOCC004229-RA	Lipase 3	Scaffold28	1335383	1337826	-	mRNA	NA	Transcription start site modified
FOCC017593-RA	lipase 3-like	Scaffold2818	6331	9050	+	mRNA	NA	NA
FOCC017990-RA	Lipase 3-like	Scaffold5640	1028	4292	+	mRNA	NA	Predicted marker model was not available%2C thus gene model was generated from cufflink data. RNAseq data supports this gene model in WFT.
FOCC009449-RA	Lipase 3-like	Scaffold114	209713	217684	+	mRNA	NA	Gene model across a gap
FOCC003215-RA	Lipase 3-like partial	Scaffold20	1891681	1895316	-	mRNA	NA	NA
FOCC005515-RA	lysosomal alpha-glucosidase-like	Scaffold41	2164997	2169405	+	mRNA	NA	NA
FOCC004247-RA	medium-chain specific acyl-CoA dehydrogenase mitochondrial	Scaffold28	1669014	1671889	-	mRNA	NA	Modified transcription start site
FOCC018025-RA	myrosinase 1	Scaffold6058	1264	4830	-	mRNA	NA	NA
FOCC002741-RA	Myrosinase 1-like	Scaffold17	695674	702987	-	mRNA	NA	NA
FOCC001422-RA	Myrosinase 1-like	Scaffold8	3130456	3133172	-	mRNA	NA	Gene marker model exists across a gap
FOCC005998-RA	Pectate lyase-like	Scaffold47	1897082	1903762	+	mRNA	NA	NA
FOCC017675-RA	Pectate lyase-like	Scaffold3243	1260	5382	-	mRNA	NA	Gene model spans a gap in the assembly
FOCC017865-RA	Pectin lyase	Scaffold4236	1357	4322	+	mRNA	NA	NA
FOCC015606-RA	Pectin Lyase-like	Scaffold410	130499	136231	+	mRNA	NA	One exon at the 5' end was deleted because it did not change the transcript sequence expressed,Gene model spans a small gap in the assembly
FOCC008455-RA	proclotting enzyme-like	Scaffold90	237522	245321	-	mRNA	NA	Gene model across gap
FOCC001882-RA	Programmed Cell Death 6-Interacting Protein	Scaffold11	623974	630464	+	mRNA	NA	NA
FOCC006722-RA	putative salivary gland protein 22	Scaffold59	1522344	1523276	-	mRNA	NA	NA
FOCC008721-RA	Ras-related protein	Scaffold97	38325	41469	-	mRNA	NA	NA
FOCC003411-RA	Ras-relatein protein	Scaffold21	2105298	2109674	+	mRNA	NA	NA
FOCC007155-RA	regucalcin-like	Scaffold65	1070918	1082331	+	mRNA	NA	Gene model spans two gaps in the assembly.,I elected to opt for the est_gff:cufflink_i5k model with slight modifications (3' UTR region deleted) as it most agrees with the RNAseq data
FOCC002637-RA	regucalcin-like	Scaffold16	2107669	2109516	+	mRNA	NA	NA
FOCC003473-RA	Salivary lysozyme-like	Scaffold22	596660	598670	-	mRNA	NA	Modified exon boundaries
FOCC007464-RA	Salivary lysozyme-like	Scaffold70	439612	441799	-	mRNA	NA	Modified exon boundaries
FOCC005580-RA	Salivary lysozyme-like	Scaffold42	1711975	1724796	+	mRNA	NA	Gene model exists across gaps in the genome assembly
FOCC013457-RA	Serine Protease	Scaffold229	618131	626991	-	mRNA	NA	NA
FOCC013456-RA	Serine protease easter-like	Scaffold229	615192	617874	-	mRNA	NA	NA
FOCC013455-RA	Serine protease easter-like	Scaffold229	605418	614406	-	mRNA	NA	NA
FOCC001660-RA	serine protease persephone-like	Scaffold9	3158309	3172586	-	mRNA	NA	Gene model across two gaps in the trancriptome
FOCC001339-RA	serine protease persephone-like	Scaffold8	1011546	1019930	-	mRNA	NA	Gene marker model is across a gap
FOCC001341-RA	serine protease snake-like partial	Scaffold8	1030151	1031795	-	mRNA	NA	NA
FOCC001342-RA	serine protease snake-like partial	Scaffold8	1034656	1036083	-	mRNA	NA	NA
FOCC015771-RA	serine protease snake-like partial	Scaffold428	239860	243935	+	mRNA	NA	NA
FOCC001340-RA	serine protease snake-like partial	Scaffold8	1024322	1027574	-	mRNA	NA	Edited transcription start site
FOCC000330-RA	serine proteinase stubble	Scaffold2	3009052	3013787	+	mRNA	NA	NA
FOCC015772-RA	serine proteinase stubble partial	Scaffold428	241846	252852	-	mRNA	NA	NA
FOCC003819-RA	Short/branched chain specific acyl-CoA dehydrogenase mitochondrial	Scaffold24	1828719	1833359	+	mRNA	NA	Modified transcription start site
FOCC007013-RA	short-chain acyl-CoA dehydrogenase partial	Scaffold63	1215380	1216846	-	mRNA	NA	NA
FOCC008714-RA	snap_masked-Scaffold96-abinit-gene-5.4-mRNA-1	Scaffold96	548811	550688	+	mRNA	NA	NA
FOCC005418-RA	SRSF Protein kinase 3-like	Scaffold41	610906	617411	-	mRNA	NA	NA
FOCC015898-RA	Transducin beta-like protein 3	Scaffold440	161590	166965	-	mRNA	NA	NA
FOCC007870-RA	tryptase	Scaffold78	1297870	1298652	-	mRNA	NA	Cretaed model based on transcriptome of de novo assembly from RNAseq data
FOCC007900-RA	uridine 5'-monophosphate synthase	Scaffold79	293575	295795	+	mRNA	NA	NA
FOCC008634-RA	Very long-chain specific acyl-CoA dehydrogenase mitochondrial	Scaffold94	440223	443558	+	mRNA	NA	NA
FOCC017244-RA	Zinc finger protein homolog	Scaffold1522	14210	19019	+	mRNA	NA	NA
FOCC000178-RA	Non-lysosomal glucosylceramidase	Scaffold1	5032900	5038265	+	mRNA	NA	Annotation type: Approve an existing gene model
FOCC006840-RA	calcium-activated potassium channel slowpoke partial	Scaffold61	1204012	1217141	-	mRNA	NA	partial gene
FOCC006838-RA	calcium-activated potassium channel slowpoke partial	Scaffold61	1166864	1195903	-	mRNA	NA	partial gene
FOCC006841-RA	calcium-activated potassium channel slowpoke partial	Scaffold61	1228537	1230243	-	mRNA	NA	partial gene
FOCC004997-RA	Carboxypeptidase	Scaffold36	2139005	2151490	+	mRNA	NA	Annotation type: Modify an existing gene model,Annotation type: Change translation start site
FOCC005136-RA	Clathrin heavy chain	Scaffold38	792213	797851	-	mRNA	Chc	Approve exsiting model
FOCC002736-RA	Defensin	Scaffold17	472400	487273	+	mRNA	Def	Annotation type: Approve an existing gene model
FOCC017577-RA	Delta	Scaffold2730	2330	9646	+	mRNA	Dl	Annotation type: Modify an existing gene model,Annotation type: Change translation start site
FOCC001241-RA	Dynein heavy chain cytoplasmic	Scaffold7	2589455	2609584	-	mRNA	Dhc	Annotation type: Approve an existing gene model
FOCC011079-RA	FOCC011079-RA	Scaffold137	1165	62989	-	mRNA	NA	NA
FOCC000251-RA	Laccase-7-like	Scaffold2	1461324	1478903	+	mRNA	NA	Annotation type: Modify an existing gene model,Annotation type: Change translation start site
FOCC009128-RA	Lipase 1 precursor	Scaffold107	213013	218825	-	mRNA	Lip1	Annotation type: Approve an existing gene model
FOCC017442-RA	Lipase 4-like	Scaffold2230	10768	13443	-	mRNA	Lip4-like	Annotation type: Modify an existing gene model,Annotation type: Change translation start site
FOCC002167-RA	Lysosomal aspartic protease	Scaffold13	1392628	1396478	+	mRNA	Asp	Annotation type: Approve an existing gene model
FOCC006011-RA	Maltase	Scaffold47	2048090	2052674	-	mRNA	NA	Annotation type: Modify an existing gene model,Annotation type: Change translation start site
FOCC005313-RA	Na-K-Cl cotransporter-like	Scaffold40	333544	361379	-	mRNA	NA	Annotation type: Approve an existing gene model
FOCC009123-RA	Neutral and basic amino acid transport protein	Scaffold107	192357	195032	+	mRNA	NA	Annotation type: Approve an existing gene model
FOCC013284-RA	Niemann-Pick-C-1	Scaffold223	330254	357615	+	mRNA	NA	Annotation type: Modify an existing gene model,Annotation type: Change translation start site
FOCC001814-RA	Nodal modulator 2-like	Scaffold10	2931575	2958809	+	mRNA	NA	Result of: Merging of two or more gene models. Gene involved in merge: Focc TmpM002328-RA and FoccTmpM002329-RA
FOCC012621-RA	Notch	Scaffold187	668294	677991	-	mRNA	N	Annotation type: Modify an existing gene model,Annotation type: Change translation start site
FOCC015670-RA	Nuclear transcription factor Y subunit alpha	Scaffold418	116214	123057	-	mRNA	Nf-YA	Annotation type: Approve an existing gene model
FOCC009149-RA	Protein toll	Scaffold107	503042	507774	-	mRNA	Tl	Annotation type: Approve an existing gene model
FOCC008416-RA	Rab11	Scaffold88	1012979	1018804	-	mRNA	Rab11	Annotation type: Approve an existing gene model
FOCC004397-RA	ras-like protein 1	Scaffold30	404285	404857	+	mRNA	RLP	Annotation type: Approve an existing gene model
FOCC001740-RA	Regucalcin-like	Scaffold10	1414249	1416306	+	mRNA	NA	Annotation type: Approve an existing gene model
FOCC002148-RA	Relish	Scaffold13	925024	930433	+	mRNA	Rel	Annotation type: Modify an existing gene model
FOCC002636-RA	Sec61 alpha subunit	Scaffold16	2102037	2106230	-	mRNA	sec61alpha	Annotation type: Approve an existing gene model
FOCC008041-RA	Serine protease snake-like	Scaffold81	465143	472118	+	mRNA	NA	Annotation type: Approve an existing gene model
FOCC017978-RA	Serine protenase-like	Scaffold5596	2	5381	-	mRNA	SP	Annotation type: Modify an existing gene model,Annotation type: Change translation start site
FOCC007036-RA	Short/branched chain specific acyl-CoA dehydrogenase mitocondrial-like	Scaffold64	77274	81975	-	mRNA	NA	Annotation type: Modify an existing gene model,Annotation type: Change translation start site
FOCC007944-RA	Soluble calcium- activated nucleotidase 1	Scaffold79	1008637	1010009	+	mRNA	NA	Annotation type: Approve an existing gene model
FOCC014404-RA	Spatzle	Scaffold296	159604	170819	+	mRNA	Spz	Annotation type: Modify an existing gene model,Annotation type: Change translation start site
FOCC003437-RA	Toll-6	Scaffold21	3062272	3066279	+	mRNA	Toll-6	Annotation type: Approve an existing gene model
FOCC002536-RA	Toll-7	Scaffold15	2663350	2667570	+	mRNA	Toll-7	Annotation type: Approve an existing gene model
FOCC005827-RA	ABC transporter subfamily G member 04 - part 2 of 2	Scaffold45	1440456	1440800	+	mRNA	FoABCG-04	Part 1 of ABC transporter subfamily G member 04 is located on Scaffold 45%2C 1455085-1457959
FOCC005829-RA	ABC transporter subfamily G member 04 - part 1 of 2	Scaffold45	1455085	1457959	+	mRNA	FoABCG-04	Part 2 of ABC transporter subfamily G member 04 is located on Scaffold 45%2C 1440456-1440800
FOCC013324-RA	ABC transporter subfamily G member 10 - part 2 of 2	Scaffold225	311203	311788	+	mRNA	FoABCG-10	if merged model complete,Part 1 of ABC transporter subfamily G member 10 is located on Scaffold 225: 324450-326495
FOCC013326-RA	ABC transporter subfamily G member 10 - part 1 of 2	Scaffold225	324450	326495	+	mRNA	FoABCG-10	Part 2 of ABC transporter subfamily G member 10 is located on Scaffold 225%2C311203-311788
FOCC007144-RA	ABC-transporter subfamily A member 01	Scaffold65	596333	613225	-	mRNA	FoABCA-01	NA
FOCC011673-RA	ABC-transporter subfamily A member 02	Scaffold156	25093	39706	-	mRNA	FoABCA-02	NA
FOCC017862-RA	ABC-transporter subfamily A member 03	Scaffold4201	4340	13895	-	mRNA	FoABCA-03	NA
FOCC016209-RA	ABC-transporter subfamily A member 04 incomplete	Scaffold498	2330	13848	+	mRNA	FoABCA-04	model incomplete%2C gap
FOCC013737-RA	ABC-transporter subfamily B member 01	Scaffold247	188801	196606	-	mRNA	FoABCB-01	NA
FOCC004636-RA	ABC-transporter subfamily B member 02	Scaffold32	1161980	1165323	+	mRNA	FoABCB-02	NA
FOCC014382-RA	ABC-transporter subfamily B member 03	Scaffold294	325404	329876	+	mRNA	FoABCB-03	NA
FOCC015547-RA	ABC-transporter subfamily B member 04 incomplete	Scaffold402	145802	154631	+	mRNA	FoABCB-04	model incomplete%2C gap
FOCC016317-RA	ABC-transporter subfamily B member 05	Scaffold531	91427	94858	+	mRNA	FoABCB-05	NA
FOCC001416-RA	ABC-transporter subfamily C member 01	Scaffold8	3070398	3086585	+	mRNA	FoABCC-01	NA
FOCC001455-RA	ABC-transporter subfamily C member 02	Scaffold9	165076	183127	-	mRNA	FoABCC-02	model incomplete%2C gap,merged 2 models
FOCC002134-RA	ABC-transporter subfamily C member 03	Scaffold13	778720	784056	-	mRNA	FoABCC-03	NA
FOCC005237-RA	ABC-transporter subfamily C member 04	Scaffold39	1024085	1032848	-	mRNA	FoABCC-04	NA
FOCC005902-RA	ABC-transporter subfamily C member 05	Scaffold46	1757209	1763274	+	mRNA	FoABCC-05	NA
FOCC007017-RA	ABC-transporter subfamily C member 06	Scaffold63	1278995	1296250	-	mRNA	FoABCC-06	merged 2 models,model incomplete
FOCC008831-RA	ABC-transporter subfamily C member 07	Scaffold99	37148	76646	-	mRNA	FoABCC-07	merged 3 models,model incomplete%2C gap
FOCC009322-RA	ABC-transporter subfamily C member 08	Scaffold111	170416	179483	-	mRNA	FoABCC-08	NA
FOCC010845-RA	ABC-transporter subfamily C member 09	Scaffold126	90274	97404	-	mRNA	FoABCC-09	NA
FOCC011385-RA	ABC-transporter subfamily C member 10	Scaffold147	384220	397447	+	mRNA	FoABCC-10	NA
FOCC012536-RA	ABC-transporter subfamily C member 11 incomplete	Scaffold184	627702	631097	-	mRNA	FoABCC-11	model incomplete%2C gap
FOCC013018-RA	ABC-transporter subfamily C member 12 incomplete	Scaffold209	455579	467386	-	mRNA	FoABCC-12	model incomplete%2C gap
FOCC015467-RA	ABC-transporter subfamily C member 13 incomplete	Scaffold395	174508	175992	+	mRNA	FoABCC-13	model incomplete%2C end of scaffold
FOCC016218-RA	ABC-transporter subfamily C member 14 incomplete	Scaffold500	9605	14966	-	mRNA	FoABCC-14	model incomplete%2C gap
FOCC016913-RA	ABC-transporter subfamily C member 15 incomplete	Scaffold815	6775	7476	-	mRNA	FoABCC-15	model incomplete%2C gap
FOCC017322-RA	ABC-transporter subfamily C member 16 incomplete	Scaffold1773	9362	10859	+	mRNA	FoABCC-16	model incomplete%2C gap
FOCC018003-RA	ABC-transporter subfamily C member 17 incomplete	Scaffold5776	105	1469	-	mRNA	FoABCC-17	model incomplete%2C end of scaffold
FOCC018021-RA	ABC-transporter subfamily C member 18 incomplete	Scaffold6003	122	6913	-	mRNA	FoABCC-18	model incomplete%2C end of scaffold
FOCC018032-RA	ABC-transporter subfamily C member 19 incomplete	Scaffold6161	286	1238	+	mRNA	FoABCC-19	model incomplete%2C end of scaffold
FOCC013548-RA	ABC-transporter subfamily D member 01	Scaffold236	336297	346155	-	mRNA	FoABCD-01	NA
FOCC016764-RA	ABC-transporter subfamily D member 02	Scaffold679	13252	53370	+	mRNA	FoABCD-02	merged 3 models
FOCC011297-RA	ABC-transporter subfamily E member 01	Scaffold144	742080	744865	-	mRNA	FoABCE-01	NA
FOCC011208-RA	ABC-transporter subfamily F member 01 incomplete	Scaffold142	133288	152147	+	mRNA	FoABCF-01	merged 2 models,model incomplete%2C gap
FOCC011425-RA	ABC-transporter subfamily F member 02	Scaffold148	546795	551136	-	mRNA	FoABCF-02	NA
FOCC014962-RA	ABC-transporter subfamily F member 03	Scaffold334	220557	225168	-	mRNA	FoABCF-03	NA
FOCC002628-RA	ABC-transporter subfamily G member 01 incomplete	Scaffold16	2028735	2041567	+	mRNA	FoABCG-01	model incomplete%2C gap
FOCC005210-RA	ABC-transporter subfamily G member 02 incomplete	Scaffold39	447399	477518	+	mRNA	FoABCG-02	model incomplete%2C gap
FOCC005212-RA	ABC-transporter subfamily G member 03	Scaffold39	507950	528410	+	mRNA	FoABCG-03	NA
FOCC008280-RA	ABC-transporter subfamily G member 05	Scaffold85	735607	743999	-	mRNA	FoABCG-05	NA
FOCC008564-RA	ABC-transporter subfamily G member 06	Scaffold92	738441	861456	-	mRNA	FoABCG-06	NA
FOCC009541-RA	ABC-transporter subfamily G member 07 incomplete	Scaffold116	305102	309172	-	mRNA	FoABCG-07	model incomplete%2C gap
FOCC012413-RA	ABC-transporter subfamily G member 08 incomplete	Scaffold180	233786	244699	+	mRNA	FoABCG-08	merged 2 models,model incomplete%2C gap
FOCC013322-RA	ABC-transporter subfamily G member 09 incomplete	Scaffold225	287658	308411	+	mRNA	FoABCG-09	model incomplete%2C gap
FOCC013645-RA	ABC-transporter subfamily G member 11 incomplete	Scaffold240	338061	343772	-	mRNA	FoABCG-11	model incomplete%2C gap
FOCC013646-RA	ABC-transporter subfamily G member 12	Scaffold240	359851	364708	+	mRNA	FoABCG-12	NA
FOCC014065-RA	ABC-transporter subfamily G member 13	Scaffold270	231519	235155	+	mRNA	FoABCG-13	NA
FOCC014066-RA	ABC-transporter subfamily G member 14 incomplete	Scaffold270	237387	239074	-	mRNA	FoABCG-14	model incomplete%2C gap
FOCC016461-RA	ABC-transporter subfamily G member 15 incomplete	Scaffold560	146665	156054	+	mRNA	FoABCG-15	model incomplete%2C end of scaffold
FOCC016675-RA	ABC-transporter subfamily G member 16	Scaffold648	79578	84904	-	mRNA	FoABCG-16	model incomplete%2C end of scaffold
FOCC016915-RA	ABC-transporter subfamily G member 17 incomplete	Scaffold817	21801	21898	+	mRNA	FoABCG-17	model incomplete%2C gap
FOCC017078-RA	ABC-transporter subfamily G member 18 incomplete	Scaffold1073	383	2419	-	mRNA	FoABCG-18	NA
FOCC017760-RA	ABC-transporter subfamily G member 19 incomplete	Scaffold3679	9481	13770	-	mRNA	FoABCG-19	model incomplete%2C end of scaffold
FOCC017904-RA	ABC-transporter subfamily G member 20 incomplete	Scaffold4684	1682	4339	-	mRNA	FoABCG-20	model incomplete%2C end of scaffold
FOCC017946-RA	ABC-transporter subfamily G member 21	Scaffold5273	2244	5807	+	mRNA	FoABCG-21	NA
FOCC018010-RA	ABC-transporter subfamily G member 22 incomplete	Scaffold5905	329	4756	+	mRNA	FoABCG-22	model incomplete%2C end of scaffold
FOCC001303-RA	ABC-transporter subfamily H member 01	Scaffold8	16012	23303	+	mRNA	FoABCH-01	NA
FOCC004633-RA	ABC-transporter subfamily H member 02 incomplete	Scaffold32	645947	647716	+	mRNA	FoABCH-02	model incomplete%2C gap
FOCC004973-RA	ABC-transporter subfamily H member 03	Scaffold36	1897542	1901170	+	mRNA	FoABCH-03	NA
FOCC005004-RA	ABC-transporter subfamily H member 04 incomplete	Scaffold36	2431179	2436003	-	mRNA	FoABCH-04	model incomplete%2C gap
FOCC008521-RA	ABC-transporter subfamily H member 05 incomplete	Scaffold91	1005347	1008073	-	mRNA	FoABCH-05	model incomplete%2C gap
FOCC014285-RA	ABC-transporter subfamily H member 07 incomplete	Scaffold288	166356	180700	+	mRNA	FoABCH-07	model incomplete%2C gap
FOCC017205-RA	ABC-transporter subfamily H member 08	Scaffold1378	388	4054	-	mRNA	FoABCH-08	model incomplete%2C end of scaffold
FOCC017248-RA	ABC-transporter subfamily H member 09	Scaffold1526	2	6515	-	mRNA	FoABCH-09	NA
FOCC017681-RA	ABC-transporter subfamily H member 10 incomplete	Scaffold3270	6237	9122	+	mRNA	FoABCH-10	model incomplete%2C end of scaffold
FOCC017809-RA	ABC-transporter subfamily H member 11	Scaffold3930	7750	13453	-	mRNA	FoABCH-11	NA
FOCC017939-RA	ABC-transporter subfamily H member 12 incomplete	Scaffold5118	124	1517	+	mRNA	FoABCH-12	model incomplete%2C end of scaffold
FOCC018026-RA	ABC-transporter subfamily H member 13	Scaffold6063	1516	5481	+	mRNA	FoABCH-13	model incomplete%2C end of scaffold
FOCC005718-RA	Acetylcholinesterase 2/Carboxyl/Cholinesterase 28 incomplete	Scaffold44	980928	1003013	-	mRNA	FoCCE-28/AChE 2	merged 2 models,model incomplete%2C gap
FOCC000616-RA	Carboxyl/Cholinesterase 01 incomplete	Scaffold4	869422	873407	+	mRNA	FoCCE-01	model incomplete
FOCC000618-RA	Carboxyl/Cholinesterase 02 incomplete	Scaffold4	880128	883775	+	mRNA	FoCCE-02	merged two models,model incomplete%2C GAP
FOCC000643-RA	Carboxyl/Cholinesterase 03	Scaffold4	1184301	1196709	-	mRNA	FoCCE-03	NA
FOCC000925-RA	Carboxyl/Cholinesterase 04 neuroligin incomplete	Scaffold5	3240951	3388874	-	mRNA	FoCCE-04	merged 3 models,model incomplete%2C gap
FOCC001684-RA	Carboxyl/Cholinesterase 06 neuroligin incomplete	Scaffold10	236151	373519	+	mRNA	FoCCE-06	merged 3 models,model incomplete
FOCC001718-RA	Carboxyl/Cholinesterase 07 incomplete	Scaffold10	1096840	1099712	+	mRNA	FoCCE-07	model incomplete
FOCC001884-RA	Carboxyl/Cholinesterase 08	Scaffold11	656694	665481	-	mRNA	FoCCE-08	NA
FOCC001956-RA	Carboxyl/Cholinesterase 09	Scaffold11	2220602	2227485	-	mRNA	FoCCE-09	NA
FOCC002062-RA	Carboxyl/Cholinesterase 10 incomplete	Scaffold12	2143032	2156440	+	mRNA	FoCCE-10	model incomplete
FOCC002073-RA	Carboxyl/Cholinesterase 11 incomplete	Scaffold12	2341166	2353409	+	mRNA	FoCCE-11	model incomplete%2C gap
FOCC002179-RA	Carboxyl/Cholinesterase 12 gliotactin	Scaffold13	1501902	1517963	+	mRNA	FoCCE-12	NA
FOCC002218-RA	Carboxyl/Cholinesterase 13 neuroligin incomplete	Scaffold13	2209917	2282575	+	mRNA	FoCCE-13	merged 2 models,model incomplete
FOCC002427-RA	Carboxyl/Cholinesterase 15 incomplete	Scaffold14	2548343	2674808	-	mRNA	FoCCE-15	merged 2 models,model incomplete
FOCC002790-RA	Carboxyl/Cholinesterase 16	Scaffold17	1396143	1399132	+	mRNA	FoCCE-16	NA
FOCC002791-RA	Carboxyl/Cholinesterase 17	Scaffold17	1399327	1402233	-	mRNA	FoCCE-17	NA
FOCC002792-RA	Carboxyl/Cholinesterase 18	Scaffold17	1402849	1407416	+	mRNA	FoCCE-18	NA
FOCC003209-RA	Carboxyl/Cholinesterase 19 incomplete	Scaffold20	1697577	1784815	-	mRNA	FoCCE-19	merged 3 models,model incomplete%2C gap
FOCC003275-RA	Carboxyl/Cholinesterase 20	Scaffold20	2960653	2963741	+	mRNA	FoCCE-20	NA
FOCC004318-RA	Carboxyl/Cholinesterase 21	Scaffold29	486860	491287	-	mRNA	FoCCE-21	NA
FOCC004319-RA	Carboxyl/Cholinesterase 22	Scaffold29	504843	507947	-	mRNA	FoCCE-22	NA
FOCC004325-RA	Carboxyl/Cholinesterase 23	Scaffold29	679723	683440	-	mRNA	FoCCE-23	NA
FOCC004326-RA	Carboxyl/Cholinesterase 24	Scaffold29	691924	696557	-	mRNA	FoCCE-24	NA
FOCC004547-RA	Carboxyl/Cholinesterase 25 neuroligin incomplete	Scaffold31	1619997	1738856	+	mRNA	FoCCE-25	model incomplete
FOCC004653-RA	Carboxyl/Cholinesterase 26 incomplete	Scaffold32	1709018	1715471	+	mRNA	FoCCE-26	model incomplete%2C gap
FOCC004673-RA	Carboxyl/Cholinesterase 27	Scaffold32	1985295	1990139	-	mRNA	FoCCE-27	NA
FOCC006615-RA	Carboxyl/Cholinesterase 29 incomplete	Scaffold58	165935	168221	-	mRNA	FoCCE-29	model incomplete%2C gap
FOCC007232-RA	Carboxyl/Cholinesterase 30	Scaffold66	1405292	1410749	-	mRNA	FoCCE-30	NA
FOCC008204-RA	Carboxyl/Cholinesterase 31	Scaffold84	396133	402812	+	mRNA	FoCCE-31	NA
FOCC008807-RA	Carboxyl/Cholinesterase 32	Scaffold98	454968	460467	-	mRNA	FoCCE-32	NA
FOCC008946-RA	Carboxyl/Cholinesterase 33	Scaffold101	915338	920026	+	mRNA	FoCCE-33	NA
FOCC009486-RA	Carboxyl/Cholinesterase 34 neurotactin	Scaffold115	159535	166436	+	mRNA	FoCCE-34	NA
FOCC010978-RA	Carboxyl/Cholinesterase 35	Scaffold131	818808	822770	+	mRNA	FoCCE-35	NA
FOCC011220-RA	Carboxyl/Cholinesterase 36	Scaffold142	420659	425079	+	mRNA	FoCCE-36	NA
FOCC011934-RA	Carboxyl/Cholinesterase 37 incomplete	Scaffold163	277099	302245	+	mRNA	FoCCE-37	merged 2 models,model incomplete%2C gap
FOCC012097-RA	Carboxyl/Cholinesterase 38	Scaffold168	793074	800475	-	mRNA	FoCCE-38	NA
FOCC012155-RA	Carboxyl/Cholinesterase 39 incomplete	Scaffold170	130514	220173	+	mRNA	FoCCE-39	merged 3 models,model incomplete%2C gap
FOCC012389-RA	Carboxyl/Cholinesterase 40 incomplete	Scaffold179	84940	133910	-	mRNA	FoCCE-40	model incomplete%2C gap
FOCC012750-RA	Carboxyl/Cholinesterase 41	Scaffold196	79268	86696	+	mRNA	FoCCE-41	NA
FOCC012993-RA	Carboxyl/Cholinesterase 42 incomplete	Scaffold208	271259	284030	-	mRNA	FoCCE-42	model incomplete%2C gap
FOCC013043-RA	Carboxyl/Cholinesterase 43	Scaffold210	563771	566744	-	mRNA	FoCCE-43	NA
FOCC013097-RA	Carboxyl/Cholinesterase 44 incomplete	Scaffold212	560709	573583	+	mRNA	FoCCE-44	model incomplete%2C gap
FOCC013569-RA	Carboxyl/Cholinesterase 45	Scaffold237	159487	163682	-	mRNA	FoCCE-45	NA
FOCC013892-RA	Carboxyl/Cholinesterase 46	Scaffold257	137275	179136	+	mRNA	FoCCE-46	NA
FOCC014529-RA	Carboxyl/Cholinesterase 47	Scaffold304	174816	178057	+	mRNA	FoCCE-47	merged 2 models,model incomplete%2C gap
FOCC014587-RA	Carboxyl/Cholinesterase 48 incomplete	Scaffold308	6768	6952	+	mRNA	FoCCE-48	model incomplete%2C gap
FOCC014697-RA	Carboxyl/Cholinesterase 49	Scaffold317	110567	117870	-	mRNA	FoCCE-49	NA
FOCC014700-RA	Carboxyl/Cholinesterase 50 incomplete	Scaffold317	169105	185338	+	mRNA	FoCCE-50	model incomplete%2C gap
FOCC015054-RA	Carboxyl/Cholinesterase 51 incomplete	Scaffold341	250453	252540	+	mRNA	FoCCE-51	model incomplete%2C gap
FOCC015055-RA	Carboxyl/Cholinesterase 52 incomplete	Scaffold341	258436	259899	+	mRNA	FoCCE-52	model incomplete
FOCC015438-RA	Carboxyl/Cholinesterase 53 incomplete	Scaffold391	50857	58680	+	mRNA	FoCCE-53	model incomplete%2C gap,probably fragment of complete FoCCE-57/AChE 1
FOCC016295-RA	Carboxyl/Cholinesterase 54 incomplete	Scaffold525	103348	104035	+	mRNA	FoCCE-54	model incomplete%2C gap
FOCC016599-RA	Carboxyl/Cholinesterase 55 incomplete	Scaffold617	33974	39639	-	mRNA	FoCCE-55	model incomplete%2C gap
FOCC017164-RA	Carboxyl/Cholinesterase 56 neuroligin incomplete	Scaffold1245	10696	15989	+	mRNA	FoCCE-56	model incomplete%2C gap%2C end of scaffold,may be a part of FoCCE-04
FOCC017574-RA	Carboxyl/Cholinesterase 58	Scaffold2726	4511	9347	-	mRNA	FoCCE-58	NA
FOCC017591-RA	Carboxyl/Cholinesterase 59 incomplete	Scaffold2796	4554	4714	+	mRNA	FoCCE-59	model incomplete%2C gap%2C end of scaffold,part of FoCCE-28%2C AChE2
FOCC017691-RA	Carboxyl/Cholinesterase 60 incomplete	Scaffold3321	98	1794	-	mRNA	FoCCE-60	model incomplete%2C gap%2C end of scaffold
FOCC017779-RA	Carboxyl/Cholinesterase 61 incomplete	Scaffold3767	1560	2387	-	mRNA	FoCCE-61	model incomplete%2C gap
FOCC017837-RA	Carboxyl/Cholinesterase 62	Scaffold4027	88	6355	-	mRNA	FoCCE-62	NA
FOCC017894-RA	Carboxyl/Cholinesterase 63 incomplete	Scaffold4587	721	3109	+	mRNA	FoCCE-63	model incomplete%2C end of scaffold
FOCC017916-RA	Carboxyl/Cholinesterase 64 incomplete	Scaffold4823	434	2065	-	mRNA	FoCCE-64	model incomplete%2C end of scaffold
FOCC017949-RA	Carboxyl/Cholinesterase 65	Scaffold5298	2	2668	-	mRNA	FoCCE-65	NA
FOCC018014-RA	Carboxyl/Cholinesterase 66	Scaffold5936	96	2873	-	mRNA	FoCCE-66	NA
FOCC013118-RA	26S proteasome non-ATPase regulatory subunit 5	Scaffold213	252143	254884	+	mRNA	NA	NA
FOCC007957-RA	46 kDa FK506-binding nuclear protein	Scaffold79	1136958	1140859	+	mRNA	NA	NA
FOCC016219-RA	70 kDa heat shock protein	Scaffold500	72464	74114	+	mRNA	NA	NA
FOCC001194-RA	autophagy-related protein 101-like isoform 1	Scaffold7	1449802	1453529	+	mRNA	NA	NA
FOCC002316-RA	Autophagy-related protein 13-like	Scaffold14	1037632	1042601	-	mRNA	NA	NA
FOCC004667-RA	Autophagy-related protein 3	Scaffold32	1949526	1951526	+	mRNA	NA	NA
FOCC002876-RA	Autophagy-related protein 9A-like	Scaffold18	483829	488463	+	mRNA	NA	NA
FOCC006905-RA	beclin 1-associated autophagy-related key regulator-like	Scaffold62	818509	821145	+	mRNA	NA	NA
FOCC002287-RA	Beclin-1-like protein	Scaffold14	657154	659322	+	mRNA	NA	NA
FOCC010858-RA	cysteine protease ATG4	Scaffold126	501487	503900	+	mRNA	NA	NA
FOCC002872-RA	gamma-aminobutyric acid receptor-associated protein	Scaffold18	441036	443402	+	mRNA	NA	NA
FOCC001878-RA	heat shock cognate 70-2 protein	Scaffold11	608118	611827	+	mRNA	NA	NA
FOCC015727-RA	heat shock cognate 70-5 protein	Scaffold424	93569	99587	+	mRNA	NA	NA
FOCC004985-RA	Heat shock protein 60	Scaffold36	1994568	2000383	+	mRNA	Hsp60	NA
FOCC012308-RA	heat shock protein 70kDa	Scaffold176	222183	224198	-	mRNA	NA	NA
FOCC001858-RA	heat shock protein 90	Scaffold11	343696	346457	-	mRNA	Hsp90	NA
FOCC004158-RA	Heat shock protein Hsp16-1 putative	Scaffold28	119318	120377	-	mRNA	NA	NA
FOCC010867-RA	partial putative heat shock factor	Scaffold126	702245	710738	+	mRNA	NA	NA
FOCC008073-RA	Phosphatidylinositol 3-kinase catalytic subunit type 3	Scaffold82	51924	57220	+	mRNA	NA	NA
FOCC004474-RA	PREDICTED: autophagy-related protein 2 homolog B	Scaffold30	1893546	1905435	-	mRNA	NA	NA
FOCC000022-RA	PREDICTED: heat shock 70 kDa protein cognate 4	Scaffold1	639637	643112	-	mRNA	NA	NA
FOCC005219-RA	PREDICTED: heat shock protein beta-1 isoform X2	Scaffold39	564626	572778	-	mRNA	NA	NA
FOCC003040-RA	putative heat shock protein	Scaffold19	1253036	1258608	-	mRNA	NA	NA
FOCC014190-RA	putative inhibitor of apoptosis	Scaffold281	32571	35150	-	mRNA	NA	NA
FOCC000375-RA	Serine/threonine-protein kinase unc-51	Scaffold2	3633363	3640618	-	mRNA	NA	NA
FOCC002893-RA	Argonaute 1	Scaffold18	1274794	1291880	-	mRNA	AGO1	Focc TmpM004470-RA and Focc TmpM004471-RA were merged together
FOCC006363-RA	Argonaute-2	Scaffold53	1085697	1090686	-	mRNA	AGO2	Model maintained (FoccTmpM006936-RA)
FOCC000642-RA	Argonaute3	Scaffold4	1177803	1184860	+	mRNA	AGO3	Model maintained (FoccTmpM001506-RA)
FOCC002176-RA	Arsenite Resistance Protein 2	Scaffold13	1480546	1487600	+	mRNA	Ars2	Model maintained (FoccTmpA003817-RA)
FOCC012593-RA	ATP-dependent RNA helicase	Scaffold187	134695	142640	-	mRNA	bel	5' end trimmed
FOCC009555-RA	Aubergine	Scaffold116	599527	605448	+	mRNA	aub	Model maintained (1:CUFF.2215.1). It however lacks the stop codon
FOCC005195-RA	DGCR8	Scaffold39	131806	135583	+	mRNA	Pasha	model maintained (FoccTmpM005654-RA)
FOCC001812-RA	Dicer 1	Scaffold10	2904112	2917069	+	mRNA	Dcr-1	Model maintained (FoccTmpM002326-RA)
FOCC004118-RA	Dicer 2	Scaffold27	1859731	1868407	+	mRNA	Dcr-2	model maintained
FOCC003941-RA	Drosha	Scaffold25	2497592	2516154	-	mRNA	drosha	model maintained
FOCC002731-RA	Egg head	Scaffold17	335269	379599	+	mRNA	egh	FocTmpA003123-RA was merged with Focc TmpA003125-RA
FOCC000191-RA	FOCC000191-RA	Scaffold1	5247876	5255925	-	mRNA	XPO5	NA
FOCC012561-RA	Fragile X Mental Retardation syndrome-related protein 1	Scaffold185	378953	387567	-	mRNA	Fmr1	model maintained (1:CUFF.7292.3)
FOCC014210-RA	Gawky	Scaffold282	230225	253696	-	mRNA	gw	model maintained
FOCC005932-RA	Hua Enhancer 1	Scaffold47	461893	469173	-	mRNA	Hen 1	5' end shortened
FOCC001332-RA	Maelstrom	Scaffold8	725615	729895	-	mRNA	Mael	Model maintained (FoccTmpM002992-RA)
FOCC008852-RA	Protein arginine N-methyltransferase 5-like	Scaffold99	579483	583188	+	mRNA	PRMT5	5'end extended
FOCC012203-RA	Staufen	Scaffold171	544740	549651	+	mRNA	stau	Model maintained (1:CUFF.6568.1)
FOCC010769-RA	Systemic RNA interference defective protein 1	Scaffold124	287889	292087	-	mRNA	sid 1	5' end trimmed
FOCC001410-RA	Translin	Scaffold8	2995906	2997925	-	mRNA	trsn	model maintained (FoccTmpM003069-RA)
FOCC007799-RA	Venom serine carboxypeptidase	Scaffold78	65518	67927	+	mRNA	CG4572	5' end shortened
FOCC015756-RA	Adipokinetic hormone	Scaffold428	132845	135371	+	mRNA	NA	Translation initiation site is modified to MAAMQFSSRVVRVVASVLLVLCATCATLVTA...
FOCC007883-RA	Allatostain CC2	Scaffold79	72177	106523	-	mRNA	Ast-CC2	NA
FOCC003222-RA	Allatostatin B-like	Scaffold20	1930356	1935281	-	mRNA	Allatostatin B-like	NA
FOCC007940-RA	Allatostatin C	Scaffold79	937676	938133	-	mRNA	Allatostatin C	NA
FOCC007885-RA	Allatostatin CC1	Scaffold79	124519	139400	+	mRNA	Allatostatin CC1	NA
FOCC012125-RA	Allatotropin	Scaffold169	266170	270346	-	mRNA	AT	NA
FOCC005961-RA	Bursicon alpha	Scaffold47	796652	797423	+	mRNA	Bur-alpha	NA
FOCC005960-RA	Bursicon-beta	Scaffold47	793480	795253	+	mRNA	Bur-beta	NA
FOCC008646-RA	Calcitonin-like Diuretic hormone	Scaffold94	711803	726819	-	mRNA	CT-DH	NA
FOCC013436-RA	CAPA/Pyrokinin-a	Scaffold229	71274	101627	+	mRNA	NA	Alternative splicing by skipping exon in the ?╟úa?╟Ñ form.,Prediction based on the De novo transcriptome assembly
FOCC013436-RB	CAPA/Pyrokinin-b	Scaffold229	71274	101627	+	mRNA	Cap2b	Prediction based on the De novo transcriptome assembly.,Alternative splicing by skipping exon in the ?╟úa?╟Ñ form.
FOCC011865-RA	CCHamide-1	Scaffold161	115831	121081	+	mRNA	CCHamide-1	NA
FOCC006151-RA	CCHamide-2	Scaffold50	1408772	1421414	+	mRNA	CCHa-2	NA
FOCC007881-RA	CNMamide	Scaffold79	46671	57972	-	mRNA	CNMa	NA
FOCC012337-RA	Corazonin	Scaffold177	458788	460589	-	mRNA	CRZ	N-terminal translation initiation site is modified for the best signal peptide.
FOCC012597-RA	Corticotropin releasing-factor (CRF)-related diuretic hormone	Scaffold187	231574	266943	+	mRNA	CRF-DH	NA
FOCC001481-RA	Crustacean cardioactive peptide	Scaffold9	524726	526408	+	mRNA	CCAP	NA
FOCC005837-RA	Ecdysis triggering hormone	Scaffold45	1767431	1770843	-	mRNA	ETH	N-terminal is modified based on the De Novo transcriptome assembly
FOCC012537-RA	Eclosion hormone	Scaffold184	657016	658055	+	mRNA	EH	NA
FOCC008053-RA	Elevenin	Scaffold81	705604	715466	-	mRNA	Elevenin	ORF is reconstructed for a different frame.
FOCC014780-RA	FMRFamide	Scaffold322	444	24243	-	mRNA	FMRFa	5 prime UTR may have alternative transcription initiation sites based on the cufflink data.,Splicing donor modified for canonical splicing donor.
FOCC003213-RA	FOCC003213-RA	Scaffold20	1838002	1876167	+	mRNA	AstA	NA
FOCC014497-RA	Glycoprotein hormone alpha2	Scaffold303	56967	57504	+	mRNA	GPA2	5 prime UTR is added based on the cufflink data.
FOCC014499-RA	Glycoprotein hormone beta5	Scaffold303	79067	84940	-	mRNA	GPB5	The reading frame is changed from the model.
FOCC004622-RA	Insect oxytocin/vasopressin-like peptide	Scaffold32	522296	523247	-	mRNA	AVPL inotocin	NA
FOCC017573-RA	Insulin like peptide 1	Scaffold2726	3947	5330	+	mRNA	ILP1	The ORF is modified from the model.
FOCC014460-RA	Insulin like peptide 2	Scaffold300	82063	82238	+	mRNA	ILP2	NA
FOCC009477-RA	Insulin like peptide 3	Scaffold114	944598	949026	-	mRNA	ILP3	NA
FOCC001254-RA	Ion transport peptide	Scaffold7	2804469	2848667	-	mRNA	ITP	NA
FOCC000234-RA	Kinin	Scaffold2	1136670	1159319	-	mRNA	Kinin	Modified based on the De Novo transcriptome assembly.
FOCC016996-RA	Myoinihitory peptide_partial C-term	Scaffold913	9834	14213	+	mRNA	MIP AstB	Putative full length sequence is MRWLALWAVASFTLQGFCLATDDTSSSAHDVVAPEDANHQLVELTDLDEDKRTWSQYQPGWGKRSWDAMGGGWGKRAGSDEVEQEEGEEEEEEDADVDKRGWNNMAGGFGKRGWNNMAGGFGKRGWNNMAGGFGKRGWNNMAGGFGKRGWNNMAGGFGKRGWNNMNGGFGKRAWDNMAGGFGKRGWDSMAGGFGKRGWDSMSGGFGKRAWDNMAGGFGKRGWDSMNGGFGKRSWDSMAGGFGKRAWDKMAGGFGKRGWDSMNSGFGKRSWDSMNSGFGKRAWDNMAGGFGKRGWDSMNSGFGKRSWDSMNSGFGKRAWDKMAGGFGKRSWDSMNSGFGKRAWDSMNGGFGKRGWDSMNSGFGKRGW…
FOCC003221-RA	Myoinihitory peptide_partial N-term	Scaffold20	1928796	1928922	-	mRNA	NA	NA
FOCC002514-RA	Myosuppressin	Scaffold15	2055095	2067208	+	mRNA	NA	ORF is modified.
FOCC009331-RA	Neuroparsin 1	Scaffold111	373629	373959	+	mRNA	NA	NA
FOCC003201-RA	Neuroparsin 2	Scaffold20	1566842	1569967	+	mRNA	NA	NA
FOCC001380-RA	Neuropeptide F	Scaffold8	2034482	2046868	-	mRNA	NPF	NA
FOCC005343-RA	Neuropeptide-like precursor 1	Scaffold40	1294914	1296442	-	mRNA	NPL1	NA
FOCC012412-RB	Orcokinin-A	Scaffold180	152977	193233	+	mRNA	NA	NA
FOCC012412-RA	Orcokinin-B	Scaffold180	152977	189170	+	mRNA	NA	NA
FOCC008512-RA	Pigment dispersing factor	Scaffold91	798493	799390	+	mRNA	PDF	NA
FOCC008199-RA	Proctolin	Scaffold84	330867	370507	-	mRNA	Proctolin	NA
FOCC004416-RA	Prothoracicotropic hormone	Scaffold30	877593	878418	-	mRNA	PTTH	NA
FOCC012531-RA	Pyrokinin_partial_C-term	Scaffold184	589238	590042	-	mRNA	NA	NA
FOCC012529-RA	Pyrokinin_Partial_N-term	Scaffold184	576525	576872	-	mRNA	NA	NA
FOCC014980-RA	RYamide partial_C-terminal	Scaffold336	235990	238641	+	mRNA	RYamide	NA
FOCC016935-RA	RYamide_N-terminal	Scaffold858	19541	19640	+	mRNA	NA	NA
FOCC005838-RA	SIFamide	Scaffold45	1771911	1780164	-	mRNA	SIFamide	NA
FOCC008999-RA	Sulfakinin	Scaffold103	830859	834050	+	mRNA	Sk	NA
FOCC008324-RA	Tachykinin-related peptide	Scaffold87	88831	125883	-	mRNA	TRP	NA
FOCC007867-RA	Trissin	Scaffold78	1276112	1280351	-	mRNA	NA	NA

## Sheet: S4. OGSv1.0 incomplete or split
Table S.4. List of OGSv.1 transcript models with curation notes for split, partial or incomplete models
FOCC OGS Transcript ID	Name	Scaffold Number	transcript_comments
FOCC005827-RA	ABC transporter subfamily G member 04 - part 2 of 2	Scaffold45	Part 1 of ABC transporter subfamily G member 04 is located on Scaffold 45 1455085-1457959
FOCC005829-RA	ABC transporter subfamily G member 04 - part 1 of 2	Scaffold45	Part 2 of ABC transporter subfamily G member 04 is located on Scaffold 45 1440456-1440800
FOCC013324-RA	ABC transporter subfamily G member 10 - part 2 of 2	Scaffold225	if merged model complete, Part 1 of ABC transporter subfamily G member 10 is located on Scaffold 225 324450-326495
FOCC013326-RA	ABC transporter subfamily G member 10 - part 1 of 2	Scaffold225	Part 2 of ABC transporter subfamily G member 10 is located on Scaffold 225311203-311788
FOCC016209-RA	ABC-transporter subfamily A member 04 incomplete	Scaffold498	model incomplete gap
FOCC015547-RA	ABC-transporter subfamily B member 04 incomplete	Scaffold402	model incomplete gap
FOCC012536-RA	ABC-transporter subfamily C member 11 incomplete	Scaffold184	model incomplete gap
FOCC013018-RA	ABC-transporter subfamily C member 12 incomplete	Scaffold209	model incomplete gap
FOCC015467-RA	ABC-transporter subfamily C member 13 incomplete	Scaffold395	model incomplete end of scaffold
FOCC016218-RA	ABC-transporter subfamily C member 14 incomplete	Scaffold500	model incomplete gap
FOCC016913-RA	ABC-transporter subfamily C member 15 incomplete	Scaffold815	model incomplete gap
FOCC017322-RA	ABC-transporter subfamily C member 16 incomplete	Scaffold1773	model incomplete gap
FOCC018003-RA	ABC-transporter subfamily C member 17 incomplete	Scaffold5776	model incomplete end of scaffold
FOCC018021-RA	ABC-transporter subfamily C member 18 incomplete	Scaffold6003	model incomplete end of scaffold
FOCC018032-RA	ABC-transporter subfamily C member 19 incomplete	Scaffold6161	model incomplete end of scaffold
FOCC002628-RA	ABC-transporter subfamily G member 01 incomplete	Scaffold16	model incomplete gap
FOCC005210-RA	ABC-transporter subfamily G member 02 incomplete	Scaffold39	model incomplete gap
FOCC009541-RA	ABC-transporter subfamily G member 07 incomplete	Scaffold116	model incomplete gap
FOCC012413-RA	ABC-transporter subfamily G member 08 incomplete	Scaffold180	merged 2 models, model incomplete gap
FOCC013322-RA	ABC-transporter subfamily G member 09 incomplete	Scaffold225	model incomplete gap
FOCC013645-RA	ABC-transporter subfamily G member 11 incomplete	Scaffold240	model incomplete gap
FOCC014066-RA	ABC-transporter subfamily G member 14 incomplete	Scaffold270	model incomplete gap
FOCC016461-RA	ABC-transporter subfamily G member 15 incomplete	Scaffold560	model incomplete end of scaffold
FOCC016675-RA	ABC-transporter subfamily G member 16	Scaffold648	model incomplete end of scaffold
FOCC016915-RA	ABC-transporter subfamily G member 17 incomplete	Scaffold817	model incomplete gap
FOCC017760-RA	ABC-transporter subfamily G member 19 incomplete	Scaffold3679	model incomplete end of scaffold
FOCC017904-RA	ABC-transporter subfamily G member 20 incomplete	Scaffold4684	model incomplete end of scaffold
FOCC018010-RA	ABC-transporter subfamily G member 22 incomplete	Scaffold5905	model incomplete end of scaffold
FOCC004633-RA	ABC-transporter subfamily H member 02 incomplete	Scaffold32	model incomplete gap
FOCC005004-RA	ABC-transporter subfamily H member 04 incomplete	Scaffold36	model incomplete gap
FOCC008521-RA	ABC-transporter subfamily H member 05 incomplete	Scaffold91	model incomplete gap
FOCC014285-RA	ABC-transporter subfamily H member 07 incomplete	Scaffold288	model incomplete gap
FOCC017205-RA	ABC-transporter subfamily H member 08	Scaffold1378	model incomplete end of scaffold
FOCC017681-RA	ABC-transporter subfamily H member 10 incomplete	Scaffold3270	model incomplete end of scaffold
FOCC017939-RA	ABC-transporter subfamily H member 12 incomplete	Scaffold5118	model incomplete end of scaffold
FOCC018026-RA	ABC-transporter subfamily H member 13	Scaffold6063	model incomplete end of scaffold
FOCC008956-RA	Abdominal-B -RA -partial	Scaffold102	de novo model based on homology, partial: C-terminus including homeobox missing
FOCC008956-RB	Abdominal-B -RB -partial	Scaffold102	de novo model based on homology, partial: C-terminus including homeobox missing
FOCC017361-RA	Acetylcholinesterase 1/Carboxyl/Cholinesterase 57 incomplete	Scaffold1945	model incomplete end of scaffold
FOCC005718-RA	Acetylcholinesterase 2/Carboxyl/Cholinesterase 28 incomplete	Scaffold44	merged 2 models, model incomplete gap
FOCC017202-RA	Activin	Scaffold1366	partial: 5' 'incomplete
FOCC002740-RA	Activin-like protein	Scaffold17	5' incorrect
FOCC000533-RA	ALK Tyrosine-kinase receptor (partial)	Scaffold3	This gene appears to be broken into at least 3 parts on this scaffold. It is suspected that the gene fragments at scaffold3:3165870-3221433 3185732-3187497 and 3157702-3169386 respectively are part of the same ALK Tyrosine-protein kinase based on RNAseq evidence as well as alignment with insect protein orthologs
FOCC000531-RA	ALK Tyrosine-kinase receptor (partial)	Scaffold3	This gene appears to be broken into at least 3 parts on this scaffold. It is suspected that the gene fragments at scaffold3:3165870-3221433 3185732-3187497 and 3157702-3169386 respectively are part of the same ALK Tyrosine-protein kinase based on RNAseq evidence as well as alignment with insect protein orthologs
FOCC000532-RA	ALK Tyrosine-kinase receptor (partial)	Scaffold3	This gene appears to be broken into at least 3 parts on this scaffold. It is suspected that the gene fragments at scaffold3:3165870-3221433 3185732-3187497 and 3157702-3169386 respectively are part of the same ALK Tyrosine-protein kinase based on RNAseq evidence as well as alignment with insect protein orthologs
FOCC016585-RA	Alpha-mannosidase 2 (partial duplication)	Scaffold609	Split this gene model based on RNAseq evidence and alignment with other insect protein orthologs., This gene is identical to the 5' end of the adjacent alpha-mannosidase gene - genome misassembly?
FOCC014103-RA	Alpha-mannosidase 2 (partial)	Scaffold273	This appears to be the 3' end of the genome model located on scaffold609:51637-55987.
FOCC016584-RA	Alpha-mannosidase 2 (partial)	Scaffold609	Split this gene model based on RNAseq evidence and alignment with other insect protein orthologs., This appears to be the 5' end of the genome model located on scaffold273:415298-417871.
FOCC017023-RA	armadillo	Scaffold972	Sequencing error? There is a non-cannonical splice site an the 3' end of exon5 but the RNA-seq data unanimously shows the splice site position to be correct and also the sequence similarity is perfect with homologues. Therefore the GC immediately after the splice site should probably be GT.
FOCC009555-RA	Aubergine	Scaffold116	Model maintained (1:CUFF.2215.1). It however lacks the stop codon
FOCC006840-RA	calcium-activated potassium channel slowpoke partial	Scaffold61	partial gene
FOCC006838-RA	calcium-activated potassium channel slowpoke partial	Scaffold61	partial gene
FOCC006841-RA	calcium-activated potassium channel slowpoke partial	Scaffold61	partial gene
FOCC000616-RA	Carboxyl/Cholinesterase 01 incomplete	Scaffold4	model incomplete
FOCC000618-RA	Carboxyl/Cholinesterase 02 incomplete	Scaffold4	merged two models, model incomplete GAP
FOCC000925-RA	Carboxyl/Cholinesterase 04 neuroligin incomplete	Scaffold5	merged 3 models, model incomplete gap
FOCC001684-RA	Carboxyl/Cholinesterase 06 neuroligin incomplete	Scaffold10	merged 3 models, model incomplete
FOCC001718-RA	Carboxyl/Cholinesterase 07 incomplete	Scaffold10	model incomplete
FOCC002062-RA	Carboxyl/Cholinesterase 10 incomplete	Scaffold12	model incomplete
FOCC002073-RA	Carboxyl/Cholinesterase 11 incomplete	Scaffold12	model incomplete gap
FOCC002218-RA	Carboxyl/Cholinesterase 13 neuroligin incomplete	Scaffold13	merged 2 models, model incomplete
FOCC002427-RA	Carboxyl/Cholinesterase 15 incomplete	Scaffold14	merged 2 models, model incomplete
FOCC003209-RA	Carboxyl/Cholinesterase 19 incomplete	Scaffold20	merged 3 models, model incomplete gap
FOCC004547-RA	Carboxyl/Cholinesterase 25 neuroligin incomplete	Scaffold31	model incomplete
FOCC004653-RA	Carboxyl/Cholinesterase 26 incomplete	Scaffold32	model incomplete gap
FOCC006615-RA	Carboxyl/Cholinesterase 29 incomplete	Scaffold58	model incomplete gap
FOCC011934-RA	Carboxyl/Cholinesterase 37 incomplete	Scaffold163	merged 2 models, model incomplete gap
FOCC012155-RA	Carboxyl/Cholinesterase 39 incomplete	Scaffold170	merged 3 models, model incomplete gap
FOCC012389-RA	Carboxyl/Cholinesterase 40 incomplete	Scaffold179	model incomplete gap
FOCC012993-RA	Carboxyl/Cholinesterase 42 incomplete	Scaffold208	model incomplete gap
FOCC013097-RA	Carboxyl/Cholinesterase 44 incomplete	Scaffold212	model incomplete gap
FOCC014587-RA	Carboxyl/Cholinesterase 48 incomplete	Scaffold308	model incomplete gap
FOCC014700-RA	Carboxyl/Cholinesterase 50 incomplete	Scaffold317	model incomplete gap
FOCC015054-RA	Carboxyl/Cholinesterase 51 incomplete	Scaffold341	model incomplete gap
FOCC015055-RA	Carboxyl/Cholinesterase 52 incomplete	Scaffold341	model incomplete
FOCC015438-RA	Carboxyl/Cholinesterase 53 incomplete	Scaffold391	model incomplete gap, probably fragment of complete FoCCE-57/AChE 1
FOCC016295-RA	Carboxyl/Cholinesterase 54 incomplete	Scaffold525	model incomplete gap
FOCC016599-RA	Carboxyl/Cholinesterase 55 incomplete	Scaffold617	model incomplete gap
FOCC017164-RA	Carboxyl/Cholinesterase 56 neuroligin incomplete	Scaffold1245	model incomplete gap end of scaffold, may be a part of FoCCE-04
FOCC017591-RA	Carboxyl/Cholinesterase 59 incomplete	Scaffold2796	model incomplete gap end of scaffold, part of FoCCE-28 AChE2
FOCC017691-RA	Carboxyl/Cholinesterase 60 incomplete	Scaffold3321	model incomplete gap end of scaffold
FOCC017779-RA	Carboxyl/Cholinesterase 61 incomplete	Scaffold3767	model incomplete gap
FOCC017894-RA	Carboxyl/Cholinesterase 63 incomplete	Scaffold4587	model incomplete end of scaffold
FOCC017916-RA	Carboxyl/Cholinesterase 64 incomplete	Scaffold4823	model incomplete end of scaffold
FOCC017810-RA	Cathepsin C-like peptidase 1	Scaffold3930	N-end missing end of scaffold
FOCC013074-RA	Cathepsin O-like peptidasse 1	Scaffold212	Maybe 5th exon should be elongated
FOCC017999-RA	chitin synthase -partial -part 1 of 3	Scaffold5741	Partial gene model lacks N-terminal 50 aa expected by homology. Rest of gene split across scaffolds (part 1: exons 1-3 on Scaffold5741 part 2: exons 4-13 on Scaffold3 part 3: exons 14-15 on Scaffold2456)., Alternate exon usage: isoforms either use exon 5 or 6 (each 102 aa) and either use exon 10 or 11 (each 59 aa)., Stitched protein sequence across parts 1-3: DRGNSYVVELPDEERVAWIWMLLLAFAVPELGTLFRS…
FOCC017497-RA	chitin synthase -partial -part 3 of 3	Scaffold2456	partial gene model
FOCC000493-RA	chitin synthase-RA -partial -part 2 of 3	Scaffold3	partial gene model
FOCC000493-RB	chitin synthase-RB -partial -part 2 of 3	Scaffold3	partial gene model
FOCC000493-RC	chitin synthase-RC -partial -part 2 of 3	Scaffold3	partial gene model
FOCC000493-RD	chitin synthase-RD -partial -part 2 of 3	Scaffold3	partial gene model
FOCC002430-RA	clock (partial)	Scaffold14	partial
FOCC002429-RA	clock (partial)	Scaffold14	partial
FOCC016582-RA	Cuticle Protein (partial) - Part 1 of 2	Scaffold609	This model represents the 5' end of the partial cuticular protein model whose 3' end is located at Scaffold273:361840-362975 based upon sequence information derived from an F. occidentalis de novo transcriptome
FOCC016583-RA	Cuticle Protein (partial) - Part 2 of 2	Scaffold609	This model represents the 3' end of the partial cuticular protein model whose 5' end is located at Scaffold273:365693-409978 based upon sequence information derived from an F. occidentalis de novo transcriptome
FOCC014101-RA	Cuticle Protein CPR_RR_Unclassified 21	Scaffold273	This model represents the 3' end of the partial cuticular protein model whose 5' end is located at Scaffold609:11231-11784 based upon sequence information derived from an F. occidentalis de novo transcriptome
FOCC014102-RA	Cuticle Protein CPR_RR_Unclassified 22	Scaffold273	The 5' end of this CDS is duplicated (twice) elsewhere in the genome at Scaffold609:44532-44558 and Scaffold609:44676-44703., This model represents the 3' end of the partial cuticular protein model whose 5' end is located at Scaffold609:13961-14213 based upon sequence information derived from an F. occidentalis de novo transcriptome
FOCC004600-RA	Cytochrome P450 CY305 (partial)	Scaffold32	Based upon sequence evidence from a de novo transcriptome prepared from RNAseq of F. occ. this partial gene is the 5' end of the cytochrome P450 gene whose 3' end is on scaffold4303:2053-6548, Model created based upon RNAseq evidence.
FOCC014012-RA	Cytochrome P450 CYP301 (partial)	Scaffold267	Added exon to 3' end based upon alignment with other insect protein orthologs., This partial gene model represents internal portions of a cytochrome P450 gene with most of the 5' end and the extreme 3' end apparently missing.
FOCC018004-RA	Cytochrome P450 CYP301 (partial)	Scaffold5789	This partial gene is identical to the 3' end of the gene located at Scaffold39:560915-564427
FOCC010704-RA	Cytochrome P450 CYP301 (partial)	Scaffold123	Exons at 3' end of model were removed based upon alignment with other insect protein orthologs., This partial gene model appears to correspond to the 5' end a of cytochrome P450 gene.
FOCC002414-RA	Cytochrome P450 CYP303 (partial)	Scaffold14	Based on sequence information from a de Novo transcriptome generated from RNAseq on F. occ. this partial gene is the 3' end of the gene model found on scaffold4763:145-1533
FOCC017911-RA	Cytochrome P450 CYP303 (partial)	Scaffold4763	Model created based upon RNAseq evidence as well as alignment with other insect protein orthologs, Based on sequence information from a de Novo transcriptome generated from RNAseq on F. occ. this partial gene is the 5' end of the gene model found on scaffold14:2369363-2370018
FOCC017870-RA	Cytochrome P450 CYP305 (partial)	Scaffold4303	Based upon sequence evidence from a de novo transcriptome prepared from RNAseq of F. occ. this partial gene is the 3' end of the cytochrome P450 gene whose 5' end is on scaffold32:96262-96468
FOCC017871-RA	Cytochrome P450 CYP305 (partial)	Scaffold4303	Created model based upon sequence evidence from an F. occ. de novo transcriptome as well as alignment with other insect orthologs, Based upon sequence evidence from a de novo transcriptome prepared from RNAseq of F. occ. this partial gene is the 3' end of the cytochrome P450 gene whose 5' end is on scaffold32:105595-108575
FOCC004601-RA	Cytochrome P450 CYP305 (partial)	Scaffold32	Based upon sequence evidence from a de novo transcriptome prepared from RNAseq of F. occ. this partial gene is the 5' end of the cytochrome P450 gene whose 3' end is on scaffold4303:6713-6946, Adjusted splice junctions and added exon at 3' end based upon sequence evidence from an F. occ. de novo transcriptome as well as alignment with other insect orthologs
FOCC010924-RA	Cytochrome P450 CYP4 (partial - 1)	Scaffold129	Added additional exons to model based upon RNAseq evidence as well as alignment with other insect protein orthologs, Based upon evidence from a de novo transcriptome generated via RNAseq on F. occ. this cytochrome P450 gene starts on scaffold 129:160747-210741 continues on scaffold360:189005-189337 and ends on scaffold129:154926-156094
FOCC015192-RA	Cytochrome P450 CYP4 (partial - 2)	Scaffold360	Edited model based upon RNAseq evidence as well as alignment with other insect protein orthologs, Based upon evidence from a de novo transcriptome generated via RNAseq on F. occ. this cytochrome P450 gene starts on scaffold 129:160747-210741 continues on scaffold360:189005-189337 and ends on scaffold129:154926-156094
FOCC002207-RA	Cytochrome P450 CYP4 (partial - 3' end)	Scaffold13	Added additional exons to model based upon RNAseq evidence as well as alignment with other insect orthologs, Based upon a de novo transcriptome generated from RNAseq on F. occ. the 5' end of this gene appears to have been assembled incorrectly as it appears internal to the gene model.
FOCC010923-RA	Cytochrome P450 CYP4 (partial - 3)	Scaffold129	Created model based upon RNAseq evidence as well as alignment with other insect protein orthologs., Based upon evidence from a de novo transcriptome generated via RNAseq on F. occ. this model corresponds to the 3' end of the cytochrome P450 gene that begins on scaffold 129:160747-210741 and continues on scaffold360:189005-189337.
FOCC002207-RB	Cytochrome P450 CYP4 (partial - 5' end)	Scaffold13	Based upon a de novo transcriptome generated from RNAseq on F. occ. the 5' end of this gene appears to have been assembled incorrectly as it appears internal to the gene model., Added additional exons to model based upon RNAseq evidence as well as alignment with other insect orthologs
FOCC001713-RA	Cytochrome P450 CYP4 (partial)	Scaffold10	Exon splice junctions edited based upon RNAseq evidence alignment with other insect protein orthologs and sequence information from a de novo transcriptome generated from F. occ. cDNA, This partial gene model represents an internal portion of a cytochrome P450 gene, Partial models located at scaffold10:1062360-1063098 scaffold10:1064635-1072604 and scaffold630:18453-26201 are closely related at t…
FOCC016634-RA	Cytochrome P450 CYP4 (partial)	Scaffold630	Model created based upon RNAseq evidence alignment with other insect protein orthologs and sequence information from a de novo transcriptome generated from F. occ. cDNA, This partial gene model represents the 5' end of a cytochrome P450 gene, Partial models located at scaffold10:1062360-1063098 scaffold10:1064635-1072604 and scaffold630:18453-26201 are closely related at the nucleotide and amino …
FOCC000619-RA	Cytochrome P450 CYP4 (partial)	Scaffold4	Added additional exons at 5' end and extended 3' UTR based upon RNAseq evidence and alignment with other insect protein orthologs, It appears that this gene model is missing several internal exons and that translation should actually start at the beginning of the 2nd exon from the 5' End, Based upon evidence from a de novo transcriptome generated from RNAseq on F. occ. the internal exons that app…
FOCC017716-RA	Cytochrome P450 CYP4 (partial)	Scaffold3413	This partial model corresponds to the 3' end of a cytochrome P450
FOCC017843-RA	Cytochrome P450 CYP4 (partial)	Scaffold4064	Added internal exon based upon RNAseq evidence as well as alignment with other insect protein orthologs, Based upon sequence information from a de novo transcriptome prepared from RNAseq data from F. occ. this partial gene represents the 3' end of the cytochrome P450 gene that begins on scaffold585:20797-28597
FOCC011496-RA	Cytochrome P450 CYP4 (partial)	Scaffold151	Model created based upon alignment with other insect protein orthologs., First exon corresponds to the 5' end of a cytochrome P450 gene while the second exon corresponds to the 3' end of a cytochrome P450. Note that internal exons appear missing (in gap in assembly).
FOCC017951-RA	Cytochrome P450 CYP4 (partial)	Scaffold5316	Created partial model based upon alignment with other insect orthologs and RNAseq evidence., This partial model corresponds to the 3' end of a cytochrome P450 gene.
FOCC007053-RA	Cytochrome P450 CYP4 (partial)	Scaffold64	Created model based upon de novo transcriptome generated from RNAseq evidence from F. occ. as well as alignment with other insect orthologs
FOCC017780-RA	Cytochrome P450 CYP4 (partial)	Scaffold3767	Model created based upon alignment with other annotated F. occ. cytochromes, This partial gene model corresponds to the 5' end of a cytochrome P450 gene
FOCC014458-RA	Cytochrome P450 CYP4 (partial)	Scaffold299	3' UTR was added based upon sequence generated from de novo transcriptome generated from RNAseq on F. occ., This gene model represents the 3' end of a Cytochrome P450 gene. The 5' end appears to be missing.
FOCC017075-RA	Cytochrome P450 CYP4 (partial)	Scaffold1072	Created model based upon alignment with other insect protein orthologs., This partial model corresponds to the 5' end of a cytochrome P450 gene.
FOCC017879-RA	Cytochrome P450 CYP4 (partial)	Scaffold4392	Created model based upon alignment with other insect protein orthologs., This partial model corresponds to the 5' end of a cytochrome P450 gene.
FOCC011831-RA	Cytochrome P450 CYP4 (partial)	Scaffold160	The partial gene models located on scaffold160:203936-206650 199297-202479 194511-197784 169341-175899 and 162746-164589 are very closely related at the amino acid and nucleotide level. , 3' UTR eliminated based upon alignment with other insect protein orthologs., This partial gene model corresponds to the 5' end of cytochrome P450 gene.
FOCC005954-RA	Cytochrome P450 CYP4 (partial)	Scaffold47	Model created based upon sequence from a de novo transcriptome generated from RNAseq on F. occ. cDNA., This partial gene model corresponds to the 5' end of the cytochrome gene which is also found on scaffold47:766193-776787 and scaffold2892:5093-6019.
FOCC017438-RA	Cytochrome P450 CYP4 (partial)	Scaffold2219	Shortened the 5' UTR based on alignment with other insect protein orthologs as well as RNAseq evidence, Based upon evidence from a de novo transcriptome generated from RNAseq on F. occ. these three exons of this partial cytochrome P450 are internal to exons found on the cytochrome P450 on scaffold4:898003-901578
FOCC014169-RA	Cytochrome P450 CYP4 (partial)	Scaffold279	This partial model corresponds to the 5' end of a cytochrome P450 gene.
FOCC011829-RA	Cytochrome P450 CYP4 (partial)	Scaffold160	The partial gene models located on scaffold160:203936-206650 199297-202479 194511-197784 169341-175899 and 162746-164589 are very closely related at the amino acid and nucleotide level. , Model created based upon alignment with other insect protein orthologs., This partial gene model corresponds to a central portion of a gene coding for a cytochrome P450.
FOCC016977-RA	Cytochrome P450 CYP4 (partial)	Scaffold907	This partial gene represent the 5' end of a cytochrome P450
FOCC004128-RA	Cytochrome P450 CYP4 (partial)	Scaffold27	Created gene model based upon alignment with other insect protein orthologs., This partial gene model corresponds to the extreme 5' and 3' ends of a cytochrome P450 gene. The central portion of the gene appear to be missing (in assembly gap?)., The partial gene models at scaffold27:2197551-2212268 and 2234877-2237725 appear to be closely related at the nucleotide and amino acid level.
FOCC001714-RA	Cytochrome P450 CYP4 (partial)	Scaffold10	Additional exons were added to model based upon RNAseq evidence alignment with other insect protein orthologs and sequence information from a de novo transcriptome generated from F. occ. cDNA, This partial gene model represents the 3' end of a cytochrome P450 gene, Partial models located at scaffold10:1062360-1063098 scaffold10:1064635-1072604 and scaffold630:18453-26201 are closely related at th…
FOCC001712-RA	Cytochrome P450 CYP4 (partial)	Scaffold10	Added additional exons to model based upon RNAseq evidence as well as evidence from 454-sequence of F. occ. cDNA., This partial gene model corresponds to the 5' end of cytochrome P450 gene. Based upon a de novo transcriptome generated from RNAseq on F. occ. cDNA the 3' portion of this gene is believed to be on scaffold630:19773-20397.
FOCC004131-RA	Cytochrome P450 CYP4 (partial)	Scaffold27	Created gene model based upon alignment with other insect protein orthologs., This partial gene model corresponds to the extreme 5' and 3' ends of a cytochrome P450 gene. The central portion of the gene appear to be missing (in assembly gap?)., The partial gene models at scaffold27:2197551-2212268 and 2234877-2237725 appear to be closely related at the nucleotide and amino acid level.
FOCC016635-RA	Cytochrome P450 CYP4 (partial)	Scaffold630	Gene model created based upon RNAseq evidence as well as alignment with other insect protein orthologs., This partial gene model corresponds to the 3' end of a cytochrome P450 gene. Based upon a de novo transcriptome generated from RNAseq on F. occ. cDNA the 5' portion of this gene is believed to be on scaffold10:1052621-1056423.
FOCC005956-RA	Cytochrome P450 CYP4 (partial)	Scaffold47	Based upon alignment with other insect protein orthologs this appears to be only the 3' end of a full cytochrome gene (and therefore is a partial gene)., Extended model based upon RNAseq evidence as well as alignment with other insect protein orthologs., Based on sequence from a de novo transcriptome generated from RNAseq on F. occ. cDNA this partial models at scaffold47:759628-759720 and scaffol…
FOCC003148-RA	Cytochrome P450 CYP4 (partial)	Scaffold20	Model created based upon alignment with other insect protein orthologs, This partial gene model corresponds to the 3' end of a cytochrome P450 gene
FOCC011832-RA	Cytochrome P450 CYP4 (partial)	Scaffold160	The partial gene models located on scaffold160:203936-206650 199297-202479 194511-197784 169341-175899 and 162746-164589 are very closely related at the amino acid and nucleotide level. , Model edited based upon RNAseq evidence as well as alignment with other insect protein orthologs., This partial gene model corresponds to the 3' end of a cytochrome P450 gene.
FOCC016534-RA	Cytochrome P450 CYP4 (partial)	Scaffold585	Shortened 5' exon based upon RNAseq evidence, Based upon sequence information from a de novo transcriptome prepared from RNAseq data from F. occ. this partial gene represents the 5' end of the cytochrome P450 gene that ends on scaffold4064:74-1805.
FOCC001717-RA	Cytochrome P450 CYP4 (partial)	Scaffold10	Model created based upon alignment with other insect protein orthologs., This partial gene model corresponds to the 3' end of a cytochrome P450 gene., Based upon evidence from a de novo trancriptome generated through RNAseq on F. occ. this partial gene model may be the 3' end of the partial cytochrome gene on Scaffold3767:1-208.
FOCC017778-RA	Cytochrome P450 CYP4 (partial)	Scaffold3767	Model created based upon alignment with other insect protein orthologs., This partial gene model corresponds to a central portion of a cytochrome P450 gene., Based upon evidence from a de novo trancriptome generated through RNAseq on F. occ. this partial gene model may be the 5' end of the partial cytochrome gene on Scaffold10:1093594-1095097.
FOCC011830-RA	Cytochrome P450 CYP4 (partial)	Scaffold160	The partial gene models located on scaffold160:203936-206650 199297-202479 194511-197784 169341-175899 and 162746-164589 are very closely related at the amino acid and nucleotide level. , Gene model edited based upon alignment with other insect protein orthologs., This partial gene model corresponds to the 5' and 3' ends of a cytochrome P450 gene with the central exons missing (in gap in assembly…
FOCC003760-RA	Cytochrome P450 CYP4 (partial)	Scaffold24	This partial gene appears to be the 3' end of a cytochrome P450 gene, Partial model created based upon alignment with other insect protein orthologs as well as evidence from a de novo transcriptome generated from F. occ. RNAseq
FOCC017608-RA	Cytochrome P450 CYP4 (partial)	Scaffold2892	This partial gene model represents an internal portion of a cytochrome P450 gene., Based on sequence from a de novo transcriptome generated from RNAseq on F. occ. cDNA this partial models at scaffold47:759628-759720 and scaffold47:766193-776787 are parts to the same cytochrome P450 gene.
FOCC001715-RA	Cytochrome P450 CYP4 (partial)	Scaffold10	Added additional exons to model and adjusted splice sites based upon alignment with other insect protein orthologs as well as comparison vs. RNAseq evidence., This partial gene model represents the 3' end of a cytochrome P450 gene.
FOCC001658-RA	Cytochrome P450 CYP4 (partial)	Scaffold9	Model created based upon alignment with other insect protein orthologs., This partial gene model corresponds to the 3' end of a cytochrome P450 gene.
FOCC011833-RA	Cytochrome P450 CYP4 (partial)	Scaffold160	Gene model was edited based upon RNAseq evidence as well as alignment with other insect protein orthologs., This partial gene model corresponds to the 3' end of a cytochrome P450 gene., The partial gene models located on scaffold160:203936-206650 199297-202479 194511-197784 169341-175899 and 162746-164589 are very closely related at the amino acid and nucleotide level.
FOCC014685-RA	Cytochrome P450 CYP6 (partial - 3' end)	Scaffold316	Edited 5' UTR and added internal exon based upon RNAseq evidence as well as alignment with insect protein orthologs, Based on sequence information from a de Novo transcriptome generated from RNAseq of F. occ. cDNA this partial gene is the 3' end of the gene model found on scaffold316:187911-188619
FOCC014686-RA	Cytochrome P450 CYP6 (partial - 5' end)	Scaffold316	Based on sequence information from a de Novo transcriptome generated from RNAseq of F. occ. cDNA this partial gene is the 5' end of the gene model found on scaffold316:187911-188619, This model was created via RNAseq evidence as well as alignment with other insect protein orthologs
FOCC004082-RA	Cytochrome P450 CYP6 (partial)	Scaffold27	Extended 3' UTR based upon RNAseq evidence, This partial gene model represents the 3' end of a cytochrome P450
FOCC017130-RA	Cytochrome P450 CYP6 (partial)	Scaffold1176	Some internal exons appear duplicated in the original gene model and were removed based upon alignment with other insect protein orthologs., Non-canonical splice sites indicated are due to exon being split across gaps in assembly., This partial gene model represents the 5' end of a cytochrome P450
FOCC004081-RA	Cytochrome P450 CYP6 (partial)	Scaffold27	Model created based upon RNAseq evidence and alignment with other insect protein orthologs., This partial gene model represents the 5' end of a cytochrome P450
FOCC012397-RA	Cytochrome P450 CYP6 (partial)	Scaffold179	Adjusted 3' exon based upon RNAseq evidence as well as alignment with other insect protein orthologs, This partial cytochrome P450 gene represents the 5' end of the cytochrome P450 gene located on scaffold12:2237779-2247063 based upon evidence from a de novo transcriptome generated based on RNAseq of F. occ.
FOCC002068-RA	Cytochrome P450 CYP6 (partial)	Scaffold12	Adjusted 5' most splice junction and 3' most endpoint based upon RNAseq evidence derived from a de novo transcriptome generated for F. occ., This partial cytochrome P450 gene represents the 3' end of the cytochrome P450 gene located on scaffold179:306160-318240 based upon evidence from a de novo transcriptome generated based on RNAseq of F. occ.
FOCC017020-RA	Cytochrome P450 CYP6 (partial)	Scaffold964	Model FoccTmpM016704-RA was split into two pieces based upon alignment with insect protein orthologs.
FOCC017021-RA	Cytochrome P450 CYP6 (partial)	Scaffold964	Model created based upon alignment with insect protein orthologs
FOCC013238-RA	Cytochrome P450 CYP6 (partial)	Scaffold220	Model created based upon alignment with other insect protein orthologs., Non-canonical splice junction is uncertain but is necessary for correct reading frame of 2nd exon., This partial model corresponds to internal exons within a cytochrome P450 gene.
FOCC017262-RA	Cytochrome P450 CYP6 (partial-1)	Scaffold1568	Model created based upon RNAseq evidence as well as alignment with other insect protein orthologs, Based upon sequence evidence from a de novo transcriptome prepared from RNAseq of F. occ. this partial gene is the first part of the Cytochrome P450 gene that is broken into four parts located on scaffold1568:2278-2503 scaffold25:1584416-1585689 scaffold1568:93-321 and scaffold25:1571139-1573430.
FOCC003913-RA	Cytochrome P450 CYP6 (partial-2)	Scaffold25	Model created based upon RNAseq evidence as well as alignment with other insect protein orthologs, Based upon sequence evidence from a de novo transcriptome prepared from RNAseq of F. occ. this partial gene is the second part of the Cytochrome P450 gene that is broken into four parts located on scaffold1568:2278-2503 scaffold25:1584416-1585689 scaffold1568:93-321 and scaffold25:1571139-1573430.
FOCC017261-RA	Cytochrome P450 CYP6 (partial-3)	Scaffold1568	Model created based upon RNAseq evidence as well as alignment with other insect protein orthologs, Based upon sequence evidence from a de novo transcriptome prepared from RNAseq of F. occ. this partial gene is the third part of the Cytochrome P450 gene that is broken into four parts located on scaffold1568:2278-2503 scaffold25:1584416-1585689 scaffold1568:93-321 and scaffold25:1571139-1573430.
FOCC003912-RA	Cytochrome P450 CYP6 (partial-4)	Scaffold25	Adjusted splice junctions for first and second exons based upon RNAseq evidence as well as alignment with other insect protein orthologs, Based upon sequence evidence from a de novo transcriptome prepared from RNAseq of F. occ. this partial gene is the fourth part of the Cytochrome P450 gene that is broken into four parts located on scaffold1568:2278-2503 scaffold25:1584416-1585689 scaffold1568:9…
FOCC007887-RA	Cytochrome P450 CYP6k1-like (partial)	Scaffold79	Missing internal exon based upon alignment with insect protein orthologs as well as de novo transcriptome generated from RNAseq on F. occ.
FOCC001302-RA	Cytochrome P450-like (partial)	Scaffold7	Model created based upon alignment with other insect protein orthologs., This partial model corresponds to a central portion of a cytochrome P450.
FOCC008775-RA	Cytochrome P450-like (partial)	Scaffold97	Model created based upon alignment with other insect protein orthologs., This is a partial gene model that corresponds to an internal portion of a cytochrome P450 gene.
FOCC005981-RA	dishevelled-RA	Scaffold47	Sequencing error? There is a non-cannonical splice site an the 3' end of exon4 but the RNA-seq data unanimously shows the splice site to position to be correct. Sequence similarity with homologues is also very strong at this point. Therefore the CG after the splice site should probably be TG.
FOCC005981-RB	dishevelled-RB	Scaffold47	Sequencing error? There is a non-cannonical splice site an the 3' end of exon4 but the RNA-seq data unanimously shows the splice site to position to be correct. Sequence similarity with homologues is also very strong at this point. Therefore the CG after the splice site should probably be TG.
FOCC007686-RA	Dissatisfaction - RA	Scaffold75	This is still a problematic one. I had to combine four different models (snap_masked-Scaffold75-abinit-gene-2.5-mRNA-1 FOCC009729-RA FOCC009731-RA and FOCC009732-RA) then based on the transcripts and RNAseq data that was available I could figure out the exon/intron structure. However there is still one uncannonical splice site and (more importantly) one stop codon I had to force a readthrough to …
FOCC017281-RA	Ecdysone induced 75 (partial)	Scaffold1638	This partial gene fragment contains part of the DBD of E75 that is missing in the other partial gene model for E75 on scaffold 188
FOCC012623-RA	Ecdysone induced 75 (partial)	Scaffold188	The 5' end of this gene (including part of the DBD) seems to be on Scaffold 1638
FOCC017906-RA	Ecdysone induced 78 (partial)	Scaffold4705	This gene contains the 5' end of the E78 gene (including the DBD). The rest of the gene can be found on scaffold 28.
FOCC004285-RA	Ecdysone induced 78 (partial)	Scaffold28	Partial gene model containing the LBD of this E78 protein. The DBD is located on scaffold 4705
FOCC014051-RA	EcKinase 13 partial	Scaffold269	Predicted protein is missing a small internal part of the EcKinase domain but this appears to be a true deletion not an issue with the gene model., Partial gene model missing 5' coding sequence in upstream assembly gap
FOCC009330-RA	EcKinase 14 partial	Scaffold111	Partial gene model missing 3' coding sequence
FOCC005309-RA	EcKinase 16 partial	Scaffold40	Partial gene model missing 5' coding sequence possibly in the upstream assembly gap
FOCC016811-RA	EcKinase 18 partial	Scaffold714	Partial gene model missing 5' coding sequence likely in the upstream assembly gap
FOCC005602-RA	EcKinase 19 partial	Scaffold43	Partial gene model missing 5' coding sequence possibly in the upstream assembly gap
FOCC012806-RA	EcKinase 20 partial	Scaffold199	Partial gene model missing 5' coding sequence possibly in the upstream assembly gap
FOCC011512-RA	EcKinase 20 partial	Scaffold151	Partial gene model missing 5' coding sequence possibly in the upstream assembly gap
FOCC017941-RA	EcKinase 22 partial	Scaffold5135	Partial gene model missing 1st exon possibly on another scaffold
FOCC013148-RA	EcKinase 5 partial	Scaffold215	Partial gene model missing 5' and 3' sequence
FOCC007156-RA	EcKinase 6 partial	Scaffold65	Partial gene model multiple assembly gaps make it hard to determine exactly how the gene model lines up with RNAseq data
FOCC013860-RA	EcKinase 9 partial-1	Scaffold254	Partial gene model missing 3' sequence., I suspect there has been a contig-to-scaffold ordering problem around 250000bp which flips the the order of the 6th and 7th/8th exons resulting in a gene model that doesn't line up with the RNAseq data. I've split the gene model into two partial genes for this assembly but it'll need to be reannotated if a new better assembly comes along in the future.
FOCC013860-RB	EcKinase 9 partial-2	Scaffold254	Partial gene model missing 5' sequence., I suspect there has been a contig-to-scaffold ordering problem around 250000bp which flips the the order of the 6th and 7th/8th exons resulting in a gene model that doesn't line up with the RNAseq data. I've split the gene model into two partial genes for this assembly but it'll need to be reannotated if a new better assembly comes along in the future.
FOCC004040-RA	endo-beta-1, 4-glucanase	Scaffold27	This gene may be alternatively spliced. I make this argument because five exons at the 3' end shows high expression data and has high similarity to other genes expressed in other arthropods via BLAST. This is not the case for the first two exons which seems unique to F. occidentalis although it shows low expression. I left these exons in the gene model because I do not know enough to do otherwise.
FOCC016580-RA	Fatty acid synthase (partial) - part 1 of 4	Scaffold609	The extreme 5' end of this model is partially duplicated on Scaffold273:346489-346594., Based upon sequence information from an F. occidentalis de novo transcriptome assembled this fatty acid synthetase (which is not complete in the current genome assembly) has at least four separate parts located on 2 different scaffolds. These parts are located at: Scaffold609:2322-3796 Scaffold273:355875-35758…
FOCC014099-RA	Fatty acid synthase (partial) - part 2	Scaffold273	Based upon sequence information from an F. occidentalis de novo transcriptome assembled this fatty acid synthetase (which is not complete in the current genome assembly) has at least four separate parts located on 2 different scaffolds. These parts are located at: Scaffold609:2322-3796 Scaffold273:355875-357589 Scaffold273:357935-359557 and Scaffold609:6854-9879
FOCC014100-RA	Fatty acid synthase (partial) - part 3	Scaffold273	Based upon sequence information from an F. occidentalis de novo transcriptome assembled this fatty acid synthetase (which is not complete in the current genome assembly) has at least four separate parts located on 2 different scaffolds. These parts are located at: Scaffold609:2322-3796 Scaffold273:355875-357589 Scaffold273:357935-359557 and Scaffold609:6854-9879
FOCC016581-RA	Fatty acid synthase (partial) - part 4 of 4	Scaffold609	Based upon sequence information from an F. occidentalis de novo transcriptome assembled this fatty acid synthetase (which is not complete in the current genome assembly) has at least four separate parts located on 2 different scaffolds. These parts are located at: Scaffold609:2322-3796 Scaffold273:355875-357589 Scaffold273:357935-359557 and Scaffold609:6854-9879
FOCC009069-RA	Fibroblast growth factor receptor 1-like (partial)	Scaffold105	This appears to be a partial gene with the 5' end of the gene missing., The 5' end of this gene is suggested to be on scaffold 896:32905-34488 based on sequence evidence from an F. occ. de novo transcriptome, Additional exons were added based on RNAseq evidence 454-sequencing of F. occ. cDNA as well as alignment with other insect protein orthologs
FOCC016964-RA	Fibroblast growth factor receptor-like (partial)	Scaffold896	This appears to the a partial gene the 3' end of this gene appears to be missing at this location in the genome, The 3' end of this gene is suggested to be on scaffold 105:834192-839461 based on sequence evidence from an F. occ. de novo transcriptome, Exons were removed from the 3' end on the model based on RNAseq evidence as well as alignment with other insect protein orthologs, The 3' UTR was r…
FOCC017626-RA	frizzled -part 1 of 2	Scaffold2979	The model is split across scaffolds: part 1 on Scaffold2979:1031-2874 part 2 on Scaffold95:720587-722996. Last exon with exon end phase 1: last codon's last base is in the next exon. GGxxxxxxxG
FOCC008697-RA	frizzled -part 2 of 2	Scaffold95	The model is split across scaffolds: part 1 on Scaffold2979:1031-2874 part 2 on Scaffold95:720587-722996. First exon with exon start phase 2: first codon's first base is in the previous exon GGxxxxxxxG
FOCC014194-RA	frizzled-2a -part 1 of 2	Scaffold281	The model is split across scaffolds: part 1 on Scaffold281:127057-127287 part 2 on Scaffold151:643883-646320. Exon start phase 0.
FOCC011527-RA	frizzled-2a -part 2 of 2	Scaffold151	The model is split across scaffolds: part 1 on Scaffold281:127057-127287 part 2 on Scaffold151:643883-646320. Exon start phase 0.
FOCC016254-RA	frizzled2c -partial	Scaffold508	Note to curator: The first exon is missing. It should be similar to the first exon of frizzled-2a on Scaffold281: MLLHLALLAALNAVLADKGRGGPHPGPHGPHPGLSPAGGVGSASAALGRCEEITMPMCRGIGYNLTSMPNEFNHDTQ
FOCC004611-RA	furry -part 1 of 3	Scaffold32	Gene split across scaffolds (part 1: exons 1-1315-1619-44 on Scaffold32 part 2: exon 14 on Scaffold5330 part 3: exons 17-18 on Scaffold2489)., Stitched protein sequence across parts 1-3: MLLEEGEEEEQNISYGVRQQEENNMETNNPSGSGVEVTVSSTSGTDVQFENSSGERLQSQGSGLLNVSDSVIETGASLSPGAPNNPGTSGVSSAPATPEAHRQDRGFLIQSSPLTAFGALPEITSIKEGTMLPWGAHKERSSYPTCVNVDINIRPGEFVMRTLFAEFTIQAEKKIESVLADPPERLLSKALQRGEDLVFDQLLSAFGSVAEH…
FOCC017954-RA	furry -part 2 of 3	Scaffold5330	Gene split across scaffolds (part 1: exons 1-1315-1619-44 on Scaffold32 part 2: exon 14 on Scaffold5330 part 3: exons 17-18 on Scaffold2489)., Stitched protein sequence across parts 1-3: MLLEEGEEEEQNISYGVRQQEENNMETNNPSGSGVEVTVSSTSGTDVQFENSSGERLQSQGSGLLNVSDSVIETGASLSPGAPNNPGTSGVSSAPATPEAHRQDRGFLIQSSPLTAFGALPEITSIKEGTMLPWGAHKERSSYPTCVNVDINIRPGEFVMRTLFAEFTIQAEKKIESVLADPPERLLSKALQRGEDLVFDQLLSAFGSVAEH…
FOCC017505-RA	furry -part 3 of 3	Scaffold2489	Gene split across scaffolds (part 1: exons 1-1315-1619-44 on Scaffold32 part 2: exon 14 on Scaffold5330 part 3: exons 17-18 on Scaffold2489)., Stitched protein sequence across parts 1-3: MLLEEGEEEEQNISYGVRQQEENNMETNNPSGSGVEVTVSSTSGTDVQFENSSGERLQSQGSGLLNVSDSVIETGASLSPGAPNNPGTSGVSSAPATPEAHRQDRGFLIQSSPLTAFGALPEITSIKEGTMLPWGAHKERSSYPTCVNVDINIRPGEFVMRTLFAEFTIQAEKKIESVLADPPERLLSKALQRGEDLVFDQLLSAFGSVAEH…
FOCC005561-RA	glass bottom boat	Scaffold42	5' incomplete
FOCC005535-RA	Glucose dehdrogenase acceptor-like	Scaffold42	Gene model exists across a gap (at least) in the assembly
FOCC005534-RA	Glucose dehydrogenase acceptor-like	Scaffold42	this gene model exists across several gaps in the assembly. , It is very possible that the expressed transcript might be slightly different in sequence than the one shown here.
FOCC005993-RA	Glucose dehydrogenase acceptor-like partial	Scaffold47	Gene model exists across a gap in the assembly
FOCC005536-RA	Glucose dehydrogenase-like	Scaffold42	Gene model exists across a gap in the assembly, Modified several of the exon boundaries
FOCC005221-RA	Gustatory receptor 10	Scaffold39	GC donor on first intron is supported by comparison with Gr9. Final exon is misassembled far downstream assembly of raw reads shows it belongs in the gap immediately after the penultimate exon.
FOCC001973-RA	Gustatory receptor 103 - partial	Scaffold11	N-terminus unclear
FOCC016823-RA	Gustatory receptor 104 - part 1 of 2	Scaffold731	N-terminus unclear and C-terminus in scaffold289
FOCC014297-RA	Gustatory receptor 104 - part 2 of 2	Scaffold289	N-terminus is in scaffold731
FOCC017545-RA	Gustatory receptor 11 - part 1 of 2	Scaffold2637	C-terminal half is in scaffold6 this short scaffold probably belongs in a gap within that large scaffold. Model needs a N-terminal exon that is unclear.
FOCC005702-RA	Gustatory receptor 12 - part 1 of 2	Scaffold44	N-terminus unidentified. C-terminal exons in scaffold3243 but two missing inbetween.
FOCC017674-RA	Gustatory receptor 12 - part 2 of 2	Scaffold3243	Front is in scaffold44
FOCC005701-RA	Gustatory receptor 13 - part 1 of 2	Scaffold44	C-terminal half is in short scaffold3243 which partially belongs in the gap after this part.
FOCC017676-RA	Gustatory receptor 13 - part 2 of 2	Scaffold3243	Front half is in scaffold44.
FOCC005698-RA	Gustatory receptor 15 - partial	Scaffold44	Front missing in gap.
FOCC008808-RA	Gustatory receptor 16 - partial	Scaffold98	Start exon unclear.
FOCC016301-RA	Gustatory receptor 18 - part 1 of 2	Scaffold527	C-terminus is in scaffold3568
FOCC017743-RA	Gustatory receptor 18 - part 2 of 2	Scaffold3568	N-terminus is in scaffold527
FOCC011571-RA	Gustatory receptor 19 - part 1 of 3	Scaffold153	Penultimate two exons are misassembled downstream.
FOCC011569-RA	Gustatory receptor 19 - part 2 of 3	Scaffold153	Penultimate two exons are misassembled downstream.
FOCC011570-RA	Gustatory receptor 19 - part 3 of 3	Scaffold153	Penultimate two exons are misassembled downstream.
FOCC003189-RA	Gustatory receptor 20 - part 1 of 3	Scaffold20	Misassembled gene with three final exons upstream and middle exon in scaffold805.
FOCC016905-RA	Gustatory receptor 20 - part 2 of 3	Scaffold805	This is the middle exon of this gene with three exons upstream and three downstream in scaffold20 but the end of this exon is truncated by a gap.
FOCC003187-RA	Gustatory receptor 20 - part 3 of 3	Scaffold20	Misassembled gene with three final exons upstream and middle exon in scaffold805.
FOCC009007-RA	Gustatory receptor 22 - partial	Scaffold104	Final two exons missing in gap.
FOCC017902-RA	Gustatory receptor 23 - part 1 of 2	Scaffold4679	C-terminal exons are in scaffold36
FOCC004970-RA	Gustatory receptor 23 - part 2 of 2	Scaffold36	N-terminal two exons are in scaffold4679 which presumably belongs in the gap upstream of this.
FOCC004260-RA	Gustatory receptor 25 - partial	Scaffold28	N-terminal exon lost in gap GC donor supported by RNAseq.
FOCC004258-RA	Gustatory receptor 26 - partial	Scaffold28	N-terminal exons missing in gap GC donor supported by RNAseq.
FOCC009397-RA	Gustatory receptor 27 - partial	Scaffold113	N-terminal exons missing but these first two are also probably misassembled.
FOCC015188-RA	Gustatory receptor 28 - partial	Scaffold360	N-terminal exon missing in gap
FOCC012803-RA	Gustatory receptor 30 - partial	Scaffold199	N-terminus unclear.
FOCC008841-RA	Gustatory receptor 32 - partial	Scaffold99	NA
FOCC008842-RA	Gustatory receptor 33 - part 1 of 3	Scaffold99	Middle exons are in an upstream contig C-terminus is downstream after long gap (in which the middle exons belong)
FOCC008839-RA	Gustatory receptor 33 - part 2 of 3	Scaffold99	These are the middle four exons of this gene and belong in the large gap downstream.
FOCC008843-RA	Gustatory receptor 33 - part 3 of 3	Scaffold99	These are the C-terminal four exons of this model
FOCC008844-RA	Gustatory receptor 34 - part 1 of 3	Scaffold99	Middle exons in 24kb scaffold882 that belongs in the gap then final exons after gap.
FOCC016958-RA	Gustatory receptor 34 - part 2 of 3	Scaffold884	This belongs in a gap in scaffold99
FOCC008846-RA	Gustatory receptor 34 - part 3 of 3	Scaffold99	Middle is upstream of big gap middle is in 24kb scaffold882 which belongs in the gap
FOCC011549-RA	Gustatory receptor 38 - partial	Scaffold152	N-terminus unclear.
FOCC012878-RA	Gustatory receptor 41 - part 1 of 2	Scaffold202	Final exons are in scaffold2696
FOCC017567-RA	Gustatory receptor 41 - part 2 of 2	Scaffold2696	NA
FOCC005273-RA	Gustatory receptor 50 - part 1 of 2	Scaffold39	C-terminal exons are upstream!
FOCC005276-RA	Gustatory receptor 50 - part 2 of 2	Scaffold39	N-terminal exons are downstream!
FOCC013349-RA	Gustatory receptor 56 - partial	Scaffold226	Front and back missing in gaps
FOCC013348-RA	Gustatory receptor 57 - part 1 of 2	Scaffold226	Assembly has a duplication of 49 bp in the second exon.
FOCC013347-RA	Gustatory receptor 57 - part 2 of 2	Scaffold226	Second exon has 49 duplication not in raw reads plus final exon missing in gap.
FOCC013346-RA	Gustatory receptor 58 - partial	Scaffold226	N-terminus missing in gap.
FOCC013345-RA	Gustatory receptor 59 - partial	Scaffold226	C-terminal exon gone in gap
FOCC001986-RA	Gustatory receptor 6 - partial	Scaffold11	N-terminal exons missing
FOCC017089-RA	Gustatory receptor 61 - partial	Scaffold1096	Last two exons missing
FOCC001685-RA	Gustatory receptor 62 - partial	Scaffold10	Second exon missing in gap
FOCC012279-RA	Gustatory receptor 63 - partial	Scaffold175	Missing N-terminal exon might be misassembled 20 kb upstream on reverse strand.
FOCC011422-RA	Gustatory receptor 71 - partial	Scaffold148	22bp deletion in front of this model destroys the first exon.
FOCC017903-RA	Gustatory receptor 78 - partial	Scaffold4679	Final exon missing off end of scaffold.
FOCC013769-RA	Gustatory receptor 8 - part 2 of 2	Scaffold248	Annotation type: Modify an existing gene model, First two exons are misassembled within this region
FOCC013770-RA	Gustatory receptor 8 - part 2 of 2	Scaffold248	This is misassembled within the larger gene model
FOCC017710-RA	Gustatory receptor 80 - partial	Scaffold3387	C-terminal half missing
FOCC001271-RA	Gustatory receptor 86 - partial	Scaffold7	N-terminus missing
FOCC017920-RA	Gustatory receptor 93 - part 1 of 2	Scaffold4889	C-terminus is in scaffold27
FOCC004114-RA	Gustatory receptor 93 - part 2 of 2	Scaffold27	N-terminus is in scaffold4889
FOCC011869-RA	Gustatory receptor 96 - partial	Scaffold161	N-terminus missing in gap
FOCC017956-RA	Hopscotch Tyrosine-Protein Kinase JAK2 (partial)	Scaffold5339	Based on protein alignment with orthologous proteins and also 454-sequencing of cDNA from F. occ. this gene should be combined with partial hopscotch gene on scaffold7
FOCC001170-RA	Hopscotch Tyrosine-Protein Kinase JAK2 (partial) isoform 2	Scaffold7	delete this comment, Based on protein alignment with orthologous proteins and also 454-sequencing of cDNA from F. occ. this gene should be combined with partial gene on scaffold 5339
FOCC001170-RB	Hopscotch Tyrosine-Protein Kinase JAK2 (partial) isoform1	Scaffold7	Shortened 5' UTR based on RNAseq data and 454-sequencing of cDNA prepared from F. occidentalis, Shortened 3' most exon based on alignment with orthologous insect proteins, Based on protein alignment with orthologous proteins and also 454-sequencing of cDNA from F. occ. this gene should be combined with partial gene on scaffold 5339
FOCC001896-RA	Hormone Receptor 4 part1	Scaffold11	This is part 1 of the HR4 gene containing the A/B domain and the DNA binding domain. The ligand binding domain is situated on scaffold 6245
FOCC018036-RA	Hormone receptor 4 part2	Scaffold6245	This model only contains the Ligand binding domain of the HR4 nuclear receptor. The rest of the gene is located on scaffold 11, Model is based on transcriptome/RNAseq data
FOCC002242-RA	Hormone Receptor 83 (partial)	Scaffold13	This one is a bit problematic. There was no model and little to no RNA support. Based on the Blasts and alignments with homologs in other species I managed to create a model covering most of the gene. However the LBD is not entirely complete.
FOCC014491-RA	Hormone receptor-like in 46 (partial)	Scaffold303	Among top hits: Blattella germanica mRNA for HR3 isoform B2 (hr3-B2 gene)AM259130.1 Megachile rotundata probable nuclear hormone receptor HR3 (LOC100878351) mRNAXM_012292596.1 Apis mellifera hormone receptor-like in 46 (Hr46) transcript variant X12 mRNAXM_006570854.1, Had to extend the original model further to the 5'end based on the fact that only a partial DBD was included in the model and base…
FOCC001582-RA	Ionotropic receptor 104 - partial	Scaffold9	Front missing in gap
FOCC001583-RA	Ionotropic receptor 105 - partial	Scaffold9	Note to curator: Nathan Nager model, C-terminus gone in gap
FOCC001584-RA	Ionotropic receptor 106 - partial	Scaffold9	N-terminus missing in gap
FOCC001585-RA	Ionotropic receptor 107 - partial	Scaffold9	Front missing in gap
FOCC001586-RA	Ionotropic receptor 108 - partial	Scaffold9	C-terminus missing in gap
FOCC001587-RA	Ionotropic receptor 109 - partial	Scaffold9	Both ends missing in gaps
FOCC001588-RA	Ionotropic receptor 110 - partial	Scaffold9	Front missing in gap
FOCC001589-RA	Ionotropic receptor 111 - partial	Scaffold9	Note to curator: Nathan Nager model, End missing in gap
FOCC009662-RA	Ionotropic receptor 112 - partial	Scaffold121	C-terminus missing in gap., Note to curator: Nathan Nager model
FOCC001563-RA	Ionotropic receptor 115 - partial	Scaffold9	C-terminus missing in gap, Note to curator: Nathan Nager model
FOCC001561-RA	Ionotropic receptor 117 - partial	Scaffold9	C-terminus missing in gap, Note to curator: Nathan Nager model
FOCC001560-RA	Ionotropic receptor 118 - partial	Scaffold9	C-terminus missing in gap
FOCC001559-RA	Ionotropic receptor 119 - partial	Scaffold9	C-terminus missing in gap, Note to curator: Nathan Nager model
FOCC001543-RA	Ionotropic receptor 123 - partial	Scaffold9	N-terminus missing in gap
FOCC018005-RA	Ionotropic receptor 125 - partial	Scaffold5793	Annotation type: Add a new gene model not existing in gene set, Note to curator: C-terminus missing, Note to curator: Nathan Nager model
FOCC009523-RA	Ionotropic receptor 126 - partial	Scaffold116	Unsure of N-terminus maybe an intron here.
FOCC001659-RA	Ionotropic receptor 141 - partial	Scaffold9	Both ends missing in gaps
FOCC017076-RA	Ionotropic receptor 143 - partial	Scaffold1072	C-terminus missing in gap
FOCC017077-RA	Ionotropic receptor 144 - partial	Scaffold1072	Front missing in gap
FOCC001442-RA	Ionotropic receptor 154 - partial	Scaffold9	Annotation type: Add a new gene model not existing in gene set, Note to curator: Nathan Nager model, C-terminus missing in gap
FOCC001443-RA	Ionotropic receptor 155 - partial	Scaffold9	Both ends missing in gaps
FOCC001444-RA	Ionotropic receptor 156 - partial	Scaffold9	Gap removes internal region treat as intron even though I shouldn't.
FOCC006798-RA	Ionotropic receptor 157 - partial	Scaffold61	C-terminus missing in gap
FOCC006796-RA	Ionotropic receptor 158 - partial	Scaffold61	C-terminus missing off start of scaffold, Note to curator: Nathan Nager model
FOCC006510-RA	Ionotropic receptor 160 - partial	Scaffold56	End missing in gap
FOCC006509-RA	Ionotropic receptor 161 - part 1 of 2	Scaffold56	Front missing in gap and a frameshift split the ORF - raw reads show is not correct assembly
FOCC006508-RA	Ionotropic receptor 161 - part 2 of 2	Scaffold56	See part 1
FOCC013561-RA	Ionotropic receptor 177 - partial	Scaffold237	End missing off scaffold
FOCC003700-RA	Ionotropic receptor 183 - partial	Scaffold24	Annotation type: Add a new gene model not existing in gene set, Front missing in gap, Note to curator: Nathan Nager model
FOCC003701-RA	Ionotropic receptor 184 - partial	Scaffold24	End missing in gap
FOCC003702-RA	Ionotropic receptor 185 - partial	Scaffold24	End missing in gap, Note to curator: Nathan Nager model
FOCC003703-RA	Ionotropic receptor 186 - partial	Scaffold24	Front missing in gap
FOCC003704-RA	Ionotropic receptor 187 - partial	Scaffold24	End missing in gap
FOCC003705-RA	Ionotropic receptor 188 - partial	Scaffold24	Front missing in gap
FOCC003709-RA	Ionotropic receptor 190 - partial	Scaffold24	End missing in gap
FOCC003711-RA	Ionotropic receptor 192 - partial	Scaffold24	Front missing in gap
FOCC003712-RA	Ionotropic receptor 193 - partial	Scaffold24	N-terminus missing in gap
FOCC005818-RA	Ionotropic receptor 196 - partial	Scaffold45	Annotation type: Add a new gene model not existing in gene set, Note to curator: Nathan Nager, Front missing in gap
FOCC013139-RA	Ionotropic receptor 198 - part 1 of 2	Scaffold214	Think gap removes internal region rather than two truncated genes.
FOCC013140-RA	Ionotropic receptor 198 - part 2 of 2	Scaffold214	Think gap removes internal region rather than having two truncated genes.
FOCC016407-RA	Ionotropic receptor 202 - partial	Scaffold550	N-terminus missing in gap
FOCC007049-RA	Ionotropic receptor 209 - partial	Scaffold64	Annotation type: Add a new gene model not existing in gene set, N-terminus missing in gap, Note to curator: Nathan Nager model
FOCC007048-RA	Ionotropic receptor 210 - partial	Scaffold64	C-terminus missing in gap
FOCC007034-RA	Ionotropic receptor 211 - partial part 1 of 2	Scaffold64	N-terminus missing in gap and frameshift splits ORF which raw reads show is wrong.
FOCC007033-RA	Ionotropic receptor 211 - partial part 2 of 2	Scaffold64	Frameshift split ORF which raw reads show is intact and C-terminus missing off end of scaffold.
FOCC007720-RA	Ionotropic receptor 214 - partial	Scaffold75	Annotation type: Add a new gene model not existing in gene set, Note to curator: C-terminus missing, Note to curator: Nathan Nager model
FOCC007719-RA	Ionotropic receptor 215 - partial	Scaffold75	C-terminus missing in gap
FOCC007718-RA	Ionotropic receptor 216 - partial	Scaffold75	Both ends missing in gaps
FOCC007716-RA	Ionotropic receptor 218 - partial	Scaffold75	Both ends missing in gaps
FOCC007715-RA	Ionotropic receptor 219 - partial	Scaffold75	C-terminus missing in gap
FOCC017965-RA	Ionotropic receptor 21a - part 1 of 2	Scaffold5443	C-terminus is in front of scaffold270
FOCC014054-RA	Ionotropic receptor 21a - part 2 of 2	Scaffold270	N-terminus is in scaffold5443
FOCC017881-RA	Ionotropic receptor 220 - partial	Scaffold4434	N-terminus missing off end of scaffold, Note to curator: Nathan Nager model
FOCC005037-RA	Ionotropic receptor 223 - partial	Scaffold37	Annotation type: Modify an existing gene model, Note to curator: Nathan Nager model
FOCC017818-RA	Ionotropic receptor 230 - part 1 of 2	Scaffold3945	C-terminus is encoded by an overlapping region in middle of large scaffold59 an apparent misassembly problem.
FOCC006697-RA	Ionotropic receptor 230 - part 2 of 2	Scaffold59	N-terminus is in short scaffold3945 in a complicated misassembly where that scaffold belongs in here in an interdigitated fashion with overlapping pieces.
FOCC017819-RA	Ionotropic receptor 231 - part 1 of 2	Scaffold3945	C-terminus is encoded by an overlapping region in middle of large scaffold59 an apparent misassembly problem.
FOCC006696-RA	Ionotropic receptor 231 - part 2 of 2	Scaffold59	N-terminus is in short scaffold3945 in a complicated misassembly where that scaffold belongs in here in an interdigitated fashion with overlapping pieces.
FOCC001386-RA	Ionotropic receptor 236 - partial	Scaffold8	N-terminus unclear., Note to curator: Nathan Nager model
FOCC012586-RA	Ionotropic receptor 241 - partial	Scaffold186	N-terminus missing in gap
FOCC012587-RA	Ionotropic receptor 242 - partial	Scaffold186	N-terminus missing in gap
FOCC012588-RA	Ionotropic receptor 243 - partial	Scaffold186	N-terminus missing in gap.
FOCC013566-RA	Ionotropic receptor 247 - partial	Scaffold237	First exon missing in gap., Note to curator: Nathan Nager model
FOCC000910-RA	Ionotropic receptor 248 - partial	Scaffold5	First exon unclear., Note to curator: Nathan Nager model
FOCC000911-RA	Ionotropic receptor 249	Scaffold5	First exon unclear., Note to curator: Nathan Nager model
FOCC000927-RA	Ionotropic receptor 251	Scaffold5	First exon unclear., Note to curator: Nathan Nager model
FOCC007570-RA	Ionotropic receptor 253	Scaffold73	First exon unclear., Note to curator: Nathan Nager model
FOCC007569-RA	Ionotropic receptor 254	Scaffold73	First exon unclear., Note to curator: Nathan Nager model
FOCC000009-RA	Ionotropic receptor 256	Scaffold1	First exon unclear., Note to curator: Nathan Nager model
FOCC013473-RA	Ionotropic receptor 257	Scaffold231	First exon unclear., Note to curator: Nathan Nager model
FOCC008711-RA	Ionotropic receptor 258	Scaffold96	First exon unclear., Note to curator: Nathan Nager model
FOCC017599-RA	Ionotropic receptor 259	Scaffold2830	First exon missing, Note to curator: Nathan Nager model
FOCC011475-RA	Ionotropic receptor 25a partial	Scaffold150	Annotation type: Modify an existing gene model, Note to curator: Several exons are missing in the large internal gap, Note to curator: Nathan Nager model
FOCC017395-RA	Ionotropic receptor 260	Scaffold2080	First exon unclear, Note to curator: Nathan Nager model
FOCC011050-RA	Ionotropic receptor 261	Scaffold135	First exon unclear, Note to curator: Nathan Nager model
FOCC005034-RA	Ionotropic receptor 263 - partial	Scaffold37	Gap removes front of third exon
FOCC017751-RA	Ionotropic receptor 264 - partial	Scaffold3630	Annotation type: Add a new gene model not existing in gene set, Note to curator: C-teminus missing, Note to curator: Nathan Nager
FOCC017183-RA	Ionotropic receptor 265 - partial part 1 of 2	Scaffold1291	First exon missing and rest of gene is in scaffold1808
FOCC017327-RA	Ionotropic receptor 265 - partial part 2 of 2	Scaffold1808	Front is in scaffold 1291 but C-terminus incomplete here too.
FOCC011300-RA	Ionotropic receptor 68a - part 1 of 2	Scaffold145	Annotation type: Modify an existing gene model, Note to curator: First exon not identified and model continues at front of scaffold 168
FOCC011776-RA	Ionotropic receptor 68a - part 2 of 2	Scaffold158	N-terminus is in scaffold145 and even this C-terminal region is misassembled and an exon missing.
FOCC004101-RA	Ionotropic receptor 75 c - part 3 of 3	Scaffold27	NA
FOCC017480-RA	Ionotropic receptor 75a - part 1 of 2	Scaffold2410	First exon missing and last two exons are in scaffold150
FOCC011483-RA	Ionotropic receptor 75a - part 2 of 2	Scaffold150	Most of the gene is in scaffold2410
FOCC009088-RA	Ionotropic receptor 75b - part 1 of 2	Scaffold106	Second half is in scaffold321
FOCC014778-RA	Ionotropic receptor 75b - part 2 of 2	Scaffold321	First part is in scaffold106
FOCC004104-RA	Ionotropic receptor 75c - part 1 of 3	Scaffold27	The middle three exons are in scaffold5354 which probably belongs in the gap after this and the last two exons are upstream in this scaffold presumably a misassembly.
FOCC017958-RA	Ionotropic receptor 75c - part 2 of 3	Scaffold5354	Front and end of gene are in scaffold27
FOCC015253-RA	Ionotropic receptor 75d - partial	Scaffold369	N-terminal exons unidentified as is an internal exon.
FOCC017636-RA	Ionotropic receptor 75g - partial	Scaffold3023	N-terminus unclear.
FOCC008880-RA	Ionotropic receptor 75h - part 1 of 2	Scaffold100	Front exons in scaffold5320
FOCC017952-RA	Ionotropic receptor 75h - part 2 of 2	Scaffold5320	Front missing off scaffold. C-terminal exon in scaffold100
FOCC006826-RA	Ionotropic receptor 8a - partial	Scaffold61	First exon is best guess., Note to curator: Nathan Nager model, While model is possible there are 18bp deleted from the front of the final exon hence the partial designation.
FOCC017500-RA	Ionotropic receptor 93a - part 1 of 2	Scaffold2459	Annotation type: Add a new gene model not existing in gene set, Note to curator: This is the N-terminus and this short scaffold is probably in a gap before the C-terminus in scaffold 9 , Note to curator: Nathan Nager model
FOCC001512-RA	Ionotropic receptor 93a - part 2 of 2	Scaffold9	Annotation type: Modify an existing gene model, Note to curator: N-terminus is encoded on short scaffold2459 which we think belongs in one of the gaps in front of this model, Note to curator: Nathan Nager model
FOCC017539-RA	Kr-h1 N terminus partial	Scaffold2617	contains entire ORF may be some 3' UTR missing from this annotation since the scaffold terminates before the 3' end of the transcript
FOCC009449-RA	Lipase 3-like	Scaffold114	Gene model across a gap
FOCC011369-RA	Moody-2 part 1-RA	Scaffold146	NA
FOCC011370-RA	Moody-2 part 3	Scaffold146	NA
FOCC017929-RA	Moody-2-part 2-RA	Scaffold5027	NA
FOCC015059-RA	Myosuppressin Receptor 2 part 2-RA	Scaffold342	NA
FOCC017719-RA	Myosuppressin Receptor 2 part -RA	Scaffold3425	NA
FOCC011777-RA	Myosuppressin Receptor 3-RA	Scaffold158	NA
FOCC001422-RA	Myrosinase 1-like	Scaffold8	Gene marker model exists across a gap
FOCC017866-RA	Neuropeptide F Receptor part 1-RA	Scaffold4267	NA
FOCC014427-RA	Neuropeptide F Receptor part 2-RA	Scaffold297	NA
FOCC017873-RA	Odorant receptor 11 - partial	Scaffold4336	Fourth exon missing
FOCC017998-RA	Odorant receptor 11 partial	Scaffold5733	Final exon missing off end of scaffold.
FOCC014152-RA	Odorant receptor 12 - partial	Scaffold276	First exon missing
FOCC001544-RA	Odorant receptor 18 - partial	Scaffold9	First and part of second exon missing in gap.
FOCC017090-RA	Odorant receptor 19 - partial	Scaffold1108	Front and back missing
FOCC014627-RA	Odorant receptor 19 - partial	Scaffold311	End of fourth exon missing in gap.
FOCC016901-RA	Odorant receptor 2 - partial	Scaffold800	First exon missing in gap.
FOCC017803-RA	Odorant receptor 20 - part 1 of 2	Scaffold3898	First exon missing and fourth exon I think is in scaffold121.
FOCC009664-RA	Odorant receptor 20 - part 2 of 2	Scaffold121	NA
FOCC006996-RA	Odorant receptor 24 - part 1 of 2	Scaffold63	First two exons missing and gap removes end of third exon.
FOCC006997-RA	Odorant receptor 24 - part 2 of 2	Scaffold63	First two exons missing and gap removes end of third exon.
FOCC015322-RA	Odorant receptor 25 - partial	Scaffold379	First exon missing
FOCC013732-RA	Odorant receptor 28 - part 1 of 3	Scaffold246	Penultimate exon is in scaffold5909
FOCC018011-RA	Odorant receptor 28 - part 2 of 3	Scaffold5909	Rest of gene is in scaffold246. I can't get the end of this exon right because it is too close to the end of the contig.
FOCC013731-RA	Odorant receptor 28 - part 3 of 3	Scaffold246	NA
FOCC006199-RA	Odorant receptor 29 - part 1 of 3	Scaffold51	Part 2 is in scaffold5047 and the final exon is misassembled within this scaffold.
FOCC017931-RA	Odorant receptor 29 - part 2 of 3	Scaffold5047	NA
FOCC006204-RA	Odorant receptor 29 - part 3 of 3	Scaffold51	End of this final exon is truncated by gap
FOCC012752-RA	Odorant receptor 3 - partial	Scaffold196	Gap removes N-terminus.
FOCC013886-RA	Odorant receptor 30 - part 1 of 3	Scaffold256	NA
FOCC009655-RA	Odorant receptor 30 - part 2 of 3	Scaffold121	First exon is in scaffold256 third is missing.
FOCC009656-RA	Odorant receptor 30 - part 3 of 3	Scaffold121	First exon is in scaffold256 third is missing.
FOCC010948-RA	Odorant receptor 31 - part 1 of 2	Scaffold130	C-terminus is in scaffold181
FOCC012434-RA	Odorant receptor 31 - part 2 of 2	Scaffold181	Front end is in scaffold130
FOCC014025-RA	Odorant receptor 34 - partial	Scaffold267	Last three exons only.
FOCC014821-RA	Odorant receptor 35 - part 1 of 2	Scaffold323	N-terminus unclear. Gap removes end of the second exon here.
FOCC014819-RA	Odorant receptor 35 - part 2 of 2	Scaffold323	NA
FOCC012753-RA	Odorant receptor 4 - partial	Scaffold196	Misassembly removes the C-terminus
FOCC007465-RA	Odorant receptor 40 - partial	Scaffold70	First exon missing
FOCC011913-RA	Odorant receptor 41 - part 1 of 2	Scaffold162	NA
FOCC000822-RA	Odorant receptor 41 - part 2 of 2	Scaffold5	Front is in scaffold162
FOCC003680-RA	Odorant receptor 42 - partial	Scaffold23	N-terminus unclear.
FOCC001467-RA	Odorant receptor 45 - partial	Scaffold9	N-terminus unclear.
FOCC008194-RA	Odorant receptor 49 - part 1 of 3	Scaffold84	First exon missing and penultimate exon is in scaffold1153
FOCC017122-RA	Odorant receptor 49 - part 2 of 3	Scaffold1153	Rest of gene is in scaffold84
FOCC008196-RA	Odorant receptor 49 - part 3 of 3	Scaffold84	NA
FOCC012754-RA	Odorant receptor 5 - partial	Scaffold196	Front missing in misassembly end missing in gap
FOCC015249-RA	Odorant receptor 50 - partial	Scaffold368	Second exon missing
FOCC012780-RA	Odorant receptor 51 - partial	Scaffold197	Second exon missing
FOCC012805-RA	Odorant receptor 52 - part 1 of 2	Scaffold199	First exon missing (might be internal) and then a misassemnbly in the middle of the gene.
FOCC012804-RA	Odorant receptor 52 - part 2 of 2	Scaffold199	NA
FOCC013150-RA	Odorant receptor 53 - part 1 of 2	Scaffold215	Second exon truncated by gap and third exon missing.
FOCC013151-RA	Odorant receptor 53 - part 2 of 2	Scaffold215	Final exon truncated by gap.
FOCC006226-RA	Odorant receptor 54 - part 1 of 2	Scaffold51	NA
FOCC006231-RA	Odorant receptor 54 - part 2 of 2	Scaffold51	This is the final exon apparently misassembled.
FOCC013578-RA	Odorant receptor 56 - partial	Scaffold237	First exon unclear.
FOCC000047-RA	Odorant receptor 57 - partial	Scaffold1	first and last exons missing.
FOCC004049-RA	Odorant receptor 59 - partial	Scaffold27	First exon unclear.
FOCC012755-RA	Odorant receptor 6 - partial	Scaffold196	Front missing in gap
FOCC015490-RA	Odorant receptor 61 - partial	Scaffold397	N-terminal exons unclear.
FOCC017135-RA	Odorant receptor 62 - partial	Scaffold1187	First exon unclear.
FOCC016498-RA	Odorant receptor 63 - partial	Scaffold571	First exon or two unclear.
FOCC013528-RA	Odorant receptor 64 - partial	Scaffold235	First exon or two unclear.
FOCC017830-RA	Odorant receptor 65 - partial	Scaffold4008	First exon or two unclear.
FOCC010938-RA	Odorant receptor 66 - partial	Scaffold130	NA
FOCC012466-RA	Odorant receptor 68 - part 1 of 2	Scaffold183	NA
FOCC012467-RA	Odorant receptor 68 - part 2 of 2	Scaffold183	RNAseq confirms this final exon is misassembled here.
FOCC012461-RA	Odorant receptor 69 - partial	Scaffold183	Final exon missing
FOCC012447-RA	Odorant receptor 72 - part 1 of 3	Scaffold182	Second part is in scaffold1116.
FOCC017101-RA	Odorant receptor 72 - part 2 of 3	Scaffold1116	NA
FOCC012446-RA	Odorant receptor 72 - part 3 of 3	Scaffold182	Second part is in scaffold1116
FOCC005699-RA	Odorant receptor 78 - part 1 of 2	Scaffold44	Final exon is misassembled far upstream.
FOCC005703-RA	Odorant receptor 78 - part 2 of 2	Scaffold44	Rest of gene is downstream.
FOCC009622-RA	Odorant receptor 79 - partial	Scaffold119	First exon unclear.
FOCC001802-RA	Odorant receptor 80 - part 1 of 3	Scaffold10	NA
FOCC001801-RA	Odorant receptor 80 - part 2 of 3	Scaffold10	RNAseq confirms connection with first part.
FOCC001803-RA	Odorant receptor 80 - part 3 of 3	Scaffold10	Several exons and the first four bases of this final exon missing in gaps.
FOCC012402-RA	Odorant receptor 81 - partial	Scaffold179	First exon unclear.
[truncated: 70 more rows]

## Sheet: S5. TFs with predicted motifs
	Table S5. Transcription factors with predicted DNA-binding domains (DBDs) in Frankliniella occidentalis OGSv1.0
[truncated: 210 more rows]

[truncated: 21 more sheets: S6. TFs without predicted motif, S7. Chemosensory receptors, S8. Vision genes, S9. Neuropeptide receptors, S10. Neuropeptides, S11. Salivary gland genes, S12. Other digestion, S13. CYPs, S14. CYP Phylogenetic tree IDs, S15. ABC, S16. CCE, S17. Immunity Signaling, S18. ImmunoDB search, S19. Small RNA silencing, S20. Antioxidants, S21. Molting &  Metamorph (M&M), S22. Expression of M&M, S23. Cuticle, S24. Nuclear receptors, S25. LGT pipeline-bacteria set …]
