# Supplementary material for: Genome-enabled insights into the biology of thrips as crop pests
Source: BMC Biol. 2020 Oct 19;18:142. doi: 10.1186/s12915-020-00862-9 (PMC7570057; doi:10.1186/s12915-020-00862-9)
Supplement: Supplementary file 3 — Additional file 3. Weighted correlation network analysis (WGCNA) modules of co-expressed gene sets of developmental stages. [file 12915_2020_862_MOESM3_ESM.xlsx]

## Sheet: File Information
Additional File 3. Modules (colors) of co-expressed Focc gene models (MAKER gene predictions) associated with first instar larvae (L1), propupae (P1) and adults (Ad, mixed sex). This file is associated with Figure 4 as part of the FOCC Genome Paper.
Contributed by Sam Bailey and Joshua Benoit
Tabs:
Key to FOCC IDs (MAKER to OGS) = WGCNA was performed on original MAKER gene predictions (transcripts); use this key to identify the FOCC official gene set (OGSv1) identifiers (final set of gene models)
REVIGO MAPs: Detailed versions of Figure 4B-D for each developmental stage, "REduce and Visualize Gene Ontologies" treemaps that show gene ontology terms (text) for each GO category box drawn - the figure shows the
enrichment of each primary GO (text in box) relative to other GOs. Enrichment (size of box = number of sequences with that GO term) of non-redundant sequences within each GO
Larval (L1)
Propupal (P1)		All transcripts within the significant modules associated with these particular stages
Adult (Ad)
P1_'color'		Modules significantly associated with these stages
Ad_'color'
Note: L1 had only one significant module (turquois), therefore 'Larva (L1)' = turquois module

## Sheet: Key to FOCC IDs (MAKER to OGS)
Maker_transcript_ID (original automated prediction)	OGSv1.0_gene_name	OGSv1.0_gene_ID
FOCC017422-RA	FOCC018037	FOCC018037
NA	Hormone receptor 4 part2	FOCC018036
FOCC017341-RA	FOCC018035	FOCC018035
FOCC017340-RA	endoglucanase E-4-like	FOCC018034
FOCC017497-RA	FOCC018033	FOCC018033
NA	FOCC018032	FOCC018032
FOCC017285-RA	FOCC018031	FOCC018031
NA	Alpha glucosidase-like	FOCC018030
FOCC017470-RA	FOCC018029	FOCC018029
NA	Serpin-like (partial)	FOCC018028
NA	V-ATPase V0 Subunit A	FOCC018027
FOCC017500-RA	FOCC018026	FOCC018026
FOCC017244-RA	myrosinase 1	FOCC018025
NA	Chitinase-like	FOCC018024
FOCC017490-RA	FOCC018023	FOCC018023
FOCC017489-RA	FOCC018022	FOCC018022
FOCC017268-RA	FOCC018021	FOCC018021
FOCC017530-RA	FOCC018020	FOCC018020
FOCC017529-RA	FOCC018019	FOCC018019
FOCC017468-RA	FOCC018018	FOCC018018
FOCC017517-RA	FOCC018017	FOCC018017
NA	Cytochrome P450 CYP6	FOCC018016
FOCC017147-RA	FOCC018015	FOCC018015
NA	FOCC018014	FOCC018014
FOCC017503-RA	FOCC018013	FOCC018013
FOCC017522-RA	FOCC018012	FOCC018012
NA	FOCC018011	FOCC018011
NA	FOCC018010	FOCC018010
FOCC017126-RA	FOCC018009	FOCC018009
FOCC017385-RA	Glucose dehydrogenase-like	FOCC018008
FOCC017039-RA	FOCC018007	FOCC018007
FOCC017038-RA	FOCC018006	FOCC018006
NA	Ionotropic receptor 217	FOCC018005
NA	Cytochrome P450	FOCC018004
NA	FOCC018003	FOCC018003
FOCC017543-RA	FOCC018002	FOCC018002
NA	Toll	FOCC018001
FOCC017372-RA	FOCC018000	FOCC018000
NA	FOCC017999	FOCC017999
NA	FOCC017998	FOCC017998
FOCC017283-RA	FOCC017997	FOCC017997
FOCC017282-RA	FOCC017996	FOCC017996
FOCC017247-RA	FOCC017995	FOCC017995
FOCC017508-RA	FOCC017994	FOCC017994
FOCC017437-RA	FOCC017993	FOCC017993
FOCC017542-RA	FOCC017992	FOCC017992
FOCC017501-RA	FOCC017991	FOCC017991
NA	Lipase 3-like	FOCC017990
FOCC017220-RA	FOCC017989	FOCC017989
FOCC017219-RA	FOCC017988	FOCC017988
FOCC017495-RA	FOCC017987	FOCC017987
FOCC017402-RA	FOCC017986	FOCC017986
FOCC017403-RA	SIFamide Receptor	FOCC017985
FOCC017453-RA	FOCC017984	FOCC017984
FOCC017452-RA	FOCC017983	FOCC017983
FOCC017267-RA	FOCC017982	FOCC017982
NA	Male salivary gland protein 6	FOCC017981
NA	FOCC017980	FOCC017980
FOCC017101-RA	FOCC017979	FOCC017979
FOCC017524-RA	FOCC017978	FOCC017978
FOCC017429-RA	FOCC017977	FOCC017977
FOCC017182-RA	FOCC017976	FOCC017976
FOCC017181-RA	FOCC017975	FOCC017975
FOCC017180-RA	FOCC017974	FOCC017974
FOCC017179-RA	FOCC017973	FOCC017973
FOCC017536-RA	FOCC017972	FOCC017972
FOCC017362-RA	FOCC017971	FOCC017971
FOCC017546-RA	FOCC017970	FOCC017970
FOCC017178-RA	FOCC017969	FOCC017969
FOCC017481-RA	FOCC017968	FOCC017968
FOCC017486-RA	FOCC017967	FOCC017967
FOCC017485-RA	FOCC017966	FOCC017966
NA	FOCC017965	FOCC017965
FOCC017499-RA	FOCC017964	FOCC017964
FOCC017498-RA	FOCC017963	FOCC017963
FOCC017541-RA	FOCC017962	FOCC017962
FOCC017198-RA	FOCC017961	FOCC017961
FOCC017413-RA	FOCC017960	FOCC017960
FOCC017412-RA	FOCC017959	FOCC017959
NA	FOCC017958	FOCC017958
FOCC017374-RA	FOCC017957	FOCC017957
NA	FOCC017956	FOCC017956
FOCC017550-RA	FOCC017955	FOCC017955
NA	FOCC017954	FOCC017954
FOCC017521-RA	FOCC017953	FOCC017953
NA	FOCC017952	FOCC017952
NA	Cytochrome P450 CYP4 (partial)	FOCC017951
FOCC017252-RA	FOCC017950	FOCC017950
FOCC017251-RA	FOCC017949	FOCC017949
FOCC017346-RA	FOCC017948	FOCC017948
FOCC017510-RA	FOCC017947	FOCC017947
FOCC017426-RA	FOCC017946	FOCC017946
FOCC017537-RA	FOCC017945	FOCC017945
FOCC017364-RA	FOCC017944	FOCC017944
FOCC017528-RA	FOCC017943	FOCC017943
FOCC017504-RA	FOCC017942	FOCC017942
NA	FOCC017941	FOCC017941
FOCC017427-RA	FOCC017940	FOCC017940
NA	FOCC017939	FOCC017939
NA	Orphan Neuropeptide Receptor 2	FOCC017938
NA	Laccase 7-like	FOCC017937
FOCC017539-RA	FOCC017936	FOCC017936
NA	Mip Receptor part 2	FOCC017935
FOCC017552-RA	FOCC017934	FOCC017934
FOCC017535-RA	FOCC017933	FOCC017933
FOCC017534-RA	FOCC017932	FOCC017932
NA	FOCC017931	FOCC017931
NA	Serpin-like (partial)	FOCC017930
NA	Moody-2-part 2	FOCC017929
NA	Gram-negative binding protein	FOCC017928
FOCC017243-RA	FOCC017927	FOCC017927
NA	FOCC017926	FOCC017926
FOCC017513-RA	FOCC017925	FOCC017925
FOCC017361-RA	FOCC017924	FOCC017924
FOCC017393-RA	Epidermal Growth Factor Receptor	FOCC017923
NA	FOCC017922	FOCC017922
NA	short Neuropeptide F Receptor X	FOCC017921
NA	FOCC017920	FOCC017920
FOCC017263-RA	FOCC017919	FOCC017919
FOCC017496-RA	FOCC017918	FOCC017918
FOCC017234-RA	FOCC017917	FOCC017917
FOCC017233-RA	FOCC017916	FOCC017916
NA	FOCC017915	FOCC017915
NA	FOCC017914	FOCC017914
FOCC017333-RA	FOCC017913	FOCC017913
NA	Ionotropic receptor 176	FOCC017912
NA	Cytochrome P450 CYP303	FOCC017911
FOCC017553-RA	FOCC017910	FOCC017910
FOCC017516-RA	FOCC017909	FOCC017909
FOCC017526-RA	FOCC017908	FOCC017908
FOCC017479-RA	FOCC017907	FOCC017907
NA	Ecdysone induced 78 (partial)	FOCC017906
FOCC017494-RA	FOCC017905	FOCC017905
NA	FOCC017904	FOCC017904
NA	FOCC017903	FOCC017903
NA	FOCC017902	FOCC017902
NA	Ionotropic receptor 208	FOCC017901
NA	Ionotropic receptor 207	FOCC017900
NA	FOCC017899	FOCC017899
FOCC017307-RA	FOCC017898	FOCC017898
FOCC017411-RA	FOCC017897	FOCC017897
FOCC017410-RA	FOCC017896	FOCC017896
FOCC017515-RA	FOCC017895	FOCC017895
NA	FOCC017894	FOCC017894
NA	Trapped-in-Endoderme part 1	FOCC017893
NA	Cytochrome P450 CYP305	FOCC017892
FOCC017511-RA	FOCC017891	FOCC017891
FOCC017159-RA	FOCC017890	FOCC017890
FOCC017158-RA	FOCC017889	FOCC017889
FOCC017157-RA	FOCC017888	FOCC017888
FOCC017262-RA	FOCC017887	FOCC017887
FOCC017261-RA	FOCC017886	FOCC017886
FOCC017109-RA	FOCC017885	FOCC017885
FOCC017108-RA	FOCC017884	FOCC017884
FOCC017107-RA	FOCC017883	FOCC017883
FOCC017106-RA	Galectin	FOCC017882
NA	FOCC017881	FOCC017881
FOCC017299-RA	FOCC017880	FOCC017880
NA	Cytochrome P450 CYP4 (partial)	FOCC017879
FOCC017363-RA	FOCC017878	FOCC017878
FOCC017225-RA	Fatty acid synthase	FOCC017877
FOCC017509-RA	FOCC017876	FOCC017876
NA	Ionotropic receptor 190	FOCC017875
NA	CRF-like Diuretic Hormone Receptor 1 part 4	FOCC017874
NA	FOCC017873	FOCC017873
FOCC017129-RA	FOCC017872	FOCC017872
NA	Cytochrome P450 CYP305 (partial)	FOCC017871
FOCC017376-RA	Cytochrome P450 CYP305 (partial)	FOCC017870
NA	FOCC017869	FOCC017869
FOCC017472-RA	FOCC017868	FOCC017868
FOCC017482-RA	FOCC017867	FOCC017867
NA	Neuropeptide F Receptor part 1	FOCC017866
FOCC017514-RA	FOCC017865	FOCC017865
FOCC017447-RA	FOCC017864	FOCC017864
FOCC017544-RA	FOCC017863	FOCC017863
FOCC016984-RA	FOCC017862	FOCC017862
FOCC016985-RA	FOCC017861	FOCC017861
NA	Cytochrome P450 CYP4	FOCC017860
FOCC017203-RA	FOCC017859	FOCC017859
FOCC017401-RA	FOCC017858	FOCC017858
FOCC017368-RA	FOCC017857	FOCC017857
FOCC016945-RA	FOCC017856	FOCC017856
FOCC017009-RA	FOCC017855	FOCC017855
FOCC017035-RA	FOCC017854	FOCC017854
FOCC017330-RA	FOCC017853	FOCC017853
FOCC017527-RA	FOCC017852	FOCC017852
FOCC017418-RA	FOCC017851	FOCC017851
FOCC017371-RA	FOCC017850	FOCC017850
FOCC017042-RA	FOCC017849	FOCC017849
FOCC017295-RA	FOCC017848	FOCC017848
FOCC017279-RA	FOCC017847	FOCC017847
FOCC017125-RA	FOCC017846	FOCC017846
FOCC017209-RA	FOCC017845	FOCC017845
FOCC017208-RA	FOCC017844	FOCC017844
FOCC017207-RA	Cytochrome P450 CYP4 (partial)	FOCC017843
FOCC017156-RA	FOCC017842	FOCC017842
FOCC017406-RA	FOCC017841	FOCC017841
FOCC017463-RA	FOCC017840	FOCC017840
FOCC017444-RA	FOCC017839	FOCC017839
FOCC017416-RA	FOCC017838	FOCC017838
FOCC017419-RA	FOCC017837	FOCC017837
FOCC016980-RA	FOCC017836	FOCC017836
FOCC017487-RA	FOCC017835	FOCC017835
FOCC017477-RA	FOCC017834	FOCC017834
FOCC017476-RA	FOCC017833	FOCC017833
FOCC017461-RA	FOCC017832	FOCC017832
FOCC017131-RA	FOCC017831	FOCC017831
NA	FOCC017830	FOCC017830
FOCC017480-RA	FOCC017829	FOCC017829
FOCC017256-RA	FOCC017828	FOCC017828
FOCC017400-RA	FOCC017827	FOCC017827
FOCC017387-RA	FOCC017826	FOCC017826
FOCC017473-RA	FOCC017825	FOCC017825
FOCC017265-RA	FOCC017824	FOCC017824
FOCC017278-RA	FOCC017823	FOCC017823
FOCC017298-RA	FOCC017822	FOCC017822
FOCC017057-RA	FOCC017821	FOCC017821
FOCC017328-RA	FOCC017820	FOCC017820
NA	FOCC017819	FOCC017819
NA	FOCC017818	FOCC017818
FOCC017420-RA	FOCC017817	FOCC017817
FOCC017313-RA	FOCC017816	FOCC017816
FOCC017312-RA	FOCC017815	FOCC017815
FOCC017438-RA	FOCC017814	FOCC017814
FOCC017074-RA	FOCC017813	FOCC017813
FOCC017073-RA	FOCC017812	FOCC017812
FOCC017446-RA	FOCC017811	FOCC017811
FOCC016916-RA	FOCC017810	FOCC017810
FOCC016915-RA	FOCC017809	FOCC017809
FOCC016914-RA	FOCC017808	FOCC017808
FOCC016913-RA	FOCC017807	FOCC017807
FOCC017397-RA	FOCC017806	FOCC017806
FOCC017478-RA	FOCC017805	FOCC017805
FOCC017241-RA	FOCC017804	FOCC017804
NA	FOCC017803	FOCC017803
FOCC017122-RA	FOCC017802	FOCC017802
FOCC017502-RA	FOCC017801	FOCC017801
FOCC016846-RA	FOCC017800	FOCC017800
FOCC016845-RA	FOCC017799	FOCC017799
FOCC017533-RA	FOCC017798	FOCC017798
FOCC016861-RA	FOCC017797	FOCC017797
FOCC016860-RA	Carbonic anhydrase 2	FOCC017796
FOCC016859-RA	carbonic anhydrase	FOCC017795
FOCC017231-RA	FOCC017794	FOCC017794
FOCC017407-RA	FOCC017793	FOCC017793
FOCC017255-RA	FOCC017792	FOCC017792
FOCC017286-RA	FOCC017791	FOCC017791
FOCC017358-RA	FOCC017790	FOCC017790
FOCC017357-RA	FOCC017789	FOCC017789
FOCC017356-RA	FOCC017788	FOCC017788
FOCC016982-RA	FOCC017787	FOCC017787
FOCC017344-RA	FOCC017786	FOCC017786
FOCC017189-RA	FOCC017785	FOCC017785
FOCC017188-RA	FOCC017784	FOCC017784
FOCC017417-RA	FOCC017783	FOCC017783
FOCC017092-RA	FOCC017782	FOCC017782
FOCC017091-RA	FOCC017781	FOCC017781
NA	Cytochrome P450 CYP4 (partial)	FOCC017780
NA	FOCC017779	FOCC017779
NA	Cytochrome P450 CYP4 (partial)	FOCC017778
FOCC017394-RA	FOCC017777	FOCC017777
FOCC016898-RA	FOCC017776	FOCC017776
FOCC017184-RA	FOCC017775	FOCC017775
FOCC017391-RA	FOCC017774	FOCC017774
FOCC017467-RA	FOCC017773	FOCC017773
FOCC017434-RA	FOCC017772	FOCC017772
FOCC017433-RA	FOCC017771	FOCC017771
FOCC017432-RA	FOCC017770	FOCC017770
FOCC017349-RA	FOCC017769	FOCC017769
FOCC017348-RA	FOCC017768	FOCC017768
FOCC017224-RA	FOCC017767	FOCC017767
FOCC017227-RA	FOCC017766	FOCC017766
FOCC017226-RA	FOCC017765	FOCC017765
FOCC017187-RA	FOCC017764	FOCC017764
FOCC017520-RA	FOCC017763	FOCC017763
FOCC017451-RA	FOCC017762	FOCC017762
FOCC017445-RA	FOCC017761	FOCC017761
FOCC016987-RA	FOCC017760	FOCC017760
FOCC016986-RA	FOCC017759	FOCC017759
NA	Allatostatin A Receptor part 2	FOCC017758
FOCC017315-RA	FOCC017757	FOCC017757
FOCC017483-RA	FOCC017756	FOCC017756
FOCC017449-RA	FOCC017755	FOCC017755
NA	FOCC017754	FOCC017754
FOCC017441-RA	FOCC017753	FOCC017753
FOCC017440-RA	FOCC017752	FOCC017752
NA	FOCC017751	FOCC017751
FOCC017396-RA	FOCC017750	FOCC017750
FOCC017301-RA	FOCC017749	FOCC017749
FOCC017300-RA	FOCC017748	FOCC017748
FOCC017015-RA	FOCC017747	FOCC017747
FOCC017123-RA	FOCC017746	FOCC017746
FOCC016954-RA	FOCC017745	FOCC017745
FOCC017318-RA	FOCC017744	FOCC017744
NA	FOCC017743	FOCC017743
FOCC017192-RA	FOCC017742	FOCC017742
FOCC017512-RA	FOCC017741	FOCC017741
FOCC017540-RA	FOCC017740	FOCC017740
FOCC017545-RA	FOCC017739	FOCC017739
FOCC017281-RA	FOCC017738	FOCC017738
FOCC017280-RA	FOCC017737	FOCC017737
FOCC017085-RA	FOCC017736	FOCC017736
FOCC017164-RA	FOCC017735	FOCC017735
FOCC017350-RA	Serine Protease	FOCC017734
FOCC017350-RA	Cytochrome P450 CYP6	FOCC017733
FOCC017238-RA	FOCC017732	FOCC017732
FOCC017270-RA	FOCC017731	FOCC017731
FOCC017484-RA	FOCC017730	FOCC017730
FOCC017355-RA	FOCC017729	FOCC017729
FOCC017354-RA	FOCC017728	FOCC017728
FOCC017343-RA	FOCC017727	FOCC017727
FOCC017390-RA	FOCC017726	FOCC017726
FOCC017236-RA	FOCC017725	FOCC017725
FOCC017029-RA	FOCC017724	FOCC017724
FOCC017360-RA	FOCC017723	FOCC017723
FOCC017421-RA	FOCC017722	FOCC017722
FOCC017163-RA	FOCC017721	FOCC017721
FOCC016868-RA	FOCC017720	FOCC017720
FOCC017454-RA	Myosuppressin Receptor	FOCC017719
FOCC017386-RA	FOCC017718	FOCC017718
FOCC017408-RA	FOCC017717	FOCC017717
NA	Cytochrome P450 CYP4 (partial)	FOCC017716
FOCC017342-RA	FOCC017715	FOCC017715
FOCC017450-RA	FOCC017714	FOCC017714
FOCC017436-RA	FOCC017713	FOCC017713
FOCC017435-RA	FOCC017712	FOCC017712
NA	FOCC017711	FOCC017711
NA	FOCC017710	FOCC017710
FOCC016908-RA	FOCC017709	FOCC017709
FOCC016907-RA	FOCC017708	FOCC017708
FOCC016906-RA	FOCC017707	FOCC017707
FOCC017493-RA	FOCC017706	FOCC017706
FOCC017492-RA	FOCC017705	FOCC017705
FOCC017293-RA	FOCC017704	FOCC017704
FOCC017380-RA	FOCC017703	FOCC017703
FOCC017379-RA	FOCC017702	FOCC017702
FOCC017474-RA	FOCC017701	FOCC017701
FOCC017366-RA	FOCC017700	FOCC017700
FOCC017185-RA	FOCC017699	FOCC017699
FOCC017326-RA	FOCC017698	FOCC017698
FOCC017325-RA	FOCC017697	FOCC017697
FOCC017324-RA	FOCC017696	FOCC017696
FOCC017311-RA	FOCC017695	FOCC017695
FOCC017310-RA	FOCC017694	FOCC017694
FOCC017133-RA	FOCC017693	FOCC017693
FOCC017132-RA	FOCC017692	FOCC017692
FOCC017365-RA	FOCC017691	FOCC017691
FOCC017127-RA	FOCC017690	FOCC017690
FOCC017404-RA	FOCC017689	FOCC017689
FOCC017456-RA	FOCC017688	FOCC017688
FOCC017055-RA	FOCC017687	FOCC017687
FOCC017054-RA	FOCC017686	FOCC017686
FOCC017525-RA	FOCC017685	FOCC017685
FOCC017398-RA	FOCC017684	FOCC017684
FOCC017239-RA	FOCC017683	FOCC017683
FOCC017392-RA	FOCC017682	FOCC017682
FOCC017235-RA	FOCC017681	FOCC017681
FOCC017254-RA	FOCC017680	FOCC017680
FOCC017448-RA	FOCC017679	FOCC017679
FOCC017320-RA	FOCC017678	FOCC017678
FOCC017319-RA	FOCC017677	FOCC017677
FOCC017415-RA	FOCC017676	FOCC017676
FOCC017414-RA	Pectate lyase-like	FOCC017675
NA	FOCC017674	FOCC017674
FOCC017551-RA	FOCC017673	FOCC017673
FOCC016929-RA	FOCC017672	FOCC017672
FOCC016928-RA	FOCC017671	FOCC017671
FOCC016927-RA	FOCC017670	FOCC017670
FOCC017389-RA	FOCC017669	FOCC017669
FOCC017399-RA	FOCC017668	FOCC017668
FOCC017322-RA	FOCC017667	FOCC017667
FOCC017388-RA	FOCC017666	FOCC017666
FOCC017114-RA	FOCC017665	FOCC017665
FOCC017113-RA	FOCC017664	FOCC017664
FOCC017538-RA	FOCC017663	FOCC017663
FOCC017464-RA	FOCC017662	FOCC017662
FOCC017096-RA	FOCC017661	FOCC017661
FOCC017084-RA	FOCC017660	FOCC017660
FOCC017523-RA	FOCC017659	FOCC017659
FOCC017431-RA	FOCC017658	FOCC017658
FOCC017290-RA	FOCC017657	FOCC017657
FOCC016975-RA	FOCC017656	FOCC017656
FOCC016974-RA	FOCC017655	FOCC017655
FOCC017532-RA	FOCC017654	FOCC017654
FOCC017547-RA	FOCC017653	FOCC017653
FOCC017050-RA	FOCC017652	FOCC017652
FOCC017250-RA	FOCC017651	FOCC017651
FOCC017245-RA	FOCC017650	FOCC017650
FOCC017505-RA	FOCC017649	FOCC017649
FOCC017488-RA	FOCC017648	FOCC017648
FOCC017288-RA	FOCC017647	FOCC017647
FOCC017549-RA	Cytochrome P450 CYP6	FOCC017646
FOCC017507-RA	FOCC017645	FOCC017645
FOCC017506-RA	FOCC017644	FOCC017644
FOCC017173-RA	FOCC017643	FOCC017643
FOCC017172-RA	FOCC017642	FOCC017642
FOCC017171-RA	FOCC017641	FOCC017641
NA	FOCC017640	FOCC017640
FOCC017292-RA	FOCC017639	FOCC017639
FOCC017291-RA	FOCC017638	FOCC017638
FOCC016905-RA	FOCC017637	FOCC017637
NA	FOCC017636	FOCC017636
FOCC016904-RA	FOCC017635	FOCC017635
FOCC017531-RA	FOCC017634	FOCC017634
FOCC017240-RA	FOCC017633	FOCC017633
FOCC017378-RA	FOCC017632	FOCC017632
FOCC017377-RA	FOCC017631	FOCC017631
FOCC017337-RA	FOCC017630	FOCC017630
FOCC017336-RA	FOCC017629	FOCC017629
FOCC017335-RA	FOCC017628	FOCC017628
FOCC017334-RA	FOCC017627	FOCC017627
FOCC017548-RA	FOCC017626	FOCC017626
FOCC017395-RA	FOCC017625	FOCC017625
FOCC017302-RA	FOCC017624	FOCC017624
FOCC017287-RA	Glucose dehydrogenase	FOCC017623
FOCC017072-RA	FOCC017622	FOCC017622
FOCC017289-RA	FOCC017621	FOCC017621
FOCC017466-RA	FOCC017620	FOCC017620
FOCC017465-RA	FOCC017619	FOCC017619
FOCC017373-RA	FOCC017618	FOCC017618
FOCC017491-RA	FOCC017617	FOCC017617
FOCC017205-RA	FOCC017616	FOCC017616
FOCC017204-RA	FOCC017615	FOCC017615
FOCC017405-RA	FOCC017614	FOCC017614
FOCC017430-RA	FOCC017613	FOCC017613
NA	UDP-glycosyltransferase	FOCC017612
NA	UDP-glycosyltransferase	FOCC017611
NA	UDP-glycosyltransferase	FOCC017610
FOCC017284-RA	FOCC017609	FOCC017609
FOCC017443-RA	Cytochrome P450 CYP4 (partial)	FOCC017608
FOCC017457-RA	FOCC017607	FOCC017607
FOCC017033-RA	FOCC017606	FOCC017606
FOCC017141-RA	FOCC017605	FOCC017605
FOCC016892-RA	FOCC017604	FOCC017604
FOCC016891-RA	FOCC017603	FOCC017603
FOCC017099-RA	FOCC017602	FOCC017602
FOCC017019-RA	FOCC017601	FOCC017601
FOCC017269-RA	FOCC017600	FOCC017600
NA	FOCC017599	FOCC017599
FOCC017409-RA	FOCC017598	FOCC017598
FOCC017294-RA	FOCC017597	FOCC017597
FOCC017080-RA	FOCC017596	FOCC017596
FOCC017079-RA	SIFamide Receptor 2	FOCC017595
FOCC017078-RA	FOCC017594	FOCC017594
FOCC017166-RA	lipase 3-like	FOCC017593
FOCC017186-RA	FOCC017592	FOCC017592
NA	FOCC017591	FOCC017591
FOCC016981-RA	FOCC017590	FOCC017590
FOCC017143-RA	FOCC017589	FOCC017589
FOCC017237-RA	FOCC017588	FOCC017588
FOCC016971-RA	FOCC017587	FOCC017587
FOCC016970-RA	FOCC017586	FOCC017586
FOCC017104-RA	FOCC017585	FOCC017585
FOCC017130-RA	FOCC017584	FOCC017584
FOCC016648-RA	FOCC017583	FOCC017583
FOCC016647-RA	FOCC017582	FOCC017582
FOCC016646-RA	FOCC017581	FOCC017581
FOCC016645-RA	FOCC017580	FOCC017580
FOCC016644-RA	FOCC017579	FOCC017579
FOCC017100-RA	FOCC017578	FOCC017578
FOCC017210-RA	Delta	FOCC017577
FOCC016966-RA	FOCC017576	FOCC017576
FOCC017069-RA	FOCC017575	FOCC017575
FOCC017068-RA	FOCC017574	FOCC017574
FOCC017067-RA	FOCC017573	FOCC017573
FOCC017066-RA	FOCC017572	FOCC017572
FOCC017177-RA	Trissin Receptor 2 part 1	FOCC017571
FOCC017165-RA	FOCC017570	FOCC017570
FOCC017369-RA	FOCC017569	FOCC017569
FOCC016871-RA	FOCC017568	FOCC017568
FOCC017442-RA	FOCC017567	FOCC017567
FOCC017266-RA	FOCC017566	FOCC017566
FOCC017155-RA	FOCC017565	FOCC017565
FOCC017309-RA	FOCC017564	FOCC017564
FOCC017308-RA	FOCC017563	FOCC017563
FOCC017314-RA	FOCC017562	FOCC017562
FOCC017151-RA	FOCC017561	FOCC017561
FOCC017150-RA	FOCC017560	FOCC017560
FOCC017196-RA	FOCC017559	FOCC017559
FOCC017195-RA	FOCC017558	FOCC017558
FOCC017194-RA	FOCC017557	FOCC017557
FOCC017193-RA	FOCC017556	FOCC017556
FOCC017200-RA	FOCC017555	FOCC017555
FOCC017201-RA	FOCC017554	FOCC017554
FOCC016999-RA	FOCC017553	FOCC017553
FOCC016998-RA	FOCC017552	FOCC017552
NA	FOCC017551	FOCC017551
FOCC016997-RA	FOCC017550	FOCC017550
FOCC016950-RA	FOCC017549	FOCC017549
FOCC017229-RA	FOCC017548	FOCC017548
FOCC017062-RA	FOCC017547	FOCC017547
FOCC016946-RA	FOCC017546	FOCC017546
FOCC016885-RA	FOCC017545	FOCC017545
FOCC016884-RA	FOCC017544	FOCC017544
FOCC016944-RA	FOCC017543	FOCC017543
FOCC016943-RA	FOCC017542	FOCC017542
FOCC017056-RA	FOCC017541	FOCC017541
FOCC017139-RA	FOCC017540	FOCC017540
FOCC017025-RA	FOCC017539	FOCC017539
FOCC017317-RA	FOCC017538	FOCC017538
FOCC017353-RA	FOCC017537	FOCC017537
FOCC017297-RA	FOCC017536	FOCC017536
FOCC017296-RA	FOCC017535	FOCC017535
FOCC017169-RA	FOCC017534	FOCC017534
FOCC017053-RA	FOCC017533	FOCC017533
FOCC017112-RA	FOCC017532	FOCC017532
FOCC017111-RA	FOCC017531	FOCC017531
FOCC017110-RA	FOCC017530	FOCC017530
FOCC017323-RA	FOCC017529	FOCC017529
FOCC017272-RA	FOCC017528	FOCC017528
FOCC017271-RA	FOCC017527	FOCC017527
FOCC017089-RA	FOCC017526	FOCC017526
FOCC017170-RA	FOCC017525	FOCC017525
FOCC017258-RA	FOCC017524	FOCC017524
FOCC017257-RA	FOCC017523	FOCC017523
FOCC017197-RA	FOCC017522	FOCC017522
FOCC017383-RA	FOCC017521	FOCC017521
FOCC017382-RA	FOCC017520	FOCC017520
FOCC017381-RA	FOCC017519	FOCC017519
FOCC017228-RA	FOCC017518	FOCC017518
FOCC016878-RA	FOCC017517	FOCC017517
FOCC016901-RA	FOCC017516	FOCC017516
FOCC017022-RA	FOCC017515	FOCC017515
FOCC017425-RA	FOCC017514	FOCC017514
FOCC017424-RA	FOCC017513	FOCC017513
FOCC017021-RA	FOCC017512	FOCC017512
FOCC016769-RA	FOCC017511	FOCC017511
NA	UDP-glycosyltransferase	FOCC017510
NA	UDP-glycosyltransferase	FOCC017509
NA	UDP-glycosyltransferase	FOCC017508
FOCC016996-RA	Patched	FOCC017507
FOCC017253-RA	FOCC017506	FOCC017506
FOCC017316-RA	FOCC017505	FOCC017505
FOCC017246-RA	FOCC017504	FOCC017504
FOCC016807-RA	FOCC017503	FOCC017503
FOCC016806-RA	FOCC017502	FOCC017502
FOCC017043-RA	FOCC017501	FOCC017501
NA	Ionotropic receptor 93a partial	FOCC017500
NA	Ionotropic receptor 180 NTE	FOCC017499
FOCC016864-RA	Thioester-containing protein	FOCC017498
FOCC017384-RA	chitin synthase 1	FOCC017497
FOCC017222-RA	FOCC017496	FOCC017496
FOCC017471-RA	FOCC017495	FOCC017495
FOCC017221-RA	FOCC017494	FOCC017494
FOCC016911-RA	FOCC017493	FOCC017493
FOCC017191-RA	FOCC017492	FOCC017492
FOCC017190-RA	FOCC017491	FOCC017491
FOCC017249-RA	FOCC017490	FOCC017490
FOCC017248-RA	FOCC017489	FOCC017489
FOCC017338-RA	FOCC017488	FOCC017488
FOCC017332-RA	FOCC017487	FOCC017487
FOCC017007-RA	FOCC017486	FOCC017486
FOCC017469-RA	FOCC017485	FOCC017485
FOCC017116-RA	FOCC017484	FOCC017484
FOCC017115-RA	FOCC017483	FOCC017483
FOCC017103-RA	FOCC017482	FOCC017482
FOCC017102-RA	FOCC017481	FOCC017481
FOCC016925-RA	FOCC017480	FOCC017480
FOCC016924-RA	FOCC017479	FOCC017479
FOCC017518-RA	FOCC017478	FOCC017478
FOCC017347-RA	FOCC017477	FOCC017477
FOCC017146-RA	FOCC017476	FOCC017476
FOCC017370-RA	FOCC017475	FOCC017475
FOCC016875-RA	FOCC017474	FOCC017474
NA	FOCC017473	FOCC017473
FOCC016874-RA	FOCC017472	FOCC017472
FOCC016874-RA	FOCC017471	FOCC017471
FOCC017327-RA	FOCC017470	FOCC017470
FOCC017351-RA	FOCC017469	FOCC017469
FOCC017140-RA	FOCC017468	FOCC017468
FOCC017082-RA	FOCC017467	FOCC017467
FOCC016942-RA	FOCC017466	FOCC017466
FOCC017105-RA	FOCC017465	FOCC017465
FOCC016802-RA	FOCC017464	FOCC017464
FOCC016801-RA	FOCC017463	FOCC017463
FOCC016937-RA	FOCC017462	FOCC017462
FOCC017154-RA	FOCC017461	FOCC017461
FOCC016899-RA	FOCC017460	FOCC017460
FOCC016615-RA	FOCC017459	FOCC017459
FOCC016902-RA	FOCC017458	FOCC017458
FOCC016716-RA	FOCC017457	FOCC017457
FOCC017475-RA	FOCC017456	FOCC017456
FOCC017242-RA	FOCC017455	FOCC017455
FOCC016761-RA	FOCC017454	FOCC017454
FOCC016760-RA	FOCC017453	FOCC017453
FOCC016759-RA	FOCC017452	FOCC017452
FOCC016758-RA	Epoxide hydrolase 4-like	FOCC017451
FOCC016757-RA	Epoxide hydrolase 4-like	FOCC017451
FOCC017519-RA	FOCC017450	FOCC017450
FOCC017339-RA	FOCC017449	FOCC017449
FOCC017061-RA	FOCC017448	FOCC017448
FOCC017001-RA	FOCC017447	FOCC017447
FOCC017000-RA	FOCC017446	FOCC017446
FOCC017045-RA	FOCC017445	FOCC017445
FOCC017331-RA	FOCC017444	FOCC017444
NA	FOCC017443	FOCC017443
FOCC016991-RA	Lipase 4-like	FOCC017442
FOCC016990-RA	FOCC017441	FOCC017441
FOCC016989-RA	FOCC017440	FOCC017440
FOCC017329-RA	FOCC017439	FOCC017439
FOCC017375-RA	Cytochrome P450 CYP4 (partial)	FOCC017438
FOCC016965-RA	FOCC017437	FOCC017437
FOCC016972-RA	FOCC017436	FOCC017436
FOCC017060-RA	FOCC017435	FOCC017435
FOCC017059-RA	FOCC017434	FOCC017434
FOCC017058-RA	FOCC017433	FOCC017433
FOCC017086-RA	FOCC017432	FOCC017432
NA	CRF-like Diuretic Hormone Receptor 2 part 2	FOCC017431
FOCC017052-RA	FOCC017430	FOCC017430
FOCC017051-RA	FOCC017429	FOCC017429
FOCC017064-RA	FOCC017428	FOCC017428
FOCC017063-RA	FOCC017427	FOCC017427
NA	UDP-glycosyltransferase	FOCC017426
NA	UDP-glycosyltransferase	FOCC017425
NA	UDP-glycosyltransferase	FOCC017424
FOCC017174-RA	FOCC017423	FOCC017423
FOCC017260-RA	FOCC017422	FOCC017422
FOCC017212-RA	FOCC017421	FOCC017421
FOCC017211-RA	FOCC017420	FOCC017420
FOCC016995-RA	FOCC017419	FOCC017419
FOCC017199-RA	FOCC017418	FOCC017418
FOCC017047-RA	FOCC017417	FOCC017417
FOCC016721-RA	FOCC017416	FOCC017416
FOCC016720-RA	FOCC017415	FOCC017415
FOCC017458-RA	FOCC017414	FOCC017414
FOCC017321-RA	FOCC017413	FOCC017413
FOCC017095-RA	FOCC017412	FOCC017412
FOCC017128-RA	FOCC017411	FOCC017411
FOCC017160-RA	FOCC017410	FOCC017410
FOCC017428-RA	FOCC017409	FOCC017409
FOCC017135-RA	FOCC017408	FOCC017408
FOCC017134-RA	FOCC017407	FOCC017407
FOCC017121-RA	FOCC017406	FOCC017406
FOCC017120-RA	FOCC017405	FOCC017405
FOCC017119-RA	FOCC017404	FOCC017404
FOCC017005-RA	FOCC017403	FOCC017403
FOCC017004-RA	FOCC017402	FOCC017402
FOCC017003-RA	FOCC017401	FOCC017401
FOCC017002-RA	FOCC017400	FOCC017400
FOCC017118-RA	FOCC017399	FOCC017399
FOCC017117-RA	FOCC017398	FOCC017398
FOCC017168-RA	FOCC017397	FOCC017397
FOCC017065-RA	FOCC017396	FOCC017396
NA	Ionotropic receptor 211	FOCC017395
FOCC017167-RA	FOCC017394	FOCC017394
FOCC017274-RA	Hexamerin	FOCC017393
FOCC017273-RA	FOCC017392	FOCC017392
FOCC016917-RA	FOCC017391	FOCC017391
FOCC017462-RA	FOCC017390	FOCC017390
FOCC017345-RA	FOCC017389	FOCC017389
FOCC017138-RA	FOCC017388	FOCC017388
FOCC017137-RA	FOCC017387	FOCC017387
FOCC017136-RA	FOCC017386	FOCC017386
FOCC017259-RA	FOCC017385	FOCC017385
FOCC016849-RA	FOCC017384	FOCC017384
FOCC016848-RA	FOCC017383	FOCC017383
FOCC016847-RA	FOCC017382	FOCC017382
FOCC016940-RA	FOCC017381	FOCC017381
FOCC016939-RA	FOCC017380	FOCC017380
FOCC017439-RA	FOCC017379	FOCC017379
FOCC017144-RA	FOCC017378	FOCC017378
FOCC016887-RA	FOCC017377	FOCC017377
FOCC016886-RA	FOCC017376	FOCC017376
FOCC017008-RA	FOCC017375	FOCC017375
FOCC016964-RA	FOCC017374	FOCC017374
FOCC017218-RA	FOCC017373	FOCC017373
FOCC017217-RA	FOCC017372	FOCC017372
FOCC017264-RA	FOCC017371	FOCC017371
FOCC016867-RA	FOCC017370	FOCC017370
FOCC017459-RA	FOCC017369	FOCC017369
FOCC016963-RA	FOCC017368	FOCC017368
FOCC017023-RA	FOCC017367	FOCC017367
FOCC016973-RA	FOCC017366	FOCC017366
FOCC016488-RA	FOCC017365	FOCC017365
FOCC017098-RA	FOCC017364	FOCC017364
FOCC017097-RA	FOCC017363	FOCC017363
FOCC017037-RA	FOCC017362	FOCC017362
FOCC017036-RA	FOCC017361	FOCC017361
FOCC017018-RA	FOCC017360	FOCC017360
FOCC016969-RA	FOCC017359	FOCC017359
FOCC016968-RA	FOCC017358	FOCC017358
FOCC016962-RA	FOCC017357	FOCC017357
FOCC016564-RA	FOCC017356	FOCC017356
FOCC016563-RA	FOCC017355	FOCC017355
FOCC016562-RA	FOCC017354	FOCC017354
FOCC016561-RA	FOCC017353	FOCC017353
FOCC016949-RA	FOCC017352	FOCC017352
FOCC017016-RA	FOCC017351	FOCC017351
FOCC016657-RA	FOCC017350	FOCC017350
FOCC016656-RA	FOCC017349	FOCC017349
FOCC016655-RA	FOCC017348	FOCC017348
FOCC016931-RA	FOCC017347	FOCC017347
FOCC017149-RA	FOCC017346	FOCC017346
FOCC017148-RA	FOCC017345	FOCC017345
FOCC016764-RA	FOCC017344	FOCC017344
FOCC016978-RA	FOCC017343	FOCC017343
FOCC016977-RA	FOCC017342	FOCC017342
FOCC016934-RA	FOCC017341	FOCC017341
FOCC016933-RA	FOCC017340	FOCC017340
FOCC017032-RA	FOCC017339	FOCC017339
FOCC017359-RA	FOCC017338	FOCC017338
FOCC017088-RA	FOCC017337	FOCC017337
FOCC017367-RA	FOCC017336	FOCC017336
FOCC017028-RA	FOCC017335	FOCC017335
FOCC017027-RA	FOCC017334	FOCC017334
FOCC017232-RA	FOCC017333	FOCC017333
FOCC016768-RA	FOCC017332	FOCC017332
FOCC016767-RA	FOCC017331	FOCC017331
FOCC016920-RA	FOCC017330	FOCC017330
FOCC016896-RA	FOCC017329	FOCC017329
FOCC016895-RA	FOCC017328	FOCC017328
NA	FOCC017327	FOCC017327
FOCC016842-RA	FOCC017326	FOCC017326
FOCC016735-RA	FOCC017325	FOCC017325
FOCC016880-RA	FOCC017324	FOCC017324
FOCC016960-RA	FOCC017323	FOCC017323
FOCC016959-RA	FOCC017322	FOCC017322
FOCC016958-RA	FOCC017321	FOCC017321
FOCC016957-RA	FOCC017320	FOCC017320
FOCC016804-RA	FOCC017319	FOCC017319
FOCC016805-RA	Tyrosine kinase receptor Cad96Ca-like (partial)	FOCC017318
FOCC017306-RA	FOCC017317	FOCC017317
NA	FOCC017316	FOCC017316
FOCC017306-RA	FOCC017316	FOCC017316
FOCC017305-RA	FOCC017315	FOCC017315
FOCC017460-RA	FOCC017314	FOCC017314
FOCC017034-RA	FOCC017313	FOCC017313
FOCC016893-RA	FOCC017312	FOCC017312
FOCC016828-RA	FOCC017311	FOCC017311
FOCC016827-RA	FOCC017310	FOCC017310
FOCC017020-RA	FOCC017309	FOCC017309
NA	Ionotropic receptor 184	FOCC017308
FOCC016668-RA	FOCC017307	FOCC017307
FOCC016667-RA	FOCC017306	FOCC017306
FOCC016666-RA	FOCC017305	FOCC017305
FOCC016683-RA	FOCC017304	FOCC017304
FOCC016682-RA	FOCC017303	FOCC017303
FOCC016681-RA	FOCC017302	FOCC017302
NA	FOCC017301	FOCC017301
FOCC016718-RA	FOCC017300	FOCC017300
FOCC016717-RA	glycoside hydrolase	FOCC017299
FOCC017275-RA	FOCC017298	FOCC017298
FOCC016983-RA	FOCC017297	FOCC017297
FOCC017124-RA	FOCC017296	FOCC017296
FOCC016870-RA	FOCC017295	FOCC017295
FOCC016961-RA	FOCC017294	FOCC017294
FOCC017017-RA	FOCC017293	FOCC017293
FOCC017304-RA	FOCC017292	FOCC017292
FOCC017303-RA	FOCC017291	FOCC017291
FOCC016938-RA	FOCC017290	FOCC017290
NA	FOCC017289	FOCC017289
FOCC016863-RA	FOCC017288	FOCC017288
FOCC016941-RA	FOCC017287	FOCC017287
FOCC017014-RA	FOCC017286	FOCC017286
FOCC017013-RA	FOCC017285	FOCC017285
FOCC017012-RA	FOCC017284	FOCC017284
FOCC017011-RA	FOCC017283	FOCC017283
FOCC017087-RA	FOCC017282	FOCC017282
FOCC016829-RA	Ecdysone induced 75 (partial)	FOCC017281
FOCC016877-RA	FOCC017280	FOCC017280
FOCC016748-RA	FOCC017279	FOCC017279
FOCC016747-RA	FOCC017278	FOCC017278
FOCC016746-RA	FOCC017277	FOCC017277
FOCC017031-RA	FOCC017276	FOCC017276
FOCC017041-RA	FOCC017275	FOCC017275
FOCC016797-RA	FOCC017274	FOCC017274
FOCC016796-RA	FOCC017273	FOCC017273
FOCC016795-RA	FOCC017272	FOCC017272
FOCC016955-RA	FOCC017271	FOCC017271
FOCC017077-RA	FOCC017270	FOCC017270
FOCC016903-RA	FOCC017269	FOCC017269
FOCC016822-RA	FOCC017268	FOCC017268
FOCC016821-RA	FOCC017267	FOCC017267
FOCC017206-RA	FOCC017266	FOCC017266
FOCC017044-RA	FOCC017265	FOCC017265
FOCC017176-RA	FOCC017264	FOCC017264
FOCC017175-RA	FOCC017263	FOCC017263
NA	Cytochrome P450 CYP6	FOCC017262
NA	Cytochrome P450 CYP6	FOCC017261
FOCC017081-RA	FOCC017260	FOCC017260
FOCC017423-RA	FOCC017259	FOCC017259
FOCC017094-RA	FOCC017258	FOCC017258
FOCC017093-RA	FOCC017257	FOCC017257
FOCC017071-RA	FOCC017256	FOCC017256
FOCC017070-RA	FOCC017255	FOCC017255
FOCC016921-RA	FOCC017254	FOCC017254
FOCC016784-RA	Cytochrome P450 CYP4	FOCC017253
FOCC016783-RA	FOCC017252	FOCC017252
FOCC016782-RA	FOCC017251	FOCC017251
FOCC016781-RA	FOCC017250	FOCC017250
FOCC016909-RA	FOCC017249	FOCC017249
FOCC016844-RA	FOCC017248	FOCC017248
FOCC016879-RA	FOCC017247	FOCC017247
FOCC017153-RA	FOCC017246	FOCC017246
FOCC017152-RA	FOCC017245	FOCC017245
FOCC016831-RA	FOCC017244	FOCC017244
FOCC016794-RA	FOCC017243	FOCC017243
FOCC016793-RA	FOCC017242	FOCC017242
FOCC017230-RA	FOCC017241	FOCC017241
FOCC016948-RA	FOCC017240	FOCC017240
FOCC016947-RA	FOCC017239	FOCC017239
FOCC017216-RA	FOCC017238	FOCC017238
FOCC017215-RA	FOCC017237	FOCC017237
FOCC017083-RA	FOCC017236	FOCC017236
NA	Cytochrome P450 CYP4	FOCC017235
FOCC017223-RA	FOCC017234	FOCC017234
FOCC016994-RA	FOCC017233	FOCC017233
FOCC017202-RA	FOCC017232	FOCC017232
FOCC017352-RA	FOCC017231	FOCC017231
FOCC016749-RA	FOCC017230	FOCC017230
FOCC016613-RA	FOCC017229	FOCC017229
FOCC016612-RA	FOCC017228	FOCC017228
FOCC016611-RA	FOCC017227	FOCC017227
FOCC016610-RA	FOCC017226	FOCC017226
FOCC016803-RA	FOCC017225	FOCC017225
FOCC016732-RA	FOCC017224	FOCC017224
FOCC016780-RA	FOCC017223	FOCC017223
FOCC016779-RA	FOCC017222	FOCC017222
FOCC016865-RA	UGT	FOCC017221
FOCC016798-RA	FOCC017220	FOCC017220
FOCC016630-RA	FOCC017219	FOCC017219
FOCC016629-RA	FOCC017218	FOCC017218
FOCC017162-RA	FOCC017217	FOCC017217
FOCC016754-RA	FOCC017216	FOCC017216
FOCC016753-RA	FOCC017215	FOCC017215
FOCC016752-RA	FOCC017214	FOCC017214
FOCC016926-RA	FOCC017213	FOCC017213
FOCC016789-RA	FOCC017212	FOCC017212
FOCC016788-RA	FOCC017211	FOCC017211
FOCC017455-RA	FOCC017210	FOCC017210
FOCC017090-RA	FOCC017209	FOCC017209
FOCC016664-RA	FOCC017208	FOCC017208
FOCC016703-RA	FOCC017207	FOCC017207
FOCC016967-RA	FOCC017206	FOCC017206
FOCC016900-RA	FOCC017205	FOCC017205
FOCC016932-RA	FOCC017204	FOCC017204
FOCC016894-RA	FOCC017203	FOCC017203
FOCC017048-RA	Activin	FOCC017202
FOCC017277-RA	FOCC017201	FOCC017201
FOCC017276-RA	FOCC017200	FOCC017200
FOCC016866-RA	FOCC017199	FOCC017199
FOCC016641-RA	FOCC017198	FOCC017198
FOCC016640-RA	FOCC017197	FOCC017197
FOCC017145-RA	FOCC017196	FOCC017196
FOCC016883-RA	FOCC017195	FOCC017195
FOCC016936-RA	FOCC017194	FOCC017194
FOCC016935-RA	FOCC017193	FOCC017193
FOCC017142-RA	FOCC017192	FOCC017192
FOCC016810-RA	FOCC017191	FOCC017191
FOCC016809-RA	FOCC017190	FOCC017190
FOCC016808-RA	FOCC017189	FOCC017189
FOCC016686-RA	FOCC017188	FOCC017188
FOCC016862-RA	FOCC017187	FOCC017187
FOCC016774-RA	FOCC017186	FOCC017186
FOCC016773-RA	FOCC017185	FOCC017185
FOCC016772-RA	FOCC017184	FOCC017184
NA	FOCC017183	FOCC017183
FOCC016832-RA	FOCC017182	FOCC017182
FOCC016649-RA	FOCC017181	FOCC017181
FOCC016766-RA	FOCC017180	FOCC017180
FOCC016840-RA	FOCC017179	FOCC017179
FOCC016839-RA	FOCC017178	FOCC017178
FOCC016715-RA	FOCC017177	FOCC017177
FOCC016778-RA	FOCC017176	FOCC017176
FOCC016777-RA	FOCC017175	FOCC017175
FOCC016912-RA	FOCC017174	FOCC017174
FOCC017030-RA	FOCC017173	FOCC017173
FOCC016826-RA	FOCC017172	FOCC017172
FOCC016825-RA	FOCC017171	FOCC017171
FOCC016824-RA	FOCC017170	FOCC017170
FOCC016851-RA	FOCC017169	FOCC017169
FOCC016850-RA	FOCC017168	FOCC017168
FOCC016881-RA	FOCC017167	FOCC017167
FOCC016843-RA	FOCC017166	FOCC017166
FOCC016626-RA	FOCC017165	FOCC017165
FOCC016836-RA	FOCC017164	FOCC017164
FOCC016858-RA	FOCC017163	FOCC017163
FOCC016857-RA	FOCC017162	FOCC017162
FOCC016856-RA	Gram-negative binding protein	FOCC017161
FOCC016855-RA	Hexamerin	FOCC017160
FOCC016854-RA	FOCC017159	FOCC017159
FOCC016853-RA	FOCC017158	FOCC017158
FOCC016852-RA	FOCC017157	FOCC017157
FOCC017076-RA	FOCC017156	FOCC017156
FOCC017075-RA	FOCC017155	FOCC017155
FOCC016819-RA	FOCC017154	FOCC017154
FOCC016818-RA	protein amnionless	FOCC017153
FOCC016817-RA	FOCC017152	FOCC017152
FOCC016800-RA	FOCC017151	FOCC017151
FOCC017024-RA	FOCC017150	FOCC017150
FOCC016724-RA	FOCC017149	FOCC017149
FOCC016723-RA	FOCC017148	FOCC017148
FOCC017161-RA	FOCC017147	FOCC017147
FOCC016897-RA	FOCC017146	FOCC017146
FOCC017046-RA	FOCC017145	FOCC017145
FOCC016745-RA	FOCC017144	FOCC017144
FOCC016744-RA	FOCC017143	FOCC017143
FOCC016743-RA	FOCC017142	FOCC017142
FOCC016742-RA	FOCC017141	FOCC017141
FOCC016741-RA	FOCC017140	FOCC017140
FOCC017183-RA	FOCC017139	FOCC017139
FOCC017214-RA	FOCC017138	FOCC017138
FOCC017213-RA	FOCC017137	FOCC017137
FOCC016763-RA	FOCC017136	FOCC017136
NA	FOCC017135	FOCC017135
FOCC016776-RA	FOCC017134	FOCC017134
NA	FOCC017133	FOCC017133
FOCC016628-RA	FOCC017132	FOCC017132
FOCC016692-RA	FOCC017131	FOCC017131
FOCC016890-RA	Cytochrome P450 CYP6 (partial)	FOCC017130
FOCC016889-RA	FOCC017129	FOCC017129
FOCC016888-RA	FOCC017128	FOCC017128
FOCC016882-RA	FOCC017127	FOCC017127
FOCC016922-RA	C-type lectin	FOCC017126
FOCC016919-RA	FOCC017125	FOCC017125
FOCC016918-RA	FOCC017124	FOCC017124
FOCC016820-RA	FOCC017123	FOCC017123
NA	FOCC017122	FOCC017122
FOCC016373-RA	FOCC017121	FOCC017121
FOCC016372-RA	Lysozyme	FOCC017120
FOCC016372-RA	FOCC017119	FOCC017119
FOCC016371-RA	FOCC017118	FOCC017118
FOCC016370-RA	FOCC017117	FOCC017117
FOCC016369-RA	FOCC017116	FOCC017116
FOCC016368-RA	FOCC017115	FOCC017115
FOCC016367-RA	FOCC017114	FOCC017114
FOCC016366-RA	Cytochrome P450 CYP4	FOCC017113
FOCC016366-RA	Cytochrome P450 CYP4	FOCC017112
FOCC016365-RA	FOCC017111	FOCC017111
FOCC016547-RA	FOCC017110	FOCC017110
FOCC016546-RA	FOCC017109	FOCC017109
FOCC016545-RA	FOCC017108	FOCC017108
FOCC016659-RA	FOCC017107	FOCC017107
FOCC016658-RA	FOCC017106	FOCC017106
FOCC016979-RA	FOCC017105	FOCC017105
FOCC017049-RA	FOCC017104	FOCC017104
FOCC016765-RA	FOCC017103	FOCC017103
FOCC017040-RA	FOCC017102	FOCC017102
NA	FOCC017101	FOCC017101
FOCC016691-RA	FOCC017100	FOCC017100
FOCC016690-RA	FOCC017099	FOCC017099
FOCC016689-RA	FOCC017098	FOCC017098
FOCC016688-RA	FOCC017097	FOCC017097
FOCC016687-RA	FOCC017096	FOCC017096
FOCC016734-RA	FOCC017095	FOCC017095
FOCC016733-RA	SIFamide Receptor 1a	FOCC017094
FOCC016841-RA	FOCC017093	FOCC017093
FOCC016756-RA	FOCC017092	FOCC017092
FOCC016755-RA	FOCC017091	FOCC017091
NA	FOCC017090	FOCC017090
NA	FOCC017089	FOCC017089
FOCC016697-RA	FOCC017088	FOCC017088
FOCC016642-RA	FOCC017087	FOCC017087
FOCC016707-RA	FOCC017086	FOCC017086
FOCC016771-RA	FOCC017085	FOCC017085
FOCC016838-RA	FOCC017084	FOCC017084
FOCC016813-RA	FOCC017083	FOCC017083
FOCC016702-RA	FOCC017082	FOCC017082
FOCC016609-RA	FOCC017081	FOCC017081
FOCC016869-RA	FOCC017080	FOCC017080
FOCC016694-RA	FOCC017079	FOCC017079
FOCC016693-RA	FOCC017078	FOCC017078
NA	FOCC017077	FOCC017077
NA	FOCC017076	FOCC017076
NA	Cytochrome P450 CYP4 (partial)	FOCC017075
FOCC016731-RA	FOCC017074	FOCC017074
FOCC016730-RA	FOCC017073	FOCC017073
FOCC016729-RA	FOCC017072	FOCC017072
FOCC016728-RA	FOCC017071	FOCC017071
FOCC016473-RA	FOCC017070	FOCC017070
FOCC016472-RA	FOCC017069	FOCC017069
FOCC016471-RA	FOCC017068	FOCC017068
FOCC016470-RA	FOCC017067	FOCC017067
FOCC016469-RA	FOCC017066	FOCC017066
FOCC016468-RA	FOCC017065	FOCC017065
FOCC016663-RA	FOCC017064	FOCC017064
FOCC016662-RA	FOCC017063	FOCC017063
FOCC016712-RA	FOCC017062	FOCC017062
FOCC016594-RA	FOCC017061	FOCC017061
FOCC016593-RA	FOCC017060	FOCC017060
FOCC016592-RA	FOCC017059	FOCC017059
FOCC016591-RA	FOCC017058	FOCC017058
FOCC016590-RA	FOCC017057	FOCC017057
FOCC016695-RA	FOCC017056	FOCC017056
FOCC016811-RA	FOCC017055	FOCC017055
FOCC016823-RA	FOCC017054	FOCC017054
FOCC016910-RA	FOCC017053	FOCC017053
FOCC016837-RA	FOCC017052	FOCC017052
FOCC016701-RA	FOCC017051	FOCC017051
FOCC016700-RA	FOCC017050	FOCC017050
FOCC016699-RA	FOCC017049	FOCC017049
FOCC016833-RA	FOCC017048	FOCC017048
FOCC016750-RA	FOCC017047	FOCC017047
FOCC016993-RA	UDP-glycosyltransferase	FOCC017046
FOCC016993-RA	UDP-glycosyltransferase	FOCC017045
FOCC016992-RA	FOCC017044	FOCC017044
NA	UDP-glycosyltransferase	FOCC017043
FOCC016665-RA	FOCC017042	FOCC017042
FOCC016661-RA	FOCC017041	FOCC017041
FOCC016660-RA	FOCC017040	FOCC017040
FOCC016634-RA	FOCC017039	FOCC017039
FOCC016830-RA	FOCC017038	FOCC017038
FOCC016672-RA	FOCC017037	FOCC017037
NA	Ionotropic receptor 111	FOCC017036
FOCC016608-RA	FOCC017035	FOCC017035
FOCC016787-RA	FOCC017034	FOCC017034
FOCC016923-RA	FOCC017033	FOCC017033
FOCC016685-RA	FOCC017032	FOCC017032
FOCC016636-RA	FOCC017031	FOCC017031
FOCC016635-RA	FOCC017030	FOCC017030
FOCC016320-RA	FOCC017029	FOCC017029
FOCC016319-RA	FOCC017028	FOCC017028
FOCC016318-RA	FOCC017027	FOCC017027
FOCC016317-RA	FOCC017026	FOCC017026
FOCC016316-RA	FOCC017025	FOCC017025
FOCC016315-RA	FOCC017024	FOCC017024
FOCC016314-RA	FOCC017023	FOCC017023
FOCC016770-RA	FOCC017022	FOCC017022
NA	Cytochrome P450 CYP6 (partial)	FOCC017021
FOCC016704-RA	Cytochrome P450 CYP6 (partial)	FOCC017020
FOCC016704-RA	Cytochrome P450 CYP6	FOCC017019
FOCC016625-RA	FOCC017018	FOCC017018
FOCC016624-RA	FOCC017017	FOCC017017
FOCC016623-RA	FOCC017016	FOCC017016
FOCC017026-RA	FOCC017015	FOCC017015
FOCC016382-RA	FOCC017014	FOCC017014
FOCC016381-RA	FOCC017013	FOCC017013
FOCC016380-RA	FOCC017012	FOCC017012
FOCC016379-RA	FOCC017011	FOCC017011
FOCC016378-RA	FOCC017010	FOCC017010
FOCC016377-RA	FOCC017009	FOCC017009
FOCC016639-RA	Pellino 1	FOCC017008
FOCC016638-RA	FOCC017007	FOCC017007
FOCC016534-RA	FOCC017006	FOCC017006
FOCC016533-RA	FOCC017005	FOCC017005
FOCC016678-RA	FOCC017004	FOCC017004
FOCC016799-RA	FOCC017003	FOCC017003
FOCC016698-RA	FOCC017002	FOCC017002
FOCC016637-RA	FOCC017001	FOCC017001
FOCC016790-RA	FOCC017000	FOCC017000
FOCC016930-RA	FOCC016999	FOCC016999
FOCC016786-RA	FOCC016998	FOCC016998
FOCC017006-RA	FOCC016997	FOCC016997
FOCC016976-RA	Myoinihitory peptide	FOCC016996
FOCC016614-RA	FOCC016995	FOCC016995
FOCC016423-RA	FOCC016994	FOCC016994
FOCC016422-RA	FOCC016993	FOCC016993
FOCC016421-RA	FOCC016992	FOCC016992
FOCC016420-RA	FOCC016991	FOCC016991
FOCC016419-RA	FOCC016990	FOCC016990
FOCC016418-RA	FOCC016989	FOCC016989
FOCC016417-RA	FOCC016988	FOCC016988
FOCC016416-RA	peptidoglycan-recognition protein	FOCC016987
FOCC016416-RA	peptidoglycan-recognition protein	FOCC016986
FOCC016416-RA	peptidoglycan-recognition protein	FOCC016985
FOCC016416-RA	peptidoglycan-recognition protein	FOCC016984
FOCC016415-RA	peptidoglycan-recognition protein	FOCC016983
FOCC016415-RA	peptidoglycan-recognition protein	FOCC016982
FOCC016414-RA	peptidoglycan-recognition protein	FOCC016981
FOCC016413-RA	peptidoglycan-recognition protein	FOCC016980
FOCC016413-RA	peptidoglycan-recognition protein	FOCC016979
FOCC016412-RA	peptidoglycan-recognition protein	FOCC016978
FOCC016714-RA	Cytochrome P450 CYP4 (partial)	FOCC016977
FOCC016713-RA	FOCC016976	FOCC016976
FOCC016956-RA	FOCC016975	FOCC016975
FOCC016429-RA	FOCC016974	FOCC016974
FOCC016428-RA	FOCC016973	FOCC016973
FOCC016427-RA	FOCC016972	FOCC016972
FOCC016816-RA	FOCC016971	FOCC016971
FOCC016815-RA	FOCC016970	FOCC016970
FOCC016522-RA	FOCC016969	FOCC016969
FOCC016580-RA	FOCC016968	FOCC016968
FOCC016739-RA	FOCC016967	FOCC016967
FOCC016738-RA	FOCC016966	FOCC016966
FOCC016503-RA	putative salivary gland protein 12	FOCC016965
FOCC016503-RA	putative salivary gland protein 12	FOCC016965
FOCC016569-RA	Fibroblast growth factor receptor-like (partial)	FOCC016964
FOCC016711-RA	FOCC016963	FOCC016963
FOCC016705-RA	FOCC016962	FOCC016962
FOCC016568-RA	FOCC016961	FOCC016961
FOCC016567-RA	FOCC016960	FOCC016960
FOCC016643-RA	FOCC016959	FOCC016959
FOCC016727-RA	FOCC016958	FOCC016958
FOCC016589-RA	FOCC016957	FOCC016957
FOCC016812-RA	FOCC016956	FOCC016956
FOCC016436-RA	FOCC016955	FOCC016955
FOCC016435-RA	FOCC016954	FOCC016954
FOCC016791-RA	FOCC016953	FOCC016953
FOCC016953-RA	FOCC016952	FOCC016952
FOCC016952-RA	FOCC016951	FOCC016951
FOCC016951-RA	putative salivary gland protein 15	FOCC016950
FOCC016951-RA	FOCC016949	FOCC016949
FOCC016357-RA	FOCC016948	FOCC016948
FOCC016356-RA	FOCC016947	FOCC016947
FOCC016355-RA	FOCC016946	FOCC016946
FOCC016354-RA	FOCC016945	FOCC016945
FOCC016353-RA	FOCC016944	FOCC016944
NA	FOCC016943	FOCC016943
FOCC016352-RA	FOCC016942	FOCC016942
FOCC016351-RA	FOCC016941	FOCC016941
FOCC016535-RA	FOCC016940	FOCC016940
FOCC016548-RA	FOCC016939	FOCC016939
FOCC016459-RA	FOCC016938	FOCC016938
FOCC016458-RA	FOCC016937	FOCC016937
FOCC016457-RA	FOCC016936	FOCC016936
NA	RYamide_N-terminal	FOCC016935
FOCC016873-RA	FOCC016934	FOCC016934
FOCC016872-RA	FOCC016933	FOCC016933
FOCC016670-RA	FOCC016932	FOCC016932
FOCC016669-RA	FOCC016931	FOCC016931
FOCC016671-RA	FOCC016930	FOCC016930
FOCC016622-RA	FOCC016929	FOCC016929
FOCC016621-RA	FOCC016928	FOCC016928
FOCC016835-RA	FOCC016927	FOCC016927
FOCC016834-RA	FOCC016926	FOCC016926
FOCC016599-RA	FOCC016925	FOCC016925
FOCC016620-RA	FOCC016924	FOCC016924
FOCC016633-RA	FOCC016923	FOCC016923
FOCC016538-RA	FOCC016922	FOCC016922
FOCC016537-RA	FOCC016921	FOCC016921
FOCC016751-RA	FOCC016920	FOCC016920
FOCC016988-RA	FOCC016919	FOCC016919
FOCC016585-RA	Cytochrome P450 CYP314	FOCC016918
FOCC016584-RA	FOCC016917	FOCC016917
FOCC016627-RA	FOCC016916	FOCC016916
FOCC016606-RA	FOCC016915	FOCC016915
FOCC016814-RA	FOCC016914	FOCC016914
FOCC016726-RA	FOCC016913	FOCC016913
FOCC016876-RA	FOCC016912	FOCC016912
FOCC016570-RA	FOCC016911	FOCC016911
FOCC016650-RA	FOCC016910	FOCC016910
FOCC016402-RA	FOCC016909	FOCC016909
FOCC016401-RA	FOCC016908	FOCC016908
FOCC016514-RA	FOCC016907	FOCC016907
FOCC016579-RA	FOCC016906	FOCC016906
NA	FOCC016905	FOCC016905
FOCC016654-RA	FOCC016904	FOCC016904
FOCC016523-RA	FOCC016903	FOCC016903
FOCC016740-RA	FOCC016902	FOCC016902
NA	FOCC016901	FOCC016901
FOCC016762-RA	FOCC016900	FOCC016900
FOCC016575-RA	FOCC016899	FOCC016899
FOCC016574-RA	FOCC016898	FOCC016898
FOCC016573-RA	FOCC016897	FOCC016897
FOCC016792-RA	FOCC016896	FOCC016896
FOCC016725-RA	FOCC016895	FOCC016895
FOCC016680-RA	FOCC016894	FOCC016894
FOCC016679-RA	FOCC016893	FOCC016893
FOCC016619-RA	FOCC016892	FOCC016892
FOCC016605-RA	FOCC016891	FOCC016891
FOCC016653-RA	FOCC016890	FOCC016890
FOCC016652-RA	FOCC016889	FOCC016889
FOCC016651-RA	FOCC016888	FOCC016888
FOCC016453-RA	FOCC016887	FOCC016887
FOCC016512-RA	FOCC016886	FOCC016886
FOCC016511-RA	FOCC016885	FOCC016885
FOCC016274-RA	FOCC016884	FOCC016884
FOCC016273-RA	FOCC016883	FOCC016883
FOCC016272-RA	FOCC016882	FOCC016882
FOCC016271-RA	FOCC016881	FOCC016881
FOCC016270-RA	FOCC016880	FOCC016880
FOCC016269-RA	FOCC016879	FOCC016879
FOCC016268-RA	FOCC016878	FOCC016878
FOCC016267-RA	FOCC016877	FOCC016877
FOCC016266-RA	FOCC016876	FOCC016876
FOCC016491-RA	FOCC016875	FOCC016875
FOCC016490-RA	FOCC016874	FOCC016874
FOCC016677-RA	FOCC016873	FOCC016873
FOCC016578-RA	FOCC016872	FOCC016872
FOCC016577-RA	FOCC016871	FOCC016871
FOCC016576-RA	FOCC016870	FOCC016870
FOCC016586-RA	FOCC016869	FOCC016869
FOCC016553-RA	FOCC016868	FOCC016868
FOCC016552-RA	FOCC016867	FOCC016867
FOCC016551-RA	FOCC016866	FOCC016866
FOCC016550-RA	FOCC016865	FOCC016865
FOCC016549-RA	FOCC016864	FOCC016864
FOCC016092-RA	FOCC016863	FOCC016863
FOCC016091-RA	FOCC016862	FOCC016862
FOCC016090-RA	FOCC016861	FOCC016861
FOCC016089-RA	FOCC016860	FOCC016860
FOCC016088-RA	FOCC016859	FOCC016859
FOCC016087-RA	FOCC016858	FOCC016858
FOCC016086-RA	FOCC016857	FOCC016857
FOCC016085-RA	FOCC016856	FOCC016856
FOCC016084-RA	FOCC016855	FOCC016855
FOCC016497-RA	FOCC016854	FOCC016854
FOCC016496-RA	FOCC016853	FOCC016853
FOCC016706-RA	FOCC016852	FOCC016852
FOCC016460-RA	FOCC016851	FOCC016851
FOCC016465-RA	FOCC016850	FOCC016850
FOCC016464-RA	FOCC016849	FOCC016849
FOCC016463-RA	FOCC016848	FOCC016848
FOCC016462-RA	FOCC016847	FOCC016847
FOCC016461-RA	FOCC016846	FOCC016846
FOCC016572-RA	FOCC016845	FOCC016845
FOCC016391-RA	FOCC016844	FOCC016844
FOCC016390-RA	FOCC016843	FOCC016843
FOCC016389-RA	FOCC016842	FOCC016842
FOCC016388-RA	FOCC016841	FOCC016841
FOCC016397-RA	FOCC016840	FOCC016840
FOCC016396-RA	FOCC016839	FOCC016839
FOCC016395-RA	FOCC016838	FOCC016838
FOCC016394-RA	FOCC016837	FOCC016837
FOCC016527-RA	FOCC016836	FOCC016836
FOCC016632-RA	FOCC016835	FOCC016835
FOCC016631-RA	FOCC016834	FOCC016834
FOCC016330-RA	FOCC016833	FOCC016833
FOCC016598-RA	FOCC016832	FOCC016832
FOCC016597-RA	FOCC016831	FOCC016831
FOCC016722-RA	FOCC016830	FOCC016830
FOCC016489-RA	FOCC016829	FOCC016829
FOCC016684-RA	FOCC016828	FOCC016828
FOCC016566-RA	FOCC016827	FOCC016827
FOCC016556-RA	FOCC016826	FOCC016826
FOCC016541-RA	FOCC016825	FOCC016825
FOCC016617-RA	FOCC016824	FOCC016824
NA	FOCC016823	FOCC016823
FOCC016442-RA	FOCC016822	FOCC016822
FOCC016543-RA	FOCC016821	FOCC016821
FOCC016542-RA	FOCC016820	FOCC016820
FOCC016588-RA	FOCC016819	FOCC016819
FOCC016587-RA	FOCC016818	FOCC016818
FOCC016405-RA	FOCC016817	FOCC016817
FOCC016404-RA	FOCC016816	FOCC016816
NA	FOCC016815	FOCC016815
FOCC016403-RA	FOCC016814	FOCC016814
FOCC016571-RA	FOCC016813	FOCC016813
FOCC016775-RA	FOCC016812	FOCC016812
FOCC016510-RA	FOCC016811	FOCC016811
FOCC016509-RA	FOCC016810	FOCC016810
FOCC016508-RA	FOCC016809	FOCC016809
FOCC016529-RA	FOCC016808	FOCC016808
FOCC016560-RA	FOCC016807	FOCC016807
FOCC016559-RA	FOCC016806	FOCC016806
FOCC016558-RA	FOCC016805	FOCC016805
FOCC016710-RA	FOCC016804	FOCC016804
FOCC016709-RA	FOCC016803	FOCC016803
FOCC016708-RA	FOCC016802	FOCC016802
FOCC016426-RA	FOCC016801	FOCC016801
FOCC016425-RA	FOCC016800	FOCC016800
FOCC016603-RA	FOCC016799	FOCC016799
FOCC016602-RA	FOCC016798	FOCC016798
FOCC016601-RA	FOCC016797	FOCC016797
FOCC016600-RA	FOCC016796	FOCC016796
FOCC016616-RA	FOCC016795	FOCC016795
FOCC016454-RA	FOCC016794	FOCC016794
FOCC016456-RA	FOCC016793	FOCC016793
FOCC016455-RA	FOCC016792	FOCC016792
FOCC017010-RA	FOCC016791	FOCC016791
FOCC016676-RA	FOCC016790	FOCC016790
FOCC016675-RA	FOCC016789	FOCC016789
FOCC016674-RA	FOCC016788	FOCC016788
FOCC016673-RA	FOCC016787	FOCC016787
FOCC016439-RA	FOCC016786	FOCC016786
FOCC016438-RA	FOCC016785	FOCC016785
FOCC016528-RA	FOCC016784	FOCC016784
FOCC016596-RA	FOCC016783	FOCC016783
FOCC016544-RA	FOCC016782	FOCC016782
FOCC016502-RA	FOCC016781	FOCC016781
FOCC016336-RA	FOCC016780	FOCC016780
FOCC016335-RA	FOCC016779	FOCC016779
FOCC016595-RA	FOCC016778	FOCC016778
FOCC016607-RA	FOCC016777	FOCC016777
FOCC016539-RA	FOCC016776	FOCC016776
FOCC016364-RA	FOCC016775	FOCC016775
FOCC016363-RA	FOCC016774	FOCC016774
FOCC016362-RA	FOCC016773	FOCC016773
FOCC016361-RA	FOCC016772	FOCC016772
FOCC016360-RA	FOCC016771	FOCC016771
FOCC016450-RA	FOCC016770	FOCC016770
FOCC016449-RA	FOCC016769	FOCC016769
FOCC016239-RA	FOCC016768	FOCC016768
FOCC016238-RA	FOCC016767	FOCC016767
FOCC016237-RA	FOCC016766	FOCC016766
FOCC016236-RA	FOCC016765	FOCC016765
FOCC016235-RA	FOCC016764	FOCC016764
FOCC016234-RA	FOCC016764	FOCC016764
FOCC016233-RA	FOCC016764	FOCC016764
FOCC016520-RA	FOCC016763	FOCC016763
FOCC016519-RA	FOCC016762	FOCC016762
FOCC016518-RA	FOCC016761	FOCC016761
FOCC016517-RA	FOCC016760	FOCC016760
FOCC016448-RA	FOCC016759	FOCC016759
FOCC016447-RA	hypothetical protein	FOCC016758
FOCC016446-RA	hypothetical protein	FOCC016757
FOCC016445-RA	FOCC016756	FOCC016756
FOCC016444-RA	FOCC016755	FOCC016755
FOCC016532-RA	FOCC016754	FOCC016754
FOCC016531-RA	FOCC016753	FOCC016753
FOCC016530-RA	FOCC016752	FOCC016752
FOCC016555-RA	FOCC016751	FOCC016751
FOCC016554-RA	FOCC016750	FOCC016750
FOCC016513-RA	FOCC016749	FOCC016749
FOCC016565-RA	FOCC016748	FOCC016748
FOCC016214-RA	FOCC016747	FOCC016747
FOCC016213-RA	FOCC016746	FOCC016746
FOCC016044-RA	FOCC016745	FOCC016745
FOCC016043-RA	FOCC016744	FOCC016744
FOCC016042-RA	FOCC016743	FOCC016743
FOCC016041-RA	FOCC016742	FOCC016742
FOCC016040-RA	FOCC016741	FOCC016741
FOCC016039-RA	FOCC016740	FOCC016740
FOCC016038-RA	hypothetical protein	FOCC016739
FOCC016037-RA	FOCC016738	FOCC016738
NA	Ionotropic receptor 110 pseudogene	FOCC016737
FOCC016036-RA	FOCC016736	FOCC016736
FOCC016306-RA	FOCC016735	FOCC016735
FOCC016305-RA	FOCC016734	FOCC016734
FOCC016304-RA	FOCC016733	FOCC016733
FOCC016303-RA	FOCC016732	FOCC016732
FOCC016302-RA	FOCC016731	FOCC016731
FOCC016301-RA	FOCC016730	FOCC016730
FOCC016300-RA	FOCC016729	FOCC016729
FOCC016299-RA	FOCC016728	FOCC016728
FOCC016298-RA	FOCC016727	FOCC016727
FOCC016297-RA	FOCC016726	FOCC016726
FOCC016296-RA	FOCC016725	FOCC016725
FOCC016295-RA	FOCC016724	FOCC016724
FOCC016294-RA	FOCC016723	FOCC016723
FOCC016293-RA	FOCC016722	FOCC016722
FOCC016292-RA	FOCC016721	FOCC016721
FOCC016291-RA	FOCC016720	FOCC016720
FOCC016290-RA	FOCC016719	FOCC016719
FOCC016289-RA	FOCC016718	FOCC016718
FOCC016288-RA	FOCC016717	FOCC016717
FOCC016287-RA	FOCC016716	FOCC016716
FOCC016286-RA	FOCC016715	FOCC016715
FOCC016285-RA	FOCC016714	FOCC016714
FOCC016284-RA	FOCC016713	FOCC016713
FOCC016283-RA	FOCC016712	FOCC016712
FOCC016282-RA	FOCC016711	FOCC016711
FOCC016281-RA	FOCC016710	FOCC016710
FOCC016280-RA	FOCC016709	FOCC016709
FOCC016506-RA	FOCC016708	FOCC016708
FOCC016505-RA	FOCC016707	FOCC016707
FOCC016504-RA	FOCC016706	FOCC016706
FOCC016696-RA	FOCC016705	FOCC016705
FOCC016433-RA	FOCC016704	FOCC016704
FOCC016432-RA	FOCC016703	FOCC016703
FOCC016431-RA	FOCC016702	FOCC016702
FOCC016430-RA	FOCC016701	FOCC016701
FOCC016035-RA	FOCC016700	FOCC016700
FOCC016034-RA	FOCC016699	FOCC016699
FOCC016033-RA	FOCC016698	FOCC016698
FOCC016032-RA	FOCC016697	FOCC016697
FOCC016031-RA	FOCC016696	FOCC016696
FOCC016030-RA	FOCC016695	FOCC016695
FOCC016583-RA	FOCC016694	FOCC016694
FOCC016582-RA	FOCC016693	FOCC016693
FOCC016581-RA	FOCC016692	FOCC016692
FOCC016451-RA	FOCC016691	FOCC016691
FOCC016499-RA	FOCC016690	FOCC016690
FOCC016498-RA	FOCC016689	FOCC016689
FOCC016309-RA	FOCC016688	FOCC016688
FOCC016308-RA	FOCC016687	FOCC016687
FOCC016307-RA	FOCC016686	FOCC016686
FOCC016521-RA	FOCC016685	FOCC016685
FOCC016481-RA	FOCC016684	FOCC016684
FOCC016480-RA	FOCC016683	FOCC016683
FOCC016479-RA	FOCC016682	FOCC016682
FOCC016478-RA	FOCC016681	FOCC016681
FOCC016477-RA	FOCC016680	FOCC016680
FOCC016476-RA	FOCC016679	FOCC016679
FOCC016475-RA	FOCC016678	FOCC016678
FOCC016474-RA	FOCC016677	FOCC016677
FOCC016424-RA	FOCC016676	FOCC016676
FOCC016182-RA	FOCC016675	FOCC016675
FOCC016181-RA	FOCC016674	FOCC016674
FOCC016180-RA	FOCC016673	FOCC016673
FOCC016179-RA	FOCC016672	FOCC016672
FOCC016178-RA	FOCC016671	FOCC016671
FOCC016177-RA	FOCC016670	FOCC016670
FOCC016176-RA	FOCC016669	FOCC016669
FOCC016175-RA	FOCC016668	FOCC016668
FOCC016440-RA	FOCC016667	FOCC016667
FOCC016166-RA	FOCC016666	FOCC016666
FOCC016165-RA	FOCC016665	FOCC016665
FOCC016164-RA	FOCC016664	FOCC016664
FOCC016163-RA	FOCC016663	FOCC016663
FOCC016162-RA	FOCC016662	FOCC016662
FOCC016161-RA	FOCC016661	FOCC016661
FOCC016160-RA	FOCC016660	FOCC016660
FOCC016157-RA	FOCC016659	FOCC016659
FOCC016156-RA	FOCC016658	FOCC016658
FOCC016155-RA	FOCC016657	FOCC016657
FOCC016154-RA	FOCC016656	FOCC016656
FOCC016153-RA	FOCC016655	FOCC016655
FOCC016152-RA	FOCC016654	FOCC016654
FOCC016151-RA	FOCC016653	FOCC016653
FOCC016150-RA	FOCC016652	FOCC016652
FOCC016068-RA	FOCC016651	FOCC016651
FOCC016067-RA	FOCC016650	FOCC016650
FOCC016066-RA	FOCC016649	FOCC016649
FOCC016173-RA	FOCC016648	FOCC016648
FOCC016174-RA	FOCC016647	FOCC016647
FOCC016172-RA	FOCC016646	FOCC016646
FOCC016171-RA	FOCC016645	FOCC016645
FOCC016170-RA	FOCC016644	FOCC016644
FOCC016169-RA	FOCC016643	FOCC016643
FOCC016557-RA	FOCC016642	FOCC016642
FOCC016785-RA	FOCC016641	FOCC016641
FOCC016467-RA	FOCC016640	FOCC016640
FOCC016466-RA	FOCC016639	FOCC016639
FOCC016384-RA	FOCC016638	FOCC016638
FOCC016383-RA	FOCC016637	FOCC016637
FOCC016719-RA	FOCC016636	FOCC016636
NA	Cytochrome P450 CYP4 (partial)	FOCC016635
NA	Cytochrome P450 CYP4 (partial)	FOCC016634
FOCC016279-RA	FOCC016633	FOCC016633
FOCC016278-RA	FOCC016632	FOCC016632
FOCC016277-RA	FOCC016631	FOCC016631
FOCC016540-RA	FOCC016630	FOCC016630
FOCC016139-RA	FOCC016629	FOCC016629
FOCC016138-RA	FOCC016628	FOCC016628
FOCC016137-RA	FOCC016627	FOCC016627
FOCC016136-RA	FOCC016626	FOCC016626
FOCC016135-RA	FOCC016625	FOCC016625
FOCC016536-RA	FOCC016624	FOCC016624
FOCC016437-RA	FOCC016623	FOCC016623
FOCC016128-RA	FOCC016622	FOCC016622
FOCC016127-RA	FOCC016621	FOCC016621
FOCC016126-RA	FOCC016620	FOCC016620
FOCC016125-RA	FOCC016619	FOCC016619
FOCC016124-RA	FOCC016618	FOCC016618
FOCC016123-RA	FOCC016617	FOCC016617
FOCC016122-RA	FOCC016616	FOCC016616
FOCC016121-RA	FOCC016615	FOCC016615
FOCC015928-RA	FOCC016614	FOCC016614
FOCC015927-RA	FOCC016613	FOCC016613
FOCC015926-RA	FOCC016612	FOCC016612
FOCC015925-RA	FOCC016611	FOCC016611
FOCC016191-RA	FOCC016610	FOCC016610
FOCC016482-RA	FOCC016609	FOCC016609
FOCC016227-RA	FOCC016608	FOCC016608
FOCC016226-RA	FOCC016607	FOCC016607
FOCC016225-RA	FOCC016606	FOCC016606
FOCC016224-RA	FOCC016605	FOCC016605
FOCC016223-RA	FOCC016604	FOCC016604
FOCC016222-RA	FOCC016603	FOCC016603
FOCC016221-RA	FOCC016602	FOCC016602
FOCC016220-RA	FOCC016601	FOCC016601
FOCC016133-RA	FOCC016600	FOCC016600
FOCC016132-RA	FOCC016599	FOCC016599
FOCC016131-RA	FOCC016598	FOCC016598
FOCC016130-RA	FOCC016597	FOCC016597
FOCC016129-RA	FOCC016596	FOCC016596
FOCC016350-RA	FOCC016595	FOCC016595
FOCC016349-RA	FOCC016594	FOCC016594
FOCC016348-RA	FOCC016593	FOCC016593
FOCC016347-RA	FOCC016592	FOCC016592
FOCC016501-RA	FOCC016591	FOCC016591
FOCC016500-RA	FOCC016590	FOCC016590
FOCC016359-RA	FOCC016589	FOCC016589
FOCC016737-RA	FOCC016588	FOCC016588
FOCC016736-RA	FOCC016587	FOCC016587
FOCC016344-RA	Soluble guanylyl cyclase beta-1 subunit	FOCC016586
FOCC016343-RA	Alpha-mannosidase 2 (partial duplication)	FOCC016585
FOCC016343-RA	Alpha-mannosidase 2 (partial)	FOCC016584
NA	Cuticle Protein (partial) - Part 2 of 2	FOCC016583
FOCC016342-RA	Cuticular Protein (partial) - Part 1 of 2	FOCC016582
FOCC016341-RA	Fatty Acid Synthase (partial)	FOCC016581
FOCC016341-RA	Fatty Acid Synthase (partial)	FOCC016580
FOCC016245-RA	FOCC016579	FOCC016579
FOCC016244-RA	FOCC016578	FOCC016578
FOCC016243-RA	FOCC016577	FOCC016577
FOCC016242-RA	FOCC016576	FOCC016576
FOCC016340-RA	FOCC016575	FOCC016575
FOCC016339-RA	FOCC016574	FOCC016574
FOCC016338-RA	FOCC016573	FOCC016573
FOCC016337-RA	FOCC016572	FOCC016572
FOCC016526-RA	FOCC016571	FOCC016571
FOCC016525-RA	FOCC016570	FOCC016570
FOCC016524-RA	FOCC016569	FOCC016569
FOCC016082-RA	FOCC016568	FOCC016568
FOCC016081-RA	FOCC016567	FOCC016567
FOCC016516-RA	FOCC016566	FOCC016566
FOCC016515-RA	FOCC016565	FOCC016565
FOCC016102-RA	FOCC016564	FOCC016564
FOCC016101-RA	FOCC016563	FOCC016563
FOCC016100-RA	FOCC016562	FOCC016562
FOCC016099-RA	FOCC016561	FOCC016561
FOCC016098-RA	FOCC016560	FOCC016560
FOCC016487-RA	FOCC016559	FOCC016559
FOCC016486-RA	FOCC016558	FOCC016558
FOCC016485-RA	FOCC016557	FOCC016557
FOCC016484-RA	FOCC016556	FOCC016556
FOCC016483-RA	FOCC016555	FOCC016555
FOCC016393-RA	FOCC016554	FOCC016554
FOCC016618-RA	FOCC016553	FOCC016553
FOCC016168-RA	FOCC016552	FOCC016552
FOCC016167-RA	FOCC016551	FOCC016551
FOCC016326-RA	FOCC016550	FOCC016550
FOCC016325-RA	FOCC016549	FOCC016549
FOCC016411-RA	FOCC016548	FOCC016548
FOCC016410-RA	FOCC016547	FOCC016547
FOCC016329-RA	FOCC016546	FOCC016546
FOCC016495-RA	FOCC016545	FOCC016545
FOCC016494-RA	FOCC016544	FOCC016544
FOCC016493-RA	FOCC016543	FOCC016543
FOCC016202-RA	FOCC016542	FOCC016542
NA	FOCC016541	FOCC016541
FOCC016201-RA	beta-glucosidase-like	FOCC016540
FOCC016200-RA	FOCC016539	FOCC016539
FOCC016199-RA	FOCC016538	FOCC016538
FOCC016198-RA	FOCC016537	FOCC016537
FOCC016197-RA	FOCC016536	FOCC016536
FOCC016196-RA	FOCC016535	FOCC016535
FOCC016195-RA	Cytochrome P450 CYP4 (partial)	FOCC016534
FOCC016194-RA	FOCC016533	FOCC016533
FOCC016193-RA	FOCC016532	FOCC016532
FOCC016192-RA	FOCC016531	FOCC016531
FOCC016441-RA	FOCC016530	FOCC016530
FOCC015873-RA	FOCC016529	FOCC016529
FOCC015872-RA	FOCC016528	FOCC016528
FOCC015871-RA	FOCC016527	FOCC016527
FOCC015870-RA	FOCC016526	FOCC016526
FOCC015869-RA	FOCC016525	FOCC016525
FOCC015868-RA	FOCC016524	FOCC016524
FOCC015867-RA	FOCC016523	FOCC016523
FOCC015866-RA	FOCC016522	FOCC016522
FOCC015865-RA	FOCC016521	FOCC016521
FOCC015864-RA	FOCC016520	FOCC016520
FOCC015863-RA	FOCC016519	FOCC016519
NA	FOCC016518	FOCC016518
NA	FOCC016517	FOCC016517
NA	FOCC016516	FOCC016516
FOCC015862-RA	V-ATPase V0 Subunit A (partial)	FOCC016515
FOCC015861-RA	FOCC016514	FOCC016514
FOCC016434-RA	FOCC016513	FOCC016513
FOCC016265-RA	FOCC016512	FOCC016512
FOCC016264-RA	FOCC016511	FOCC016511
FOCC016263-RA	FOCC016510	FOCC016510
FOCC016376-RA	FOCC016509	FOCC016509
FOCC016375-RA	FOCC016508	FOCC016508
FOCC016374-RA	FOCC016507	FOCC016507
FOCC016387-RA	FOCC016506	FOCC016506
FOCC016386-RA	FOCC016505	FOCC016505
FOCC016385-RA	FOCC016504	FOCC016504
FOCC016400-RA	FOCC016503	FOCC016503
FOCC016399-RA	FOCC016502	FOCC016502
FOCC016398-RA	FOCC016501	FOCC016501
FOCC016492-RA	FOCC016500	FOCC016500
FOCC016025-RA	FOCC016499	FOCC016499
NA	FOCC016498	FOCC016498
FOCC016024-RA	FOCC016497	FOCC016497
FOCC016149-RA	FOCC016496	FOCC016496
FOCC016148-RA	FOCC016495	FOCC016495
FOCC016147-RA	FOCC016494	FOCC016494
FOCC016146-RA	FOCC016493	FOCC016493
FOCC016145-RA	FOCC016492	FOCC016492
FOCC016144-RA	FOCC016491	FOCC016491
FOCC016143-RA	FOCC016490	FOCC016490
FOCC016142-RA	FOCC016489	FOCC016489
FOCC016141-RA	FOCC016488	FOCC016488
FOCC016140-RA	FOCC016487	FOCC016487
FOCC016262-RA	FOCC016486	FOCC016486
FOCC016313-RA	FOCC016485	FOCC016485
FOCC016312-RA	FOCC016484	FOCC016484
FOCC016311-RA	FOCC016483	FOCC016483
FOCC016310-RA	FOCC016482	FOCC016482
FOCC016187-RA	FOCC016481	FOCC016481
FOCC016186-RA	FOCC016480	FOCC016480
FOCC015808-RA	FOCC016479	FOCC016479
FOCC015807-RA	FOCC016478	FOCC016478
FOCC015806-RA	FOCC016477	FOCC016477
FOCC015805-RA	FOCC016476	FOCC016476
FOCC015804-RA	FOCC016475	FOCC016475
FOCC015803-RA	FOCC016474	FOCC016474
FOCC015802-RA	FOCC016473	FOCC016473
FOCC015801-RA	FOCC016472	FOCC016472
FOCC015800-RA	FOCC016471	FOCC016471
FOCC015979-RA	FOCC016470	FOCC016470
FOCC015978-RA	FOCC016469	FOCC016469
FOCC015977-RA	FOCC016468	FOCC016468
FOCC015976-RA	FOCC016467	FOCC016467
FOCC016246-RA	FOCC016466	FOCC016466
FOCC016346-RA	FOCC016465	FOCC016465
FOCC016345-RA	FOCC016464	FOCC016464
FOCC016276-RA	FOCC016463	FOCC016463
FOCC016275-RA	FOCC016462	FOCC016462
FOCC015646-RA	FOCC016461	FOCC016461
FOCC015645-RA	FOCC016460	FOCC016460
FOCC015644-RA	FOCC016459	FOCC016459
FOCC015643-RA	FOCC016458	FOCC016458
FOCC015642-RA	FOCC016457	FOCC016457
FOCC015641-RA	FOCC016456	FOCC016456
FOCC015640-RA	FOCC016455	FOCC016455
FOCC015639-RA	FOCC016454	FOCC016454
FOCC015638-RA	FOCC016453	FOCC016453
FOCC015637-RA	FOCC016452	FOCC016452
FOCC015636-RA	FOCC016451	FOCC016451
FOCC015635-RA	FOCC016450	FOCC016450
FOCC015634-RA	FOCC016449	FOCC016449
FOCC015633-RA	FOCC016448	FOCC016448
FOCC015632-RA	FOCC016447	FOCC016447
FOCC015631-RA	FOCC016446	FOCC016446
FOCC015630-RA	FOCC016445	FOCC016445
FOCC015629-RA	FOCC016444	FOCC016444
FOCC015628-RA	FOCC016443	FOCC016443
FOCC016001-RA	FOCC016442	FOCC016442
FOCC016000-RA	FOCC016441	FOCC016441
FOCC015999-RA	FOCC016440	FOCC016440
FOCC015998-RA	FOCC016439	FOCC016439
FOCC015997-RA	FOCC016438	FOCC016438
FOCC015996-RA	FOCC016437	FOCC016437
FOCC015995-RA	FOCC016436	FOCC016436
FOCC015994-RA	FOCC016435	FOCC016435
FOCC015993-RA	FOCC016434	FOCC016434
FOCC015992-RA	FOCC016433	FOCC016433
FOCC015991-RA	FOCC016432	FOCC016432
FOCC015990-RA	FOCC016431	FOCC016431
FOCC015989-RA	FOCC016430	FOCC016430
FOCC015985-RA	FOCC016429	FOCC016429
FOCC015984-RA	FOCC016428	FOCC016428
FOCC015983-RA	FOCC016427	FOCC016427
FOCC015982-RA	FOCC016426	FOCC016426
FOCC015981-RA	FOCC016425	FOCC016425
FOCC016111-RA	FOCC016424	FOCC016424
FOCC016110-RA	FOCC016423	FOCC016423
FOCC016109-RA	FOCC016422	FOCC016422
FOCC016108-RA	FOCC016421	FOCC016421
FOCC016075-RA	FOCC016420	FOCC016420
FOCC016074-RA	FOCC016419	FOCC016419
FOCC016392-RA	FOCC016418	FOCC016418
FOCC016443-RA	FOCC016417	FOCC016417
FOCC016334-RA	FOCC016416	FOCC016416
FOCC016333-RA	FOCC016415	FOCC016415
FOCC016332-RA	FOCC016414	FOCC016414
FOCC016331-RA	FOCC016413	FOCC016413
FOCC015900-RA	FOCC016412	FOCC016412
NA	FOCC016411	FOCC016411
FOCC015899-RA	CBB mannanase 2	FOCC016410
NA	FOCC016409	FOCC016409
NA	FOCC016408	FOCC016408
NA	FOCC016407	FOCC016407
NA	FOCC016406	FOCC016406
FOCC015898-RA	FOCC016405	FOCC016405
FOCC015897-RA	Cytochrome P450 CYP305	FOCC016404
FOCC015896-RA	FOCC016403	FOCC016403
FOCC015895-RA	FOCC016402	FOCC016402
FOCC015894-RA	FOCC016401	FOCC016401
FOCC015893-RA	FOCC016400	FOCC016400
FOCC015892-RA	FOCC016399	FOCC016399
FOCC015891-RA	FOCC016398	FOCC016398
FOCC016212-RA	FOCC016397	FOCC016397
FOCC016211-RA	FOCC016396	FOCC016396
FOCC016210-RA	FOCC016395	FOCC016395
FOCC016209-RA	FOCC016394	FOCC016394
FOCC016208-RA	FOCC016393	FOCC016393
FOCC016207-RA	FMRFamide Receptor part 3	FOCC016392
FOCC015430-RA	FOCC016391	FOCC016391
FOCC015429-RA	FOCC016390	FOCC016390
FOCC015428-RA	FOCC016389	FOCC016389
FOCC015427-RA	FOCC016388	FOCC016388
FOCC015426-RA	FOCC016387	FOCC016387
FOCC015425-RA	FOCC016386	FOCC016386
FOCC015424-RA	FOCC016385	FOCC016385
FOCC015423-RA	FOCC016384	FOCC016384
FOCC015422-RA	FOCC016383	FOCC016383
FOCC015421-RA	FOCC016382	FOCC016382
FOCC015420-RA	FOCC016381	FOCC016381
FOCC015419-RA	FOCC016380	FOCC016380
FOCC015418-RA	FOCC016379	FOCC016379
FOCC016065-RA	FOCC016378	FOCC016378
FOCC016064-RA	FOCC016377	FOCC016377
FOCC016063-RA	FOCC016376	FOCC016376
FOCC016185-RA	FOCC016375	FOCC016375
FOCC016184-RA	FOCC016374	FOCC016374
FOCC016183-RA	FOCC016373	FOCC016373
FOCC016253-RA	FOCC016372	FOCC016372
FOCC016252-RA	FOCC016371	FOCC016371
FOCC015375-RA	FOCC016370	FOCC016370
FOCC015374-RA	FOCC016369	FOCC016369
FOCC015373-RA	FOCC016368	FOCC016368
FOCC015372-RA	FOCC016367	FOCC016367
FOCC015371-RA	FOCC016366	FOCC016366
FOCC015370-RA	FOCC016365	FOCC016365
FOCC015369-RA	FOCC016364	FOCC016364
FOCC015368-RA	FOCC016363	FOCC016363
FOCC015367-RA	FOCC016362	FOCC016362
FOCC015366-RA	FOCC016361	FOCC016361
FOCC015365-RA	FOCC016360	FOCC016360
FOCC015364-RA	FOCC016359	FOCC016359
FOCC015363-RA	FOCC016358	FOCC016358
FOCC015362-RA	FOCC016357	FOCC016357
FOCC015361-RA	FOCC016356	FOCC016356
FOCC016323-RA	FOCC016355	FOCC016355
FOCC016322-RA	FOCC016354	FOCC016354
FOCC016321-RA	FOCC016353	FOCC016353
FOCC016241-RA	FOCC016352	FOCC016352
FOCC016240-RA	FOCC016351	FOCC016351
FOCC016232-RA	FOCC016350	FOCC016350
FOCC016231-RA	FOCC016349	FOCC016349
FOCC016230-RA	FOCC016348	FOCC016348
FOCC016229-RA	FOCC016347	FOCC016347
FOCC016228-RA	FOCC016346	FOCC016346
FOCC016507-RA	FOCC016345	FOCC016345
FOCC016046-RA	FOCC016344	FOCC016344
FOCC016045-RA	FOCC016343	FOCC016343
FOCC016409-RA	FOCC016342	FOCC016342
FOCC016408-RA	FOCC016341	FOCC016341
FOCC016407-RA	FOCC016340	FOCC016340
FOCC016406-RA	FOCC016339	FOCC016339
FOCC015768-RA	FOCC016338	FOCC016338
NA	FOCC016337	FOCC016337
FOCC015767-RA	FOCC016336	FOCC016336
FOCC015766-RA	FOCC016335	FOCC016335
FOCC016604-RA	FOCC016334	FOCC016334
FOCC016324-RA	FOCC016333	FOCC016333
FOCC015615-RA	FOCC016332	FOCC016332
FOCC015614-RA	FOCC016331	FOCC016331
FOCC015613-RA	FOCC016330	FOCC016330
FOCC015612-RA	FOCC016329	FOCC016329
FOCC015611-RA	FOCC016328	FOCC016328
FOCC015610-RA	FOCC016327	FOCC016327
FOCC015609-RA	FOCC016326	FOCC016326
FOCC015608-RA	FOCC016325	FOCC016325
FOCC015607-RA	FOCC016324	FOCC016324
FOCC015828-RA	FOCC016323	FOCC016323
FOCC015827-RA	FOCC016322	FOCC016322
FOCC015826-RA	FOCC016321	FOCC016321
FOCC015825-RA	FOCC016320	FOCC016320
FOCC015824-RA	FOCC016319	FOCC016319
FOCC015823-RA	FOCC016318	FOCC016318
FOCC015822-RA	FOCC016317	FOCC016317
FOCC015821-RA	FOCC016316	FOCC016316
FOCC015820-RA	FOCC016315	FOCC016315
FOCC015819-RA	FOCC016314	FOCC016314
FOCC015818-RA	FOCC016313	FOCC016313
FOCC015817-RA	FOCC016312	FOCC016312
FOCC015816-RA	FOCC016311	FOCC016311
FOCC015815-RA	FOCC016310	FOCC016310
FOCC016251-RA	FOCC016309	FOCC016309
FOCC016250-RA	FOCC016308	FOCC016308
FOCC016249-RA	FOCC016307	FOCC016307
FOCC016328-RA	FOCC016306	FOCC016306
FOCC016327-RA	FOCC016305	FOCC016305
FOCC016118-RA	FOCC016304	FOCC016304
FOCC016117-RA	FOCC016303	FOCC016303
NA	FOCC016302	FOCC016302
NA	FOCC016301	FOCC016301
FOCC016116-RA	FOCC016300	FOCC016300
FOCC016115-RA	FOCC016299	FOCC016299
FOCC016114-RA	FOCC016298	FOCC016298
FOCC016113-RA	FOCC016297	FOCC016297
FOCC016112-RA	FOCC016296	FOCC016296
FOCC016012-RA	FOCC016295	FOCC016295
FOCC016011-RA	FOCC016294	FOCC016294
FOCC016010-RA	FOCC016293	FOCC016293
FOCC016009-RA	FOCC016292	FOCC016292
FOCC016008-RA	FOCC016291	FOCC016291
FOCC015963-RA	FOCC016290	FOCC016290
FOCC015962-RA	FOCC016289	FOCC016289
FOCC015961-RA	FOCC016288	FOCC016288
FOCC015960-RA	FOCC016287	FOCC016287
FOCC015959-RA	FOCC016286	FOCC016286
FOCC015958-RA	FOCC016285	FOCC016285
FOCC015957-RA	FOCC016284	FOCC016284
FOCC015956-RA	FOCC016283	FOCC016283
FOCC015955-RA	FOCC016282	FOCC016282
FOCC016016-RA	FOCC016281	FOCC016281
FOCC016015-RA	FOCC016280	FOCC016280
FOCC016014-RA	FOCC016279	FOCC016279
FOCC016013-RA	FOCC016278	FOCC016278
FOCC016120-RA	FOCC016277	FOCC016277
FOCC016119-RA	FOCC016276	FOCC016276
FOCC015725-RA	FOCC016275	FOCC016275
FOCC015724-RA	FOCC016274	FOCC016274
FOCC015723-RA	FOCC016273	FOCC016273
NA	FOCC016272	FOCC016272
FOCC016080-RA	FOCC016271	FOCC016271
FOCC016218-RA	FOCC016270	FOCC016270
FOCC016217-RA	FOCC016269	FOCC016269
FOCC016216-RA	FOCC016268	FOCC016268
FOCC016215-RA	FOCC016267	FOCC016267
FOCC016094-RA	FOCC016266	FOCC016266
FOCC016093-RA	FOCC016265	FOCC016265
FOCC016069-RA	FOCC016264	FOCC016264
FOCC016206-RA	FOCC016263	FOCC016263
FOCC016205-RA	FOCC016262	FOCC016262
FOCC016159-RA	FOCC016261	FOCC016261
FOCC016158-RA	FOCC016260	FOCC016260
FOCC015988-RA	FOCC016259	FOCC016259
FOCC015987-RA	FOCC016258	FOCC016258
FOCC015986-RA	FOCC016257	FOCC016257
FOCC016257-RA	FOCC016256	FOCC016256
FOCC016256-RA	FOCC016255	FOCC016255
FOCC016255-RA	FOCC016254	FOCC016254
FOCC016254-RA	FOCC016253	FOCC016253
FOCC015933-RA	FOCC016252	FOCC016252
FOCC015932-RA	FOCC016251	FOCC016251
FOCC015931-RA	FOCC016250	FOCC016250
FOCC015930-RA	FOCC016249	FOCC016249
FOCC015929-RA	FOCC016248	FOCC016248
FOCC015262-RA	FOCC016247	FOCC016247
FOCC015261-RA	FOCC016246	FOCC016246
FOCC015260-RA	FOCC016245	FOCC016245
FOCC015259-RA	FOCC016244	FOCC016244
FOCC015258-RA	FOCC016243	FOCC016243
FOCC015257-RA	FOCC016242	FOCC016242
FOCC015256-RA	FOCC016241	FOCC016241
FOCC015255-RA	FOCC016240	FOCC016240
FOCC015254-RA	FOCC016239	FOCC016239
FOCC015253-RA	FOCC016238	FOCC016238
FOCC015252-RA	FOCC016237	FOCC016237
FOCC015880-RA	FOCC016236	FOCC016236
FOCC015879-RA	FOCC016235	FOCC016235
FOCC015878-RA	FOCC016234	FOCC016234
FOCC015877-RA	FOCC016233	FOCC016233
FOCC015876-RA	FOCC016232	FOCC016232
FOCC015627-RA	FOCC016231	FOCC016231
FOCC015626-RA	FOCC016230	FOCC016230
FOCC016204-RA	FOCC016229	FOCC016229
FOCC016203-RA	FOCC016228	FOCC016228
FOCC015464-RA	FOCC016227	FOCC016227
FOCC015463-RA	FOCC016226	FOCC016226
FOCC015462-RA	FOCC016225	FOCC016225
FOCC015461-RA	FOCC016224	FOCC016224
FOCC015460-RA	FOCC016223	FOCC016223
FOCC015459-RA	FOCC016222	FOCC016222
FOCC015458-RA	FOCC016221	FOCC016221
FOCC015457-RA	FOCC016220	FOCC016220
FOCC016248-RA	70 kDa heat shock protein	FOCC016219
FOCC016247-RA	FOCC016218	FOCC016218
FOCC015875-RA	FOCC016217	FOCC016217
FOCC015874-RA	FOCC016216	FOCC016216
FOCC015971-RA	FOCC016215	FOCC016215
FOCC015970-RA	FOCC016214	FOCC016214
FOCC015969-RA	FOCC016213	FOCC016213
FOCC015968-RA	FOCC016212	FOCC016212
FOCC015967-RA	FOCC016211	FOCC016211
FOCC015966-RA	FOCC016210	FOCC016210
FOCC015965-RA	FOCC016209	FOCC016209
FOCC015964-RA	FOCC016208	FOCC016208
FOCC015555-RA	FOCC016207	FOCC016207
FOCC015554-RA	FOCC016206	FOCC016206
FOCC015553-RA	FOCC016205	FOCC016205
FOCC015552-RA	FOCC016204	FOCC016204
FOCC015663-RA	FOCC016203	FOCC016203
FOCC015662-RA	FOCC016202	FOCC016202
FOCC015661-RA	FOCC016201	FOCC016201
FOCC015660-RA	FOCC016200	FOCC016200
FOCC015659-RA	FOCC016199	FOCC016199
FOCC015658-RA	FOCC016198	FOCC016198
FOCC015657-RA	FOCC016197	FOCC016197
FOCC015656-RA	FOCC016196	FOCC016196
FOCC015655-RA	FOCC016195	FOCC016195
FOCC015654-RA	FOCC016194	FOCC016194
FOCC016097-RA	FOCC016193	FOCC016193
FOCC016096-RA	FOCC016192	FOCC016192
FOCC016095-RA	FOCC016191	FOCC016191
FOCC016107-RA	FOCC016190	FOCC016190
FOCC016106-RA	FOCC016189	FOCC016189
FOCC016105-RA	FOCC016188	FOCC016188
FOCC016104-RA	FOCC016187	FOCC016187
FOCC016103-RA	FOCC016186	FOCC016186
FOCC016083-RA	FOCC016185	FOCC016185
FOCC015937-RA	FOCC016184	FOCC016184
FOCC015936-RA	FOCC016183	FOCC016183
FOCC015935-RA	FOCC016182	FOCC016182
FOCC015934-RA	FOCC016181	FOCC016181
FOCC015814-RA	FOCC016180	FOCC016180
FOCC015813-RA	FOCC016179	FOCC016179
FOCC015812-RA	FOCC016178	FOCC016178
FOCC015811-RA	FOCC016177	FOCC016177
FOCC015810-RA	FOCC016176	FOCC016176
FOCC015809-RA	FOCC016175	FOCC016175
FOCC016003-RA	FOCC016174	FOCC016174
FOCC016002-RA	FOCC016173	FOCC016173
FOCC016023-RA	FOCC016172	FOCC016172
FOCC016022-RA	FOCC016171	FOCC016171
FOCC016079-RA	FOCC016170	FOCC016170
FOCC016078-RA	FOCC016169	FOCC016169
FOCC016077-RA	FOCC016168	FOCC016168
FOCC016076-RA	FOCC016167	FOCC016167
FOCC015443-RA	FOCC016166	FOCC016166
FOCC015442-RA	FOCC016165	FOCC016165
FOCC015441-RA	FOCC016164	FOCC016164
FOCC015440-RA	FOCC016163	FOCC016163
FOCC015439-RA	FOCC016162	FOCC016162
FOCC015438-RA	FOCC016161	FOCC016161
FOCC015437-RA	FOCC016160	FOCC016160
FOCC015436-RA	FOCC016159	FOCC016159
FOCC015435-RA	FOCC016158	FOCC016158
FOCC015434-RA	FOCC016157	FOCC016157
FOCC015433-RA	FOCC016156	FOCC016156
FOCC015432-RA	FOCC016155	FOCC016155
FOCC015431-RA	FOCC016154	FOCC016154
FOCC015980-RA	FOCC016153	FOCC016153
FOCC015975-RA	FOCC016152	FOCC016152
FOCC015974-RA	FOCC016151	FOCC016151
FOCC015973-RA	FOCC016150	FOCC016150
FOCC015972-RA	FOCC016149	FOCC016149
FOCC016358-RA	FOCC016148	FOCC016148
FOCC016051-RA	FOCC016147	FOCC016147
FOCC016050-RA	FOCC016146	FOCC016146
FOCC016049-RA	FOCC016145	FOCC016145
FOCC016048-RA	FOCC016144	FOCC016144
FOCC016260-RA	FOCC016143	FOCC016143
FOCC016259-RA	FOCC016142	FOCC016142
FOCC016258-RA	FOCC016141	FOCC016141
FOCC016261-RA	FOCC016140	FOCC016140
FOCC016058-RA	FOCC016139	FOCC016139
FOCC016057-RA	FOCC016138	FOCC016138
FOCC015840-RA	FOCC016137	FOCC016137
FOCC015839-RA	FOCC016136	FOCC016136
FOCC015838-RA	FOCC016135	FOCC016135
FOCC015837-RA	FOCC016134	FOCC016134
FOCC015836-RA	FOCC016133	FOCC016133
FOCC015835-RA	FOCC016132	FOCC016132
FOCC015834-RA	FOCC016131	FOCC016131
FOCC015833-RA	FOCC016130	FOCC016130
FOCC015832-RA	FOCC016129	FOCC016129
FOCC016017-RA	FOCC016128	FOCC016128
FOCC015924-RA	FOCC016127	FOCC016127
FOCC015923-RA	FOCC016126	FOCC016126
FOCC015922-RA	FOCC016125	FOCC016125
FOCC015921-RA	FOCC016124	FOCC016124
FOCC015920-RA	FOCC016123	FOCC016123
FOCC015919-RA	FOCC016122	FOCC016122
FOCC015918-RA	FOCC016121	FOCC016121
FOCC015917-RA	FOCC016120	FOCC016120
FOCC015916-RA	FOCC016119	FOCC016119
FOCC015915-RA	FOCC016118	FOCC016118
FOCC015914-RA	FOCC016117	FOCC016117
FOCC015913-RA	FOCC016116	FOCC016116
FOCC015912-RA	FOCC016115	FOCC016115
FOCC015911-RA	FOCC016114	FOCC016114
FOCC016452-RA	FOCC016113	FOCC016113
FOCC015199-RA	FOCC016112	FOCC016112
FOCC015198-RA	FOCC016111	FOCC016111
FOCC015197-RA	FOCC016110	FOCC016110
FOCC015196-RA	FOCC016109	FOCC016109
FOCC015195-RA	FOCC016108	FOCC016108
FOCC015194-RA	FOCC016107	FOCC016107
FOCC015193-RA	FOCC016106	FOCC016106
FOCC015192-RA	FOCC016105	FOCC016105
FOCC015191-RA	FOCC016104	FOCC016104
FOCC015190-RA	FOCC016103	FOCC016103
FOCC015189-RA	FOCC016102	FOCC016102
FOCC015188-RA	FOCC016101	FOCC016101
FOCC015187-RA	FOCC016100	FOCC016100
FOCC015186-RA	FOCC016099	FOCC016099
FOCC015185-RA	FOCC016098	FOCC016098
FOCC016007-RA	Glycosyltransferase	FOCC016097
FOCC016006-RA	Soluble guanylyl cyclase beta-1-subunit (partial)	FOCC016096
FOCC016005-RA	FOCC016095	FOCC016095
FOCC016004-RA	FOCC016094	FOCC016094
FOCC015799-RA	FOCC016093	FOCC016093
FOCC015798-RA	FOCC016092	FOCC016092
FOCC015797-RA	FOCC016091	FOCC016091
FOCC015587-RA	FOCC016090	FOCC016090
FOCC015586-RA	FOCC016089	FOCC016089
FOCC015585-RA	FOCC016088	FOCC016088
FOCC015584-RA	FOCC016087	FOCC016087
FOCC015583-RA	FOCC016086	FOCC016086
FOCC015582-RA	FOCC016085	FOCC016085
FOCC015581-RA	FOCC016084	FOCC016084
FOCC015580-RA	FOCC016083	FOCC016083
FOCC015579-RA	FOCC016082	FOCC016082
FOCC015578-RA	FOCC016081	FOCC016081
FOCC016019-RA	FOCC016080	FOCC016080
FOCC016018-RA	FOCC016079	FOCC016079
FOCC016047-RA	FOCC016078	FOCC016078
FOCC016190-RA	FOCC016077	FOCC016077
FOCC016189-RA	FOCC016076	FOCC016076
FOCC016188-RA	FOCC016075	FOCC016075
FOCC015706-RA	FOCC016074	FOCC016074
FOCC015705-RA	FOCC016073	FOCC016073
FOCC015704-RA	FOCC016072	FOCC016072
FOCC015703-RA	FOCC016071	FOCC016071
FOCC015702-RA	FOCC016070	FOCC016070
FOCC015701-RA	FOCC016069	FOCC016069
FOCC015941-RA	FOCC016068	FOCC016068
FOCC015940-RA	FOCC016067	FOCC016067
FOCC015939-RA	FOCC016066	FOCC016066
FOCC015938-RA	FOCC016065	FOCC016065
FOCC015783-RA	FOCC016064	FOCC016064
FOCC015782-RA	FOCC016063	FOCC016063
FOCC015954-RA	FOCC016062	FOCC016062
FOCC015953-RA	FOCC016061	FOCC016061
FOCC015952-RA	FOCC016060	FOCC016060
FOCC015951-RA	FOCC016059	FOCC016059
FOCC015950-RA	FOCC016058	FOCC016058
FOCC015949-RA	FOCC016057	FOCC016057
FOCC015948-RA	FOCC016056	FOCC016056
FOCC015947-RA	FOCC016055	FOCC016055
FOCC016134-RA	FOCC016054	FOCC016054
FOCC014569-RA	FOCC016053	FOCC016053
FOCC014568-RA	FOCC016052	FOCC016052
FOCC014567-RA	FOCC016051	FOCC016051
FOCC014566-RA	FOCC016050	FOCC016050
FOCC014565-RA	FOCC016049	FOCC016049
FOCC014564-RA	FOCC016048	FOCC016048
FOCC014563-RA	FOCC016047	FOCC016047
FOCC014562-RA	FOCC016046	FOCC016046
FOCC014561-RA	FOCC016045	FOCC016045
FOCC014560-RA	FOCC016044	FOCC016044
[truncated: 16,155 more rows]

## Sheet: REVIGO MAPs
			Detailed version of Figure 4B: Larvae gene ontology treemap																Detailed version of Figure 4C: Propupae gene ontology treemap																	Detailed version of Figure 4D: Adult (male and female) gene ontology treemap

## Sheet: Larva1 (L1)
MAKER ID	L1H0	L1H1	L1H2	P1H0	P1H1	P1H2	A1H0	A1H1	A1H2
FOCC017549-RA	0.871325	0.356703	0.710961	0.294162	0.192506	0.194644	0.270746	0.11182	0.181491
FOCC017543-RA	5.58672	6.578	5.38735	4.71406	3.96989	3.33846	3.22225	2.73104	2.68924
FOCC017537-RA	47.927	47.6067	42.0494	0	0	0	0	0	0
FOCC017534-RA	323.769	440.589	292.335	0	0	0	3.55659	4.21973	2.77423
FOCC017529-RA	34.5722	28.1964	43.7308	0	0	0	0	0	0
FOCC017528-RA	0.480189	0.709808	0.492759	0	0	0	0	0	0
FOCC017509-RA	0	0.186757	0.196003	0	0	0	7.75e-05	0	0.0265373
FOCC017504-RA	32.3843	29.1215	21.8192	22.1985	17.8062	17.396	15.2369	10.4642	13.0351
FOCC017494-RA	30.07	24.3579	16.6151	10.7821	10.9562	8.13437	2.26473	1.35457	1.59005
FOCC017484-RA	41.9389	18.0726	7.94587	0.993591	1.95069	0.591705	1.54322	0.63736	1.10344
FOCC017479-RA	24.2386	23.8114	25.2954	18.6778	15.6057	16.3811	20.2454	13.6475	15.8806
FOCC017477-RA	51.0436	46.6065	47.1795	14.2666	10.5872	10.5286	0	0	0
FOCC017476-RA	1149.36	888.937	791.124	75.2514	57.6218	58.5742	0.119061	0.0667718	0.500173
FOCC017474-RA	15.2215	10.6934	11.4076	2.68754	2.89186	2.89319	4.7629	3.7795	4.10392
FOCC017469-RA	3.0108	2.87598	8.09258	0.790576	0.776058	0	0	0	0
FOCC017449-RA	3.42461	5.07272	7.60986	0	0	0	0	0	0.00168401
FOCC017448-RA	0.409361	0.513227	0.309459	0	0	0	0.166951	0.103427	0.179061
FOCC017447-RA	2.10046	1.87039	1.71479	0.222917	0.223241	0.0180277	0.248615	0.000375391	6.93e-05
FOCC017443-RA	73.4179	63.3092	44.5356	30.9387	24.8486	30.5682	35.3118	39.2415	30.0643
FOCC017413-RA	4.58389	5.32668	2.99918	1.11088	0.0161103	1.05374	2.49282	1.28679	1.34534
FOCC017412-RA	2.0418	3.62242	3.13946	0	0	0	0.000703645	0.0800022	0.173374
FOCC017409-RA	0.433959	0.528522	0.437406	0.000137317	0.000132885	1.85e-05	0.000131597	0.3506	0.000131061
FOCC017397-RA	27.0269	22.8972	15.2236	0	0	0	0	0	0
FOCC017377-RA	0.0821285	0.235353	0.331124	0	0.254031	0.0770556	0.0669893	0.0553341	0
FOCC017373-RA	4.76998	4.89812	3.36551	2.88075	4.01637	3.53055	1.98858	1.78543	3.15287
FOCC017372-RA	3.35819	3.03239	3.42012	1.42818	1.13277	1.60731	1.79757	1.39054	1.68314
FOCC017362-RA	0.584545	0.488573	0.589188	0.460469	0.602684	0.426563	0.370839	0.437597	0.397738
FOCC017352-RA	37.0733	35.9779	23.8792	17.6193	13.0541	19.122	18.5911	13.6042	15.1408
FOCC017348-RA	16.8952	22.1906	18.5859	18.604	14.2587	13.5506	15.1144	17.0135	16.767
FOCC017340-RA	1.90064	1.23868	1.45302	0	0	0	0	0	0
FOCC017336-RA	1.38745	0.496996	0.699236	0	0	0	0.282924	0.233699	0.606892
FOCC017319-RA	316.647	393.825	212.108	114.073	97.4012	107.895	133.879	147.257	187.568
FOCC017306-RA	177.955	130.609	168.898	0.47069	0.155762	0.605312	0	0.0216407	0.06033
FOCC017305-RA	471.029	408.362	540.698	0	0.644169	0.0660511	0	0	0
FOCC017290-RA	17.9341	13.4261	12.0674	0.442118	0.367838	0	0.0315045	0.0390347	0.101369
FOCC017285-RA	1.70839	1.48855	0.977328	0	0	0	2.13e-05	8.36e-05	8.27e-05
FOCC017274-RA	472.656	362.182	426.818	0	0	0	3.08927	2.92246	2.98372
FOCC017270-RA	59.1363	53.7211	55.0416	8.18368	3.91371	7.49778	0.65183	1.16658	1.2817
FOCC017268-RA	19.2287	19.7557	18.0893	3.76347	2.69209	2.67734	1.29691	1.11058	0
FOCC017258-RA	6.92999	12.9817	14.2517	0	2.20607	2.70869	0	0	0
FOCC017251-RA	21.2187	24.2182	28.5945	3.73562	3.27399	10.399	7.06407	5.44619	5.699
FOCC017249-RA	20.6471	19.0674	20.4992	0.765692	2.05978	1.0434	6.68276	2.83504	5.54321
FOCC017240-RA	1.69732	1.21598	0.855399	0.668522	1.31249	0	0.692221	0	0
FOCC017235-RA	4.11938	5.26753	3.43434	0	0	0	0.505961	0.806008	0.697707
FOCC017228-RA	1.0042	1.16609	0.404	0	0	0	0	0	0
FOCC017225-RA	49.8879	47.6146	44.1421	17.4726	9.95328	14.8187	19.6833	9.26606	0.0564017
FOCC017206-RA	0.134827	0.193185	0	0	0	0	0	0	0
FOCC017187-RA	0.540154	0.81603	0.946708	0.12565	0.00030621	0	0	0.538273	0
FOCC017186-RA	353.748	341.698	321.248	0	0	0	0	0	0
FOCC017185-RA	5.39365	7.36326	7.68833	3.43258	1.77375	6.24592	0.161401	0.159983	0.276974
FOCC017178-RA	25.9553	28.8474	17.6038	11.3657	11.0183	20.4287	0.443411	0.551713	0.692291
FOCC017166-RA	46.2293	31.2719	25.8719	0.114074	3.89e-05	0.00104883	0.000654751	0.000229951	0.000662434
FOCC017162-RA	1.9578	1.31354	0.72043	0.0734398	0	0.0291567	0.126739	0.0418751	0.108745
FOCC017158-RA	2.43466	1.79525	2.50545	0	0	0	0.213906	0.146616	0.187702
FOCC017157-RA	55.1436	45.543	46.7837	0	0	0	0	0	0
FOCC017155-RA	4.2394	5.06196	2.84872	1.11318	1.09274	1.32585	3.45793	1.9042	0
FOCC017154-RA	14.2207	16.0465	14.6449	9.02516	8.05955	9.9962	5.6805	5.13583	4.94783
FOCC017148-RA	0.389364	0.0908594	0.40185	0.0727114	0.0481929	0.0842706	0.141785	0.281605	0.0611785
FOCC017143-RA	8.6554	6.21376	5.38956	3.85727	1.74872	1.20611	4.03459	2.47589	1.81359
FOCC017132-RA	0.260426	0.124382	0.262494	0	0	0.0339058	0	0	0
FOCC017130-RA	71.0946	83.6401	46.174	44.837	28.63	12.6139	22.5434	14.9659	15.6713
FOCC017129-RA	4.5004	4.80619	8.45985	0	0.000205463	0.000266889	0	0	0.0736325
FOCC017117-RA	4.76445	2.99282	3.89599	0	0.0483978	0.938906	2.88268	1.22714	0.0673087
FOCC017110-RA	106.563	57.8317	83.2073	41.6417	14.8154	20.2599	2.18079	1.99424	1.33679
FOCC017109-RA	0.357138	0.314761	0.77022	0	0	0	0	0	0
FOCC017106-RA	8.88467	7.59557	7.09283	1.734	1.01236	1.53318	2.35957	2.36344	1.6067
FOCC017103-RA	3924.81	4204.52	2937.6	2366.12	1504.77	2344.93	8.04808	12.3713	10.5475
FOCC017102-RA	34.76	28.023	28.1978	0.791765	0.453381	0.70727	0	0.0564327	0
FOCC017100-RA	0.83268	0.729111	0.466275	0.291527	0.715433	0.173611	0.301861	0.311677	0.647514
FOCC017093-RA	0.174303	0.819466	0.568771	0.000206852	0.00112116	0.130991	4.94e-05	0	0.0039058
FOCC017087-RA	61.8465	48.5312	55.1304	13.6863	10.9406	14.3867	34.224	22.0101	18.3505
FOCC017082-RA	226.359	240.717	178.248	150.451	121.706	89.5968	100.971	69.1058	126.86
FOCC017076-RA	68.4198	46.1965	81.8601	36.9994	25.3959	28.2481	63.6687	47.6363	34.8912
FOCC017074-RA	6.73909	3.61934	4.27832	0.482706	0.43244	0.724378	0.956847	0.74951	1.04462
FOCC017071-RA	10.5984	9.51009	22.5923	2.6219	0.285973	1.73489	0	0	0
FOCC017070-RA	23.1931	14.5431	18.1348	0.00564314	0.00186309	0.184419	0	0	0
FOCC017068-RA	13.3274	10.6593	12.3199	1.37087	1.12798	1.71188	0.000276429	1.56659	0.788592
FOCC017052-RA	0.349657	0.720188	0.748924	0	0	0	0	0	0
FOCC017044-RA	6.53462	5.96382	5.58334	0	0	0	0.272655	0.375361	0.341171
FOCC017038-RA	0.480834	0.00125407	0.564476	0	0	0	0.231134	0.100117	0.131732
FOCC017029-RA	7.76263	6.42915	6.63537	3.25122	3.22637	3.48784	4.85934	4.72319	3.13094
FOCC017028-RA	1.48777	1.89486	2.16607	0.520877	0.766967	0.620387	0.943848	0.891006	0.723079
FOCC017026-RA	8.1413	0	4.10299	0	0	0	0	0	0
FOCC017020-RA	32.5764	27.2427	30.9624	17.0753	16.6659	19.5239	18.4888	14.0202	14.8454
FOCC017013-RA	0.467039	0.978442	0.769255	0.350303	0.521084	0.155843	0.0602152	0.0665066	0.161454
FOCC016976-RA	4.68674	6.74475	7.07278	4.29886	4.55307	5.1875	3.28423	4.61758	5.41469
FOCC016971-RA	7.68981	5.26316	10.8651	4.75952	3.61027	3.543	5.04025	4.67216	3.90422
FOCC016970-RA	24.211	19.1241	17.4065	0.800191	0.698222	0.635399	1.10074	0.000205523	0.000238905
FOCC016957-RA	5.69261	5.30417	5.06553	0.983447	1.13191	0.696916	2.43489	1.05684	1.31733
FOCC016956-RA	60.4731	56.745	58.3321	7.56299	5.54874	5.61036	34.9838	24.589	25.8245
FOCC016937-RA	16.1092	8.61195	9.16416	2.25918	1.27399	1.20226	7.7146	3.45341	4.32393
FOCC016936-RA	117.668	102.782	82.4057	20.343	18.8323	19.6062	65.4863	40.5694	40.8509
FOCC016931-RA	0.0162844	0	0.0164138	0	0	0.0152785	0.0132826	0	0
FOCC016922-RA	730.305	759.722	564.286	6.55776	5.71119	5.15647	0.996127	1.9199	1.78064
FOCC016908-RA	4.01116	3.3526	5.39069	3.68637	1.03391	3.13616	3.81705	1.35126	0.584847
FOCC016900-RA	0.482481	0.358485	0.704187	0.164929	0.256042	0.164886	0	0	0
FOCC016898-RA	95.5084	131.3	111.878	83.3694	31.9369	72.656	2.10548	8.69578	6.77462
FOCC016896-RA	16.059	16.8021	17.5257	5.61982	5.44962	5.12171	8.79136	5.99321	8.27512
FOCC016892-RA	0.131082	0.234773	0.264247	0	0	0	0	0	0
FOCC016890-RA	8.16381	7.80437	8.32356	0.360383	0.176882	0.343385	0	0	0
FOCC016889-RA	0.472159	0.405914	0.0951819	0	0.146043	0.177198	0.231962	0.19403	0
FOCC016887-RA	19.1859	19.0701	19.4023	14.7295	10.0464	11.3561	10.1046	7.59038	8.42924
FOCC016886-RA	0.490113	0.380385	0.535174	0.193041	0.221078	0.26824	0.233198	0.330213	0.250113
FOCC016885-RA	116.69	72.2825	71.645	13.2205	12.8251	10.1887	74.4048	44.0325	32.3007
FOCC016883-RA	0.57237	0.427883	0.351166	0.333258	0.211678	0.280182	0.223282	0.134134	0.174166
FOCC016880-RA	32.2273	14.0432	13.1038	8.74934	0	12.9137	0.278843	0.403074	0.560754
FOCC016871-RA	63.5983	55.7152	63.672	27.1614	25.3385	16.7528	39.3442	34.427	32.9125
FOCC016869-RA	2.34666	3.19755	2.38849	0	0	0	1.31359	1.31755	1.46925
FOCC016863-RA	0.0502787	0.0360205	0.101356	0	0	0	0	0	0
FOCC016859-RA	74.4634	51.7909	53.0433	0	0	0	0	0	0
FOCC016858-RA	39.8297	33.1036	25.349	1.8958	1.20964	1.01609	0.0981501	0	0
FOCC016855-RA	1821.76	1707.73	1547.67	10.5053	6.23683	12.6621	5.99251	6.40258	6.84635
FOCC016853-RA	0.138183	0.197993	0.139281	0.000901115	0.160649	3.93e-05	4.28e-05	0.000163549	0.000203858
FOCC016846-RA	0.417016	0	0.209807	0	0	0	0	0	0
FOCC016845-RA	373.913	284.091	205.187	0.39319	2.32577	2.16715	114.486	67.2715	40.3176
FOCC016844-RA	1.95539	1.59845	1.94166	0.000228511	0.000159263	0	0	0.000604103	0.000109705
FOCC016811-RA	255.146	213.087	362.095	10.4728	6.12455	8.75804	6.69102	7.71856	7.91874
FOCC016796-RA	0.380644	0.452113	0	0	0	0	0	0	0
FOCC016795-RA	1.64503	1.29638	0.911956	0.0760364	0	0.0955106	0.268359	0.110834	0.215869
FOCC016788-RA	0.328666	0.10465	0.220851	0.0575341	0.0564776	0	0.0893606	0.0984173	0.0638949
FOCC016784-RA	0	0.792475	1.53684	0	0	0.00192258	0.207293	0.279906	0
FOCC016771-RA	6.07883	6.16546	5.43868	0	0	0	1.8337	1.40191	1.72391
FOCC016767-RA	137.299	77.8354	317.027	0	0	0	14.4371	21.4117	5.68124
FOCC016761-RA	64.8227	70.0846	87.5307	0	0	0	0	0	0
FOCC016759-RA	99.1506	78.3888	85.5645	8.23465	10.174	6.23126	26.0877	24.3198	19.0232
FOCC016758-RA	7.86534	4.73462	3.58656	0	0	0	0.333449	0.220346	0
FOCC016757-RA	7.94662	9.32489	7.33952	2.61219	1.61828	0.232842	0.555464	0	0.297877
FOCC016756-RA	138.025	79.6203	44.4917	0	0.173265	0.420453	0	0.301941	0
FOCC016754-RA	9.83582	11.4957	8.10463	0	3.04286	2.911	0	0	0
FOCC016745-RA	14.339	13.5305	14.8257	0	0	0	0	0	0
FOCC016730-RA	0.924326	0.959018	1.42882	0	0	0	0	0	0
FOCC016729-RA	0.877693	0	0.597222	0	0	0	0.318309	0.149422	0
FOCC016723-RA	9.74814	9.84056	6.58252	0	0	0	3.43829	2.84686	2.98444
FOCC016710-RA	10.9151	4.87466	7.4298	2.62415	1.15096	2.12798	0.578122	0.52529	0.558051
FOCC016709-RA	0.204968	0.318159	0.206596	0.0941859	0.0528322	0.0480769	0.0139321	0.230162	0.149427
FOCC016708-RA	3.96562	2.84104	3.57637	0.164415	0.161395	0.195825	0.340486	0.281246	0.365184
FOCC016694-RA	0.399193	2.39635	2.3139	0	0	0	0	0	0
FOCC016682-RA	3.3704	4.03076	2.78414	0	0	0	1.15785	1.42767	1.22384
FOCC016655-RA	9.37073	9.58263	8.6535	0	0	0	0	0	0
FOCC016646-RA	0.266576	0.944439	0.487495	0	0	0	0	0	0
FOCC016638-RA	31.1883	24.9491	32.4922	25.2966	24.832	24.9246	23.3779	18.2307	20.9756
FOCC016630-RA	4.02363	0.00486474	3.47654	0.000893348	0	0.0002718	0	0	0
FOCC016579-RA	6.57376	7.06432	5.32959	0	0	0	4.42947	2.21453	2.37538
FOCC016578-RA	6.4541	6.59804	5.96935	0	0	0	0	0	0
FOCC016576-RA	0.583051	0.185858	0.355733	0	0	0	0	0	0
FOCC016575-RA	3.59806	3.01669	2.9419	0	0	0	0	0	0
FOCC016574-RA	0.391945	0.350995	0.246937	0	0	0	0	0	0
FOCC016566-RA	0.291324	0.480939	0.242571	0.217305	0.245816	0.296477	0.0723201	0.119475	0.110808
FOCC016562-RA	1.49904	0.947591	1.22209	0.811507	0.618198	1.39886	1.03027	0.435185	0.147541
FOCC016548-RA	12.3818	10.4965	6.10027	2.78107	2.34	1.63253	5.65648	5.48786	5.14022
FOCC016547-RA	2.06651	3.00365	2.11803	2.72511	0.000507227	0.00167789	0.303541	0.251348	0
FOCC016544-RA	4.3752	4.09891	4.54564	0.265117	0	0.0631531	0.603933	0.317454	0.176656
FOCC016533-RA	55.7884	49.1174	57.2794	34.9196	38.1444	34.5776	43.0013	44.8248	41.6383
FOCC016531-RA	43.7362	37.5989	32.8066	0	0	0	0	0	0
FOCC016475-RA	234.313	238.944	240.733	112.124	113.33	112.325	171.689	166.605	155.914
FOCC016473-RA	5.79665	6.30792	7.69601	0	0	0	0	0	0
FOCC016472-RA	9.03207	6.4859	10.4824	0	0	0	0	0	0
FOCC016469-RA	9.61871	8.15469	9.7898	4.53126	4.66974	6.07072	6.51289	6.35919	6.04819
FOCC016456-RA	1.11469	1.03108	1.15198	0.0778047	0.0981976	0.066192	0.56394	0.399276	0.469064
FOCC016445-RA	27.9458	16.3259	17.6858	3.97e-06	1.27e-05	0	0	0	0
FOCC016444-RA	83.2429	45.0231	72.1553	0.377648	0.105904	1.09237	0	0	0
FOCC016438-RA	14.7784	11.3878	11.3782	5.24076	6.51456	3.11625	6.7568	7.20096	6.31741
FOCC016431-RA	1.37455	1.25581	1.26272	0.680967	0.57668	0.353505	0	0	0
FOCC016426-RA	17.0682	18.1437	21.1788	4.24885	4.98835	2.88603	0	0	0
FOCC016409-RA	1.63443	1.304	0.374413	0.204831	0.258518	0.29624	0.181793	0.150164	0.227476
FOCC016381-RA	1.72997	1.38604	1.45951	0	0	0	0	0	0
FOCC016380-RA	6.61777	4.71088	6.26865	0	0	0	0	0	0
FOCC016373-RA	12.8711	7.87694	12.36	5.26794	0.331664	7.1953	0.000508896	0.00041468	0.000406428
FOCC016369-RA	38.1497	33.0654	40.4746	0	0	0	0	0	0
FOCC016368-RA	1.73301	3.59559	1.9755	0	0	0	0	0.809176	0.458984
FOCC016367-RA	76.685	61.0608	70.417	0	0	0	0	0	0
FOCC016366-RA	1.03376	0.590161	0.434807	0.0282509	0.0808576	0.0871244	0.0578031	0	0
FOCC016363-RA	30.8314	27.1252	32.8302	0	0	0	0	0	0
FOCC016362-RA	4.05533	5.65544	3.6552	0	0	0	0	0	0
FOCC016361-RA	48.0796	42.2261	41.8715	0	0	0	0	0	0
FOCC016360-RA	0.464047	0.53887	0.448077	0	0	0	0	0	0
FOCC016354-RA	124.455	106.856	116.53	0	0	0	0	0	0
FOCC016344-RA	74.0402	51.5278	47.7621	43.793	32.6296	32.2562	32.1365	19.7584	29.742
FOCC016342-RA	4.76996	4.27159	7.00273	3.02232	2.92673	3.01598	0.12687	0.139729	0.317503
FOCC016325-RA	0.200456	0.23935	0.202048	0.210543	0.206676	0.125383	0.109003	0.0900381	0.175365
FOCC016320-RA	39.0158	33.4881	30.2298	1.63392	6.0639	3.40136	0	0	0
FOCC016317-RA	158.644	126.267	191.881	0	0	0	0	0	0
FOCC016307-RA	0.151912	0.138626	0	0.109901	0	0	0	0	0
FOCC016273-RA	21.5378	17.1188	20.9801	0	0	0	0	0	0
FOCC016272-RA	5.31881	4.21228	5.35004	0	0	0	0	0	0
FOCC016270-RA	547.378	476.944	565.959	0	0	0	0	0	0
FOCC016268-RA	3319.26	2594.63	2501.96	0	0	0	0	0	0
FOCC016267-RA	12.0259	12.0397	12.7173	0	0	0	0	0	0
FOCC016264-RA	0.180709	0.102476	0	0	0	0	0	0	0
FOCC016253-RA	2.50601	3.48701	5.45912	0	0	0	0	0	0
FOCC016245-RA	3.1183	4.67621	2.21102	0	0	0	0	0	0
FOCC016243-RA	48.3917	41.9701	44.8383	0	0	0	22.5797	18.904	17.3702
FOCC016241-RA	0.214758	0.201196	0.233115	0	0	0	0.0389499	0	0.140712
FOCC016236-RA	0.422346	0.222009	0	0.0271242	0	0.0323068	0	0.162099	0
FOCC016235-RA	19.1629	16.572	17.7053	0	0	0	0	0	0
FOCC016234-RA	2.191	2.19623	1.22722	0	0	0.177108	0	0	0
FOCC016225-RA	8.09025	8.88022	8.4609	0	0	0	0	0	0
FOCC016223-RA	18.6337	23.3519	16.6811	0.00257357	0.000599948	0.00165923	0	0	0
FOCC016222-RA	179.117	210.306	108.506	0	0	0	0.738129	0.305463	0.395699
FOCC016221-RA	17.8121	20.1285	17.511	14.0672	13.5834	16.9168	13.5094	13.167	13.0636
FOCC016205-RA	0.0407517	0	0.0410754	0	0	0	0	0	0
FOCC016202-RA	273.257	252.273	268.067	95.5053	89.5515	87.026	156.581	141.658	114.828
FOCC016199-RA	0.982955	1.29104	0.990764	0.258104	0	0.307413	0.400881	0.883021	0.429959
FOCC016198-RA	0.357082	0.39999	0.540732	0.169043	0.0691411	0.184559	0.225491	0.27472	0.233585
FOCC016174-RA	1.98052	2.50335	2.06555	0	0	0	0	0	0
FOCC016173-RA	30.0945	24.7927	27.7269	0	0	0	0	0	0
FOCC016169-RA	6.34105	4.71895	4.42294	0.153421	0.0502012	0.182731	0	0.0874801	0.0567942
FOCC016164-RA	35.2105	32.8048	39.9889	16.054	27.1386	25.4914	22.7013	19.9723	17.609
FOCC016146-RA	0.68971	0	0.763934	0	0	0	0.208578	0	0
FOCC016143-RA	27.8917	34.997	27.1019	0	0	0	0	0	0
FOCC016095-RA	0.0472874	0.0677549	0.047663	0.0372502	0.0365661	0.0443666	0	0.0318599	0
FOCC016081-RA	2.39705	2.52559	2.021	0	0	0	0	0	0
FOCC016055-RA	0.229086	0.304797	0.395839	0.309361	0.07592	0.0614104	0.240246	0.286644	0.0858907
FOCC016012-RA	0.888419	2.33732	2.8388	0	0	0.287648	0.792612	0	0
FOCC016006-RA	16.7832	17.6063	16.2667	4.73094	4.46015	3.50039	9.28632	6.78992	9.70304
FOCC016003-RA	1.49568	2.05342	2.01722	0	0	0	0	0.0502117	0.0651974
FOCC015993-RA	0.146668	0	0.0985553	4.04e-06	0	4.26e-06	0.00407455	0.0112584	0.00163517
FOCC015992-RA	69.2463	68.0025	82.7509	0	0	0	0	0	0
FOCC015986-RA	0.194795	0.219299	0.112196	0.0438422	0.15063	0.0522179	0	0	0
FOCC015981-RA	79.1038	75.4164	79.9339	0	0	0	0	0	0
FOCC015979-RA	6.42935	6.78957	7.25574	1.00203	1.13292	0.771216	0.656161	0.780752	0.713227
FOCC015968-RA	8.91883	7.91248	7.26385	2.14777	1.53657	2.08117	5.31442	3.51823	3.47661
FOCC015959-RA	0.376466	0.0809118	0.379456	0.177934	0.174667	0.28257	0.061414	0.0507287	0.0329343
FOCC015955-RA	0.190257	0.136303	0.0639226	0.0499575	0	0	0.0517285	0.0854568	0
FOCC015951-RA	9.19373	8.92159	9.83962	0	0	0	0	0	0
FOCC015949-RA	16.832	15.7842	21.1037	16.601	15.1321	11.5554	9.71096	11.2484	8.14074
FOCC015939-RA	8.28277	15.8547	8.34897	0	0	0	0	0	0
FOCC015935-RA	0.129286	0.0694671	0	0	0.0249934	0	0.0263636	0	0.0282759
FOCC015925-RA	0.0621596	0.0481354	0	0	0	0	0	0	0
FOCC015917-RA	646.506	476.01	520.634	0	0	0	0.401456	0.39677	1.92206
FOCC015916-RA	55.4417	46.8842	53.1315	42.9832	45.059	48.9205	48.6525	45.8902	38.1614
FOCC015915-RA	14.0284	13.5182	16.1246	0	0	0	0	0	0
FOCC015914-RA	37.3016	30.9571	32.5598	0	0	0	0	0	0
FOCC015912-RA	14.7735	7.08047	33.5129	0	0	0	0	0	0
FOCC015911-RA	3.59124	1.0637	5.04079	0	0.0858144	0.118368	0	0	0
FOCC015899-RA	85.6592	130.452	86.1673	0.26937	0.132212	1.44374	28.7286	37.2081	34.1032
FOCC015888-RA	3.5979	5.59782	3.61446	0.665911	1.30372	0.665161	0	0.254334	0.690714
FOCC015887-RA	97.2351	79.547	84.9681	56.9963	72.8862	48.2816	37.0119	37.6275	26.6721
FOCC015883-RA	1.27424	2.43833	2.54007	0	0	0	1.52561	0.527618	3.74e-05
FOCC015882-RA	1.38306	0.909177	1.4721	0.432495	0.234476	0.606157	0.710091	0.838957	0.254527
FOCC015877-RA	0.926479	2.25083	2.24638	0	0	0	0	0	0
FOCC015872-RA	128.516	133.397	118.276	4.96934	0.933198	0.66907	0.089487	0.110876	0.239945
FOCC015870-RA	10.0093	7.7654	9.13353	0	0	0	0	0	0
FOCC015869-RA	1.33596	0.695089	2.41917	0	0	0	0	0	0
FOCC015867-RA	0.461091	0.660667	0.464754	0.36322	0.0891375	0.216305	0.094024	0.0776651	0.302533
FOCC015864-RA	3.85475	6.02741	4.44439	0	0	0	0	0	0
FOCC015859-RA	46.7788	49.1256	52.2	0	0	0	0	0	0
FOCC015858-RA	8.71909	7.64842	8.86965	0	0	0	0	0	0
FOCC015852-RA	0	0.505696	0.416175	0	0	0	0	0	0
FOCC015850-RA	1.29832	0.68444	1.43209	0	0	0	0	0	0
FOCC015818-RA	328.285	285.739	338.351	145.097	171.232	150.602	219.045	215.897	207.918
FOCC015810-RA	3.52726	5.03783	5.21891	0	0	0	0	0	0
FOCC015805-RA	0.0886569	0.0423435	0.0297871	0	0	0	0	0	0.0517065
FOCC015804-RA	0.000969991	0.00387173	0.00235136	0	0	0	0	0	0
FOCC015803-RA	0.107796	0.0772267	0	0	0	0.101138	0	0	0
FOCC015791-RA	0.000539878	0.521704	0.474917	0	0	0	0	0	0
FOCC015785-RA	0.0270306	0.0290478	0.0408681	0.0106466	0	0	0.000141402	0.0404742	0.0113181
FOCC015780-RA	90.3711	74.1842	84.4739	0	0	0	0	0	0
FOCC015777-RA	0.317766	0	0.32029	0	0	0	0	0.0713649	0
FOCC015776-RA	1.0858	0.556448	0.753179	0	0.0647979	0	0	0	0
FOCC015770-RA	6.00943	8.3134	8.53894	4.9577	1.24321	0.0540815	0	0	2.13081
FOCC015765-RA	0	0.5486	0.781667	0	0	0	0.0985366	0.152611	0.251
FOCC015707-RA	1.5565	3.54628	5.4709	0.126894	0.541427	2.95202	0.362393	0.105712	0.000582507
FOCC015687-RA	0.0364215	0.130465	0.0734216	0.0573813	0.0563275	0	8.13e-06	0.0205551	0.0202378
FOCC015686-RA	13.9918	12.7165	15.5962	0	0	0	5.67883	0.582766	0.273772
FOCC015682-RA	41.0853	37.7231	36.3113	4.43146	5.28948	4.66733	27.2349	17.9778	14.8435
FOCC015681-RA	7.60287	10.9893	15.9227	1.40745	1.59205	1.98148	5.86589	9.04021	3.77584
FOCC015679-RA	0.975493	0.611502	0.860337	0	0.0942904	0	0	0.492929	0.106674
FOCC015657-RA	4.14605	3.97508	3.87822	0	0	0	0	0	0
FOCC015656-RA	2.66098	2.56332	1.69343	0	0	0	0	0	0
FOCC015634-RA	0.187439	0.31333	0.188928	0	0.172246	0	0.0509624	0.126287	0.218636
FOCC015611-RA	7.21441	7.92157	10.4066	0	0	0	0	0	0
FOCC015581-RA	32.4756	26.5674	33.4037	0	0	0	0	0	0
FOCC015579-RA	34.0645	18.8513	21.7953	14.9716	9.29476	10.4724	7.15148	7.55566	8.37363
FOCC015541-RA	0.254097	0.355976	0.409785	0	0	0	0.0694522	0	0.08852
FOCC015497-RA	20.8239	21.4669	31.6936	3.50994	0	0.0117405	7.82602	3.31241	1.28096
FOCC015496-RA	17.307	20.7322	21.1736	0	0	0	0	0	0
FOCC015493-RA	0.000453537	0.000449801	0.000456663	0.000247282	0.000468801	0.000474455	0.000154627	0.000400944	0.000233404
FOCC015463-RA	0.345893	1.18946	0.76701	0	0	0	0	0	0
FOCC015455-RA	14.9933	14.582	8.53737	5.29182	8.84316	8.62013	0.0493409	9.91e-05	0
FOCC015454-RA	3.71942	3.28503	4.21497	0	0	0	0	0	0
FOCC015443-RA	8.64292	7.39729	9.39312	0	0	0	0	0	0
FOCC015441-RA	146.644	117.103	107.574	0	0	0	0	0	0
FOCC015440-RA	1.33465	2.12519	0.69653	0	0	0	0	0	0
FOCC015439-RA	6.89582	5.42935	4.38151	0	0	0	0.990739	2.13354	1.34107
FOCC015438-RA	50.922	41.9494	49.5805	0	0	0	0	0	0
FOCC015437-RA	1.99358	3.24473	2.7672	0	0	0	0	0	0.984151
FOCC015435-RA	2.5448	1.48164	0.000237003	0	0	0	0	0	0
FOCC015430-RA	2.53609	1.66992	1.26491	0	0	0	0	0	0
FOCC015422-RA	17.6219	14.3581	16.4012	0	0	0	0	0	0
FOCC015421-RA	32.8824	33.0319	33.3475	0	0	0	0	0	0
FOCC015406-RA	0.30709	0.220004	0	0	0	0	0	0	0
FOCC015391-RA	17.386	17.8913	14.9341	0	0	0	0	0	0
FOCC015371-RA	121.842	110.383	131.449	48.8466	60.3801	47.1107	8.74508	37.9625	18.8906
FOCC015369-RA	117.459	113.013	122.302	0	0	0	0	0	0
FOCC015363-RA	10.0498	8.53333	10.6462	0	0	0	0	0	0
FOCC015337-RA	8.14426	7.35464	4.17863	0	0	0	0	0	0
FOCC015330-RA	167.718	142.304	187.375	128.084	118.534	132.884	108.566	101.868	95.8575
FOCC015329-RA	93.4092	76.2749	86.9039	0	0	0	0	0	0
FOCC015327-RA	0.831675	0.409454	1.66436	0.00366751	0.00300445	0.00197748	0.293343	0.000814552	0.151595
FOCC015324-RA	5.00493	6.66924	4.89335	2.42899	2.37111	1.48546	4.64324	2.11245	1.76509
FOCC015319-RA	65.4852	51.5709	63.3724	33.1007	35.0619	29.8359	47.5059	42.3709	41.1686
FOCC015313-RA	0.209769	0.0375705	0.158577	0	0	0	0.0855507	0.106063	0.0459021
FOCC015302-RA	33.1216	25.8438	33.309	0	0	0	0	0	0
FOCC015294-RA	143.271	103.471	145.317	102.875	88.3492	105.394	134.434	101.374	90.1156
FOCC015292-RA	9.4472	13.325	12.0636	0	0	0	0	0	0
FOCC015290-RA	1.97715	4.39103	3.18857	0	0	0	1.07806	1.24015	0.373853
FOCC015269-RA	160.87	132.067	157.413	112.067	127.133	93.7848	78.1386	108.548	137.582
FOCC015264-RA	0.211716	0.140862	0.11651	0	0.000281885	0	0	0	0
FOCC015226-RA	10.3591	10.39	8.35309	0	0	0	2.53486	3.83868	3.62497
FOCC015221-RA	48.5112	64.5436	41.9114	10.9183	26.7946	19.5063	11.3054	14.0076	6.06273
FOCC015191-RA	1.18397	1.32753	0.980069	0	0	0	0	0	0
FOCC015187-RA	6.87013	7.66992	7.13629	0	0	0	0	0	0
FOCC015177-RA	2.79706	2.69915	3.49871	0	0	0	0.118603	0.1347	0.148672
FOCC015176-RA	0.866404	1.63975	2.24172	0	0	0	0.338797	0.457653	0.871061
FOCC015174-RA	795.281	744.37	861.618	0	0	0	0	0	0
FOCC015169-RA	78.567	47.0842	12.57	0.196477	0	0	7.62909	2.10057	7.41877
FOCC015167-RA	0.0975532	0.626114	0.624922	0	0	0	0	0	0
FOCC015165-RA	2.25571	2.87782	2.78108	0	0	0	0	0	0
FOCC015161-RA	3.12336	3.03813	1.25263	0.0438253	0.0430205	0.156594	0.0545596	0.144928	0.198566
FOCC015136-RA	3.91751	2.51387	0.3422	0	0	0	0.0602953	0	0.701995
FOCC015133-RA	0.237749	0.256366	0.397748	0	0	0	0	0	0
FOCC015128-RA	111.793	89.1679	114.725	67.5774	64.3465	67.7264	84.339	82.1438	74.8361
FOCC015127-RA	1.70576	2.04313	2.70097	0	0	0	0	0	0
FOCC015126-RA	14.3638	11.8413	11.286	0	0	0	0	0	0
FOCC015102-RA	21.9083	10.1843	16.0997	0	0	0	0	0	0
FOCC015101-RA	3.9447	6.52852	4.35086	0	0	0	0	0	0
FOCC015099-RA	9.28035	11.0533	11.8095	7.41867	4.25118	5.59739	9.95349	7.90218	8.08526
FOCC015096-RA	10.5761	9.54491	14.6539	0	0	0	0	0	0
FOCC015090-RA	13.1324	12.8576	14.4406	0	0	0	0	0	0
FOCC015078-RA	24.956	19.392	24.3401	0	0	0	0	0	0
FOCC015075-RA	1.1161	0.601387	0.696184	0	0	0	0	0	0
FOCC015070-RA	8.71118	11.6659	10.3306	4.21832	2.16231	3.592	0.385123	0.254493	0.165223
FOCC015050-RA	44.0844	36.0225	49.7582	9.65256	7.78717	6.21082	7.29501	4.7447	6.03754
FOCC015038-RA	41.2705	53.4506	74.1558	13.4779	9.06083	8.75607	1.64931	1.36235	2.49468
FOCC015037-RA	0.162018	0.287655	0.539613	0.113088	0	0	0.327396	0	0
FOCC015028-RA	24.4811	18.7953	29.1353	8.13995	9.11901	12.8816	0	0	0
FOCC015027-RA	85.4719	69.2677	110.68	0	0	0	0	0	0
FOCC015025-RA	0.561953	2.47567	2.80323	0	0	0	0	0	0
FOCC015023-RA	33.0793	20.4997	27.4343	0	0	0	0	0	0
FOCC015010-RA	0.291445	0.128312	0.193011	0	0	0	0.0861272	0.142284	0
FOCC014941-RA	0	0.113306	0.159413	0	0	0	0	0	0
FOCC014936-RA	2.2389	0.400996	2.82085	0	0	0	0	0	0
FOCC014930-RA	4.97654	2.77818	2.20858	0.124058	0.169107	0.226043	0	0	0
FOCC014926-RA	6.55e-05	0	6.65e-05	0	0	0	0	0	0
FOCC014913-RA	0.572505	0.820304	0.480877	8.27e-05	0	0	0	0	0
FOCC014911-RA	0	1.37387	1.2359	0	0	0	1.36599	0	0
FOCC014908-RA	0.19785	0.318922	0.149566	0	0	0	0	0	0
FOCC014825-RA	0.119464	0.206473	0.170441	0	0.104099	0	0	3.5e-05	1.49e-06
FOCC014773-RA	4.17046	6.38906	5.56909	0	0	0	0	0	0
FOCC014751-RA	2.33793	4.80957	4.8098	0	0	0	0	0	0
FOCC014749-RA	4.24549	3.94824	4.14197	0.358908	0.341871	0.292111	0	0	0
FOCC014748-RA	263.767	314.788	257.805	0	0	0	97.194	84.6608	79.7022
FOCC014738-RA	13.4327	11.6297	15.7105	0	0	0	7.16233	5.29364	5.22309
FOCC014715-RA	9.22057	6.88977	9.19976	2.56197	2.4489	1.769	0	0	0
FOCC014709-RA	6.7459	2.47425	3.3748	1.01829	0.355902	1.43034	2.43946	2.31751	1.87346
FOCC014703-RA	146.493	117.616	141.479	76.9063	86.0883	82.3623	84.9039	63.3646	56.0299
FOCC014696-RA	0.136206	0.455064	0.218193	0.190525	0	0	0	0	0
FOCC014686-RA	0.987489	0.909582	0.284381	0	0	0	0	0	0
FOCC014675-RA	17.8638	18.144	22.3156	0	0	0	0	0	0
FOCC014673-RA	6.24675	7.23739	6.90652	0.000462874	0.00114328	0.000853853	1.81e-05	5.2e-05	0.00038969
FOCC014670-RA	16.6528	13.4192	16.6392	11.3424	11.2193	9.95822	13.6004	12.8511	8.48529
FOCC014663-RA	3.19465	3.94255	2.88484	0	0	0	0	0	0
FOCC014646-RA	3.95897	2.92166	8.16915	0	0	0	0	0	0
FOCC014642-RA	0.527421	0.435984	0.490717	0.383511	0.125489	0.152259	0.364014	0.30068	0.319433
FOCC014636-RA	18.2587	9.70405	24.0937	0	0	0	0	0	0
FOCC014632-RA	3.87493	4.8132	5.20096	0	0	0	0	0	0
FOCC014628-RA	0	0.51229	0.541304	0	0	0	0	0	0.000429583
FOCC014595-RA	10.7867	17.2786	9.82597	5.87417	4.2978	5.40468	7.80696	10.3298	11.8399
FOCC014593-RA	116.425	108.456	133.921	60.4929	67.3408	72.3966	79.1577	88.6267	81.3421
FOCC014588-RA	1.751	2.45662	2.07744	0	0	0	0	0	0
FOCC014586-RA	0.299974	0.153504	0	0	0	0	0	0	0
FOCC014583-RA	7.79454	7.3663	5.85055	3.27719	1.98382	2.6489	0	0	0
FOCC014582-RA	17.9217	14.8304	19.267	11.4898	9.92113	9.38895	12.4761	9.87661	9.70095
FOCC014581-RA	9.81608	9.09413	11.7381	0	0	0	0	0	0
FOCC014557-RA	24.029	21.6305	27.2762	0	0	0	0	0	0
FOCC014546-RA	189.049	147.124	225.624	0	0	0	0	0	0
FOCC014543-RA	4.60449	0.389743	3.43946	0.112246	0	0.13369	0.232451	0.0480018	0
FOCC014542-RA	0.283724	0.237142	0.190652	0	0	0	0	0	0
FOCC014528-RA	1.96814	1.79456	0.944776	0.0407702	0	0.00094192	0.000340046	0.000293148	0
FOCC014524-RA	0.0644625	0	0.0649745	0	0	0	0.0525798	0	0
FOCC014517-RA	25.8358	19.591	21.9796	0	0	0	0	0	0
FOCC014503-RA	0.287252	0.274389	0.0965113	0.0754266	0.0740415	0	0.234301	0	0.0837656
FOCC014502-RA	0.0883295	0.379684	0.40064	0	0	0	0	0.22726	9.83e-05
FOCC014485-RA	0.07333	0.0262674	0.0369562	0	0	0.0344003	0	0	0.0320756
FOCC014477-RA	5.08956	5.94429	6.15756	0	0	0	0	0	0
FOCC014468-RA	0.710662	2.57913	4.15417	0.970177	0.915732	0.97775	0	0	0
FOCC014450-RA	0.29649	0.43171	0	0	0	0	0	0	0
FOCC014440-RA	4.23612	4.46027	5.64615	0	0	0	0	0	0
FOCC014417-RA	0.606435	0.21723	0.305626	0	0.23447	0	0	0.204293	0.530528
FOCC014407-RA	2.94805	2.70855	3.06269	0	0	0	0	0	0
FOCC014405-RA	42.1495	39.2958	31.1392	21.3683	11.2393	29.9476	0.169061	0.174558	0.203989
FOCC014404-RA	11.5109	9.82417	7.00021	0	0	0	0	0	0
FOCC014400-RA	7.23198	7.37342	5.78855	0	0	0	0	0	0
FOCC014397-RA	78.4931	61.8035	63.0768	0	0	0	0	0	0
FOCC014394-RA	5.3422	5.32173	4.41839	0	0	0	0	0	0
FOCC014392-RA	0.345596	0.458043	0.557346	0.258628	0.280602	0.421524	0.183229	0.325983	0.19652
FOCC014378-RA	68.002	67.85	51.1368	28.5502	24.9982	28.447	2.97534	3.87815	3.24971
FOCC014367-RA	8.16483	5.73891	6.01277	0.596497	0.995215	2.40859	0.624124	0.573623	0.593971
FOCC014359-RA	0.391216	0.278616	0.33623	0.0499546	0.00254938	0.00218827	0	0	0
FOCC014358-RA	0.143878	0.105636	0	0	0	0	0	0.127837	0
FOCC014338-RA	0.121752	0.0654188	0.0920394	0.0479545	0.0470738	0.0571158	0.0496544	0.0615228	0
FOCC014317-RA	16.1582	11.2204	17.2665	0.000351443	0	0.000286246	0.000581182	0.000210073	0.000203867
FOCC014315-RA	10.9867	13.0682	16.8127	0	0	0	0	0	0
FOCC014314-RA	90.7534	68.4734	95.9553	0	0	0	0	0	0
FOCC014313-RA	13.17	13.9868	14.8246	0	0	0	0	0	0
FOCC014312-RA	317.054	277.514	337.961	0	0	0	0	0	0
FOCC014308-RA	13.0478	15.6148	13.9734	8.28746	9.85784	11.9356	7.45262	11.9673	12.1653
FOCC014288-RA	18.2097	7.35913	8.00062	0	2.88843	0.87615	3.80847	1.88751	2.45083
FOCC014275-RA	413.345	362.517	464.125	0	0	0	0	0	0
FOCC014272-RA	1.26211	1.8461	2.04094	1.27877	0.468122	2.32811	0.72835	0	0.837605
FOCC014248-RA	0.507203	0.423929	0	0	0	0	2.49e-05	0	2.27e-05
FOCC014240-RA	477.716	342.543	409.422	0	0	0	0	0	0
FOCC014237-RA	12.3246	9.33552	13.1611	0	0.00369228	0	3.75835	5.57261	4.05151
FOCC014235-RA	121.253	84.2992	122.326	0	0	0	0	0	0
FOCC014232-RA	5.5623	5.34328	6.71669	0	0	0	0	0	0
FOCC014231-RA	6.85171	6.47409	8.50659	0	0	0	0	0	0
FOCC014229-RA	1.15758	1.21046	1.61884	0	0.154792	0.041038	0	0	0
FOCC014223-RA	47.1019	41.99	55.471	0	0	0	0	0	0
FOCC014222-RA	70.5557	124.334	110.46	0	0	0	0	0	0
FOCC014221-RA	20.0024	20.1115	17.3424	0	0	0	0	0	0
FOCC014218-RA	2.27971	1.48592	1.30767	0	0	0	0	0.00116283	0.163347
FOCC014216-RA	6.39293	6.91237	6.48894	0	0	0	0	0	0
FOCC014204-RA	0.161566	0.20256	0.16285	0	0	0	0	0	0
FOCC014203-RA	0.719237	0.929734	1.05671	0	0	0	0	0	0
FOCC014183-RA	0.82204	0.904607	0	3.79e-05	0.000561254	6.32e-05	0.38399	0.000205953	5.86e-05
FOCC014169-RA	92.3434	119.143	99.274	0.672281	1.38767	1.71678	13.6196	20.2452	10.2069
FOCC014156-RA	1.07923	0.798102	0.835356	0	0	0	0	0	0
FOCC014147-RA	0.0716065	0.0513001	0	0	0	0	0	0	0
FOCC014137-RA	4.55411	1.77978	3.34601	0.210349	0	0	0	0	0
FOCC014136-RA	29.761	25.6621	31.4736	26.9878	24.7505	27.6837	24.5334	25.389	23.6419
FOCC014129-RA	21.4134	24.3072	27.8175	0	0	0	1.07908	0.853755	1.35939
FOCC014123-RA	0.374128	0.446719	0.628501	0	0	0	0	0	0
FOCC014122-RA	0.0673107	0.241112	0.339227	0.15907	0.0520496	0.126306	0	0	0
FOCC014105-RA	6.84779	8.10831	6.29505	0	0	0	0	0	0
FOCC014098-RA	66.5378	48.5291	46.5442	9.00996	0.746164	6.96826	0.325296	0.424261	0.440705
FOCC014062-RA	0.130769	0.281056	0.0659041	0	0	0	0.053332	0.176212	0
FOCC014060-RA	11.3614	10.3935	4.75684	4.40607	2.97355	2.45992	1.42571	0.588826	0.305825
FOCC014059-RA	2.13381	1.2939	0.699666	0	0	0	0.393123	0.178599	0.231901
FOCC014053-RA	5.6297	7.33444	5.86878	0	0	0	0	0	0
FOCC014042-RA	14.275	9.23611	14.4316	0	0	0	1.93754	7.4947	2.93498
FOCC014040-RA	28.5033	25.7826	27.3887	0	0	0	0	0	0
FOCC014039-RA	0	0.72402	0.72609	0	0	0	0	0	0
FOCC014038-RA	13.6208	9.53056	14.4295	0	0	0	0	0	0
FOCC014037-RA	7.9996	9.88237	9.3202	0	0	0	0	0	0
FOCC014031-RA	65.8264	74.4697	55.7336	0	0	0	0	0	0
FOCC014030-RA	136.233	117.301	113.182	0	0	0	31.3147	33.0919	36.3207
FOCC013996-RA	9.88001	14.3363	4.83051	0.399577	0.36609	0.539369	6.01305	4.6251	7.33672
FOCC013983-RA	10.187	6.45802	9.01006	0	0	0	0	0	0
FOCC013981-RA	2433.27	1993.56	2365.68	0	0	0	0	0	0
FOCC013972-RA	10.6963	4.74338	8.05409	0	0	0	0	0	0
FOCC013966-RA	21.5513	21.1706	20.0916	0	0	0	0	0	0
FOCC013965-RA	3.3346	2.93325	3.90903	0	0	0	0	0	0
FOCC013938-RA	1.78114	3.11354	2.08254	6.04e-05	6.93e-05	4.35e-05	1.33659	0.81603	1.30889
FOCC013937-RA	0.659302	0.701232	0.252599	0.024007	0.0380552	0.0208583	0.000339578	0.000378499	0.00020833
FOCC013935-RA	4.99297	6.48447	7.27211	0	0	0	0	0	0
FOCC013934-RA	3.24062	2.86181	2.48219	0	0	0	0	1.32991	0.549153
FOCC013933-RA	14670	13053.9	15335.2	0	0	0	0	0	0
FOCC013931-RA	12.06	10.7701	13.1751	0	0	0	0	0	0
FOCC013922-RA	25.7391	20.2103	29.0124	0	0	0	0	0	0
FOCC013921-RA	0.14431	0.00536336	0.178325	0	0	0	0	0	0
FOCC013917-RA	2.13105	4.05852	2.56722	0	0	0	0	0	0.670874
FOCC013916-RA	11.9668	14.487	16.1471	0	0	0	0	0	0
FOCC013915-RA	4.43904	5.41156	6.4976	0	0	0	0	0	0
FOCC013911-RA	203.614	152.279	114.238	28.2601	59.9076	69.1392	0.437012	0.162706	0.481051
FOCC013909-RA	0.30057	0.179444	0.50493	0.0789237	0	0	0.163443	0.168758	0.262948
FOCC013900-RA	49.8755	50.8411	55.0754	19.2657	18.1227	19.4169	17.1769	17.7918	26.1908
FOCC013880-RA	113.433	109.82	75.4528	0	0	0	0.0897633	0.0643005	0.175679
FOCC013873-RA	2.83625	0	1.8593	0	0	0	0	0.880957	1.77051
FOCC013871-RA	1.7655	0.843222	2.3727	1.85434	0.341304	1.24234	0.960038	0.495627	0.257419
FOCC013866-RA	7.6402	4.45226	5.14134	0	0	0	0	0	0
FOCC013861-RA	55.0994	44.6268	62.1294	0	0	0	21.9463	24.7878	25.1434
FOCC013859-RA	21.2568	18.1615	23.5361	0	0	0	0	0	0
FOCC013855-RA	10.0703	8.6249	9.53432	0	0	0	0	0	0
FOCC013854-RA	17.8132	20.5949	21.8143	0	0	0	0	0	0
FOCC013833-RA	20.4289	18.5726	18.2821	19.5408	14.1423	16.1859	19.2836	13.7045	18.0122
FOCC013812-RA	131.194	66.4491	79.2966	36.9724	36.0342	52.3187	0.455751	0.376456	0.293286
FOCC013811-RA	6.78661	6.02784	4.63194	0	0	0	0	0	0
FOCC013809-RA	0	0.21662	0.366749	0	0	0	0	0	0
FOCC013807-RA	0.844352	0.241963	0.510636	0	0	0	6.62e-05	0.266377	0.21881
FOCC013806-RA	0.378626	0.20344	0.429338	0.335541	0.146391	0.177619	8.36e-05	0.000743193	0.0910394
FOCC013805-RA	10.2271	3.31462	11.4368	0.0191186	0.00297248	0.0590069	0.00165135	0.000497416	0.000333461
FOCC013803-RA	7.22752	3.98379	4.69779	3.03648	3.21945	4.07259	5.39271	1.25009	1.31564
FOCC013801-RA	8.14913	6.67257	10.9991	0	0	0	0	0	0
FOCC013792-RA	6.57089	7.06353	9.22829	0	0	0	0	0	0
FOCC013791-RA	77.1923	74.7446	84.8369	16.7151	18.1091	22.9354	44.4207	41.6633	37.4476
FOCC013789-RA	2.10819	1.95243	2.4474	0	0	0	0	0	0
FOCC013788-RA	184.081	145.399	152.675	0	0	0	0	0	0
FOCC013768-RA	0.397341	2.3e-05	0.492017	0	0	0	0.390995	7.75e-05	0
FOCC013765-RA	3.3328	0	3.64335	0	0	0	2.03632	1.45838	0
FOCC013753-RA	0.17339	0.144922	0.0873835	0.0910573	0.111731	0.135566	0.0942852	0.0778808	0.101124
FOCC013747-RA	59.7685	52.5147	53.7442	19.3359	23.6466	24.1816	0	0	0
FOCC013743-RA	26.2967	22.7751	27.6558	0	0	0	0	0	0
FOCC013738-RA	37.0529	35.9634	41.9014	10.6541	13.0294	9.16864	25.1678	23.6353	22.9598
FOCC013737-RA	49.102	47.6352	41.4826	33.117	37.8676	35.2484	36.5183	42.59	45.2478
FOCC013732-RA	0.272308	0.503972	0.182981	0	0.077011	0	0.129565	0.29049	0.218371
FOCC013731-RA	5.26899	5.40479	5.98981	0	0	0	0	0	0
FOCC013729-RA	1.05063	0.669744	0.992324	0	0	0	0	0	0
FOCC013722-RA	850.059	832.371	749.126	410.093	391.628	310.814	0	0	0
FOCC013714-RA	6.17178	8.05519	10.4085	3.62573	3.69824	7.69059	5.85569	6.92729	6.08422
FOCC013713-RA	0.233773	0.188414	0.265084	8.36e-05	0.202883	0.273676	0.0476701	0.177193	0.0766919
FOCC013702-RA	150.688	119.624	172.643	0	0	0	0	0	0
FOCC013701-RA	10.2458	5.57848	7.78735	0	0	0	0	0	0
FOCC013693-RA	36.1378	30.0683	32.1632	1.52186	1.62236	0.897899	0.167345	0.0805577	0.275022
FOCC013692-RA	102.474	65.8584	64.6589	4.21055	2.05738	2.46477	0	0	0
FOCC013684-RA	101.375	87.3054	119.566	0	0	0	0	0	0
FOCC013675-RA	0.199776	0.171726	0.0805638	0.094411	0.0926773	0.112448	0.0651719	0.0269164	0.0698992
FOCC013670-RA	1.09313	1.03591	1.93558	0.275147	0.200619	0	0.260568	0.0917014	0.131144
FOCC013654-RA	0.0659254	0.212535	0.232572	0	0	0	0.053773	0	0.0865102
FOCC013653-RA	0.741715	0.398532	0.560705	0.14607	0.430162	0.347951	0	0.124933	0
FOCC013652-RA	0.150011	0.250764	0.252004	0.00644935	4.59e-05	0.233528	0	0.20214	0
FOCC013633-RA	10.8942	4.91413	6.10042	1.16543	0.41601	0.378567	0.109704	0.0906169	0.235323
FOCC013632-RA	197.384	266.979	193.397	121.159	97.8729	52.2507	0.731816	0.690845	0.280321
FOCC013631-RA	2249.51	2741.05	4293.6	765.85	218.106	670.92	2.16931	2.62382	7.97713
FOCC013630-RA	2299.28	2070.08	2676.32	590.78	355.532	223.101	4.07415	3.69631	3.65333
FOCC013627-RA	14.1661	12.6796	15.1866	2.77044	2.88664	2.99873	4.52315	7.68438	9.43456
FOCC013625-RA	9.23572	10.5845	12.3202	0	0	0	0	0	0
FOCC013624-RA	15.1654	12.0998	17.1991	0	0	0	0	0	0
FOCC013623-RA	11.219	6.18373	8.99703	0	0	0	0	0	0
FOCC013621-RA	31.5022	24.4173	28.5074	0	0	0	0	0	0
FOCC013620-RA	17.1042	12.6752	15.6584	0	0	0	0	0	0
FOCC013619-RA	48.0085	37.3194	47.3	0	0	0	0	0	0
FOCC013618-RA	30.2397	26.6613	31.3759	0	0	0	0	0	0
FOCC013617-RA	8.48212	9.12264	10.3295	0	0	0	0	0	0
FOCC013611-RA	26.3394	24.0376	26.6404	0	0	0	2.06421	3.2147	4.52195
FOCC013608-RA	4.83458	4.21802	3.98509	0	0	0	0	0	0
FOCC013597-RA	1.80471	2.26805	2.87012	0	0	0	0.0932801	0.107871	0.180083
FOCC013595-RA	7.62448	8.05603	8.22232	0	0	0	0	0	0
FOCC013594-RA	13.1158	20.8043	12.3732	0	0	0	0	0	0
FOCC013591-RA	9.77462	9.26655	6.27415	0	0	0	0	0	0
FOCC013590-RA	51.8634	46.0304	62.8558	0	0	0	0	0	0
FOCC013588-RA	4.46405	2.76722	5.07529	3.44345	3.08934	3.37694	1.84117	2.53258	2.93403
FOCC013580-RA	12.3546	19.4634	19.4556	0	11.5968	5.97824	0.0103113	11.8128	10.3946
FOCC013577-RA	258.286	222.716	185.789	0	0	0	47.0367	16.9982	25.6542
FOCC013575-RA	1.68281	0.846316	2.15693	0	0	0	0.23799	0.0393184	0.191653
FOCC013574-RA	4.59826	3.01888	1.51879	0	0	0	0	0	0.156084
FOCC013570-RA	215.367	192.619	217.874	0	0	0	0	0	0
FOCC013568-RA	12.346	5.4641	12.7134	0	0	0	0.921493	0	0
FOCC013567-RA	31.2991	25.8682	26.6036	0	0	0	0	0	0
FOCC013566-RA	3.46971	5.5164	5.06295	0	0	0	0	0	0
FOCC013565-RA	1.50779	1.81475	3.58402	0	0	0	0	0	0
FOCC013562-RA	3.15088	3.38349	2.82124	0.551151	0.625221	1.00311	0	0	0
FOCC013552-RA	12.3802	10.243	10.1989	2.89314	4.79093	4.23863	6.73845	7.17953	4.92661
FOCC013548-RA	24.5515	24.1926	27.1931	0	0	0	0	0	0
FOCC013542-RA	2.30978	2.72109	3.3331	0	0	0	0	0	0
FOCC013537-RA	10.5779	9.23177	10.9255	0	0	0	0	0	0
FOCC013532-RA	0.10913	0.156365	0.125711	7.98e-06	1.94e-05	0.175496	0.114446	0.0420151	0.109109
FOCC013530-RA	0.143559	0.167253	0.240344	0	0	0	0.00368496	4.87e-06	3.22e-05
FOCC013509-RA	0.410643	0.64722	0.496685	0	0	0	0	0	0
FOCC013503-RA	127.255	95.3111	76.6766	0.276153	0.135541	0.164455	23.4473	20.3716	24.9947
FOCC013500-RA	9.78476	9.72705	10.3769	9.19977	9.52887	9.4209	9.38507	9.7868	9.63422
FOCC013498-RA	2.53923	2.18549	1.8581	0.206934	0	0	0	0	0
FOCC013492-RA	62.527	55.7491	57.2375	14.5717	11.3124	11.8097	0	0	0
FOCC013476-RA	6.50052	5.70248	6.47079	0	0	0	0	0	0
FOCC013475-RA	27.1252	26.8675	44.4286	12.7882	11.9972	11.0861	0.521724	0.357358	0.759883
FOCC013473-RA	0.000984914	0.000467292	0	0	0	0	0	0	0
FOCC013470-RA	8.85e-05	0	9.05e-05	0	0	0	3.82e-05	0	0
FOCC013469-RA	0.229319	0.197145	0.231141	0.0722629	0.0354761	0.0860656	0.0748206	0.0618014	0
FOCC013467-RA	1.44295	1.68238	2.00221	0.150402	0.364391	0.000338324	0	0	0.448219
FOCC013466-RA	4.30807	2.66047	2.90454	1.15342	1.12356	0.665336	0.481738	0.204633	0.166765
FOCC013453-RA	7.74681	0	8.17194	0	0	0	0	0	0
FOCC013452-RA	83.1934	78.9698	86.4802	0	0	0	0	0	0
FOCC013448-RA	19.4867	19.4322	15.9556	0	0	0	0	0	0
FOCC013445-RA	0.237191	0.181612	0.318865	0	0	0	0	0	0
FOCC013444-RA	8.56575	6.63502	8.5792	0	0	0	0	0	0
FOCC013440-RA	22.0016	20.423	19.7423	2.74466	2.33092	2.41309	0	0	0
FOCC013426-RA	6.51652	6.67969	8.13458	2.60551	2.2795	2.57065	3.26918	2.5664	3.15736
FOCC013416-RA	10.2811	6.70668	5.26453	2.81248	4.15483	2.79588	1.95869	0.771557	0.000156578
FOCC013415-RA	0.34445	7.77e-05	0.425413	0.130693	2.07e-05	0	0.00163196	0.28086	0
FOCC013414-RA	6.38497	7.5435	8.03261	0.000239652	0.000527357	0.000869267	3.28221	3.93378	3.11615
FOCC013410-RA	12.3238	9.5903	11.1384	1.53955	0.00325705	0.0155966	0.88024	0.000446778	0.95053
FOCC013408-RA	17.9939	15.4975	17.6808	0	0	0	0	0	0
FOCC013402-RA	0.162936	0.0778199	0.0547434	0	0	0	0	0.146371	0
FOCC013392-RA	0.26186	0.272873	0.47989	0.255074	3.66e-05	0.000303095	0	0	0
FOCC013388-RA	2.22893	3.43195	3.4835	0	0	0	0	0	0
FOCC013387-RA	0.546874	0.328024	0.486889	0.000240484	0	0	0	0.0278085	0
FOCC013382-RA	59.0342	48.8194	32.4749	0	0	0	0.693715	0.736737	1.00976
FOCC013379-RA	1879.94	1408.73	1662.99	0	0	0	0	0	0
FOCC013376-RA	15.855	15.6788	16.0027	0	0	0	0	0	0
FOCC013351-RA	0.399203	0.285995	0	0	0	0	0	0.282881	0.214641
FOCC013345-RA	26.7486	27.1366	21.4463	1.84186	1.77188	2.45699	0.190716	0.126027	0.204549
FOCC013337-RA	23.9206	23.419	22.2479	0	0	0	0	0	0
FOCC013336-RA	134.156	112.94	125.906	0	0	0	0	0	0
FOCC013333-RA	1.19259	1.90981	2.05057	0.162479	0	0	0.400544	1.27615	1.35017
FOCC013331-RA	15.9841	3.51888	23.4114	0.196739	0.257502	0.156217	3.39523	12.9007	2.47622
FOCC013330-RA	0.117089	0.0419422	0.0590095	0.0922355	0	0	0	0	0
FOCC013324-RA	40.3094	36.8714	38.2717	0	0	0	0	0	0
FOCC013318-RA	0.885536	1.37682	1.62398	0	0	0	0	0	0
FOCC013317-RA	328.68	195.866	297.701	47.787	47.0917	28.2289	151.787	118.383	103.16
FOCC013314-RA	36.9485	40.2413	39.3976	0	0.000366659	0.000834338	0.780088	0.881128	0.957309
FOCC013303-RA	387.685	316.693	430.198	0	0	0	0	0	0
FOCC013300-RA	4.46312	4.26616	7.49737	3.45099	1.68206	3.3382	1.40177	1.20168	0
FOCC013299-RA	610.827	541.683	431.516	0	0	0	0	0	0
FOCC013297-RA	11.4768	10.2177	11.1604	8.33	8.99606	8.06336	6.95882	4.87408	3.49047
FOCC013290-RA	0.564051	0.740577	0.417635	0	0	0	0	0	0
FOCC013287-RA	4.10486	2.22199	3.29826	0	0	0	0.234757	0.00552565	0.0682646
FOCC013285-RA	0.120108	0.359952	0.482626	0	0	0	0.0191969	0	0
FOCC013284-RA	16.3468	12.0006	17.1765	0	0	0	0	0	0
FOCC013281-RA	10.8088	10.0698	11.1459	7.25823	4.2307	7.93959	1.17142	0.63016	0.97115
FOCC013271-RA	6.63227	5.5819	6.57511	0	0	0	0	0	0
FOCC013268-RA	4.41643	6.13548	5.90926	3.50055	4.09754	2.64207	0	0	0
FOCC013265-RA	26.4205	20.6374	23.34	0	0	0	0	0	0
FOCC013264-RA	24.1516	16.6412	22.963	0	0	0	0	0	0
FOCC013259-RA	0.959594	0.915304	0.884795	0	0	0	0	0	0.073283
FOCC013250-RA	0.149761	0.20938	0.432386	0	0.0500235	0.0606948	0	0	0
FOCC013218-RA	0.411258	0.0589264	0.248715	0	0	0.000100985	0	0	0
FOCC013210-RA	1.05869	0.625921	0.565815	0.0941552	0	0	0.126428	0.233957	0.890519
FOCC013203-RA	1.87503	7.75632	4.60881	0	0	0.0352518	0.00138344	0.00209041	0.000353436
FOCC013177-RA	7.91055	15.0598	8.95873	0	0	0	0	0	0
FOCC013162-RA	0.443536	0.693684	0.777311	0.404995	0.325275	0.263109	0.533721	0.59831	0.367994
FOCC013161-RA	0.377243	0.324315	0.0760478	0.208018	0.116685	0.212365	0.123081	0.101667	0.132009
FOCC013156-RA	4.12406	3.9259	3.8721	1.7801	2.79586	2.4382	3.13345	1.02769	2.07575
FOCC013153-RA	8.13285	1.29478	8.19746	0	0	0	0.921345	0.608834	0.39527
FOCC013151-RA	98.5886	95.7082	113.3	0	0	0	0	0	0
FOCC013148-RA	15.4828	25.1316	17.2275	0.0019373	0.00663802	0.00300938	9.02e-05	9.18e-05	9.75e-05
FOCC013123-RA	14.1801	16.4337	19.751	0	0	0	0	0	0
FOCC013114-RA	31.8656	26.3739	27.51	0	0	0	0	0	0
FOCC013110-RA	30.801	27.3551	41.1579	0	0	0	0	0	0
FOCC013076-RA	0.736411	0.499162	1.0968	0.584899	0.842942	0.000267818	0.248637	0.404905	0.28572
FOCC013062-RA	8.8887	9.91345	9.37993	3.86463	3.08786	7.55433	0	0	0
FOCC013044-RA	13.318	10.5689	17.2994	10.5029	10.734	13.6715	9.64522	9.52924	8.33673
FOCC013043-RA	45.494	41.189	46.5371	0	0	0	0	0	0
FOCC013042-RA	0.322758	0.298959	0.415298	0	0	0	0	0	0
FOCC013037-RA	0.286681	0.395519	0.401013	0.209434	0	0.200235	0	0	0
FOCC013036-RA	5.63015	7.11586	4.79488	0.000433234	0.00038206	0.000833409	0.00102139	0.000760359	0.000541142
FOCC013025-RA	4.90584	3.55889	4.59135	0	0	0	0.0538377	0.0444707	0
FOCC013020-RA	4.99235	4.68104	11.8648	0	0	0	0	0	0
FOCC013014-RA	63.6618	62.9971	62.3134	0	0	0	0	0	0
FOCC013013-RA	11.9923	13.3223	14.5329	0	0	0	0	0	0
FOCC013005-RA	32.8418	23.3551	32.8491	18.2742	10.863	14.096	18.9441	12.8695	12.4828
FOCC013004-RA	25.4723	20.2437	25.068	0	0	0	0	0	0
FOCC012996-RA	41.5938	42.3534	43.1518	28.5748	31.723	28.5043	30.8423	32.2616	31.0598
FOCC012989-RA	0.111007	0.0930528	0	0	0	0.0645341	0	0	0
FOCC012988-RA	2.62807	1.87993	3.01996	1.22878	1.18095	1.27023	0.975148	0.867426	0.820922
FOCC012985-RA	8.26212	6.68252	7.13921	0	0	0	0	0	0
FOCC012984-RA	5.61865	6.58245	6.94898	0	0	0	0	0	0
FOCC012983-RA	0.170971	0	0.319725	0	0	0	0	0	0
FOCC012972-RA	16.3915	14.2479	18.5131	0	0	0	0	0	0
FOCC012962-RA	0	0.599418	1.24897	0.447823	0.225985	0	0	0	0
FOCC012945-RA	19.6943	16.5487	21.4879	5.99615	3.65112	4.99053	11.4016	10.4126	5.66041
FOCC012944-RA	121.501	115.253	127.832	23.1978	24.8568	21.3252	0.595812	0.395036	0.641164
FOCC012931-RA	18.3835	21.2162	21.5398	0	0	0	0	0	0
FOCC012907-RA	2480.2	2078.63	244.7	18.5656	25.9434	12.487	258.547	213.969	252.381
FOCC012906-RA	0.280714	0.170168	0	0.0680398	0.0166976	0.0202596	0	0.029097	0.0188905
FOCC012904-RA	0.556286	0.398532	0.186902	0	0	0	0.000478808	0.550029	0.162213
FOCC012896-RA	8.12601	17.435	16.3714	5.25e-06	0	0.199602	4.27866	5.32702	3.93309
FOCC012888-RA	0.508757	0.58655	0.724308	0.499732	0.548933	0.229462	0.0843081	0.181681	0
FOCC012881-RA	1.62906	3.23452	2.09272	0	0	0	0	0	0
FOCC012878-RA	49.7429	29.8047	44.8908	0	0	0	0	0	0
FOCC012875-RA	0.206411	0.247061	0.286873	0	0	0	0	0	0
FOCC012874-RA	0.522499	1.75974	1.54913	0	0	0	0	0	0
FOCC012872-RA	56.3292	41.4856	58.4102	21.2164	24.1256	20.5941	39.2345	36.7747	32.0174
FOCC012870-RA	14.428	11.4836	15.3918	0	0	0	0	0	0
FOCC012869-RA	14.6391	13.6632	14.4619	0	0	0	0	0	0
FOCC012866-RA	1.35878	5.7232	3.56369	0	0	0	0	0	0
FOCC012865-RA	15.5587	14.3908	20.119	0	0	0	0	0	0
FOCC012861-RA	21.0855	21.8384	18.3668	0.61354	0.191408	0.300972	0.0424658	0.0175387	0
FOCC012847-RA	1.98662	2.83799	0.493494	0	0	0	0	0	0
FOCC012842-RA	0.864415	0.766043	0.767643	0.304287	0.48348	0.280953	0.252974	0.067937	0.0687953
FOCC012841-RA	21.9541	14.9558	17.3525	0	0	0	0	0	0
FOCC012839-RA	1.32479	3.19529	1.75046	0.00312881	0.637101	0.000775176	0	0	0
FOCC012834-RA	29.47	23.6158	26.4037	0	0	0	0	0	0
FOCC012833-RA	1.58819	3.27166	3.68651	0	0	0	0	0	0
FOCC012832-RA	74.2495	56.3328	64.3212	0	0	0	0	0	0
FOCC012829-RA	329.462	367.733	422.384	33.0937	11.9342	9.49947	1.35313	2.51083	3.06381
FOCC012828-RA	0.321157	0.291671	0.340872	0.00102575	0	0	0	0.0334344	0
FOCC012827-RA	0.830841	4.4472	2.99734	0	0	0	0	0	0
FOCC012824-RA	206.406	162.431	196.595	90.952	120.659	92.9854	100.488	119.752	116.927
FOCC012820-RA	2.16248	1.3003	2.45001	1.02826	0.350308	0.985389	0.47049	0.661418	1.14181
FOCC012818-RA	0.0441125	0.0531264	0.089768	0.00917464	0.0270185	0.0109274	0.0129122	0.0753604	0.0284231
FOCC012817-RA	3439.7	3076.01	3610.75	0	0.000699057	0	1605.03	856.614	586.924
FOCC012805-RA	0.00256414	0.24464	0.184839	0	0	0	0	0	0
FOCC012804-RA	4.61909	2.56555	1.45608	0.0493864	0.096959	0.294107	0	0	0
FOCC012802-RA	0.834151	1.38721	1.00607	0.0194621	0.0955235	0.0927208	0.378997	0.36806	0.812954
FOCC012798-RA	627.743	428.951	538.818	5.3114	0.999919	6.84607	0	0	0
FOCC012790-RA	6.60419	10.0522	6.63079	3.87784	3.08737	3.27002	3.85131	5.15701	6.72274
FOCC012789-RA	76.0386	64.3136	66.1817	0	0	0	0	0	0
FOCC012778-RA	3.81273	0.982977	3.61338	0	0	0	0	0	0
FOCC012769-RA	0.81794	0.960365	0.801536	0	0	0	0	0	0
FOCC012759-RA	38.8346	43.893	32.1119	0	0	0	4.59327	5.13908	3.45346
FOCC012752-RA	59.6054	77.2948	73.3892	0	0	0	0	0	0
FOCC012748-RA	1.13359	1.40487	1.23075	0.24064	0.370618	0.61883	0.5726	0.772224	0.992878
FOCC012746-RA	21.8919	14.8352	17.8093	0	0	0	3.82688	6.57394	6.05141
FOCC012743-RA	5.21008	5.89535	6.60291	1.7667	0.828504	1.59887	0.498376	0.407685	0.292686
FOCC012742-RA	8.02085	10.3672	11.9079	0	0	0	0	0	0
FOCC012730-RA	15.2907	12.2346	11.9741	0	0	0	0	0	0
FOCC012722-RA	3165.17	2845.32	2829.19	1324.48	1319.64	1280.37	0	0	0
FOCC012721-RA	12.7217	15.2636	14.8524	0	0	0	0	0	0
FOCC012715-RA	143.836	124.411	117.125	41.4948	48.3961	52.4086	82.8935	60.9879	61.4669
FOCC012699-RA	1.23735	0.672421	2.45295	0	0	0	0	0	0
FOCC012698-RA	8.35955	7.88284	11.513	0	0	0	0	0	0
FOCC012692-RA	2.98955	3.86793	2.51042	0	0	0	0	0	0
FOCC012685-RA	0.564764	0.890245	0	0	0.000137217	0	0.408324	0.151794	0.0761839
FOCC012682-RA	5.99124	5.21404	5.88018	2.9221	3.15718	3.52644	1.56216	1.54397	1.07886
FOCC012681-RA	5.86559	2.28093	6.28886	0	0	0	0	0	0
FOCC012680-RA	160.933	133.472	171.116	0	0	0	0	0	0
FOCC012679-RA	43.8893	34.2564	38.6383	26.2171	26.125	25.5388	25.3486	21.9175	21.4579
FOCC012675-RA	7.73739	9.77759	18.2731	0	0	0	0	0	0
FOCC012674-RA	0	0.218902	0.175372	0	0	0	0	0	0
FOCC012673-RA	0.253896	0.60868	0.358959	0	0	0	0.272563	0.345748	0.0470033
FOCC012672-RA	1.28947	0.690237	1.02274	0.590311	0.370348	0.642833	0.275077	0.270186	0.471427
FOCC012671-RA	26.8313	12.651	27.7141	0	0	0	0	0	0
FOCC012670-RA	11.0037	9.55303	11.1289	0	0	0.698053	1.29744	0.990612	1.51932
FOCC012668-RA	10.4875	9.39952	8.44821	0	0	0	0	0	0
FOCC012664-RA	2.73636	1.83347	2.98591	0	0	0	1.19145	0.931018	0
FOCC012662-RA	3.83688	3.96468	3.48566	0	0	0	0	0	0
FOCC012661-RA	1.60638	2.00754	1.8464	0.425396	0	0	0	0	0
FOCC012656-RA	32.7334	38.8306	31.3044	0	0	0	0.2905	0.299946	0.175259
FOCC012646-RA	2.51351	0.314929	1.63272	1.15085	0	0.220024	0	0	0
FOCC012644-RA	20.1699	10.1238	12.7508	0	0	0	0	0	0
FOCC012643-RA	7.84721	7.7852	8.59521	0	0	0	0	0	0
FOCC012641-RA	2.01517	1.92129	2.16722	0	0	0	0	0	0
FOCC012636-RA	8.79928	10.01	8.00188	0	0	0	0	0	0
FOCC012633-RA	13.2445	12.7215	12.357	0	0	0	0	0	0
FOCC012632-RA	0.25084	0.158564	0.223088	0	0	0	0	0	0
FOCC012629-RA	8.97825	5.4762	5.87407	0.810668	0	0	3.82779	2.3584	3.70399
FOCC012620-RA	32.6082	29.7223	33.1691	4.51042	5.1179	2.9847	16.8887	4.6132	11.0235
FOCC012616-RA	14.8658	17.5534	20.5444	0	0	0	0	0	0
FOCC012612-RA	3.96794	3.99697	4.33561	2.41296	2.70664	2.2957	2.47686	2.40204	1.98711
FOCC012610-RA	1210.03	963.052	1207.77	0	0	0	0	0	0
FOCC012606-RA	14.2328	11.7832	10.076	6.65723	5.29906	6.41669	6.01295	2.46195	2.04339
FOCC012605-RA	48.9054	53.4008	55.5898	0	0	0	0	0	0
FOCC012603-RA	9.60948	13.6872	15.6642	0	0	0	0	0	0
FOCC012602-RA	147.96	126.932	172.958	0	0	0	0	0	0
FOCC012600-RA	6.18489	4.28291	5.37817	3.29811	3.75389	4.85409	4.35574	4.50437	5.38149
FOCC012592-RA	3.14267	4.38665	2.67078	0	0	0	0.329477	0.447108	0.378618
FOCC012590-RA	26.054	18.512	24.1092	0	0	0	0	0	0
FOCC012588-RA	7.90164	9.57061	9.28126	0	0	0	0	0	0
FOCC012516-RA	26.2025	22.9048	27.0127	0	0	0	3.59964	7.06841	8.12829
FOCC012515-RA	32.9522	18.5392	31.9667	0	0	0	0	0	0
FOCC012513-RA	10.5671	10.539	12.8681	0	0	0	0	0	0
FOCC012511-RA	42.0003	33.5365	35.7807	19.4619	20.8139	11.834	20.364	18.5731	20.1348
FOCC012505-RA	82.2158	69.974	90.7275	0	0	0	0	0	0
FOCC012490-RA	0.0334325	0.0359273	0	0	0	0.0156837	0	0.0112626	0.0146239
FOCC012482-RA	1.06139	0.92874	1.22365	0	0	0	0	0	0
FOCC012478-RA	1.66341	1.78754	0.628732	1.31033	0.643134	0.975413	1.69598	0.980629	0.1819
FOCC012449-RA	15.4646	16.1741	19.8017	0	0	0	0	0	0
FOCC012442-RA	53.957	41.6795	55.1905	32.889	41.1943	32.3224	35.9158	34.4321	36.1259
FOCC012441-RA	8.88501	6.04964	7.32159	0	0	0	2.72038	1.70047	0.67453
FOCC012419-RA	114.424	102.319	103.193	29.5293	18.2493	26.5713	14.6648	10.5568	9.60841
FOCC012418-RA	90.7362	73.6611	64.0847	0	0	0	5.84315	3.83741	4.37126
FOCC012411-RA	6.7851	5.35417	7.57909	0	0	0	0	0	0
FOCC012409-RA	18.4511	17.0775	18.3481	0	0	0	0	0	0
FOCC012407-RA	30.2825	23.8239	27.8024	20.0327	22.7787	24.3477	18.4784	18.0097	14.9293
FOCC012398-RA	433.342	352.853	397.739	0	0	0	0	0	0
FOCC012395-RA	2.1204	4.38343	1.50034	1.73241	0	0.00236642	0.0182224	0.531201	0.000322807
FOCC012391-RA	3.55175	3.78761	6.05284	0	0	0	0	0	0
FOCC012390-RA	5.21539	4.08804	3.79964	0	0	0	0	0	0
FOCC012388-RA	128.224	123.795	132.914	0	0	0	0	0	0
FOCC012387-RA	5.45505	6.14093	5.90594	0	0	0	0	0	0
FOCC012376-RA	15.4878	15.9038	31.742	6.10017	2.79447	6.7812	2.52657	1.04349	5.41967
FOCC012357-RA	0.0928332	0.0665072	0	0	0	0	0	0	0
FOCC012347-RA	42.6606	35.7006	35.7708	25.9175	22.4686	20.6718	31.5402	25.405	23.9965
FOCC012342-RA	9.64561	10.304	8.96041	0	0	0	0	0	0
FOCC012336-RA	0.125615	0.329974	0.295431	0	0	0	0	0	0
FOCC012332-RA	0.408806	0.35145	0.659285	0.00154374	0.000662732	0.30625	0.133379	0	0
FOCC012329-RA	108.475	103.993	119.316	63.1652	78.5865	63.9898	61.6416	76.0809	75.7959
FOCC012328-RA	44.9576	45.8077	62.0665	0	0	0	0	0	0
FOCC012322-RA	55.7591	39.942	65.2646	0	0	0	0	0	0
FOCC012312-RA	14.3231	15.06	14.5072	12.4447	10.3091	9.79488	6.55502	5.61534	5.71368
FOCC012306-RA	23.8279	24.5848	17.924	0	0	0	11.032	8.94708	8.39665
FOCC012302-RA	0.931174	0.575524	0	0	0	0	0	0	0
FOCC012297-RA	0.445606	0.270419	9.57e-06	0	0	0	0.0991299	0.109177	0.0354401
FOCC012275-RA	0.746711	0.226475	0.762418	0	0	4.67e-05	0.170615	0.0434712	0.0497147
FOCC012274-RA	69.8861	34.189	50.8991	0	0	0	0	0	0
FOCC012270-RA	0.0222085	0.0350075	0.0675064	0	0	0	0	0	0
FOCC012257-RA	1.10407	1.88988	1.47021	0	0	0	0	0	0
FOCC012238-RA	0	0.356828	0.417775	0	0	0	0	0	0
FOCC012234-RA	9.9034	8.37283	10.3056	0	0	0	0	0	0
FOCC012232-RA	70.3896	65.1575	73.4234	18.0338	17.1689	11.2601	13.6918	10.0275	15.3217
FOCC012228-RA	1.86843	1.05437	0.000765376	0	0	0	0	0	0
FOCC012219-RA	18.8022	17.2214	15.0022	0.445233	0.000520632	0.00155536	0.0567013	0.40352	1.53109
FOCC012208-RA	487.75	250.148	188.764	38.3565	30.894	19.9136	78.0745	108.512	126.699
FOCC012190-RA	0.963446	0.690228	0.267889	0.157023	0.719317	0.249362	0	0	0
FOCC012186-RA	0	0.304666	0.214321	0	0	0	0.231249	0	0
FOCC012171-RA	0.563112	0	0.803252	0	0	0	0.238158	0	0
FOCC012161-RA	3.19198	5.74182	3.39857	0	0	0	1.61543	1.71361	2.0698
FOCC012155-RA	2.25958	2.13999	2.15398	0	0	0	0	0	0
FOCC012148-RA	3.26743	4.73398	3.5359	0	0	0.0514769	0	0	0
FOCC012147-RA	24.2199	38.1816	26.9758	6.14715	5.81077	7.37576	24.1401	15.5392	15.1706
FOCC012120-RA	22.0661	18.6128	24.3042	17.0049	14.0109	17.3505	17.6032	17.1659	14.5708
FOCC012115-RA	250.476	181.788	211.565	0	0	0	0	0	0
FOCC012113-RA	0.558719	0.200138	0.281579	0	0.0875708	0	0.113932	0.203903	0.10183
FOCC012099-RA	6.48785	4.648	0	0	2.50844	0	0	2.18559	2.83788
FOCC012094-RA	1.41165	1.71184	2.64534	0.507473	0	0	0	0	0
FOCC012088-RA	0.204824	0.0880435	0.412902	0	0	0	0	0	0
FOCC012086-RA	8.95956	2.02652	4.01925	0.000613451	0.0015877	0.00118963	0.00629635	0.00119181	0.000189889
FOCC012082-RA	6.42913	5.62566	5.49016	0	0.690555	0	0.151886	0.177119	0.210815
FOCC012081-RA	2.32726	1.34918	1.25917	0	0	0	0	0	0
FOCC012076-RA	58.962	54.0754	60.1568	0	0	0	0	0	0
FOCC012074-RA	2.45197	1.9834	2.57661	0	0	0	0	0	0
FOCC012073-RA	0.161415	0.693842	0.488092	0	0	0	0	0	0
FOCC012071-RA	643.005	557.981	668.564	0	0	0	300.303	267.676	256.212
FOCC012068-RA	3.26266	4.03042	3.87161	0	0	0	0	0	0
FOCC012049-RA	8.74568	7.16907	5.87421	5.1702	0.00210507	3.33615	1.23435	0.00276451	1.34198
FOCC012046-RA	10.4748	7.7877	10.4691	0	0	0	2.91602	2.69248	1.48162
FOCC012031-RA	0.699018	3.96549	3.32765	0.0541532	0	0	0	0	0
FOCC012028-RA	14.8634	12.3784	14.8891	0	0	0	0	0	0
FOCC012017-RA	3.37e-05	0	3.47e-05	0	0	0	2.84e-05	0	0
FOCC012012-RA	1044.23	1070.45	829.862	451.677	325.283	533.22	0.542927	1.86588	1.96541
FOCC012010-RA	7.45778	7.05643	6.21358	0	0	0	0	0	0
FOCC012009-RA	3.71038	4.54011	4.08645	0	0	0	0	0	0
FOCC012002-RA	17.2345	17.0384	18.3862	0	0	0	0	0	0
FOCC011994-RA	96.8216	92.1801	88.0782	1.47639	0	0	0	0	0
FOCC011990-RA	0.215135	0.154126	0.144562	0	5.82e-05	0.0329575	0	0.000121322	0
FOCC011989-RA	0.215445	0.185218	0.0434313	0	0	0	0	0	0
FOCC011984-RA	26.9714	41.4063	25.1385	0.869365	0.869579	0	0.0354526	0.087853	0.114073
FOCC011978-RA	13.9198	12.6317	8.67806	2.68038	3.34875	3.28919	2.10258	2.08411	2.84141
FOCC011977-RA	5.89267	4.49577	2.63945	1.17623	1.15541	1.2094	7.57e-05	1.0767	0
FOCC011976-RA	19.9089	16.7926	14.937	0.990737	1.00392	0.304519	1.05895	1.20272	0.922807
FOCC011972-RA	14.2686	18.4123	24.0012	9.95688	8.89204	12.4546	0	0.0739996	0
FOCC011971-RA	18.3301	20.9905	15.2401	5.21131	4.69579	4.43394	0	0	0
FOCC011970-RA	7.43998	8.44879	7.18058	0	0	0	2.66458	3.48186	3.03565
FOCC011967-RA	905.925	687.595	808.246	0	0	0	0	0	0
FOCC011965-RA	3.63844	3.34733	3.78808	0	0	0	0	0	0
FOCC011963-RA	4.43395	3.30673	3.6166	0	0	0	0	0	0
FOCC011962-RA	17.0129	19.4187	16.9301	8.6181	8.06906	10.4348	5.35865	8.83614	10.6268
FOCC011961-RA	17.3938	17.4328	23.3622	14.4102	14.6869	17.0817	13.0874	12.4732	13.4523
FOCC011932-RA	24.9378	19.7709	16.7602	6.02358	5.64679	9.4112	12.1768	10.6305	7.69624
FOCC011918-RA	0.33262	0.595735	1.00579	0	0	0	0.135653	0.224103	0.290986
FOCC011864-RA	6.30299	5.28578	5.39894	0	0	0	0	0	0
FOCC011863-RA	29.9676	27.9921	24.9012	0	0	0	0.0833198	0.0344116	0.134045
FOCC011851-RA	2.13793	3.13019	3.27929	0	0	0	0	0	0
FOCC011849-RA	15.3579	15.3373	16.2905	0	0	0	0	0	0
FOCC011848-RA	12.0741	11.7333	13.8137	0	0	0	0	0	0
FOCC011847-RA	189.293	129.219	201.222	0	0	0	0	0	0
FOCC011841-RA	3994.21	3553.26	2997.68	0	0	0	0	0	0
FOCC011830-RA	39.1024	29.8445	37.1804	0	0	0	0	0	0
FOCC011824-RA	0.756879	2.23017	3.32239	0	0	0	1.80927	0.000567877	0.0010501
FOCC011823-RA	5.20662	7.77415	8.93219	0	0	0	0	0	0
FOCC011822-RA	11.6252	9.06185	11.2553	6.12051	7.46293	5.72528	8.74166	8.17901	7.13271
FOCC011819-RA	0.0413353	0.0592265	0.0833273	0.0325615	0	0	0	0	0
FOCC011814-RA	5.50721	2.83994	4.42331	0	0	0	1.72304	0.304568	0.100062
FOCC011813-RA	6.15922	8.02621	8.95946	0	0	0	0	0	0
FOCC011811-RA	0.688982	1.19874	0.744059	0.170751	0	0	0	0	0
FOCC011798-RA	24.4909	19.7085	26.2924	16.4333	17.889	15.0217	20.0594	19.5861	18.6359
FOCC011797-RA	3.18326	3.05948	2.50934	0	0	0	0	0	0
FOCC011794-RA	51.0791	51.5873	31.8172	0	0	0	0.493815	0.271932	0.882724
FOCC011793-RA	32.335	32.1618	49.2586	0	0	0	0	0	0
FOCC011781-RA	4.93119	6.77073	6.75456	0	0	0	0	0	0
FOCC011772-RA	171.398	116.59	185.043	114.724	115.159	99.4403	111.412	121.982	111.413
FOCC011771-RA	0.264281	0.189335	0.294421	0.226694	0.122939	0.155015	0.0453821	0.0468577	0.133853
FOCC011769-RA	53.7486	57.4473	55.0399	0	0	0	0	0	0
FOCC011761-RA	0.184406	0.542537	0.357197	0.10125	0.0425958	0.0344551	0	0	0
FOCC011735-RA	1.02245	0.65198	0.000909675	0.00130761	0.0010873	0.284048	0.0400808	0.000394864	0
FOCC011729-RA	3.41199	3.30847	3.29513	0.000359112	0.000810744	0.000288924	0	0	0
FOCC011726-RA	9.86115	10.6254	8.15126	0	0	0	0	0	0
FOCC011724-RA	1.89977	1.50225	1.84012	0.79704	0.74778	0.873676	0.37455	0.51248	0.322973
FOCC011722-RA	483.23	510.647	349.093	0	0	0	187.493	164.525	119.862
FOCC011708-RA	0	0.0401014	0.0564196	0	0	0	0	0	0
FOCC011706-RA	26.572	25.4124	16.5032	4.79087	7.42645	6.78163	0.223542	0.105514	0.239757
FOCC011704-RA	21.2239	18.7947	22.5067	0	0	0	0	0	0
FOCC011703-RA	5.45277	4.30322	5.56497	4.06459	3.29135	4.32324	2.96189	2.14097	0.679985
FOCC011698-RA	109.66	81.3868	89.2798	1.28675	1.18882	1.26212	0	0	0
FOCC011695-RA	25.9315	17.3457	24.148	2.74798	1.68126	3.40036	13.5816	3.77586	5.13307
FOCC011694-RA	0.768701	1.853	1.32256	0	0	0	0	0	0
FOCC011689-RA	22.4683	29.9166	28.242	0	0	0	5.41902	10.6883	15.7624
FOCC011688-RA	98.7589	93.1377	119.187	4.05295	0.823445	2.62352	0.17922	0.0678325	0.240782
FOCC011670-RA	11.5638	9.68546	11.5156	0	0	0	0	0	0
FOCC011669-RA	8.17547	6.49012	6.9993	0	0	0	0	0	0
FOCC011668-RA	0.0718215	0.12006	0.168915	0	0	0	0.0195274	0.0806496	0.0209439
FOCC011666-RA	130.568	111.373	133.243	0	0	0	0	0	0
FOCC011665-RA	18.1647	16.447	16.8285	0	0	0	0	0	0
FOCC011659-RA	90.7849	69.5692	66.1122	37.2766	35.279	37.107	0	0	0
FOCC011658-RA	22.5328	28.9503	28.4872	0	0	0	0	0	0
FOCC011653-RA	12.4234	12.3416	14.881	0	0	0	0	0	0
FOCC011641-RA	0.000112673	0	0.000187278	0	0	0	0	0	0
FOCC011637-RA	1.21397	1.13062	1.34597	0.669404	0.281619	0.569492	0.594115	0.163582	0.318605
FOCC011636-RA	8.75838	7.18053	7.53764	0	0	0	0	0	0
FOCC011632-RA	0.000897305	0	0.00179116	0	0	0	0	0	0
FOCC011630-RA	36.2163	33.0089	36.0802	0	0	0	0	0	0
FOCC011613-RA	0.813927	1.9374	2.28696	0	0	0	0	0	0
FOCC011611-RA	27.2717	17.9905	24.6536	0	0	0	0	0	0
FOCC011608-RA	15.1271	7.72392	9.35854	0	0	0	4.07111	1.51453	0
FOCC011606-RA	4.66259	4.20812	4.74675	0	0	0	0	0	0
FOCC011603-RA	8.56976	9.1722	11.1311	0	0	0	1.56425	8.38807	6.94806
FOCC011576-RA	36.0434	26.6583	36.0261	0	0	0	0	0	0
FOCC011572-RA	3.11039	2.70337	2.20434	1.13229	1.66248	1.96491	0.477406	0.0220165	0.384622
FOCC011571-RA	49.2187	43.848	58.4944	0	0	0	0	0	0
FOCC011563-RA	2.18796	1.95945	2.86909	0	0	0	0.00399243	0.00153787	0.000390678
FOCC011559-RA	1.23757	3.36959	1.6238	0	0	0	0	0	0
FOCC011558-RA	4.22697	2.94726	2.93747	0.98945	0.0852002	0.143396	0.230433	0.0910958	0.165446
FOCC011555-RA	0.455758	0.381088	0.420966	0	0	0	0.235655	0.278077	0.108321
FOCC011554-RA	11.2014	11.738	13.4383	0	0	0	0	0	0
FOCC011548-RA	4.2713	0.898875	3.20651	0.445053	0.353782	0	0	0	0
FOCC011540-RA	88.4171	80.8509	93.759	0	0	0	0	0	0
FOCC011538-RA	530.476	484.055	458.182	305.551	397.841	240.409	257.758	204.178	176.533
FOCC011528-RA	1.60246	1.97303	3.70862	0	0	0	0	0	0
FOCC011511-RA	6.46562	8.41096	8.58556	0	0	0	0	0	0
FOCC011510-RA	20.4797	19.0011	2.89526	2.47641	0.000240042	1.87729	0.0156612	0.814437	0.526688
FOCC011500-RA	19.7401	16.3136	19.6488	0	0	0	0	0	0
FOCC011499-RA	24.7813	21.8618	24.0439	10.3761	12.5262	11.5459	18.7775	14.5572	15.7164
FOCC011495-RA	6.35619	6.00257	4.95062	0	0	0	0	0	0
FOCC011492-RA	128.812	121.71	134.228	0	0	0	0	0	0
FOCC011489-RA	5.45858	9.89243	14.0227	0	0	0	0	0	0
FOCC011487-RA	6.45996	1.68348	5.82603	0	0	0	0	0	0
FOCC011485-RA	1.15543	1.35289	1.76019	0	0	0	0	0	0.178213
FOCC011482-RA	1953.89	1566.91	1793.85	0	0	0	0	0	0
FOCC011475-RA	5.40087	4.99203	4.8655	4.05419	4.34679	4.0263	4.50106	4.23602	4.47544
FOCC011461-RA	3.19656	2.62101	3.98247	1.41969	1.6021	1.11141	1.58796	0.14339	0.00633604
FOCC011459-RA	3.13442	1.28324	2.81998	0.11557	0.562948	0	0.297719	0	0
FOCC011457-RA	0.616833	0.607381	0.75758	0	0	0	0	0	0
FOCC011455-RA	4.43151	3.18198	2.62563	0	0	0	0	0	0
FOCC011454-RA	618.763	467.51	601.289	333.084	304.942	289.704	359.762	382.668	383.657
FOCC011442-RA	1.5522	1.70747	3.68035	0	0	0	0	0	0
FOCC011432-RA	0.342568	1.30389	0.684342	0	0	0	0.221951	0.351274	0.562252
FOCC011429-RA	0.118099	0	0.115033	0	0	0	0	0	0
FOCC011428-RA	1.44838	3.55508	2.7892	0.000477283	0.00118913	0.000759727	0.000130321	0.000155482	0.000199468
FOCC011427-RA	32.2909	34.1958	26.8443	0	0	0	0	0	0
FOCC011418-RA	10.2683	11.9353	12.8933	0	0	0	0	0	0
FOCC011414-RA	5.95438	6.3893	7.32681	1.5927	1.42814	0.892791	3.72272	3.09524	2.58921
FOCC011412-RA	26.1747	16.0626	16.5954	5.28455	1.14515	0.00859181	14.8083	6.77364	10.7702
FOCC011409-RA	0.0359	0.0261281	0	0	0.0284594	0	0	0	0
FOCC011406-RA	7.22314	4.51934	5.14837	0.239548	0.0293936	0.213984	0.311354	1.12869	6.54e-05
FOCC011404-RA	0.170912	0.0612219	0.0861347	0.067317	0	0	0	0.115152	0
FOCC011402-RA	0.506035	0.199989	0.444471	0.0801892	0.285923	0.0902008	0	0	0
FOCC011401-RA	1.75802	0.364053	2.10323	0	0	0	0.545305	0.711142	0.468254
FOCC011400-RA	2.43688	1.54698	2.34879	0	0	0	0	0	0
FOCC011399-RA	0.468319	0.357744	0.665789	0	0	0	0	0	0
FOCC011391-RA	109.617	84.1873	109.836	68.407	71.354	65.9334	60.9092	67.4893	54.0054
FOCC011297-RA	1.27344	0	0.818572	0.000620753	0.000934412	0.874933	0.000222803	0.000188714	0.000292595
FOCC011289-RA	2.08949	2.25002	2.39508	0	0	0	0	0	0
FOCC011272-RA	0.0267799	0.00959276	0.0269926	0.0316433	0	0	0	0	0
FOCC011260-RA	41.0565	38.1486	44.7382	0	0	0	0	0	0
FOCC011255-RA	0	0.000970903	0.000998404	0	0	0	0	0	0
FOCC011243-RA	1.44477	1.90491	2.36727	1.3958	0.325271	0.000184027	0.000610923	0	7.81e-05
FOCC011233-RA	2.06248	1.98685	1.38111	1.17114	1.33349	1.16105	0.438345	0.322855	0.510472
FOCC011225-RA	0.208409	0.243607	0.287457	0	3.91e-05	1.69e-05	0	0	9.7e-05
FOCC011221-RA	20.4703	15.6957	21.4974	10.6879	10.8075	10.8286	6.9324	7.94119	5.29872
FOCC011218-RA	31.1748	23.42	25.7715	19.5786	19.3295	18.6284	16.0847	14.3085	13.5801
FOCC011216-RA	5.18244	5.23317	4.69028	1.50365	1.14191	1.96541	0.763825	1.44862	2.5033
FOCC011209-RA	22.2251	18.2196	19.5661	0	0	0	0	0	0
FOCC011208-RA	9.24064	9.68867	11.5213	0	0	0	0	0	0
FOCC011203-RA	0.000630513	0.000761276	0.000308686	0.000126696	7.35e-06	0.000277638	0.000216369	0.000190304	0.00024128
FOCC011196-RA	6.92398	7.62364	8.31084	0	0	0	0	0	0
FOCC011194-RA	66.7263	74.3349	79.6988	55.3274	61.8625	62.2875	28.0193	53.9417	63.1919
FOCC011193-RA	4.09424	3.78136	2.23592	0	0	0	1.9e-05	0.688117	0.290105
FOCC011188-RA	3.38101	2.77157	2.2432	0	0	0	0	0	0
FOCC011187-RA	4.36019	3.58862	9.15144	0	0	0.236467	0	0	0
FOCC011186-RA	2.89103	3.44263	2.16581	1.63109	0.966727	1.83274	2.03945	1.21081	1.43547
FOCC011184-RA	14.9649	14.6689	22.3385	8.244	8.27385	6.66937	18.6223	3.4413	11.6255
FOCC011182-RA	13.6094	11.954	15.2541	0	0	0	0	0	0
FOCC011173-RA	13.7529	28.3756	36.4779	0	0	0	0	0	0
FOCC011171-RA	191.877	241.337	227.035	35.8839	32.9714	52.7749	0	0	0
FOCC011169-RA	55.7867	48.6193	54.4344	35.1903	41.0892	37.5012	36.5017	37.913	36.6126
FOCC011167-RA	20.3854	18.2507	14.7079	2.9643	2.76333	3.98782	2.51734	1.84224	1.94206
FOCC011165-RA	1437.51	1222.52	1563.08	0	0	0	0	0	0
FOCC011160-RA	305.79	258.89	311.916	122.764	153.376	140.801	192.529	191.684	185.539
FOCC011144-RA	20.8524	12.3718	9.44941	0	0	0	0	0	0
FOCC011137-RA	0	0.538758	0.685355	0.434858	0.121481	0.268224	0.210337	0	0.289789
FOCC011136-RA	18.7502	16.7015	19.1777	12.0562	11.9455	12.9404	6.25285	5.64627	5.10281
FOCC011133-RA	8.00639	5.58457	8.11238	4.84471	4.88949	1.90323	3.09851	2.18526	3.66574
FOCC011132-RA	2.43913	1.38725	1.70108	1.80187	1.06127	0.643832	2.19e-05	0.440007	1.2006
FOCC011128-RA	26.3122	21.5554	25.6221	0	0	0	0	0	0
FOCC011124-RA	6.68528	7.77888	7.32684	0	0	0	0	0	0
FOCC011121-RA	6.5501	7.0588	8.04945	5.34891	6.47369	5.55244	5.1026	5.98554	8.0545
FOCC011120-RA	13.657	13.992	15.7835	0	0	0	0	0	0
FOCC011119-RA	9.28111	11.0101	10.2299	0	0	0	0	0	0
FOCC011114-RA	0.149234	1.45376	1.71067	0.562915	0.766935	0.420008	0.095766	0.071406	0
FOCC011112-RA	0.000215448	0	0.000201269	0	0	0	0	0	7.38e-05
FOCC011108-RA	1.42046	1.48448	2.00237	0	0	0	0	0	0
FOCC011105-RA	16.0613	17.7074	15.3576	0	0	0	0	0	0
FOCC011103-RA	4.9873	6.62171	6.53994	0.800212	1.86435	1.3439	0	0	0
FOCC011097-RA	23.7698	19.3758	24.8928	0	0	0	0	0	0
FOCC011084-RA	41.3096	51.521	20.8189	0	0	0	0	0	0
FOCC011073-RA	14.3792	15.1597	16.0854	4.70321	3.9414	5.27775	0	0.00101906	0.00678115
FOCC011072-RA	163.544	124.788	178.567	0	0	0	0	0	0
FOCC011069-RA	0	0.440321	0.371582	0	0	0	0	0	0
FOCC011068-RA	10.4903	9.52767	13.2396	0	0	0	0	0	0
FOCC011067-RA	11.9112	11.7301	13.298	6.43502	4.02782	6.19561	9.07112	7.35903	5.44516
FOCC011066-RA	85.523	82.9127	74.1941	0	0	0	0	0	0
FOCC011058-RA	21.8259	17.6972	24.3917	0	0	0	0	0	0
FOCC011057-RA	2.50678	3.43197	3.43323	0	0	0	0	0	0
FOCC011053-RA	0.827647	2.17411	2.22459	0	0	0	0	0	0
FOCC011036-RA	14.8816	13.0084	16.0242	0	0	0	0	0	0
FOCC011035-RA	2.73581	3.60899	2.76438	0	0	0	0	0	0
FOCC011033-RA	4.5172	5.00313	3.27788	0	0	0	0	0	0
FOCC011029-RA	9.30361	9.36736	12.7914	0	0	0	0	0	0
FOCC011027-RA	196.451	210.249	197.844	0	0	0	0	0	0
FOCC011019-RA	17.165	13.8779	17.54	0	0	0	0	0	0
FOCC010997-RA	2.37812	1.88757	2.19812	0.131604	0.129191	0.130611	0.0209219	0.558749	0.566419
FOCC010987-RA	11.2592	6.64457	6.74188	0.390657	0	0.155097	0	0.111376	0.144616
FOCC010986-RA	6.88044	7.73251	9.38008	0	0	0	0	0	0
FOCC010983-RA	4.40155	3.95792	5.86782	0	0	0	0	0	0
FOCC010965-RA	6.20135	5.46914	5.6765	0	0	0	2.00442	2.34732	2.4943
FOCC010959-RA	1181.1	1007.45	1186.79	554.209	601.452	631.082	0	0	0
FOCC010957-RA	82.5338	65.3526	77.3346	44.2055	43.0422	38.9075	57.6793	54.382	48.8718
FOCC010955-RA	0.262683	0.301105	0.344201	0	0.000330714	0.161523	0	3.22e-06	0
FOCC010951-RA	5.38425	1.1298	2.76845	0	0	0	0.486652	0.133994	0.695936
FOCC010949-RA	3.85271	4.34101	3.56991	0	0	0	0	0.000823864	0
FOCC010944-RA	11.8019	11.9943	9.23023	0	0	0	0	0	0
FOCC010936-RA	149.625	64.7655	46.0657	0	0	0	0.148733	0	0.797616
FOCC010931-RA	17.5942	18.5322	24.8933	0	0	0	0	0	0
FOCC010930-RA	7.13718	8.49137	5.97136	0	0	0	0	0	0
FOCC010929-RA	26.6786	32.9348	37.8954	0	0	0	0	0	0
FOCC010927-RA	6.36159	5.8291	7.91435	0	0	0	0	0	0
FOCC010913-RA	3.26465	3.33593	3.11739	2.04382	2.55104	2.32143	2.49468	2.36163	2.01424
FOCC010910-RA	2.16066	2.84248	2.6601	0	0	0	0	0	0
FOCC010907-RA	0	0.045452	0.0629439	0.0612003	0	0	0	0	0
FOCC010903-RA	24.5184	23.2175	41.5199	0	0	0	9.51901	16.1453	15.0283
FOCC010898-RA	1.70603	2.6488	2.16364	0.000477682	0.548226	0.0151912	0.868442	0.61321	1.29477
FOCC010891-RA	14.9135	9.85057	8.70313	0	0	0	0	0	0
FOCC010885-RA	1.62128	2.03265	2.10654	0.874679	0.538651	0.770583	0.390307	0.236124	0.356485
FOCC010879-RA	19.1878	16.9606	17.175	11.0784	11.0048	10.7596	7.12728	6.58072	6.80251
FOCC010875-RA	0	0.0456985	0.0642944	0	0	0	0	0	0
FOCC010873-RA	0.919884	0.973388	1.13491	0	0	0	0.417471	0.137935	0.268652
FOCC010870-RA	10.2736	9.36747	8.35481	0	0	0	0.6072	3.50852	2.64802
FOCC010839-RA	132.244	99.1612	123.749	0	0	0	37.8764	17.9083	19.8791
FOCC010827-RA	12.402	13.2436	12.6479	0	0	0	0	0	0
FOCC010825-RA	4.28265	5.25789	4.19372	0	0	0	0	0	0
FOCC010820-RA	3.43767	3.23458	3.16981	0	0	0	0	0	0
FOCC010807-RA	5.6692	3.39186	2.40976	0	0.0408031	0	0	0	0
FOCC010803-RA	53.4319	60.1111	55.4289	41.9222	46.7381	47.8262	33.8385	38.445	40.8718
FOCC010799-RA	0.46905	0.0477881	0.384789	0	0	0	0	0	0
FOCC010792-RA	0.000212909	0.000187994	0.000124819	0	0	0	0	0	0
FOCC010791-RA	0.529277	0.812731	0.760266	0	0	0	0	0	0
FOCC010785-RA	4.76279	4.32974	4.9464	0	0	0	1.37702	0.755836	0.819739
FOCC010780-RA	4.95309	5.25667	6.04787	0	0	0	2.44792	2.64247	2.15418
FOCC010779-RA	10.5096	8.66977	10.6548	1.89952	2.84073	2.38982	4.22803	3.47824	2.55766
FOCC010777-RA	0.000750653	0.00301112	0.00189124	0.000334116	0.000376059	0.000686403	7.8e-05	0.000124934	0.00140674
FOCC010773-RA	15.9736	15.8418	17.4696	0	0	0	0	0	0
FOCC010770-RA	37.3216	49.5753	40.5403	0	0	0	0	0	0
FOCC010769-RA	20.4913	19.5715	19.0142	0	0	0	0	0	0
FOCC010763-RA	15.1364	24.5133	29.7367	0	0	0	0	0	0
FOCC010749-RA	27.3093	27.0534	18.6223	0	0	0	0.0460138	0.086168	0.293612
FOCC010748-RA	58.2396	37.2855	72.3898	0.126861	0	0.42589	26.3331	16.2158	17.4181
FOCC010747-RA	8.85131	6.55331	7.73056	0	0	0	0	0	0
FOCC010746-RA	7.28563	6.40108	7.14337	0	0	0	0	0	0
FOCC010734-RA	120.37	108.07	117.531	93.0601	105.655	103.997	100.273	90.9778	89.3129
FOCC010728-RA	0.393177	0.27639	0	0	0	0	0	0	0
FOCC010725-RA	0	2.11025	1.70741	0	0	0	0	0	0
FOCC010720-RA	1.23098	2.2395	0.835001	0	0	0	0	0	0
FOCC010718-RA	0.133162	0.0827931	0.0671042	0	0	0	0.0543072	0	0.116488
FOCC010714-RA	24.7434	24.7563	20.7554	0	0	0	0	0	0
FOCC010713-RA	14.9736	15.2235	14.5588	0	0	0	0	0	0
FOCC010709-RA	6.90849	10.6323	4.97856	0	0	0	0	0	0
FOCC010705-RA	5.18975	7.08318	3.21582	0	0	0	0	0	0
FOCC010694-RA	135.494	58.787	54.409	18.4073	15.548	6.28825	0.886505	0	0
FOCC010673-RA	12.2374	9.84435	9.3983	0	0	0	0	0	0
FOCC010672-RA	34.8007	31.9729	36.3314	0	0	0	0	0	0
FOCC010671-RA	146.724	110.185	153.608	15.372	20.2957	8.83052	63.7569	62.8893	62.0684
FOCC010670-RA	0	0.343044	0.274036	0	0	0	0	0	0
FOCC010664-RA	33.9791	20.2587	20.6715	6.27462	3.58571	0.0059515	10.0894	3.51821	5.44479
FOCC010661-RA	1.71057	2.71269	2.59023	0	0	0	0	0	0
FOCC010659-RA	71.2162	58.403	85.8503	43.728	44.6827	48.6878	64.2197	44.1554	43.8655
FOCC010656-RA	60.2139	58.6273	69.316	0	0	0	0	0	0
FOCC010652-RA	2.81762	2.69699	1.57384	0	0	1.24237	0	0	0
FOCC010651-RA	1.08455	2.04265	1.32912	0	0	0	0	0	0
FOCC010649-RA	0.595875	0.00247562	1.20917	0	0	0	0	0	0
FOCC010646-RA	4.10307	3.41431	2.99488	0	0	0	0.0582885	0.048544	0.0513865
FOCC010645-RA	0	0.23397	0.232184	0	0.190032	0	0	0	0
FOCC010643-RA	5.08635	4.66796	4.91828	2.86187	3.92269	4.28374	0.532036	3.19917	2.3719
FOCC010640-RA	5.46263	4.73825	4.9541	0.859273	0.0598804	0.0742909	0	0	0
FOCC010638-RA	15.1244	20.0974	16.7527	0	0	0	0	0	0
FOCC010637-RA	1.96702	2.82516	2.64363	0	0	0	0	0	0
FOCC010618-RA	1.28523	1.69343	1.90614	0	0	0	0	0	0
FOCC010617-RA	5.43687	5.9183	7.96337	0	0	0	0	0	0
FOCC010616-RA	2490.87	2120.23	2594.83	0	0	0	0	0	0
FOCC010611-RA	9.27205	9.73599	9.85518	0	0	0	0	0	0
FOCC010606-RA	13.4564	11.0433	12.8008	0	0	0	0	0	0
FOCC010605-RA	4.80426	5.38976	5.23605	0.000820734	0.00156867	0.000762708	0.000432509	0.000496693	0.000627045
FOCC010600-RA	3.99472	5.16917	4.1581	0	0	0	0	0	0
FOCC010595-RA	0.824053	0.236146	0.498359	0	0	0	0	0	0
FOCC010591-RA	14.3498	20.3001	22.9229	8.73949	8.7754	9.1689	1.73246	3.58132	0.016107
FOCC010588-RA	4.20594	5.52412	4.48507	0	0	0	0	0	0
FOCC010587-RA	4.5987	3.58347	3.95801	0	0	0	0	0	0
FOCC010585-RA	0.503223	0.277321	0.273119	0.0914789	0.149665	0.108955	0	0.167233	0.000206625
FOCC010583-RA	3.12059	3.41508	2.52664	2.2526	1.46621	1.94913	0.611986	0	0.322578
FOCC010578-RA	1.41617	1.7249	2.71349	1.56363	0.237411	2.01474	0.873521	0.122943	1.0952
FOCC010566-RA	2.8135	2.39357	1.94965	1.38591	0.642052	4.06e-05	0	4.32e-05	2.83e-05
FOCC010561-RA	1.32146	1.18709	1.48245	0.675408	0.492553	0.355329	0.595968	0.377067	0
FOCC010557-RA	4.86533	4.56427	4.83373	0	0	0	0	0	0
FOCC010546-RA	17.9719	19.4667	20.826	12.9595	8.92315	11.0096	19.5242	14.026	13.2668
FOCC010526-RA	10.2366	8.03547	9.98563	0	0	0	0	0	0
FOCC010522-RA	40.3485	38.529	46.3751	28.6345	30.2596	31.4757	32.9109	35.7127	34.3871
FOCC010520-RA	1.49993	0.808537	0.17173	0	0.00344538	0.0626502	0	0	0
FOCC010513-RA	0.863852	1.30998	0	0	0	0	0	0	0
FOCC010504-RA	0.242454	0.17642	0.22794	0.113959	0.157308	0.21901	0.0822269	0.136608	0
FOCC010497-RA	3.15958	3.359	2.98536	0	0	0	0	0	0
FOCC010495-RA	56.3492	63.3068	70.3885	0	0	0	0	0	0
FOCC010493-RA	2.92206	3.32859	2.90079	0	0	0	0.777589	0.98657	1.5018
FOCC010486-RA	6.9031	4.46488	6.28593	0	0	0	0	0	0
FOCC010485-RA	13.3391	12.7441	17.5041	0	0	0	0	0	0
FOCC010484-RA	37.6284	27.4487	25.9746	17.1663	18.1707	10.8966	19.8033	17.9921	16.8088
FOCC010476-RA	5.85174	5.31684	6.91023	0.633977	0.269169	0.394569	3.42898	2.04013	1.53105
FOCC010475-RA	9.39105	7.82883	11.1006	0.73977	1.02326	0.680849	0	0	0
FOCC010471-RA	20.3183	23.8738	19.8422	0	0	0	0	0	0
FOCC010470-RA	31.7479	31.1848	21.0846	11.6047	24.5303	16.1816	16.4919	16.0493	20.7692
FOCC010463-RA	2.565	2.44495	2.83474	0	0	0	0	0	0
FOCC010461-RA	47.5009	36.717	46.6357	0	0	0	0	0	0
FOCC010458-RA	11.5456	7.8	12.5417	0.000388721	2.77312	0.987076	1.1894	0.363016	0.859874
FOCC010454-RA	3.11675	2.22416	1.68795	0	0	0	0	0	0
FOCC010450-RA	10.8058	9.54306	12.9508	5.92908	6.08945	3.39742	6.94215	6.66189	7.89516
FOCC010449-RA	10.4621	10.1129	11.5889	7.84347	10.4741	8.56542	7.97683	7.77856	7.64454
FOCC010443-RA	1.63938	1.54445	1.23562	0	0	0	0	0	0
FOCC010441-RA	29.641	29.6523	33.9601	26.6336	26.9086	30.3125	23.7372	24.9403	24.9623
FOCC010438-RA	7.05522	6.3598	8.24921	0	0	0	0	0	0
FOCC010433-RA	1.55073	1.41599	1.86878	0.446439	0	0	0	0	0
FOCC010418-RA	1.09196	0.0275474	1.21479	0	0	0	0	0.0339713	0
FOCC010417-RA	1.71551	1.175	1.85933	0	0	0	0	0	0
FOCC010416-RA	14.6481	15.2628	18.035	0	0	0	0	0	0
FOCC010411-RA	25.7394	29.4677	28.3145	0	0	0	0	0	0
FOCC010403-RA	33.1338	18.5772	8.71225	0.722156	0.506353	0.245748	0	0.0882366	0.229142
FOCC010397-RA	6.28968	6.63948	2.24109	0	0	0	0	0	0
FOCC010391-RA	2.4696	3.48119	2.93459	0	0	0	0	0	0
FOCC010381-RA	5.62049	4.67497	2.53347	0	0	0	0	0	0
FOCC010375-RA	5.91574	6.76084	8.296	0	0	0	0	0	0
FOCC010373-RA	18.0197	19.8143	15.8631	0	0	0	0	0	0
FOCC010355-RA	1.08084	1.48414	2.08807	0.567939	0	0	0	0.357717	0
FOCC010346-RA	6.25993	6.46028	6.36069	0	0	0	0	0	0
FOCC010345-RA	18.2034	18.1473	22.79	0	0	0	0	0	0
FOCC010344-RA	13.8273	13.2144	15.7692	0	0	0	0	0	0
FOCC010343-RA	66.2383	57.4923	69.6875	0	0	0	0	0	0
FOCC010342-RA	11.0968	9.42159	10.2891	0	0	0	0	0	0
FOCC010341-RA	1.16054	1.16362	0.53558	0	0	0	0.138127	0.164917	0
FOCC010329-RA	0.412605	0.501599	0.838189	0	0	0	0	0	0
FOCC010326-RA	10.2123	12.0629	19.0954	0	0	0.180063	2.21887	4.58538	2.18732
FOCC010325-RA	0.364738	0.538939	0.758247	6.24e-05	0.000283275	3.63e-05	0.409068	0.215024	0.199427
FOCC010324-RA	0.037441	0.0268233	0	0	0	0	0	0	0
FOCC010323-RA	4.06757	3.04634	9.9274	0.526973	0.689728	0.418432	0	0	0.144982
FOCC010311-RA	4.06986	4.37357	3.44584	3.39835	2.32886	3.43662	3.01969	3.11982	2.99086
FOCC010308-RA	17.0497	18.2732	18.2626	0	0	0	0	0	0
FOCC010307-RA	1.43235	1.81123	1.33681	0	0	0	0	0	0
FOCC010306-RA	3.49505	3.85217	3.02572	0	0	0	0	0	0
FOCC010305-RA	1.75771	1.70709	1.62577	0	0	0	0	0	0
FOCC010303-RA	4.04992	4.56323	6.77729	0.535799	1.38538	2.3956	2.77284	2.70376	2.90358
FOCC010294-RA	6.5002	8.89487	7.99552	0	0	0	0	0	0
FOCC010292-RA	24.4018	22.8243	27.3744	8.84375	12.4633	10.1683	16.3956	11.3771	13.923
FOCC010288-RA	0.127873	0.320635	0.322221	0	0	0	0	0	0
FOCC010280-RA	9.36218	8.38402	8.37664	0.133604	0.157381	0.22278	3.23717	2.17115	3.11588
FOCC010274-RA	0.942458	0.837238	0.721958	0.206458	0	0.34946	0.0136615	0.00207026	0.0049927
FOCC010260-RA	16.3852	15.753	21.0255	0	0	0	0	0	0
FOCC010246-RA	11.831	15.3881	14.2371	0	0	0	0	0	0
FOCC010241-RA	4.68765	3.28622	4.03126	0	0	0	0	0	0
FOCC010238-RA	4.1968	2.46805	4.98599	0	0	0	0	0	0
FOCC010234-RA	22.6853	19.3566	23.3623	0	0	0	0	0	0
FOCC010232-RA	2.01045	0.247196	0.959511	0	0	0	0	0	0
FOCC010231-RA	0.933624	0.128795	0.613321	0	0	0	0	0	0
FOCC010224-RA	1.49098	0.000346958	2.62791	0.000381684	0	0.000421245	0.000302387	0.000245587	0.00159483
FOCC010223-RA	1.43708	1.67238	1.40945	0	0	0	0	0	0
FOCC010216-RA	59.1301	48.1494	58.8031	0	0	0	0	0	0
FOCC010214-RA	19.7833	17.8027	34.3188	0	0	0	0	0	0
FOCC010207-RA	30.2996	26.6785	13.0077	11.7805	8.69931	7.33341	0	0.341405	0.00067144
FOCC010204-RA	0.43694	0.313719	0.482524	0	0	0	0	0	0
FOCC010194-RA	41.6114	33.2354	37.7869	0	0	0	0	0	0
FOCC010175-RA	8.66769	6.81435	7.32341	0	0	0	0	0	0
FOCC010171-RA	69.9645	47.3591	80.4681	30.7993	37.563	46.132	31.745	26.8064	32.7856
FOCC010166-RA	2.64022	2.79723	2.51076	0	0	0	0	0	0
FOCC010162-RA	377.914	309.817	376.819	0	0	0	0	0	0
FOCC010159-RA	0.226847	0.162517	0.457298	0	0.175415	0	0.131667	0.458487	0.00379044
FOCC010156-RA	21.9546	22.2362	19.7207	0.00041105	2.28809	0.00016678	0.00356155	1.47069	0
FOCC010148-RA	2.87776	2.70788	0.315193	0	0	0	0	0	0
FOCC010139-RA	90.476	76.1418	101.992	0	0	0	0	0	0
FOCC010136-RA	73.9312	56.0784	41.4592	29.2732	20.689	18.0515	6.51699	5.26556	5.40749
FOCC010135-RA	13.8301	11.6368	13.2627	0	0	0	0	0	0
FOCC010134-RA	2.07924	2.13638	2.30612	0	0	0	0.267878	0.221271	0
FOCC010129-RA	87.6794	81.5719	94.7252	0	0	0	0	0	0
FOCC010126-RA	5.20022	4.71393	5.66941	3.42762	2.79022	4.18201	2.59692	1.78758	2.50676
FOCC010117-RA	15.5345	11.4333	14.6477	0	0	0	0	0	0
FOCC010115-RA	0	1.72919	2.63679	0	0	0	0	0	0
FOCC010114-RA	1.52103	0.790155	1.1498	0	0	0	0	0	0
FOCC010113-RA	1.27257	0.451589	0.813633	0	0	0	0	0	0
FOCC010109-RA	1.03565	1.10023	1.15637	0	0.0174404	0	0	0	0
FOCC010105-RA	18.8934	22.2331	19.0845	0	0	0	0	0	0
FOCC010103-RA	2.47189	10.9549	15.3035	0	0	0	0	0	0
FOCC010102-RA	0.505318	0.630731	1.33184	0	0	0	0	0	0.246235
FOCC010100-RA	143.722	163.215	122.175	0	0	0	0.289774	0.0857588	0.199159
FOCC010097-RA	2980.65	2338.43	2734.83	0	0	0	0	0	0
FOCC010096-RA	6.28521	7.71289	4.18669	0	0	0	0	0	0
FOCC010064-RA	6.26403	6.07873	6.53198	5.59444	6.47169	4.86595	4.77412	4.23608	4.30568
FOCC010062-RA	0.527175	0.490609	0.507232	0.000317898	0.000610848	0.000223224	0.000795478	0.014161	0
FOCC010056-RA	5.50999	6.43896	6.13326	3.72188	4.13092	4.31471	3.51398	2.73026	3.89042
FOCC009978-RA	8.64648	6.27257	7.79963	0	0	0	0	0	0
FOCC009957-RA	5.33633	5.92805	3.74443	1.67553	3.09882	2.57272	0.980988	0.700595	1.18474
FOCC009956-RA	2.02904	1.9185	1.2036	0.835593	0.228605	1.41918	0.530109	0.884738	1.9995
FOCC009945-RA	66.0187	58.6666	57.2661	35.1055	15.6826	29.4485	51.5367	45.2803	38.6919
FOCC009933-RA	0.000371533	0.00100969	0.000449582	0	0	0	0	0	0
FOCC009931-RA	0.0276006	0.0370357	0.0495752	0	0	0	0	0	0
FOCC009928-RA	10.4786	11.382	11.2024	0	0	0	0	0	0
FOCC009926-RA	2.59265	5.70104	2.96292	0	0	0	0	0	0
FOCC009923-RA	3036.2	2327.43	2929.38	0	0	0	0	0	0
FOCC009917-RA	21.9781	17.5274	13.8259	14.3096	15.0053	5.96715	3.62689	7.91058	1.34088
FOCC009914-RA	5.7639	8.597	7.34218	2.71238	4.22554	0.345704	2.06394	4.53787	3.01907
FOCC009909-RA	12.4218	12.916	11.8699	0	0	0	0	0	0
FOCC009907-RA	13.3807	10.1678	11.6771	0	0	0	0	0	0
FOCC009904-RA	8.58048	5.59482	7.87179	0	0	0	0	0	0
FOCC009895-RA	1366.71	953.529	1317.76	38.9524	23.7805	38.5059	361.375	191.621	194.229
FOCC009894-RA	7155.56	5786.1	6353.78	0	0	0	0	0	0
FOCC009890-RA	78.7843	57.614	77.4158	31.4799	38.5738	37.4334	51.8253	51.6576	44.0804
FOCC009889-RA	4.72791	6.02899	5.10504	0	0	0	0.00619206	0.000759908	0.000214685
FOCC009883-RA	8.61921	12.2592	8.91756	7.65346	5.61562	10.0028	4.00528	6.33994	7.33598
FOCC009876-RA	2.16881	2.9515	2.22527	0	0	0	0	0	0
FOCC009867-RA	5.0097	5.65226	6.32151	0	0	0	0	0	0
FOCC009862-RA	118.028	105.832	135.771	0	0	0	0	0	0
FOCC009853-RA	21.5298	16.64	15.3582	0	0	0	0	0	0
FOCC009847-RA	6.85443	6.70814	7.16839	0	0	0	0	0	0
FOCC009846-RA	6.58003	5.93134	6.67864	0	0	0	0	0	0
FOCC009840-RA	0.0729036	0.104459	0.17146	0	0	0	0.0396433	0.0327458	0.0212594
FOCC009838-RA	5.08939	5.00424	5.26016	0	0	0	0	0	0
FOCC009836-RA	11.2619	10.9273	10.7617	0	0	0	0	0	0
FOCC009817-RA	2.88317	3.25322	3.64836	0	0	0	1.04357	1.40035	1.98526
FOCC009799-RA	40.851	36.517	40.95	0	0	0	0	0	0
FOCC009797-RA	0.619098	0.614082	0.868087	0	0	0	0	0	0
FOCC009792-RA	2.69866	2.02974	5.98821	0	0	0	0	0	0
FOCC009791-RA	381.956	338.038	444.422	254.465	264.488	324.837	278.847	271.932	295.818
FOCC009785-RA	0.579458	0.784004	0.558636	0	0	0	0	0	0
FOCC009779-RA	16.3212	15.158	17.9715	0	0	0	0	0	0
FOCC009771-RA	7.09282	5.82781	7.20339	0	0	0	0	0	0
FOCC009769-RA	44.1381	28.0407	26.5233	0	0	0	2.75049	2.96163	3.47678
FOCC009760-RA	0.445979	0.119815	0.337141	0.0878289	0.129324	0.209216	0.318298	0.225359	0.146308
FOCC009758-RA	228.036	265.953	197.829	131.884	97.9426	124.31	24.9191	25.006	21.197
FOCC009755-RA	0.00330245	0.00330382	0.00330488	0	1.13e-05	0	1.33e-05	1.43e-05	1.69e-05
FOCC009750-RA	19.9998	12.8535	18.1005	0	0	0	0	0	0
FOCC009742-RA	1.08231	1.25564	1.22102	0	0	0	0	0	0
FOCC009739-RA	359.258	296.002	284.792	0	0	0	0	0	0
FOCC009736-RA	114.878	83.549	97.0561	11.9473	11.678	9.26445	45.1139	34.5252	35.5698
FOCC009726-RA	4.68717	6.05993	4.32361	0	0	0	2.57006	2.7857	2.22553
FOCC009724-RA	0.0174804	1.92848	1.78297	3.06e-05	0	0	0.000496543	0.0012549	0.70559
FOCC009723-RA	143.909	153.427	147.883	55.8732	53.131	46.8483	52.0752	49.3937	74.4609
FOCC009718-RA	632.74	478.393	234.42	0	0	0	0	0	0
FOCC009713-RA	18.3056	16.7693	17.0012	6.12759	6.31038	5.98351	5.55725	8.03632	4.59327
FOCC009710-RA	186.914	260.201	133.861	0	0	0	0	0	0
FOCC009709-RA	1.72109	3.89817	4.60223	0	0	0	0	0	0
FOCC009706-RA	58.6137	50.9438	51.5746	0	0	0	0	0	0
FOCC009704-RA	5.35168	7.98613	5.74595	0	0	0	0	0	0
FOCC009700-RA	16.6169	16.9532	28.2701	0	0	0	0	0	0
FOCC009698-RA	9.71342	6.03769	12.5933	0	0	0	0	0	0
FOCC009697-RA	31.2831	24.7816	27.5525	0	0	0	0	0	0
FOCC009692-RA	0.0597996	0.150101	0.0602746	0	0	0	0	0	0
FOCC009691-RA	24.5168	17.5198	22.5306	0	0	0	0	0	0
FOCC009674-RA	22.6584	21.6925	24.5928	0	0	0	0	0	0
FOCC009672-RA	6.12836	6.25254	5.49031	0	0	0	0	0	0
FOCC009671-RA	4.96562	4.09331	5.9821	0.413387	0.170573	0.202754	1.02128	1.80297	2.94066
FOCC009669-RA	41.4048	33.3619	32.5222	10.2316	8.51454	10.1653	0	0	0
FOCC009663-RA	28.7698	21.608	29.3921	20.5601	21.4795	22.3644	21.8793	15.9018	11.4582
FOCC009662-RA	6.45471	6.1846	6.79679	0	0	0	0	0	0
FOCC009654-RA	0.000137088	0	9.4e-05	0	0	0	0	0	0
FOCC009643-RA	48.3738	68.6216	45.2074	0.440385	0.312957	0.613054	24.281	35.429	26.095
FOCC009641-RA	0.284284	0.43428	0.407256	0	0	0	0.06095	0.139656	0.216861
FOCC009635-RA	13.4015	12.7519	13.564	0	0	0	0	0	0
FOCC009634-RA	1.5236	1.17527	2.4939	0	0	0	0	0	0
FOCC009633-RA	22.2885	22.552	29.7003	0	0	0	0	0	0
FOCC009632-RA	55.7111	47.641	55.3057	47.1163	36.6042	40.5553	34.3292	27.9693	27.9001
FOCC009622-RA	1.34809	3.41519	1.79709	0	0	0	0	0	0
FOCC009612-RA	32.5463	33.4494	37.0035	0	0	0	0	0	0
FOCC009607-RA	22.9929	27.8575	24.3954	0	0	0	0	0	0
FOCC009599-RA	2.18031	3.39611	2.05585	0.741592	2.03522	1.42572	0.0775764	0.302494	2.12197
FOCC009588-RA	1.79348	1.70419	1.88064	0	0	0	0	0	0
FOCC009587-RA	333.493	303.577	341.338	0	0	0	0	0	0
FOCC009586-RA	0	1.32815	1.68175	0	0	0	0	0	0
FOCC009577-RA	10.4838	11.7896	10.482	0	0	0	0	0	0
FOCC009575-RA	97.8444	68.3288	89.7999	60.3702	63.6869	54.1119	58.6664	54.7339	48.5901
FOCC009574-RA	91.3834	70.2259	86.709	48.09	55.6679	42.834	59.8891	61.5187	58.2258
FOCC009573-RA	582.058	520.158	549.807	0	0	0	0	0	0
FOCC009571-RA	213.981	153.759	152.111	0	0	0	0	0	0
FOCC009569-RA	3.93987	3.80233	4.12489	0	0.0183943	0	0	0	0
FOCC009560-RA	0.60703	0.543607	1.14722	0	0	0	0.0618916	0	0
FOCC009547-RA	0.127812	0.0912389	0.128271	0	0.045186	0	0	0	0
FOCC009546-RA	17.9012	12.5668	17.715	0	0	0	0	0	0
FOCC009536-RA	38.495	41.7613	34.916	0	0	0	0	0	0
FOCC009527-RA	2.67639	3.16755	2.55737	0	0	0	1.14391	1.457	1.66706
FOCC009516-RA	16.797	20.4702	50.9753	5.53719	6.98854	7.45149	0	0	0
FOCC009495-RA	69.5703	55.7731	72.2464	42.8971	39.4952	48.4722	54.5822	54.3777	47.3885
FOCC009493-RA	5.06081	5.55692	5.555	0	0	0	0	0	0
FOCC009491-RA	4.99704	1.67531	2.62998	0	0	0	0	0	0
FOCC009485-RA	231.072	226.052	213.745	0	0	0	0	0	0
FOCC009484-RA	39.5883	33.1541	36.3806	5.75044	4.14905	6.33088	19.6207	15.3822	12.193
FOCC009479-RA	0	0.0634339	0.0446321	0	0	0.0415371	0	0	0
FOCC009477-RA	12.776	36.5727	17.6997	0.0428261	0.0420397	0.0510078	1.71492	0.274834	0.324606
FOCC009474-RA	53.3184	53.0206	50.5326	0	0	0	0	0	0
FOCC009472-RA	8.96792	9.75265	9.14799	0	0	0	0	0	0
FOCC009471-RA	0.995436	0.760538	0.217084	0	0	0	0	0	0
FOCC009470-RA	45.9695	39.5916	49.8422	0	0	0	0	0	0
FOCC009444-RA	15.7468	16.615	16.9139	0	0	0	0	0	0
FOCC009427-RA	22.0967	17.6833	21.3824	0	0	0	0	0	0
FOCC009425-RA	21.1985	25.8074	25.0672	0	0	0	0	0	0
FOCC009424-RA	104.851	88.1991	127.559	0	0	0	0	0	0
FOCC009416-RA	2.10676	1.19938	2.90928	0.486687	0	1.12409	1.51886	0.690359	0.670938
FOCC009415-RA	21.8901	13.3632	16.3149	0.121434	0.357613	1.7356	5.90974	3.63518	9.03561
FOCC009405-RA	41.665	23.0554	43.4063	7.96071	4.95884	9.6006	0	0	0
FOCC009403-RA	2.6128	3.50019	2.75405	0	0	0	0.118175	0.0976141	0.042249
FOCC009402-RA	18.3497	7.95544	16.4489	8.8998	5.17587	8.90069	3.16939	2.58055	3.07303
FOCC009397-RA	63.8531	53.8051	71.7147	50.4969	46.6893	53.4488	35.96	37.7332	33.2736
FOCC009395-RA	0.806209	0.815729	0	0	0.51284	0	0	0	0
FOCC009394-RA	32.5321	31.2192	34.0157	0	0	0	0	0	0
FOCC009381-RA	0.524373	0.455685	0.393585	0	0	0	0	0	0
FOCC009379-RA	21.3073	35.0979	22.4878	0	0	0	0	0	0
FOCC009367-RA	1781.89	1220.73	1271.93	80.3853	42.6985	75.7596	7.06063	5.08056	5.01804
FOCC009365-RA	36.9228	36.4676	34.1764	0	0	0	3.44847	3.70303	5.05477
FOCC009355-RA	22.4837	27.9393	22.8975	0	0	0	3.13823	5.81035	6.72592
FOCC009354-RA	18.8398	15.0957	12.1446	2.42545	0	0.913324	0.185292	0.0980271	0.101057
FOCC009353-RA	57.4741	53.1926	59.5034	0	0	0	0	0	0
FOCC009338-RA	6.93199	10.0548	7.41313	0	0	0	0	0	0
FOCC009322-RA	4.29091	7.49713	3.55161	0	0	0	0	0	0
FOCC009320-RA	7.40146	6.96975	8.41483	0	0	0	0	0	0
FOCC009316-RA	31.8756	24.9592	16.7102	10.7883	9.22774	12.3985	16.6582	13.3282	12.5416
FOCC009314-RA	42.2122	48.8767	44.8933	40.9093	29.8891	35.4945	31.6731	33.093	24.7865
FOCC009311-RA	3.78825	1.52096	2.58505	0	0	0	0	0	0
FOCC009310-RA	0.607315	0.795601	0.643148	0	0	0	0	0	0
FOCC009308-RA	29.7252	21.1218	27.3811	0	0	0	0	0	0
FOCC009306-RA	10.068	9.84479	11.6153	10.2911	7.4661	7.54393	6.8555	6.32046	5.58091
FOCC009301-RA	0.0740349	0.265199	0.149246	0	0	0	0	0	0
FOCC009300-RA	15.3095	14.1961	14.0372	1.44986	2.10936	3.01167	0.00695283	0.00890983	0.00659115
FOCC009298-RA	0.273531	0	0.157231	0	0	0	0.0439901	0.0181682	0.0707715
FOCC009297-RA	6.98499	9.3478	6.91894	0	0.191835	0	0.260868	0.0804721	0.000195314
FOCC009294-RA	4.82138	6.32694	7.26777	0	0	0	0	0	0
FOCC009288-RA	23.6777	5.69038	20.1177	0	0	0	0	0	0
FOCC009277-RA	6.30835	9.98501	7.47951	0	0	0.259123	0	0	0
FOCC009271-RA	2.98561	3.50444	2.90295	0	0	0	0	0	0
FOCC009257-RA	34.811	29.6808	25.3272	0.0514448	0.101	0.061273	8.07545	6.44785	5.71296
FOCC009241-RA	0.385251	0.246815	0.148726	0.0380758	0.0756092	0	0.180943	0.149461	0.121292
FOCC009238-RA	11.5385	9.15128	6.37685	0.379711	0.128129	0.169595	3.16995	2.56767	2.84642
FOCC009235-RA	62.1701	63.8434	59.651	0	0	0	0	0	0
FOCC009233-RA	1.78684	4.30251	3.42835	1.45585	0.833908	2.67659	0	0.625007	0.00243982
FOCC009232-RA	23.9965	21.9178	22.413	0	0	0	0	0	0
FOCC009224-RA	4.89929	5.09657	6.56893	0	0	0	0	0	0
FOCC009221-RA	3.28339	2.90829	2.73893	0.00157861	0.00104995	0.00315146	1.66913	0.5648	1.06243
FOCC009215-RA	54.9941	51.1672	56.7652	0	0	0	0	0	0
FOCC009202-RA	11.2351	9.85352	9.45368	6.55292	5.35621	4.26	4.81183	3.37174	5.24784
FOCC009198-RA	109.661	85.9614	91.1561	0.00322533	0	0	0.702885	0	0
FOCC009193-RA	0.000260398	0.918002	0.823982	0	0	0	0.000622798	0.869163	0.303012
FOCC009192-RA	9.17608	4.75191	7.65551	3.14028	5.01568	3.11489	0.000605842	2.23656	1.4574
FOCC009188-RA	0.643457	0.994108	1.88562	0.361429	0.433635	0.382647	0.687949	0.174236	0.000187574
FOCC009179-RA	15.8298	15.121	15.9555	0	10.2006	7.42601	2.96936	5.32005	2.1427
FOCC009177-RA	355.526	283.449	352.8	152.52	144.253	145.331	209.059	147.827	158.144
FOCC009174-RA	0.322223	0.843781	0.313583	0	0.000163857	0	0	0.0035725	0.00206879
FOCC009172-RA	42.2968	39.9501	43.753	7.08124	4.30687	1.79871	11.5224	8.83179	9.49128
FOCC009162-RA	324.098	491.318	298.929	137.425	133.702	156.404	145.775	213.137	287.6
FOCC009158-RA	20.7724	22.0196	15.7662	0.135687	0.0850391	0.517181	0.237713	5.04326	5.43235
FOCC009156-RA	0.41787	0.694928	0.367499	0	0	0	0	0	0
FOCC009148-RA	5.51664	8.31677	6.08442	0	0	0	0	0	0
FOCC009146-RA	42.3186	32.9252	36.6367	16.4918	9.71686	16.8193	0.396436	0.339929	0.122792
FOCC009139-RA	23.2509	35.9977	30.5233	0	0	0	0	0	0
FOCC009138-RA	32.1205	25.4371	27.222	17.099	15.5697	17.9619	20.8209	18.7274	14.2147
FOCC009130-RA	248.81	190.183	353.019	0	0	0	0	0	0
FOCC009125-RA	0.15046	0.0526383	0.211662	0	0	0	0.0607027	0.0520154	0.0712634
FOCC009123-RA	6.67283	6.65645	2.63548	0	0	0	0	0	0
FOCC009092-RA	4.48849	5.12375	4.69436	0	0	0	0	0	0
FOCC009084-RA	3.05009	5.71442	3.50985	0.294067	2.6496	1.63503	0	0	0
FOCC009077-RA	234.907	230.264	265.543	0	0	0	0	0	0
FOCC009067-RA	7.54098	7.42111	4.21514	0	0	0	0	0	0
FOCC009065-RA	135.64	97.7395	114.046	0	0	0	0	0	0
FOCC009061-RA	1.85652	2.22317	2.29339	0	0	0	0.490892	0.693589	0.471078
FOCC009056-RA	105.626	73.8789	104.935	72.3899	88.7058	64.16	81.03	65.6059	70.888
FOCC009055-RA	545.483	479.317	570.481	0	0.180671	0.657249	0	0	0
FOCC009052-RA	6.8242	2.75321	4.43528	0	0	0	0	0	0
FOCC009050-RA	24.5391	24.3483	21.3233	12.146	22.7379	26.7544	15.0958	17.9614	12.8116
FOCC009046-RA	18.5244	24.907	18.8878	0	0	0	0	0	0
FOCC009045-RA	3.98783	4.65181	4.51898	0	0	0	0	0	0
FOCC009043-RA	12.7344	14.2943	16.1465	0	0	0	0	0	0
FOCC009042-RA	1.32477	1.77529	1.15991	0	0	0	0	0	0
FOCC009040-RA	110.745	88.0507	113.331	46.931	54.5485	49.265	67.081	57.9311	53.7665
FOCC009037-RA	0.162521	0.258397	0.310303	0.242394	0.11127	0	0.264925	0.166585	0.057244
FOCC009036-RA	2.16348	1.86626	0.811433	0	0	0	0	0	0
FOCC009035-RA	23.118	18.072	21.7239	0	0	0	0	0	0
FOCC009033-RA	17.5027	17.0309	10.6735	0	0	0	0.32862	0.180114	0.113756
FOCC009030-RA	6.45078	6.33031	3.62892	0	0	0	0	0	0.523852
FOCC009029-RA	16.0053	14.9152	8.17744	0	0	0	0	0.164398	0.213463
FOCC009028-RA	5.25674	0.608133	4.36854	0.0232614	0.00286046	0.023458	0	0	0
FOCC009025-RA	2.81518	1.24404	1.38116	0.0175398	0	0.351826	0	0.146187	0.189816
FOCC009022-RA	22.1936	18.5174	20.8545	9.88882	10.7312	7.08172	8.81364	7.10174	8.27133
FOCC009021-RA	83.8201	72.2927	30.2846	4.74434	1.99791	2.29482	6.38094	5.33469	3.56687
FOCC009015-RA	0.333143	0.633313	0.947378	0.335768	0.0858669	0.129701	0.56715	0.673338	0.0728283
FOCC008991-RA	0.128925	0.0923639	0.129949	0	0.0996942	0.0604808	0	0.130295	0
FOCC008973-RA	9.97964	8.34433	10.2457	6.15146	5.81333	6.33321	8.0105	7.93656	6.90103
FOCC008964-RA	1.4035	0.965269	0.820495	0.286966	1.03424	0.911426	0.350924	0.000146507	0.386369
FOCC008954-RA	23.9207	26.6202	29.4855	0	0	0	0	0	0
FOCC008952-RA	2.44485	0.517303	1.43956	0.161661	0	0.295997	1.37671	0.711789	0.598759
FOCC008946-RA	0.956888	1.27313	1.24006	0	0	0	0	0	0
FOCC008945-RA	23.399	19.2899	13.358	0	0	0	0	0	0
FOCC008939-RA	5.3758	5.87531	7.17202	5.1535	4.92889	5.6449	4.36471	5.21043	5.16172
FOCC008928-RA	9.942	11.4736	10.6232	0	0	0	0	0	0
FOCC008922-RA	4.68907	4.38697	5.11519	2.23263	1.34334	1.75042	0.9713	1.26511	1.36225
FOCC008918-RA	36.6272	29.4504	39.763	0	0	0	0	0	0
FOCC008916-RA	30.8772	29.1548	39.2353	16.7803	16.8745	19.4001	17.0134	17.1353	17.2358
FOCC008911-RA	1.98458	1.03643	1.96994	0	0	0	0	0	0
FOCC008906-RA	15.3906	15.6391	17.0621	10.8677	14.2086	11.216	13.167	12.7639	12.6756
FOCC008905-RA	3.07502	3.43883	3.0358	0	0	0	1.21097	0.664457	0.718567
FOCC008895-RA	1.96814	1.89569	0.272022	1.04	0	0	0	0	0
FOCC008893-RA	5.41106	5.3497	12.7625	0.785821	1.94088	0.685301	0.26483	0.36457	0.568105
FOCC008891-RA	0.928162	1.0095	1.63401	0.0757668	0	0.100967	0.146847	0.453188	0.430171
FOCC008888-RA	26.7103	21.0793	25.9594	12.3881	14.2834	10.9909	16.116	14.5176	13.9195
FOCC008875-RA	1.33146	2.4261	1.80345	1.4669	1.19287	0.927442	1.06601	1.08709	0.795563
FOCC008874-RA	12.5353	10.0408	9.92937	0	0	0	4.33068	2.80318	2.4273
FOCC008871-RA	1839.25	1550.71	1575.73	774.412	692.732	588.901	537.371	431.206	493.635
FOCC008867-RA	16.7263	8.35834	8.13246	1.47098	0	1.10361	9.61811	4.69831	4.37704
FOCC008862-RA	9.24701	9.04278	10.0505	2.33135	4.03142	6.02346	0.000275341	0.000344276	0.00019372
FOCC008857-RA	4.20297	2.10016	1.63758	0.2504	0.382358	0.2651	0.057617	0.0713886	0.123593
FOCC008856-RA	3.64335	1.24615	2.65826	0	0	0	0.131274	0.108434	0
FOCC008831-RA	30.9037	27.6505	34.7873	0	0	0	0	0	0
FOCC008829-RA	73.5891	67.6386	86.2946	0	0	0	0	0	0
FOCC008827-RA	19.1818	20.0189	23.5081	18.665	17.5356	15.7111	8.57549	16.6817	18.9653
FOCC008815-RA	2.03884	3.01535	3.20124	0	0	0	0	0	0
FOCC008811-RA	713.994	630.931	754.685	0	0	0	0	0	0
FOCC008808-RA	0.263058	0.490373	0.213334	0	0	0	0	0	0
FOCC008804-RA	12.7277	12.0655	15.0803	6.79282	0.554727	8.63822	5.92431	10.2214	13.0214
FOCC008801-RA	271.102	216.437	263.198	0	0	0	0	0	0
FOCC008796-RA	9.79494	6.04778	6.84815	1.24524	1.00694	1.29833	1.13331	0.420484	0.882915
FOCC008791-RA	16.2943	14.5188	15.5429	0	0	0	0.19202	0.161566	0.320952
FOCC008790-RA	10.1401	9.60294	8.67039	0	0	0	0	0	0
FOCC008789-RA	1.14109	0.718134	0.744795	0.426529	0.875499	0.587084	0.742505	0.493011	0.477747
FOCC008776-RA	204.374	87.0864	55.7964	62.1226	112.563	42.6513	0.299543	0.164875	0.214126
FOCC008764-RA	3.52078	4.22515	4.23101	0	0	0	0	0	0
FOCC008749-RA	7.70226	8.83006	7.18451	0	0	0	0	0	0
FOCC008748-RA	0.0008975	0.286052	0.420018	0	0	0.161867	0	0	0
FOCC008745-RA	59.1582	68.1159	72.6188	0	0	0	0	0	0
FOCC008730-RA	5.71411	3.46779	4.12529	1.57347	3.34008	2.60159	0.508408	0.417988	0.501408
FOCC008723-RA	11.4509	6.37416	10.5587	0	0	0	0	0	0
FOCC008710-RA	94.1193	83.255	113.639	0	0	0	0	0	0
FOCC008708-RA	2.64352	2.78833	1.99853	0	0	0	0	0	0
FOCC008696-RA	0.0893794	0.0640328	0.0600596	0	0	0	0.0243012	0	0.0521278
FOCC008692-RA	0.0765027	0.113591	0.0533206	0	0	0.0541068	0.0191512	0.0208985	0.0225995
FOCC008685-RA	0	0.315362	0.295794	0	0	0	0	0	0
FOCC008682-RA	2.52301	1.16436	1.7855	0	0	0	0	0	0
FOCC008679-RA	3.12772	2.60742	3.09524	0	0	0	0.409103	1.28921	0.374737
FOCC008678-RA	28.4354	31.3834	35.7325	0	0	0	0	0	0
FOCC008675-RA	6.98474	8.32133	9.79154	0	0	0	0	0	0
FOCC008674-RA	7.13715	7.85898	7.13598	0	0	0	0	0	0
FOCC008673-RA	4.18424	3.74968	4.45573	0	0	0	0	0	0
FOCC008672-RA	6.85142	7.89529	3.87316	0	0	0	0	0	0
FOCC008667-RA	0.537167	0.288626	0.406076	0	0	0	0	0	0
FOCC008658-RA	1.33967	1.35327	2.09721	0	0	0	0	0	0
FOCC008657-RA	49.187	40.5883	38.8521	21.358	15.7456	24.8227	0.239049	0.000343504	0.0270488
FOCC008654-RA	0.194107	0.372599	0.198473	0	0	0	0	0	0
FOCC008651-RA	11.9673	10.0523	10.9479	0	0	0	0	0	0
FOCC008641-RA	80.097	66.4597	94.8407	54.0161	52.2561	61.5083	56.3225	50.4203	49.5743
FOCC008636-RA	186.838	139.54	209.879	0	0	0	0	0	0
FOCC008635-RA	15.5696	16.5227	14.9336	0	0	0	0	0	0
FOCC008634-RA	10.2531	14.8826	12.386	1.16574	6.00958	3.87806	0	0	0
FOCC008625-RA	12.2683	12.7511	10.3543	4.56085	3.28313	3.52519	9.01677	7.71391	5.67853
FOCC008610-RA	56.4303	42.6184	49.2209	39.3957	38.4739	34.4279	41.5072	33.5451	29.8459
FOCC008605-RA	5.73919	11.9679	9.65271	0	0	0	0	0	0
FOCC008602-RA	61.7477	43.9818	36.2617	21.3754	9.61602	8.17771	1.37842	0.613086	1.59212
FOCC008601-RA	0.0581369	0.0513486	0	0	0	0	0	0	0
FOCC008596-RA	168.873	142.488	119.085	49.536	40.0796	36.3494	1.08659	0.457596	0.927831
FOCC008588-RA	137.685	122.897	140.98	0	0	0	0	0	0
FOCC008584-RA	37.2043	27.2162	43.0497	0	0	0	0	0	0
FOCC008575-RA	3.0211	3.55543	3.56886	0	0	0	1.30178	1.66523	1.49363
FOCC008571-RA	3.28593	3.72951	2.33836	0	0	0	0	0	0
FOCC008569-RA	9.03387	7.21969	8.34625	1.86995	2.94217	1.50186	0.393372	0	0.000567433
FOCC008563-RA	32167.8	24572.3	30757.9	0	0	0	0	0	0
FOCC008551-RA	4.0864	3.57874	1.29738	0	0	0	0	0	0
FOCC008541-RA	29.2723	18.6092	26.4406	16.122	17.7463	12.7676	18.9359	14.1818	11.6443
FOCC008529-RA	25.5254	18.8887	32.9869	3.51353	5.89535	2.12353	0	0	0.00880305
FOCC008527-RA	85.8734	90.1876	99.7917	21.4016	22.5668	34.7339	42.1764	48.396	49.9126
FOCC008524-RA	0.133896	0.287776	0.13496	0	0	0	0	0	0
FOCC008516-RA	6.61028	6.82834	6.01969	0	0	0	0	0	0
FOCC008515-RA	0.109043	0.17577	0.109909	0.144939	0.000950759	0	0.133414	0.110201	0
FOCC008509-RA	50.5239	33.1266	42.357	23.8676	21.577	21.055	0	0	0
FOCC008503-RA	7.73812	4.94464	7.4923	4.73618	5.59239	5.24171	2.36613	3.576	4.79196
FOCC008486-RA	12.0605	11.9365	8.5929	0	0	0	0.0240831	0.0410505	0.0787499
FOCC008483-RA	7.30674	5.97056	8.24659	0	0	0	0.604761	0.586568	0.589633
FOCC008482-RA	16.3248	16.048	18.3044	0	0	0	0	0	0
FOCC008480-RA	364.381	425.748	360.653	0	0	0	0	0	0
FOCC008479-RA	1.78516	2.40297	1.77276	0	0	0	0	0.191983	0.237952
FOCC008474-RA	8.94475	8.68022	12.6803	3.87107	1.84606	2.7718	2.65848	3.62158	3.10132
FOCC008459-RA	23.8228	32.9983	29.8266	0	0	0	0	0	0
FOCC008458-RA	14.2187	13.9945	16.1226	0	0	0	0	0	0
FOCC008457-RA	0.752396	0	0.724942	0	0	0	0.000205825	0	0
FOCC008456-RA	9.95548	9.2674	10.3318	0	0	0	0	0	0
FOCC008452-RA	53.0588	31.985	31.2692	21.4667	22.9441	16.983	20.4181	19.9058	14.5599
FOCC008451-RA	97.0621	80.447	100.859	0	0	0	0	0	0
FOCC008450-RA	91.0944	86.4909	98.7105	65.2109	69.6522	60.6717	54.7209	48.9574	53.3646
FOCC008445-RA	1.60244	0.661125	1.56802	0	0	0	0	0	0
FOCC008439-RA	0.417478	0.578946	0.791022	0	0	0	0	0	0
FOCC008420-RA	0.126727	0.090789	0	0.0998277	0	0	0	0	0
FOCC008378-RA	0.521939	0.323904	0.707323	0	0	0	0	0	0
FOCC008375-RA	0.758349	0.923438	0.490428	0	0	0	0.167763	0.273241	0.94253
FOCC008374-RA	0.508805	0.422754	0.00823527	0	0	0	0.145725	2.27e-05	3.7e-05
FOCC008370-RA	7.25941	6.57344	6.74549	1.42601	3.40808	2.1479	2.25237	2.60941	3.87279
FOCC008369-RA	6.0661	4.16804	5.72101	0	0	0	0	0	0
FOCC008366-RA	0.579812	0.69231	0.389612	0	0	0.181294	0	0.384958	0
FOCC008364-RA	0.448133	1.2842	0.903386	0	0	0	0	0	0
FOCC008350-RA	3.57019	3.69654	2.02321	0	0	0	0	0	0
FOCC008333-RA	23.2578	17.4597	28.069	0	0	0	0	0	0
FOCC008319-RA	75.0909	63.8796	87.6114	0	0	0	0	0	0
FOCC008318-RA	6.92232	6.90997	7.05494	2.2117	1.1678	1.80512	0	0	0
FOCC008317-RA	6.17893	9.67084	6.46255	0	0	0	0	0	0
FOCC008316-RA	1.2739	2.80448	1.90049	1.98092	0.972947	0	0	0.847518	0
FOCC008314-RA	4.16164	3.18719	2.7212	0.997593	0.449371	0.252447	0.462822	0.280435	0.105426
FOCC008313-RA	0.905717	1.11502	0.613347	0	0	0	0	0	0
FOCC008312-RA	0.942378	0.525105	1.37203	0.46611	0.228398	0.196421	0.427036	0.211642	0.82442
FOCC008308-RA	0.450276	0.322585	0.577631	3.03e-05	0	0	0	0	6.1e-05
FOCC008305-RA	3.2014	3.91886	2.01993	4.49282	0.834299	0.105708	0	0	0
FOCC008299-RA	0.215721	0.534797	0.21373	3.69e-05	0	0	0	0	0
FOCC008293-RA	927.592	775.974	789.722	0	0	0	0	0	0
FOCC008292-RA	3.78375	3.80936	3.79604	0	0	0	0	0	0
FOCC008291-RA	28.75	19.6693	22.5977	11.1482	9.25724	11.0152	16.6429	13.2947	11.7097
FOCC008284-RA	10.5422	8.95457	10.1169	7.16076	8.05436	5.98199	7.31163	7.01773	7.45541
FOCC008279-RA	21.2026	29.7991	26.8017	0	0	0	0	0	0
FOCC008277-RA	52.5501	49.2317	34.5985	0	0	0	0	0	0
FOCC008271-RA	14.1376	14.5624	16.5727	0	0	0	0.568107	0.112196	0.876817
FOCC008270-RA	26.6202	26.4344	31.8914	18.4294	24.2151	19.9583	12.9046	16.3293	17.2729
FOCC008266-RA	0.270453	0.193757	0.545203	0.213047	0	0.253748	0	0	0.236601
FOCC008264-RA	1.13423	1.13762	0.457298	0	0	0	0.185031	0	0.198453
FOCC008263-RA	23.9706	20.3317	13.2509	1.07856	1.5202	0.819414	10.7398	7.52723	8.22832
FOCC008259-RA	4.50115	3.10918	1.58475	0	0	0	0	0	0
FOCC008257-RA	6.70034	5.77588	1.87136	1.46081	3.52156	3.60058	1.6256	3.01401	1.25837
FOCC008256-RA	7.15007	7.83567	6.44998	0	0	0	0	0	0
FOCC008253-RA	4.46278	5.50683	4.88343	0	0	0	0	0	1.26501
FOCC008243-RA	0.0399502	0.0858629	0.120803	0	0	0	0	0	0
FOCC008240-RA	120.992	110.62	125.674	0	0	0	0	0	0.647865
FOCC008225-RA	7.72717	9.36817	8.11747	0.251515	1.64377	0.161256	0.433203	0.00312601	0.106636
FOCC008224-RA	1.38695	2.65755	1.3186	0	0	0	0	0	0
FOCC008222-RA	0.18964	0.441549	0.238933	0	0.389522	0.169179	0	0.12777	0.165903
FOCC008221-RA	0.135841	0.0584961	0	0.000181511	0	0.00010351	0.0168738	0.0022021	0.0196591
FOCC008217-RA	0.0109506	0.00821415	0.00922625	0	0	0	0	0	0
FOCC008204-RA	40.5723	48.2353	48.6101	0	0	0	0	0	0
FOCC008199-RA	153.468	145.917	149.693	0	0	0	0	0	0
FOCC008198-RA	0.0889681	0.0948242	0.177974	0.0357034	0.186839	0.045538	0	0	0
FOCC008186-RA	1.33143	0.474604	1.29435	0	0.52118	1.07295	0.739197	0.68242	0.559635
FOCC008184-RA	67.2125	90.0506	75.0707	0	0	0	0	0	0
FOCC008151-RA	51.3313	30.2162	48.5299	0	0	0	0	0	0
FOCC008130-RA	1.72538	0.725572	1.03053	0.0402711	0	0	0.0833975	0	0.0894468
FOCC008127-RA	0.38415	0.437836	0.475202	0.178815	0.310556	0.507867	0.170911	0.223527	0.42772
FOCC008080-RA	0.272099	0.311897	0.0548521	0	0	0.0510584	0.0443883	0.0366653	0
FOCC008069-RA	1.01636	2.71507	1.62167	0	0	0	0	0	0
FOCC008068-RA	33.7308	33.2719	34.8321	0	0	0	7.74274	11.445	14.1629
FOCC008061-RA	0.240353	0.276995	9.63e-05	0	0	0.000301304	0	0	0
FOCC008059-RA	18.1899	16.916	17.4928	0	0	0	8.56467	8.04164	7.52108
FOCC008049-RA	329.341	260.087	326.817	0	0	0	0	0	0
FOCC008042-RA	0.0718215	0.222968	0.265438	0.0377178	0.0370251	0.0224618	0	0	0
FOCC008036-RA	0.912716	1.04621	1.22105	0	0	0	0.48729	0.413688	0.391977
FOCC008024-RA	1.66503	2.51456	2.22655	0	0	0	0	0	0
FOCC008013-RA	4.00036	3.74329	2.16757	1.03202	1.09142	0.617825	0.0378842	0.0312932	0
FOCC008011-RA	0.363929	0.466104	0.238885	0.0620348	0.0900826	0.0549734	2.37e-07	0	0
FOCC008008-RA	32.0397	20.959	30.2035	0	0	0	0	0	0
FOCC007999-RA	9.86604	7.7133	10.6581	0	0	0	0	0	0
FOCC007997-RA	0.153256	0.0548924	0.308918	0	0	0	0	0	0
FOCC007987-RA	11.4801	8.04909	10.105	0	0	0	1.18665	1.48464	3.35809
FOCC007978-RA	0.0248856	0.0178285	0	0	0.0192434	0	0	0	0
FOCC007974-RA	1.84616	1.24009	0.000186935	0	0	0	0.00033877	0	0.189562
FOCC007965-RA	1.34119	1.11101	0.355298	0	0	0	0	0	0
FOCC007954-RA	30.3301	28.4911	35.0314	0	0	0	0	0	0
FOCC007953-RA	0.775592	0.7754	0.930635	0	0	0	0	0	0
FOCC007951-RA	17.3985	14.6775	13.7834	13.2337	12.8962	10.548	12.3509	11.6511	11.6716
FOCC007949-RA	0.781249	1.38452	0.74601	0.440227	1.2e-05	1.22e-05	0.469543	0.360145	0.359716
FOCC007946-RA	338.082	256.795	428.339	0	0	0	0	0	0
FOCC007941-RA	5.25359	4.73721	4.41814	0	0	0	0	0	0
FOCC007924-RA	231.773	172.214	275.319	0	0	0	0	0	0
FOCC007913-RA	522.858	536.856	659.331	0	0	0	0	0	0
FOCC007900-RA	7.87421	8.40021	9.07264	0	0	0	0	0	0
FOCC007844-RA	7.14097	3.1447	4.85873	0	0	0	0	0	0
FOCC007843-RA	17.489	20.787	21.394	0	0	0	0	0	0
FOCC007842-RA	5.78866	5.41896	6.22206	0	0	0	0	0	0
FOCC007836-RA	341.847	317.257	336.178	0	0	0	0	0	0
FOCC007832-RA	5.43135	5.84104	2.9087	0	0	0	0	0	0
FOCC007830-RA	1.08582	0.777899	0.875557	0	0	0	0	0.149038	0.769959
FOCC007829-RA	12.746	14.6731	13.6869	0	0	0	0	0	0
FOCC007827-RA	69.7806	63.1582	64.89	48.3884	48.7918	52.9302	57.6898	52.4928	46.2353
FOCC007823-RA	0.556555	0.8915	0.353042	0	0	0	0	0	0
FOCC007822-RA	10.5987	8.5152	11.2914	0	0	0	0	0	0
FOCC007817-RA	17.6291	15.0843	15.9634	10.0995	2.89186	9.50334	6.29173	1.52786	0.00321722
FOCC007810-RA	34.1389	26.9843	16.6363	0.230069	1.63628	0.794137	4.14236	9.78971	9.50273
FOCC007809-RA	0.312055	0.366097	0.0712082	0	0	0	0	0	0
FOCC007805-RA	64.1363	114.399	65.346	0	0	0	0	0	0
FOCC007799-RA	395.906	315.611	319.004	79.2675	143.857	95.8363	220.892	374.262	139.22
FOCC007798-RA	69.0225	55.5765	59.0023	7.95983	9.66023	7.16697	22.1271	31.1306	16.7349
FOCC007795-RA	0.277022	0.0496157	0.24432	0	0	0	0	0	0
FOCC007786-RA	1.27888	1.58253	4.12976	0	0	0	0	0	0
FOCC007774-RA	0.764042	1.05387	0.636292	0	0	0	0	0	0.81769
FOCC007771-RA	2.77538	3.90039	3.05972	0	0	0	0	0	0
FOCC007757-RA	10.4321	8.73258	10.3744	0.00507225	0.00463415	0.00329324	2.05177	3.28956	3.3673
FOCC007746-RA	3.73166	6.49507	9.70098	0	0	0	0	0	0
FOCC007729-RA	0.240784	0.201251	0.188764	0	0	0	0.0872883	0.0630886	0.0819174
FOCC007728-RA	3.36868	2.48487	2.19368	0	0	0	0	0	0
FOCC007727-RA	29.2471	18.0124	21.5166	0	0	0	0	0	0
FOCC007726-RA	43.6061	38.5034	48.426	0	0	0	0	0	0
FOCC007725-RA	25.5868	27.1127	29.1266	0	0	0	3.57588	2.16694	3.15098
FOCC007719-RA	18.4833	16.2441	17.471	0	0	0	0	0	0
FOCC007716-RA	5.8949	7.84607	11.1694	0	0	0	0	0	0
FOCC007715-RA	5.16772	7.16222	6.96494	0	0	0	0	0	0
FOCC007714-RA	2.98232	4.68253	5.06058	1.08747	1.53611	1.45352	2.91912	3.34659	2.32236
FOCC007713-RA	10.7337	16.7623	16.1538	0	0	0	0	0	0
FOCC007701-RA	20.1687	15.0536	19.4535	8.54359	10.5969	9.11377	0	0	0
FOCC007700-RA	2.90208	3.48141	3.74951	0.743152	3.89172	1.5186	0	0	0
FOCC007698-RA	6.68565	4.07374	5.35787	4.96494	2.7968	3.18801	4.91686	4.13524	4.12293
FOCC007695-RA	57.1865	45.1404	43.4262	1.74551	0.676265	1.0329	0	0	0
FOCC007689-RA	0	0.244553	0.214158	0	0	0	0	1.3e-05	0
FOCC007678-RA	2.46046	3.26458	1.63247	0	0	0	0	0	0
FOCC007667-RA	7.00389	4.38099	6.25748	1.96574	2.9125	1.68173	2.84308	2.57701	2.33696
FOCC007662-RA	73.4088	51.5773	67.6393	0	0	0	0	0	0
FOCC007661-RA	0.771505	0.804521	0.63193	0	0	0	0	0	0
FOCC007652-RA	7.78227	7.28379	6.35244	0	0	0	0	0	0
FOCC007646-RA	411.884	348.563	392.716	323.686	310.821	320.005	338.025	294.57	293.061
FOCC007644-RA	2.35491	2.79538	2.37917	1.41696	1.92121	1.71069	0.361741	0.1689	2.04992
FOCC007642-RA	12.7487	9.88782	12.9291	0	0	0	0	0	0
FOCC007640-RA	6.10776	8.49769	9.76576	0	0	0	0	0	0
FOCC007627-RA	160.889	168.318	162.556	0	0	0	0	0	0
FOCC007624-RA	9.17273	8.89252	12.0628	4.36417	5.44614	2.78221	3.72719	7.18071	6.68348
FOCC007622-RA	0.910211	0.627023	0.0771103	0	0	0.588338	0	0	0.0160711
FOCC007621-RA	0.410385	1.82883	1.92731	0	0	0	0.976542	0.000203281	0.000201234
FOCC007611-RA	26.163	21.523	31.6366	0	0	0	0	0	0
FOCC007605-RA	4.20621	5.12284	0.00184608	0	0	0	0	0	0
FOCC007600-RA	6.46513	5.81658	6.21339	0	0	0	0	0	0
FOCC007599-RA	140.723	115.923	152.145	0	0	0	0	0	0
FOCC007590-RA	6.01375	6.9697	14.8813	0	0.26564	1.10624	3.81349	1.53462	3.74331
FOCC007586-RA	29.4906	22.2056	19.867	1.82403	0.975998	0.264629	0	0	0
FOCC007581-RA	3.73281	3.2459	3.61521	0	0	0	0	0	0
FOCC007580-RA	2.2325	0.463183	1.79042	0	0	0	0	0	0
FOCC007578-RA	3.88694	4.36881	3.02179	0	0	0	0	0	0
FOCC007555-RA	177.926	157.746	185.267	0	0	0	0	0	0
FOCC007554-RA	79.965	72.0673	88.0066	24.6051	30.1742	29.2701	24.2631	27.3522	27.3947
FOCC007552-RA	0.0498673	0.107177	0.15079	0	0	0	0	0	0
FOCC007549-RA	30.899	37.8632	32.526	2.31533	2.11387	2.47782	18.1047	15.4017	12.438
FOCC007547-RA	79.1454	71.0339	69.1297	0.0924329	0.226839	0.330275	12.0594	15.7324	20.0685
FOCC007542-RA	1.22579	0.380769	2.19929	0.00648378	0.61542	1.11807	0.00369837	0.000567294	0.0172246
FOCC007538-RA	0.927784	0.984366	0.705581	0.60775	0.00440159	0.481664	0	0.703018	0.890376
FOCC007536-RA	109.136	115.828	109.272	0	0	0	0	0	0
FOCC007534-RA	47.5375	40.5742	51.643	0	0	0	0	0	0
FOCC007529-RA	12.6776	15.7581	13.8898	0	0	0	0	0	0
FOCC007527-RA	22.9084	29.4687	22.9634	0	0	0	0	0	0
FOCC007526-RA	1.93118	2.36311	2.65376	0	0	0	0	0	0
FOCC007523-RA	0.398283	0.754534	0.632265	0	0	0	0	0	0
FOCC007519-RA	13930.6	15536.2	16501.2	0	0	0	0	0	0
FOCC007517-RA	2.26147	1.42251	3.6858	0	0	0	0	0	0
FOCC007514-RA	0.0763989	0.191557	0.308009	0	0	0	0	0	0
FOCC007512-RA	235.705	240.4	292.648	0	0	0	0	0	0
FOCC007511-RA	2009.98	1574.19	1970.5	0	0	0	0	0	0
FOCC007509-RA	14.6198	13.0537	12.3404	0	0	0	0	0	0
FOCC007501-RA	0.997625	1.42943	0.502775	0	0	0	0.406864	0	0
FOCC007498-RA	0.479297	0.402411	0.00799909	0	0	0	0	0	0
FOCC007497-RA	0.73551	0.263466	0.98847	0.0482825	0.0473959	0.17252	9.51e-05	9.7e-05	9.63e-05
FOCC007493-RA	0.775354	0.277738	0.781513	0.610777	0.29978	0	0	0	0
FOCC007489-RA	39.955	46.9976	45.4071	0	0	0	0	0	0
FOCC007486-RA	0.240299	0.341762	0.456681	0	0.0931307	5.6e-06	0	0	0
FOCC007475-RA	1.82153	2.4896	0.97679	1.84045	0.0868394	0.0775573	0.703802	0	0.000304193
FOCC007474-RA	17.612	15.843	17.2402	0	0	0	0	0	0
FOCC007473-RA	23.0844	26.0837	20.7463	0	0	0	9.80698	10.4137	10.1008
FOCC007467-RA	5.89121	6.14234	5.43994	3.21122	3.52166	2.89533	0	0	0
FOCC007460-RA	17.2486	12.174	14.9983	0	0	0	0	0	0
FOCC007458-RA	31.8654	22.8794	20.8282	0	0	0	0	0	0
FOCC007454-RA	22.5017	26.8575	21.2686	0	0	0	0	0	0
FOCC007446-RA	36.216	33.2459	33.7907	0	0	0	14.2271	13.7196	14.0689
FOCC007443-RA	13.9045	12.4174	12.0019	0	0	0	0	0	0
FOCC007438-RA	16.5223	14.9682	18.1462	10.7011	8.9701	13.1719	7.8106	8.87129	7.68158
FOCC007431-RA	0.80852	0.763379	0.220167	0	0	0	0	0.0268047	0.0359149
FOCC007429-RA	6.217	6.19579	4.79997	0	0	0	0	0	0
FOCC007427-RA	5.24687	4.84169	8.77325	0	0	0	0	0	0
FOCC007422-RA	8.76184	6.66872	8.22639	0	0	0	0	0	0
FOCC007416-RA	52.8414	47.7101	58.6465	0	0	0	0	0	0
FOCC007411-RA	5.22962	3.81565	5.04448	0	0	0	0	0	0
FOCC007409-RA	22.3728	22.1356	20.1498	0	0	0	3.97578	3.51061	2.71769
FOCC007394-RA	69.3924	57.0218	73.454	0	0	0	0	0	0
FOCC007393-RA	9.99172	15.0021	15.9872	0	0	0	0	0	0
FOCC007392-RA	1.38197	0.928022	1.59147	0	0	0	0	0	0
FOCC007385-RA	0.788123	1.5415	1.19174	0	0	0	0	0	0
FOCC007383-RA	10.0919	10.7856	10.182	0	0	0	2.49062	2.28786	2.33293
FOCC007381-RA	0.201647	0.126405	0.127031	0	0	0	0	0	0
FOCC007380-RA	11.1401	12.5788	12.1729	0	0	0	0	0	0
FOCC007372-RA	0.86373	0.972385	0.981106	0	0	0.000429366	0	0	0
FOCC007371-RA	2.67539	3.04298	3.23874	0.215866	0.82365	0.546386	0	0.000666057	0
FOCC007370-RA	136.927	122.956	80.6123	0.322299	0.212692	0.690824	58.0612	41.891	73.107
FOCC007366-RA	24.8093	27.6727	23.3342	0	0	0	0	0	0
FOCC007363-RA	0.949349	0.00216882	1.34066	0	0	0	0	0	0
FOCC007355-RA	51.1833	45.2047	50.9866	0	0	0	0	0	0
FOCC007354-RA	10.494	10.2618	11.4347	0	0	0	0	0	0
FOCC007330-RA	226.058	140.929	103.319	3.10911	2.43276	1.71737	0	0	0
FOCC007320-RA	39.6174	37.2135	43.1773	0	0	0	0	0	0
FOCC007319-RA	4.83093	4.59952	6.00209	0	0	0	0	0	0
FOCC007318-RA	4.88325	5.19217	4.919	0	0	0	0	0	0
FOCC007316-RA	12.1852	11.9901	9.71043	7.13048	5.74693	5.73289	8.3052	6.47534	6.44135
FOCC007315-RA	1.71701	2.2366	2.50829	0	0	0	0.393863	0.574123	0.621224
FOCC007306-RA	0.185536	0.31015	0.37402	0.0974362	0.382588	0.232102	0.10089	0.0833367	0.162313
FOCC007304-RA	7.37387	6.9037	4.6355	0.027837	1.85e-05	2.36e-05	0.178316	0.163657	0.17
FOCC007303-RA	11.0376	8.43953	8.21745	6.16551	4.53532	4.85574	2.35479	2.6157	2.94127
FOCC007299-RA	6.50279	6.71935	6.6216	0	0	0	0	0	0
FOCC007295-RA	151.3	199.221	145.087	0	0	0	0	0	0
FOCC007294-RA	2.17003	2.00534	1.68924	1.3641	1.68616	1.5946	1.10087	1.30459	0.909151
FOCC007293-RA	0.49863	0.448435	0.541261	0.171851	0.143755	0.0757227	0.369578	0	0.342676
FOCC007292-RA	4.60652	3.61341	6.87463	1.5141	1.71736	2.37506	1.1302	0.792499	1.37665
FOCC007291-RA	19.1049	25.6978	21.8603	0	0	0	0	0	0
FOCC007289-RA	163.179	127.209	158.695	0	0	0	0	0	0
FOCC007288-RA	61.8386	57.1161	59.6211	32.1409	36.6311	34.5976	33.3147	37.3948	34.1748
FOCC007286-RA	3.8476	4.65378	5.67049	2.94857	1.75873	2.39779	2.77751	1.61804	1.48325
FOCC007283-RA	6.94633	6.14396	8.45562	0	0	0	0	0	0
FOCC007280-RA	102.538	77.4623	80.4218	1.59442	0.907783	1.40528	35.4293	39.1655	49.9337
FOCC007278-RA	2.18808	1.91242	1.59782	0	0	0	0.753093	0.00371064	0.0251147
FOCC007271-RA	24.3774	20.3125	20.5508	12.4386	12.5407	17.0643	12.6964	12.687	11.9867
FOCC007264-RA	17.3336	15.7847	18.8418	7.63176	8.75065	8.8824	10.0812	8.13155	8.39909
FOCC007260-RA	24.3315	24.6277	21.2868	15.6388	12.2515	9.75716	14.9214	11.798	16.4631
FOCC007255-RA	237.569	240.313	263.952	0	0	0	0	0	0
FOCC007253-RA	10.885	6.50174	6.36171	0	0	0	2.9905	3.74059	5.40081
FOCC007252-RA	24.3069	22.9508	28.0025	17.7285	21.0294	24.3219	15.8546	17.5605	14.2634
FOCC007251-RA	263.938	200.456	258.803	0	0	0	0	0	0
FOCC007249-RA	1.09538	0.98417	0.0777364	0	0	0	0	5.52e-05	0.000119701
FOCC007247-RA	17.4748	15.3895	18.75	11.5804	13.4008	13.7389	10.4951	12.1229	10.1781
FOCC007244-RA	17.5702	12.0593	18.7685	0	0	0	0	0	0
FOCC007242-RA	4.40911	5.00573	4.13108	0	0	0	0	0	0
FOCC007241-RA	55.6393	34.1557	49.9774	0	0	0	0	0	0
FOCC007240-RA	13.6613	13.243	13.6386	0	0	0	0	0	0
FOCC007239-RA	2.33441	2.26267	1.5917	0	0	0	0	0	0
FOCC007236-RA	88.1589	91.0356	89.8188	0	0	0	0	0	0
FOCC007230-RA	192.004	156.447	184.94	0	0	0	0	0	0
FOCC007229-RA	8.8395	8.32104	8.89	0	0	0	0	0	0
FOCC007224-RA	229.859	181.837	234.215	155.016	85.6154	142.171	144.78	72.3227	64.4678
FOCC007221-RA	6.40566	4.90782	5.92581	0	0	0	0	0	0
FOCC007217-RA	17.042	16.3546	16.0189	13.2374	12.9023	14.7623	12.9954	10.4674	8.59861
FOCC007215-RA	13.8653	12.4322	6.06419	9.34745	0.00285489	0.416354	7.31191	7.24967	6.44091
FOCC007214-RA	47.355	41.8444	43.6578	25.0866	23.8514	27.0922	25.2152	21.4332	17.5259
FOCC007213-RA	0.611436	0.616116	0.786834	0	0	0	0	0	0
FOCC007211-RA	141.785	111.972	133.778	0	0	0	0	0	0
FOCC007210-RA	127.195	125.448	120.676	25.0855	28.3955	24.6243	42.8966	40.2799	33.1899
FOCC007197-RA	3.36675	1.71835	5.15741	0	0	0	0	0	0
FOCC007190-RA	16.2094	16.9577	15.1594	8.77157	9.19067	6.09391	3.8288	1.32625	2.51582
FOCC007189-RA	1.27129	1.26068	0.629636	0.74552	0.109776	1.08481	0.702979	0	0.616774
FOCC007184-RA	6.18375	4.64632	4.4997	0	0.044627	0	0.127959	0.105696	0.274481
FOCC007155-RA	13.6472	17.0787	13.25	10.0548	10.7586	5.30662	0	0.105457	0.27386
FOCC007154-RA	137.378	165.588	162.417	0	0	0	0	0	0
FOCC007134-RA	5.3476	5.78213	6.00561	0	0	0	0	0	0
FOCC007133-RA	106.496	84.0939	111.739	0	0	0	0	0	0
FOCC007131-RA	0.254141	0.758629	0.51232	0	0	0	0	0	0
FOCC007130-RA	1.37699	2.35241	1.70822	0.750951	0.327627	0.496897	0.345588	0.713649	0.555983
FOCC007129-RA	0.0967436	0.173272	0.146268	0.191801	0	0	0	0	0
FOCC007125-RA	1.10616	1.07716	1.84218	0	0	0	0	0	0
FOCC007124-RA	29.8471	24.6125	31.4617	20.6158	16.7229	14.6643	10.3313	7.98567	7.25861
FOCC007123-RA	16.7827	12.0882	9.94679	0	0	0	0.423816	0.350077	0.227279
FOCC007122-RA	1.79435	2.39911	3.6784	0	0	0	0	0	0
FOCC007108-RA	10.6267	14.1613	7.84053	2.47254	1.78526	1.15808	0.117849	0.571723	0
FOCC007107-RA	47.4765	41.2146	43.2222	0	0	0	0	0	0
FOCC007099-RA	4.01692	3.14956	4.3463	2.28227	0.663988	1.83151	1.44637	0.884693	0
FOCC007089-RA	13.5237	11.945	14.0778	0.00638723	0.00447347	0.049094	5.67159	5.9688	4.85947
FOCC007083-RA	4.9321	3.98551	1.49672	0	0	0	0.323262	0.267019	0.693421
FOCC007072-RA	31.8779	28.7493	50.063	26.0368	30.8394	34.4125	17.8082	17.5183	21.5796
FOCC007067-RA	55.1084	46.8063	33.7263	21.4801	22.0514	18.6263	27.5897	21.4396	21.3283
FOCC007060-RA	0	8.11e-05	7.78e-05	0	0	0	0	1.32e-05	0
FOCC007057-RA	11.9805	11.0401	11.5037	0	0	0	0	0	0
FOCC007053-RA	14.6509	15.9156	15.2395	11.6485	14.1623	11.6723	9.59861	12.1235	14.6693
FOCC007045-RA	0.949663	0.830564	1.00511	0	0	0	0	0	0
FOCC007044-RA	1.28333	0.54408	1.75432	0.732138	0.395854	0.495571	0.034528	0	0
FOCC007041-RA	4.14654	4.82297	5.19745	0	0	0	0	0	0
FOCC007038-RA	0.190091	0.0436355	0.356092	0	0	0	0	0	0
FOCC007035-RA	4.04033	4.06229	3.42607	0	0	0	0	0	0
FOCC007034-RA	228.665	178.34	222.654	0	0	0	0	0	0
FOCC007033-RA	54.9232	45.3017	59.2236	0	0	0	0	0	0
FOCC007032-RA	6.91167	5.57253	6.94479	0	0	0	0	0	0
FOCC007031-RA	2.02452	1.11283	2.26687	0	0.521868	0	0	0	0
FOCC007030-RA	4.58584	2.23506	5.5551	0	0	0	0	0	0
FOCC007027-RA	3.37251	3.87291	2.44948	0	0	0	0.485451	0.467821	0.347109
FOCC007024-RA	51.5685	42.4437	49.0662	32.36	31.7159	30.4693	46.0893	37.0678	35.2401
FOCC007021-RA	26.8924	24.4569	24.2678	17.3019	15.9752	16.1481	7.51941	7.07763	7.3094
FOCC007020-RA	4.36407	8.82903	5.17947	0	0	0	0	0	0
FOCC007018-RA	0.126274	0.135712	0	0	0	0	0	0	0
FOCC007008-RA	9.93928	13.6038	14.5077	0	0	0	0	0	0
FOCC007006-RA	3.35599	2.63547	3.51275	0.203358	0.199623	0.121104	1.15812	1.39145	0.903361
FOCC006998-RA	0.678654	0.895348	0.661674	0	0	0	0	0	0
FOCC006996-RA	6.94274	4.81656	7.81674	0	0	0	0	0	0
FOCC006990-RA	33.7229	33.6131	45.0151	0	0	0	0	0	0
FOCC006986-RA	53.7577	52.5962	61.0196	0	0	0	0	0	0
FOCC006976-RA	6.62697	8.32191	9.73374	0.196989	0.481668	0.351261	3.14021	2.59524	2.31655
FOCC006971-RA	7.57075	10.1111	9.60927	0.757971	1.41578	2.60572	0	0	0
FOCC006966-RA	38.0538	35.8616	42.3383	26.7468	24.1622	27.7912	24.1366	20.2845	18.7464
FOCC006944-RA	39.6568	43.8596	39.4226	0	0	0	0	0	0
FOCC006942-RA	131.779	105.83	128.35	104.602	102.837	93.1551	96.6232	95.4481	89.1552
FOCC006941-RA	282.816	255.982	335.281	0	0	0	0	0	0
FOCC006935-RA	64.1572	61.4406	78.3477	0	0	0	0	0	0
FOCC006934-RA	41.5372	38.0138	27.1131	0	0	0	0.267611	0.14299	0.130701
FOCC006933-RA	6.30659	7.19301	4.95017	0	0	0	0.0497716	0	0.106764
FOCC006932-RA	0.00379086	0.00497109	0	0	0	0	0	0	0
FOCC006925-RA	1.99695	1.77609	1.65909	0	0	0	0	0	0
FOCC006924-RA	67.7985	54.3631	62.7304	0	0	0	0	0	0
FOCC006923-RA	13.2394	11.1412	12.5105	7.34463	7.22936	5.86433	4.45234	4.07	4.12349
FOCC006919-RA	3.05878	3.4781	3.8427	0	0	0	0	0	0
FOCC006917-RA	0.362118	0.406386	0.216728	0	0	0	0	0.101293	0
FOCC006908-RA	30.987	23.8013	32.136	0	0	0	0	0	0
FOCC006902-RA	134.833	98.6539	140.318	0	0	0	0	0	0
FOCC006901-RA	48.0846	28.2709	37.2296	7.09226	8.44318	6.01743	0	0	0
FOCC006900-RA	5.49428	5.59401	6.04604	0	0	0	0	0	0
FOCC006898-RA	4.41185	5.53339	5.3851	0	0	0	0	0	0
FOCC006892-RA	16.0626	10.4277	11.2446	0	0.150358	0	6.32412	7.49896	0.0153563
FOCC006882-RA	5.03864	2.76907	0.319525	0	0.000131197	0	0	0	0
FOCC006869-RA	59.5804	45.1085	67.2284	0	0	0	0	0	0
FOCC006863-RA	92.0788	81.988	84.9254	38.2288	36.428	31.513	24.8288	19.6423	24.7671
FOCC006860-RA	2.30183	0.955757	0.00155661	0.105537	0.000653401	0.000285823	0.497235	0.0019515	0.567174
FOCC006853-RA	4.24821	4.96959	5.74648	0	0	0	0	0	0
FOCC006848-RA	0.872303	0.377879	0.161346	0	0	0	0	0	0
FOCC006843-RA	1.39789	3.91284	1.65755	0	0	0	0	0	0
FOCC006832-RA	8.72864	1.78227	9.38374	0.0010491	0.00293227	0.946118	3.59817	0.203019	0.00117962
FOCC006828-RA	20.1727	19.4202	23.7748	0	0	0	0	0	0
FOCC006799-RA	3.96878	3.04645	3.05995	0	0	0	0	0	0
FOCC006797-RA	11.5859	13.1416	12.5328	0	0	0	0	0	0
FOCC006788-RA	0.107982	0	0.10884	0	0	0	0	0	0.0472333
FOCC006779-RA	2.57871	1.67937	4.58585	0	0	0.929087	3.38979	0.0752331	0.0832702
FOCC006767-RA	42.1173	31.9559	43.2105	0	0	0	0	0	0
FOCC006765-RA	0.745032	0.708996	1.19176	0.000156989	3.86e-05	0.000120915	0.00015719	0.0108025	9.86e-05
FOCC006764-RA	0.0255212	0.00914189	0.012862	0	0	0	0	0	0
FOCC006759-RA	0	0.0725226	0.102034	0	0	0	0	0	0
FOCC006758-RA	167.272	100.551	148.199	20.3963	15.8903	13.9781	89.0869	70.9563	54.2013
FOCC006756-RA	2.90625	1.3537	2.86806	0	0	0	0	0	0
FOCC006753-RA	4.22828	3.04301	3.67827	0	0	0	0	0	0
FOCC006752-RA	1.97711	0.373178	0.940519	0	0	0	0	0	0
FOCC006750-RA	0.72248	0.359886	0.451938	0	0.454418	0	0	0	0.014612
FOCC006744-RA	1.36145	2.09981	1.5379	0	0	0	0	0	0
FOCC006740-RA	24.0672	17.7273	36.7598	7.02783	9.58546	8.86572	11.3169	18.409	8.91254
FOCC006736-RA	0.114706	0.151172	0.409923	0	6.96e-05	0	0.140556	0.0107909	0.173646
FOCC006733-RA	0.000103151	0.000151074	8.21e-05	0	0	0	0	9.32e-05	0
FOCC006727-RA	15.3833	13.9319	15.89	0	0	0	0	0	0
FOCC006720-RA	124.941	115.855	117.186	0	0	0	0	0	0
FOCC006717-RA	2.67766	3.73511	2.46474	0	0	0	0	0	0
FOCC006711-RA	3.56589	3.98638	4.99607	0	0	0	0	0	0
FOCC006708-RA	0.00152414	0	0.00161993	0.000157878	0.000652464	0.000199382	0	0	0
FOCC006706-RA	7.8387	5.84811	5.37346	0	0	0	0	0	0
FOCC006704-RA	1.36317	1.45154	1.88664	0	0	0	1.03076	0.968589	0
FOCC006700-RA	14.7313	12.8585	13.6929	0.420181	0.658289	0.457604	2.43276	2.10917	2.05024
FOCC006692-RA	7.41697	6.6841	7.48976	0	0	0	0	0	0
FOCC006686-RA	3.47954	1.53493	3.82115	0	0	0	0	0	0
FOCC006681-RA	0.480452	0.372887	0.443913	0.130819	0	0	0.236821	0	0.19488
FOCC006677-RA	58.6198	56.1606	52.0931	22.6787	18.5072	10.414	16.9754	10.5164	7.8896
FOCC006669-RA	327.35	290.043	243.589	92.1031	72.9297	87.0408	0.315642	0.586629	0.59244
FOCC006667-RA	98.4215	99.9366	99.1941	0	0	0	0	0	0
FOCC006664-RA	25.3395	22.0787	25.8974	0.00029449	3.26688	2.25241	0.00231567	1.66218	1.56325
FOCC006663-RA	1.68541	0.00021503	1.34613	0.280081	0.000161375	0.000272863	0.000589626	0.0130132	6.37e-05
FOCC006656-RA	7.98589	0.0407964	5.71416	3.72588	0.0005757	1.96405	0.906634	0.000197472	0.000125148
FOCC006655-RA	0	0.00526588	0.00720104	0	0	0	0	0.000195708	6.45e-05
FOCC006650-RA	4.02079	4.20406	3.4294	0.150579	0.590239	0.14712	0.773425	0.811413	0.96344
FOCC006641-RA	24.227	17.9932	25.37	4.95226	8.80244	8.85144	1.70415	1.78205	0.526843
FOCC006638-RA	3.29278	4.37155	2.53803	0	0	0	0	0	0
FOCC006634-RA	0.695635	0.736267	0	0	0	0	0	0	0
FOCC006632-RA	143.219	121.769	166.098	0	0	0	0	0	0
FOCC006631-RA	32.3014	27.6519	30.9744	0	0	0	0	0	0
FOCC006630-RA	60.9119	55.7825	67.8942	0	0	0	0	0	0
FOCC006628-RA	2312.84	1874.82	2270.22	0	0	0	0	0	0
FOCC006622-RA	0.613815	0.320399	0.823266	0.163105	0.455206	0.0646523	0.237573	0	0.242736
FOCC006621-RA	1.01502	0.668175	0.852364	0	0	0	0	0	0
FOCC006620-RA	0.532749	0.840585	1.0918	0	0	0	0	0	0
FOCC006617-RA	0	3.57e-05	6.04e-05	0	0	0	0	0	0
FOCC006613-RA	28.9163	27.9914	29.8383	0	0	0	0	0	0
FOCC006610-RA	0.359026	0	0.221048	0	0	0	0	0	0
FOCC006609-RA	5.37174	5.17493	5.91472	2.2035	2.73339	2.39173	2.0602	1.23941	0.945515
FOCC006602-RA	38.8522	33.9567	27.6848	0	0	0	1.07824	0.445322	0.899466
FOCC006601-RA	4.43006	4.75355	3.69553	0	0	0	0.252309	0.239301	0.180407
FOCC006600-RA	14.7201	14.3029	10.7791	0	0	0	0.511324	0.360026	0.446459
FOCC006599-RA	9.38467	10.7217	7.45272	0	0	0	0.405933	0.287405	0.279886
FOCC006595-RA	25.4069	23.9113	28.884	0	0	0	0	0	0
FOCC006587-RA	5.30917	5.6931	6.4973	0	0	0	0	0	0
FOCC006585-RA	0.736345	0.754808	0.435944	0	0	0	0	0	0
FOCC006579-RA	3.729	2.54726	4.05304	0.150855	0.00526529	0.0924315	0	0.397279	0.465797
FOCC006577-RA	0.80588	1.16192	1.57033	0	0	0.751521	0.0104566	0.0012678	0
FOCC006571-RA	122.327	96.3646	88.5786	22.1712	12.4737	24.3573	0.0685287	0.169817	0.0734995
FOCC006569-RA	2.70064	2.79891	1.49657	0	0	0	0	0.392681	1.61906
FOCC006568-RA	9.33644	10.5722	14.4232	0	0	0	0	0	0
FOCC006564-RA	11.4888	8.73194	11.0946	0.886273	1.08417	0.921974	0	0	0
FOCC006563-RA	166.622	90.1687	172.271	97.878	165.756	68.2688	81.8074	113.346	99.9407
FOCC006557-RA	1055.72	1087.82	786.347	222.465	120.337	203.786	1.90807	1.26087	2.50693
FOCC006556-RA	0.760388	7.69e-05	1.33707	0.000273804	0.000154194	0.00132596	0.000563249	3.67e-05	0.000107603
FOCC006542-RA	5.92982	6.65263	6.57693	0	0	0	0	0	0
FOCC006538-RA	5.49724	5.93347	6.68397	4.84384	5.09605	5.25762	5.54973	5.47071	5.55319
FOCC006537-RA	749.213	636.983	748.38	459.088	514.738	455.223	502.3	513.675	491.863
FOCC006535-RA	0.22316	0.319751	0.13496	0	0	0	0	0	0
FOCC006526-RA	68.6328	55.5672	54.8767	4.38646	0.511194	0.581732	1.80107	1.27162	2.70837
FOCC006525-RA	2.42041	2.71554	2.41662	0	0	0	0	0	0
FOCC006524-RA	63.8158	51.1448	62.8453	0	0	0	0	0	0
FOCC006523-RA	11.5892	9.65626	10.4823	2.37167	2.23484	2.22636	0.0428441	0	0.0506576
FOCC006522-RA	9.67706	9.31336	6.46349	3.62781	1.98345	3.50046	3.51867	3.49562	3.51892
FOCC006516-RA	2686.7	2292.82	2701.11	0	0	0	0	0	0
FOCC006514-RA	6.47426	7.33391	7.23642	0	0	0	0	0	0
FOCC006513-RA	48.8501	42.323	44.8636	0	0	0	0	0	0
FOCC006496-RA	0.846778	0.227197	0.738776	3.94e-05	2.74e-05	9.67e-05	0	0.186729	0.363688
FOCC006493-RA	19.3106	7.1777	7.41098	0.318237	0.249914	0	0	0	0
FOCC006490-RA	165.38	77.1354	83.8729	33.1271	50.2772	34.1391	0.121636	0	0.391395
FOCC006481-RA	34.7295	29.3319	29.9699	0	0	0	15.6763	11.4383	11.3705
FOCC006480-RA	0.438072	0.392302	0.883103	0.402706	0	0.230682	0.0893299	0.147575	0.479048
FOCC006472-RA	35.0694	27.0601	35.8304	0	0	0	0	0	0
FOCC006466-RA	19.1958	11.4938	16.6571	0	0	0	0	0	0
FOCC006457-RA	1.58308	0.985809	1.59426	1.22381	1.33743	0.000183096	0.543236	0.50481	0.509811
FOCC006453-RA	7.30355	5.95409	3.55386	0.396779	0	0.472581	1.23253	1.18777	1.10162
FOCC006451-RA	215.882	200.045	66.1053	0	0	0	96.0476	48.7066	69.5457
FOCC006445-RA	1.78379	0.998087	0.69117	4.66e-05	0	0	0	0	0
FOCC006433-RA	111.7	106.129	115.334	0	0	0	0	0	0
FOCC006431-RA	0.255136	0.292454	0.0514326	0	0	0	0	0	0
FOCC006428-RA	7.80182	7.85583	7.72523	0	0	0	0	0	0
FOCC006427-RA	13.0544	7.45746	12.7281	10.2469	8.93217	9.17395	11.344	6.78338	8.43466
FOCC006425-RA	379.66	291.752	364.648	0	0	0	0	0	0
FOCC006424-RA	5.14723	4.69315	4.43496	3.87368	3.36971	3.16728	3.34898	2.79156	3.20179
FOCC006410-RA	0.96485	1.08623	0.903049	0.651472	0.799386	0.258644	0.112428	0.371467	0.783789
FOCC006399-RA	21.9625	21.0682	21.8725	8.29775	6.84867	10.9025	12.8637	10.3938	8.0855
FOCC006393-RA	5.59005	3.64095	2.32036	1.60781	1.2629	0.651335	3.43728	0.423082	0.165412
FOCC006380-RA	5.59891	6.93823	4.74962	0	0	0.00026844	2.27289	2.52004	3.32968
FOCC006379-RA	23.5172	12.8503	11.6803	0	0	0	0	0	0
FOCC006374-RA	7.03849	4.13949	3.7852	0	0	0	1.15361	1.92179	3.72196
FOCC006365-RA	42.0918	41.3085	36.293	0	0	0	0	0	0
FOCC006356-RA	77.111	60.7077	79.187	65.2682	62.9699	68.207	63.0412	67.8859	65.2672
FOCC006353-RA	26.5691	26.6425	24.7802	0	0	0	0	0	0
FOCC006350-RA	7.26775	6.71002	10.4616	0	0	0	0	0	0
FOCC006343-RA	11.1747	7.32417	4.77068	2.28074	7.20319	2.06598	3.88748	5.20066	4.87394
FOCC006340-RA	0.52989	3.01242	4.00351	0	0	0	0	0	0
FOCC006339-RA	5.5716	3.45447	6.06005	0	0	0	0	0	0
FOCC006338-RA	6.9239	7.587	8.35699	0	0	0	0	0	0
FOCC006336-RA	9.96009	10.1948	10.7555	0	0	0	1.50386	2.07382	3.42583
FOCC006333-RA	111.889	92.7667	117.426	85.5245	69.7811	89.6894	108.269	91.896	83.9162
FOCC006324-RA	2.61822	1.73327	4.97738	0.313287	0.435673	0.310949	3.05402	1.762	0.645821
FOCC006323-RA	2.12553	2.10917	1.19899	0	0	0	0.230198	0.144015	0.241079
FOCC006321-RA	1.94126	2.78151	0	0	0	0	0.862338	0	1.02215
FOCC006298-RA	0.592093	0.86317	0.563232	0.0274476	0.485821	0.678693	0	0.898669	0.00345405
FOCC006289-RA	1.00841	2.30672	1.69752	0	0	0	0	0	0
FOCC006284-RA	1.61727	2.71098	1.8042	1.16433	2.46973	0	3.14e-05	0.816567	2.35547
FOCC006275-RA	16.7203	11.947	18.7834	0	0	0	0.579589	0.613396	0.582778
FOCC006253-RA	3.75003	3.82094	5.35752	0	0	0	0	0	0
FOCC006252-RA	6.03516	6.95972	5.73314	0	0	0	0	0	0
FOCC006251-RA	16.4368	12.6139	14.859	0	0	0	0	0	0
FOCC006236-RA	60.9614	51.345	60.702	0	0	0	0	0	0
FOCC006234-RA	0.225415	0.215321	0.227206	0.0622944	0	0	0	0.0506245	0.0657333
FOCC006233-RA	0.537922	0.924902	1.19283	0	0	0	0.263258	0.0724849	0.564708
FOCC006232-RA	0.688748	0.951615	0.84298	0	0	0	0.160511	0.132584	0.301269
FOCC006225-RA	76.968	57.8042	84.2673	54.9637	48.7042	49.8766	63.066	61.5397	57.9765
FOCC006223-RA	21.7887	19.1042	17.4757	8.20666	10.9363	8.51627	0	0	0
FOCC006213-RA	12.4167	13.9719	13.0724	0	0	0	0	0	0
FOCC006207-RA	4.87355	4.5273	4.60909	0	0	0	0	0	0
FOCC006204-RA	0.965812	1.61844	2.3075	0	0	0	0	0	0
FOCC006196-RA	2.48132	3.0783	4.03357	0	0	0	0	0	0
FOCC006195-RA	2.24686	3.02628	3.38868	0	0	0	0	0	0
FOCC006193-RA	26.4244	25.7978	26.6761	0	0	0	0	0	0
FOCC006185-RA	17.6063	11.5719	10.5975	12.4941	11.174	8.50608	11.3008	7.1971	6.08378
FOCC006160-RA	4.54901	5.95751	5.66573	0	0	0	1.15805	1.15178	0.633697
FOCC006158-RA	19.1842	17.0469	18.5657	0	0	0	0	0	0
FOCC006155-RA	37.0965	35.355	27.8836	0	0	0	5.51157	5.74988	5.1693
FOCC006149-RA	8.94931	6.25877	6.9546	7.72113	6.75549	4.19826	5.8223	3.44543	2.98243
FOCC006129-RA	1.67995	1.26713	0	0	0	0	0	0	0
FOCC006120-RA	35.1778	30.2351	34.3354	11.9572	15.698	15.4941	23.2748	19.9462	15.8558
FOCC006119-RA	187.703	85.2451	114.986	0	0	0	0	0	0
FOCC006117-RA	2.8965	2.20811	2.6495	0	0	0	0	0	0
FOCC006114-RA	6.45065	5.13006	4.22794	4.16039	3.6397	3.50389	3.11825	3.03726	2.80314
FOCC006109-RA	284.852	142.125	161.394	0	0	0	0	0	0
FOCC006093-RA	10.4427	9.90699	11.3761	0	0	0	0	0	0
FOCC006087-RA	1.66378	1.8775	1.45433	0	0	0	0	0	0
FOCC006084-RA	124.592	119.491	128.541	0	0	0	0	0	0
FOCC006078-RA	12.6389	13.9765	15.9313	0	0	0	0	0	0
FOCC006077-RA	26.8576	27.5752	23.3455	0	0	0	0	0	0
FOCC006064-RA	3.00735	5.26274	8.19265	0	0	0	0	0	0
FOCC006058-RA	1.17421	1.32098	0.496795	6.56e-05	0.000321836	0.2158	0.342316	2.75e-05	2.39e-05
FOCC006051-RA	5.97618	7.64332	6.06763	3.24741	3.3498	3.05312	2.37387	1.85852	2.32535
FOCC006049-RA	1.69058	1.15934	2.75423	0	0	0	0	0	0
FOCC006045-RA	78.2122	69.34	65.4929	0	0	0	0	0	0
FOCC006040-RA	58.6221	49.5089	63.8865	0	0	0	0	0	0
FOCC006039-RA	0	0.167707	0.225019	0.00033512	0	0	0	0	0.226294
FOCC006036-RA	98.5739	71.7775	53.7141	0	0	0	0	0	0
FOCC006029-RA	2.18934	5.3328	4.54258	0	0	0	0	0	0
FOCC006025-RA	23.0558	12.6788	16.5401	3.04963	5.64242	3.59736	6.61529	10.8599	9.01678
FOCC006024-RA	15.8085	13.9862	12.2385	3.63836	2.39331	2.90386	0.54374	0.417055	0.374902
FOCC006014-RA	1.00297	0.205298	0.722097	0.338605	0.332387	0.268862	0	0.386143	0.250693
FOCC006013-RA	0.671527	0.461127	0.80594	0.321312	0.179008	0.309024	0.456244	0.420525	0.344941
FOCC006010-RA	2.84101	3.09602	2.89584	0	0	0	0	0	0
FOCC006009-RA	21.3942	18.7049	20.6328	0	0	0	0	0	0
FOCC006008-RA	7.4e-05	0.00012082	0.000248703	0	0	0	0	0	0
FOCC006006-RA	33.5395	31.2846	36.5977	0	0	0	0	0	0
FOCC005991-RA	26.239	23.3009	30.5516	19.6507	16.22	20.2268	9.82879	11.202	15.1815
FOCC005978-RA	1.1979	1.82367	1.96206	1.33682	1.35087	1.12391	0.692104	0.638944	1.22262
FOCC005975-RA	137.752	164.694	138.231	0	0	0	0	0	0
FOCC005974-RA	57.5748	45.2489	48.7321	0	0	0	14.8712	15.2321	14.2512
FOCC005973-RA	5.42167	2.55123	4.91421	0	0	0	0	0	0
FOCC005968-RA	0.914935	1.44706	0.588761	0	0.214872	0	0	0	0.778724
FOCC005965-RA	2.63474	1.81547	0.492495	0	0	0	1.58505	0.00770682	0.958376
FOCC005964-RA	1.0965	0	0.817935	0	0	0	0.556839	0.429756	0.109907
FOCC005962-RA	1.77719	2.23596	4.79742	0	0	0	0	0	0
FOCC005961-RA	0.76129	1.51032	1.27976	0	0.0590907	1.75458	0	0.109728	0.378637
FOCC005959-RA	0.656949	1.5137	1.61883	0	0	0	0.692467	0.0285006	0.616035
FOCC005956-RA	0.187023	0.12835	3.71e-05	0	0	0	0	2.7e-05	0.00963851
FOCC005954-RA	1.65335	2.23866	1.31826	0	0	0	0	0	0
FOCC005952-RA	0.899698	1.15665	1.22754	0	0	0	0	0	0
FOCC005947-RA	2.8186	3.09525	2.71935	0	0	0	0	0	0
FOCC005946-RA	0.532996	1.1938	1.15612	0	0	0	0	0	0
FOCC005938-RA	3.54289	1.19664	4.86492	0	0	0	0	0	0
FOCC005937-RA	6.49829	3.41122	7.24876	0	0	0	0	0	0
FOCC005935-RA	0	0.25346	0.290752	0	0	0	0.0748655	0	0
FOCC005928-RA	0.511499	1.21072	1.18633	0	0	0	0.36922	0.599497	0.18652
FOCC005913-RA	3.86906	8.65156	3.30892	1.13635	0.000498564	2.58e-05	4.97287	2.05383	3.48734
FOCC005905-RA	2.31388	2.6606	1.81213	0	0	0	0	0	6.99e-05
FOCC005903-RA	10951.2	10003.2	11385.9	200.022	127.778	164.217	0	0	0
FOCC005899-RA	0.308342	0.158969	0.543258	0	0	0	0	0	0.388336
FOCC005894-RA	66.9504	60.9419	72.9007	0	0	0	0	0	0
FOCC005893-RA	35.014	39.425	33.2051	0	0	0	0	0	0
FOCC005890-RA	6.24689	6.44102	8.89845	1.36261	0.998614	1.45526	0.653595	0.693319	0.0670616
FOCC005888-RA	11.9203	16.4581	18.7257	7.64627	4.50373	1.82166	8.22083	11.2436	5.18425
FOCC005882-RA	3.81405	3.31999	4.54601	0	0	0	0	0	0
FOCC005877-RA	4.47138	3.85078	4.81258	0	0	0	0	0	0
FOCC005872-RA	0.718922	0.754501	0.517149	0.739693	0.340355	0.303202	0.356561	0.267057	0.306903
FOCC005865-RA	13.8632	17.2189	15.7465	0	0	0	0	0	0
FOCC005863-RA	2.0983	4.10238	2.46044	0	1.114	1.66954	0	0	1.54191
FOCC005850-RA	32.4072	24.3816	33.1222	25.8169	23.5301	23.3879	21.9056	18.6749	17.631
FOCC005849-RA	37.2474	32.0215	40.0167	0	0	0	0	0	0
FOCC005845-RA	209.037	176.477	204.771	0	0	0	0	0	0
FOCC005844-RA	1147.6	1155.04	1253.38	0	0	0	0	0	0
FOCC005827-RA	0.706913	0.580883	0.674377	0	0.094579	0	0	0	0
FOCC005825-RA	26.8102	19.1738	29.1305	0	0	0	7.74392	0.0268305	2.14333
FOCC005820-RA	29.5294	28.1979	26.9345	5.43902	3.0608	3.49082	11.3004	3.89542	0
FOCC005819-RA	28.7183	30.6017	24.5582	3.784	5.53457	2.26554	0.00436516	5.77514	9.41982
FOCC005812-RA	7.56045	7.81817	6.40891	0	0	0	0	0	0
FOCC005811-RA	163.048	152.737	166.015	58.9967	60.0381	53.0254	0	0	0
FOCC005810-RA	8832.85	7035.6	8546.31	0	0	0	0	0	0
FOCC005807-RA	42.1343	35.5989	46.9562	14.7087	12.8257	12.2978	17.6954	13.4661	7.66594
FOCC005806-RA	150.65	129.913	186.904	0	0	0	0	0	0
FOCC005797-RA	1.15369	3.17309	1.51497	0	0	0	0	0	0
FOCC005789-RA	5.83123	9.32483	9.55092	0	0	0	0	0	0
FOCC005788-RA	9.2647	9.22961	9.88218	3.61394	5.7602	4.47337	5.24854	5.04907	4.788
FOCC005771-RA	13.4921	13.5537	13.9492	0	0	0	0	0	0
FOCC005756-RA	1.26583	1.26029	1.26802	0	0	0	0	0	0
FOCC005751-RA	0.277036	0.132315	0.325776	0	0.0714082	0.0866413	0.225968	0.0933264	0.0807865
FOCC005746-RA	0.758064	0.814634	0.573065	0.821091	0.512917	0.35562	0.386454	0.255373	0.497383
FOCC005739-RA	18.132	15.0662	18.194	0	0	0	0	0	0
[truncated: 939 more rows]

## Sheet: Propupal (P1)
MAKER ID	L1H0	L1H1	L1H2	P1H0	P1H1	P1H2	A1H0	A1H1	A1H2
FOCC017532-RA	2.66145	5.78474	2.54618	6.32511	4.91833	5.54431	0.18397	0.151962	0.355166
FOCC017502-RA	4.92799	4.11319	3.60077	6.20613	4.74794	5.65605	2.69273	2.32094	2.21836
FOCC017355-RA	4.74187	6.9633	6.61602	10.0935	10.7071	7.20572	0.000299634	0.650689	0.000465844
FOCC017207-RA	6.15689	2.97792	7.47944	7.3828	7.55225	10.038	4.97e-05	0.324509	0.000842751
FOCC017131-RA	11.5737	9.92656	9.38032	16.4131	12.6281	12.6663	6.64808	4.96223	5.71721
FOCC017021-RA	0.488324	0.971787	0.71096	1.06853	1.04891	1.32358	0.177026	0.255895	0.237334
FOCC017006-RA	2.03371	3.34712	1.93906	4.02674	4.54783	4.22875	0.537998	0.888786	0.961704
FOCC016999-RA	4.35634	7.79223	1.58389	8.99374	11.2984	11.8052	0	0	0
FOCC016914-RA	5.75591	5.39257	3.79893	6.19774	7.96115	6.23887	1.0018	0.862588	0.338292
FOCC016823-RA	8.70304	8.79294	10.5716	18.6335	11.3889	18.4246	1.09212	0.601402	0.78089
FOCC016626-RA	2.68	3.37756	2.97252	5.46414	4.29472	7.14464	0.730001	0.466187	0.915897
FOCC016448-RA	1.08559	0.982406	1.58556	2.6138	2.41587	1.94849	0.310237	0.291214	0.545186
FOCC016250-RA	0.375835	1.06343	0.648558	0.862235	0.931826	0.973008	0	0.0877294	0.177492
FOCC016175-RA	0.743616	1.14158	0.67814	1.14366	1.01313	0.963468	0.231063	0.238577	0.371736
FOCC016122-RA	12.8103	11.0629	12.0105	13.6723	13.487	12.9562	9.76848	7.99494	8.14996
FOCC015892-RA	4122.39	3661.78	3473.18	8647.7	6824.21	5634.9	1760.42	933.957	1060.8
FOCC015891-RA	198.998	210.224	177.251	405.099	307.621	287.523	92.5528	40.2911	55.7412
FOCC015856-RA	0.944264	1.1397	1.44004	1.88263	3.22911	2.2358	0	0.0915975	0
FOCC015486-RA	0.11576	0.082932	0.233358	0.182377	0.268541	0.325828	0	0	0
FOCC015311-RA	14.2245	8.68419	10.7843	25.0411	20.038	17.6977	0	0.116078	0
FOCC015205-RA	87.1007	74.1499	67.5361	134.28	143.281	93.2015	23.3929	21.5843	23.0825
FOCC015195-RA	4.61403	5.30523	2.87079	9.82704	6.21081	7.53573	0.278778	0.191895	0.249166
FOCC014671-RA	10.9635	14.4283	10.1187	11.6301	16.1968	15.0236	3.35774	4.52081	5.38366
FOCC014220-RA	8.90563	11.4432	7.64516	10.3111	13.1776	14.1988	4.77698	5.53118	5.15827
FOCC014141-RA	88.1511	78.0392	65.7129	106.962	96.9683	105.557	39.1884	55.9701	50.9671
FOCC014131-RA	4.44361	7.3148	5.68661	7.36978	10.0303	9.07931	0.80759	1.85265	2.78677
FOCC013923-RA	9.42791	6.35699	3.91292	16.6009	15.4384	14.0488	0.452354	0.7473	1.4555
FOCC013717-RA	3.24213	4.52972	1.95084	6.45807	7.52141	5.88528	0.00019566	1.64482	0.00018945
FOCC013698-RA	4.72347	4.1802	4.06085	12.6947	9.13134	6.90826	0.453267	0.187202	0.243073
FOCC013697-RA	6.74477	9.66413	7.7048	22.4163	15.7957	13.3193	1.25748	0.8223	0.899129
FOCC013638-RA	4.30124	1.70013	2.24245	5.37448	4.12887	4.03556	0.362935	0.0999297	0
FOCC013634-RA	0.293953	0.495298	0.322984	0.666024	0.729542	1.02261	0	0	0
FOCC013519-RA	4.77633	5.55324	4.79387	4.32568	6.80762	6.80396	1.58794	1.93176	2.25155
FOCC013472-RA	61.6511	53.0651	57.815	69.0765	63.75	73.8982	41.0726	31.1088	24.195
FOCC012738-RA	10.664	9.2267	6.52749	11.473	9.37981	14.901	0.448044	0.47583	0.617841
FOCC012410-RA	82.0705	77.5108	83.4652	80.1428	89.1545	93.6546	66.1246	64.2977	50.8722
FOCC012326-RA	64.6121	58.1265	40.1699	72.3169	87.4872	56.2385	1.25955	1.43923	1.6999
FOCC012320-RA	0.454406	0.244158	0.916031	0.626418	0.966295	0.852676	0	0	0
FOCC012251-RA	0.165591	0.059316	0.166906	0.195664	0.160059	0.233044	0.0337667	0	0
FOCC012250-RA	0.898519	1.09037	0.868691	1.17004	1.36124	2.03013	0.164526	0.16061	0.224586
FOCC011975-RA	68.5287	36.084	37.7027	74.4914	81.4135	66.7111	3.76446	2.78558	3.32254
FOCC011877-RA	16.5325	14.5259	15.2511	15.9123	17.8297	17.9111	13.2215	10.6552	11.1936
FOCC010993-RA	3.91629	3.59765	4.15619	4.86726	5.4597	5.39867	2.42581	3.12643	1.70884
FOCC010921-RA	4.56006	2.29646	4.2114	5.04929	5.99475	5.5013	1.74658	1.79854	1.23727
FOCC010697-RA	105.781	102.177	94.6252	241.585	165.155	175.837	1.01744	1.8848	5.05855
FOCC010642-RA	4.92768	5.26532	8.57401	10.4843	11.7891	10.0495	1.57374	1.5751	3.6668
FOCC010533-RA	5.51757	10.4472	4.53816	7.23335	11.0751	14.0081	0	0	0
FOCC010414-RA	2.65244	2.99552	3.07469	4.74927	4.26128	6.94444	0.521483	0.565655	0.604551
FOCC010316-RA	66.2369	48.8035	54.7054	96.8433	111.027	69.7135	0	0	0
FOCC009976-RA	0.973718	0.993256	0	1.76065	1.46352	1.19667	0	0	0
FOCC009946-RA	0.321644	0.792114	1.02355	1.09884	1.4135	1.29142	0	0.207593	0.115019
FOCC009681-RA	0.924257	4.93515	5.03057	6.06796	9.21172	7.65026	0	0	0
FOCC009285-RA	4.94072	3.77399	3.60731	6.4338	7.04775	4.92809	1.89877	1.80652	1.1037
FOCC009234-RA	2.09742	3.43675	1.63266	4.57225	3.70945	3.16614	0.271017	0.29382	0.199839
FOCC009186-RA	16.3072	16.5648	12.4963	35.2179	34.5783	26.7755	0	0	0
FOCC009180-RA	6.15124	5.80903	8.01121	10.8067	9.99247	13.2991	3.45004	2.80328	3.89864
FOCC008763-RA	8.65371	9.73287	8.54676	9.90926	13.7295	12.3829	2.07171	3.74737	6.04733
FOCC008742-RA	37.8598	17.6892	44.7972	47.6041	43.1199	63.4132	0	10.8878	7.08456
FOCC008690-RA	6.15002	7.99251	4.5872	9.12661	7.3565	8.7782	0.63325	0.639311	1.42273
FOCC008689-RA	58.9399	50.3243	37.7569	103.503	74.7141	77.047	1.37525	2.3604	1.31368
FOCC008646-RA	44.2645	57.0813	59.9131	54.794	74.325	64.0755	19.5999	26.4149	32.0856
FOCC008577-RA	30.1769	47.2772	31.0851	49.7635	53.7218	69.3822	12.1719	15.0812	17.2613
FOCC008363-RA	2.79647	2.42824	2.00597	3.72726	3.26958	2.92807	0.899034	0.380114	0.890852
FOCC007976-RA	2.72189	2.46552	2.88016	5.02763	5.64496	4.11929	1.69276	1.58795	1.14954
FOCC007838-RA	4.43262	4.82051	4.91783	7.63663	5.3757	5.23593	1.48203	1.20446	0.00113992
FOCC007815-RA	2.43936	2.36038	1.83742	5.31641	4.59096	3.85638	0	0	0
FOCC007758-RA	2.38245	1.43467	2.61378	3.50911	4.10987	5.46457	0.123634	0.406284	0
FOCC007722-RA	2.27093	2.46075	2.19672	4.08615	5.12124	2.82685	0.000449089	0.00233631	0.00758193
FOCC007656-RA	5.1884	4.6533	5.96715	7.10196	5.96428	7.11276	4.57085	3.0997	2.05272
FOCC007629-RA	17.4075	16.7476	13.3027	35.1719	27.0436	41.6242	2.38677	1.82352	0.695819
FOCC007464-RA	54.9882	44.3963	65.2725	72.3477	68.1023	70.5401	34.848	33.7652	31.1736
FOCC007183-RA	62.7741	35.084	43.8148	80.2812	98.6269	62.2589	1.02008	0.000316592	0.89981
FOCC007152-RA	9.70211	10.066	10.4455	11.5319	11.2461	13.7414	7.69354	7.36969	7.72872
FOCC007070-RA	10.3713	10.8583	10.6768	11.5223	12.3823	15.78	5.53524	6.92551	7.24632
FOCC006979-RA	2.33043	1.95375	2.8335	3.81006	4.10625	3.19569	1.36974	1.5171	1.67784
FOCC006962-RA	2.10597	3.71656	5.42132	7.95764	6.78053	5.30072	0	0	0
FOCC006911-RA	0.688856	0.923744	1.09337	1.11658	1.19162	1.24562	0.469303	0.689342	0.531724
FOCC006782-RA	12.4072	13.8078	9.78609	22.9634	12.7053	23.6999	0.216159	0.202897	0.168609
FOCC006672-RA	2.95974	2.01439	1.69051	4.8573	4.61553	3.33231	0	0	0
FOCC006605-RA	3.46802	4.18802	2.91587	4.85766	6.48073	5.77406	2.27413	1.60034	1.52575
FOCC006485-RA	1.64337	2.08039	2.98781	3.0599	4.30734	5.46687	0	0	0
FOCC006341-RA	4.48969	2.42448	1.56673	3.25154	4.96992	4.51214	0	0	0
FOCC006317-RA	3.4917	3.08438	3.17774	4.72667	5.95057	4.42104	1.37654	0.405134	2.18978
FOCC006055-RA	11.9729	14.2667	13.5435	15.9595	14.502	17.7913	10.7862	7.14716	8.99435
FOCC005994-RA	0.336525	0.172208	0.242284	0.378706	0.334576	0.40595	0	0	0
FOCC005721-RA	0.0764211	0.0796907	0.0826658	0.164627	0.115326	0.179679	0	0	0
FOCC005717-RA	61.8619	56.3439	69.9261	71.1174	73.5425	81.0997	52.4981	48.5509	44.6692
FOCC005703-RA	113.609	93.1197	77.4351	261.125	232.367	194.027	1.22224	0.764837	1.19173
FOCC005680-RA	26.5311	22.9887	18.9917	25.4873	27.7272	30.0707	15.2135	11.8998	13.2201
FOCC005540-RA	16.7511	16.5429	17.4895	22.9212	21.2618	16.9687	10.0705	6.07018	8.46566
FOCC005493-RA	4.25448	4.46704	3.35048	4.20882	5.25876	4.84265	2.88809	2.68187	2.82876
FOCC005285-RA	14.6939	16.6692	12.9332	20.4494	13.8522	25.1907	0.946018	0.643845	1.26273
FOCC005138-RA	1.39834	1.0169	1.61761	3.64248	2.83609	2.86368	0.000360833	0.000428673	0.190001
FOCC004948-RA	2.93256	3.91319	3.26589	4.95912	5.40497	7.99119	0	0	0
FOCC004890-RA	16.3457	26.5908	14.7985	24.9634	35.1146	22.5649	1.33184	2.04974	3.1352
FOCC004269-RA	0.161365	0.398194	0.271078	0.621445	0.637762	0.353262	0	0	0
FOCC004238-RA	5.15006	4.39126	3.10919	5.59883	5.52957	5.34402	1.09943	1.21378	1.69124
FOCC004042-RA	0.463703	1.36767	1.30685	2.60981	2.86574	2.10743	0	0	0
FOCC003543-RA	1.54473	1.97597	1.38874	4.30569	3.47925	3.38887	0	0.410585	0.469649
FOCC003359-RA	7.98682	9.44344	4.97415	19.9488	16.6032	15.2307	0.282475	0.204162	0.35977
FOCC003058-RA	1.12203	2.01671	1.26974	2.9052	2.59738	3.64402	0.837484	0	0.299987
FOCC002986-RA	8.04253	5.74867	6.44435	7.33781	8.22335	8.47524	4.72914	4.96642	5.0898
FOCC002947-RA	10.137	8.26438	11.7619	16.2083	14.1773	16.4216	7.4307	6.96783	4.37571
FOCC002691-RA	28.9098	29.4541	27.2684	42.3394	53.8654	42.432	7.56208	12.436	16.5913
FOCC002689-RA	2.3084	2.47445	3.32373	4.0924	4.28488	5.64412	1.48692	1.69163	1.15667
FOCC002616-RA	0.734267	0.657551	0.7401	1.30143	0.993632	1.03337	0	0.494712	0.16059
FOCC002605-RA	3.55924	4.18064	3.27192	4.01222	4.28438	5.81095	0.871425	1.623	0.790228
FOCC002533-RA	26.1135	24.9844	15.4944	28.6539	37.1672	28.4835	0.296544	0.203214	0
FOCC002133-RA	39.7035	36.0135	46.2589	96.0112	134.023	85.4635	1.11096	0.918973	1.1887
FOCC002111-RA	0.843452	1.4508	0.951064	2.78803	2.56136	1.85013	0	0	0
FOCC002084-RA	30.3431	27.9043	27.1795	29.0888	31.5798	32.7839	21.8701	22.8094	23.1226
FOCC002019-RA	10.9103	9.37766	11.7655	13.8018	13.7694	14.1799	9.06081	8.53816	7.78018
FOCC001950-RA	0.408821	0.781029	0.583764	1.47604	1.15915	1.72606	0.00433905	0.00200999	2.73e-05
FOCC001787-RA	0.0836229	0.125677	0.222883	0.270494	0.308423	0.204451	0	0	0
FOCC001784-RA	40.5895	54.1942	40.0241	64.6314	63.3879	64.1263	29.6408	32.2189	32.913
FOCC001691-RA	5.23976	5.23459	1.30828	10.7319	9.54182	9.18638	0	0.000151826	0
FOCC001494-RA	3.47974	3.88767	3.59915	3.9223	4.30223	3.78035	2.52375	2.93637	2.91746
FOCC001459-RA	1.12813	1.63142	0.991471	1.65986	1.59934	1.54065	0.81589	0.382774	0.567487
FOCC000167-RA	3.63982	5.15565	3.77356	4.98091	6.07973	4.91816	1.56078	1.72364	2.8749
FOCC000113-RA	12.761	22.0965	24.5823	45.5244	43.2583	64.196	1.99919	1.81814	2.65345
FOCC017144-RA	2.11339	1.31207	2.41225	38.1033	36.2551	42.8746	20.9081	22.8637	23.581
FOCC016939-RA	0	0	0	22.4577	20.5744	17.7367	10.5786	9.59078	9.29448
FOCC016214-RA	0.414342	1.69365	2.69648	10.3916	10.4376	11.9506	5.46328	5.831	5.66378
FOCC016152-RA	4.33037	5.73404	5.34954	11.2222	11.7185	13.052	10.4026	9.28837	9.33596
FOCC016142-RA	0.0174068	0.352382	0.297233	3.47569	4.57351	5.16962	2.25544	1.76667	1.95675
FOCC015878-RA	0.499503	0.29821	0.419559	5.44329	5.72942	6.32683	1.96923	2.2436	2.40342
FOCC015769-RA	8.36751	8.23795	9.59753	15.3272	15.1245	17.0478	13.0447	13.0768	11.4137
FOCC015042-RA	2.68897	2.42198	3.89629	32.9329	28.1229	34.862	16.3467	20.5346	13.616
FOCC014551-RA	0	0	0	23.5171	23.2936	22.2831	15.4725	12.157	10.6853
FOCC014505-RA	4.93297	6.29505	3.8845	11.9006	13.3509	13.8848	9.80711	8.41748	9.70274
FOCC014274-RA	0	1.88904	2.60035	11.7239	13.75	13.9295	7.13099	8.07077	8.74933
FOCC013987-RA	0	0	0	13.7357	11.6583	17.8471	7.49829	9.49301	9.91225
FOCC013984-RA	0.148046	0.0530311	0.186527	1.57439	1.51686	1.35429	0.8151	0.650156	0.682494
FOCC013942-RA	0	0	0.0530599	5.06424	4.2044	4.84464	1.88109	2.32819	3.02932
FOCC013719-RA	1.99061	3.82196	1.92617	8.96944	8.98944	11.5048	3.76692	5.57928	7.66236
FOCC013558-RA	4.51225	4.40011	3.54638	10.3413	10.9676	11.594	8.33989	8.50258	7.096
FOCC013524-RA	0	0.654678	0	16.1265	14.0579	17.5025	6.28907	6.99162	7.78957
FOCC013432-RA	2.28808	2.45858	3.32925	14.6336	16.1099	14.0565	6.74859	8.35218	6.27257
FOCC013170-RA	0	0	0	3.85547	4.17416	3.70855	2.16118	1.98234	2.04005
FOCC013166-RA	24.4498	23.7576	31.158	52.4606	54.6754	58.0217	33.8798	38.4949	36.2648
FOCC013001-RA	3.85146	3.79906	3.30476	11.512	12.4112	11.2447	7.21002	9.19477	8.17865
FOCC012952-RA	0.347331	1.37563	0.453476	14.3217	13.5213	12.9188	6.80375	5.60815	6.58951
FOCC012786-RA	0.5695	0.627691	0.728569	1.30533	1.20876	1.32348	0.839711	1.00352	0.958107
FOCC012768-RA	1.1981	1.30577	1.58018	8.37913	10.8584	10.3212	3.6937	4.50488	5.19063
FOCC012416-RA	5.91121	8.03169	6.50605	12.9847	13.9336	14.3561	10.0422	10.3916	9.23703
FOCC012100-RA	5.06946	3.09378	1.34633	14.6768	16.7422	16.753	9.71302	11.3662	10.9329
FOCC012029-RA	6.8112	6.69607	8.41784	14.2293	14.947	15.7783	8.603	10.5658	12.2324
FOCC011805-RA	0	0	0	17.2846	19.2893	17.3135	9.29767	8.69636	9.28389
FOCC011779-RA	20.0815	22.3551	28.1253	66.9706	66.5692	66.088	33.1144	42.4832	37.4733
FOCC011707-RA	0	0.046586	0.0327715	0.486618	0.570239	0.56688	0.212159	0.240963	0.142218
FOCC011617-RA	0	0.414387	0	4.68947	3.94577	5.70146	2.2693	2.15893	2.54705
FOCC011596-RA	15.4281	16.1382	19.6021	57.8035	55.5156	59.3724	29.3797	40.2723	38.0318
FOCC011594-RA	0.678835	2.88966	2.31113	12.6889	11.3468	13.7863	4.8992	5.17916	7.65778
FOCC011588-RA	17.8373	18.6018	18.1115	36.8587	42.2163	46.3497	20.6657	28.5977	31.6415
FOCC011584-RA	8.1913	9.52255	6.86165	15.6183	18.6431	18.062	10.9653	12.6233	11.7254
FOCC011471-RA	7.36727	8.371	8.2552	18.0092	15.4182	17.4134	11.4783	12.4152	12.6404
FOCC011166-RA	7.81736	8.85978	10.2691	14.9156	14.1214	15.3303	11.7335	12.9515	12.7528
FOCC011045-RA	0	0	0	7.70428	7.65976	7.88207	4.34666	3.50592	3.8941
FOCC011012-RA	11.3529	12.7125	14.311	35.5364	31.1574	33.2755	17.3313	22.3068	21.3197
FOCC010633-RA	5.0733	6.7141	4.81233	16.7983	18.1475	15.7695	10.011	11.9053	11.6523
FOCC010464-RA	0.159851	1.91881	4.45228	17.8882	16.6991	18.9189	11.569	13.206	11.2162
FOCC010141-RA	0.00126146	6.91e-05	7.77e-06	0.473434	0.506989	0.615142	0.222826	0.441737	0.334584
FOCC010116-RA	20.7419	23.9432	22.1906	29.8485	30.2594	32.6438	28.4881	28.19	26.9135
FOCC009906-RA	3.44135	4.19547	4.38723	15.9308	17.5673	16.3394	10.101	10.1815	9.95974
FOCC009854-RA	14.0993	12.3105	15.339	24.8324	24.0592	26.162	21.2659	21.9697	20.1966
FOCC009832-RA	0	0	0	2.25528	2.26789	2.03098	1.0537	1.36436	1.5272
FOCC009776-RA	18.0805	25.5735	20.2773	75.0173	77.2288	77.4408	53.8212	57.4	51.1156
FOCC009627-RA	2.6646	2.40695	2.51061	16.7464	18.0962	22.9892	12.1428	13.6207	9.42563
FOCC009613-RA	5.0486	6.36597	5.9624	12.8044	14.4029	16.973	10.274	11.5872	11.6883
FOCC009182-RA	7.76678	9.59326	10.9846	34.1756	40.8268	43.3334	17.206	20.9264	21.1345
FOCC009181-RA	1.11075	1.51434	1.42384	3.60702	3.50004	3.90801	2.08617	2.56966	1.94645
FOCC008944-RA	6.03223	8.27775	5.64028	14.4461	16.2736	19.4074	9.20018	10.4278	12.0947
FOCC008934-RA	0	0	0	5.03772	6.11697	4.68697	1.613	2.21067	2.61592
FOCC008880-RA	0.982458	1.24488	1.57209	7.988	8.9758	7.23284	3.25834	4.89072	4.75454
FOCC008872-RA	0	0	0	3.66338	4.56295	4.31148	1.86984	2.42106	0.793815
FOCC008822-RA	2.36319	3.25195	2.68855	6.22984	6.50443	7.01388	3.62613	4.6426	4.59534
FOCC008533-RA	1.16808	4.28018	1.26333	21.6797	19.5556	21.095	10.364	10.2405	7.35422
FOCC008306-RA	5.65125	6.78783	6.79136	13.3971	12.9734	12.8366	11.2053	10.6667	10.8025
FOCC008289-RA	11.9086	5.9387	12.9448	27.4627	28.0486	28.801	20.8011	18.6346	19.4909
FOCC008286-RA	1.85219	1.67822	0.000272475	24.9062	25.9203	24.7618	10.6226	11.9191	11.2404
FOCC008034-RA	25.2072	27.8732	25.281	60.6228	62.7922	62.169	45.8386	46.8692	44.4798
FOCC007903-RA	10.0708	10.2259	11.0625	30.7132	33.0241	31.4511	17.2584	17.2278	16.6803
FOCC007476-RA	0.0114019	1.56347	0.000645401	23.916	24.1661	27.9229	11.2992	13.1259	10.1373
FOCC007459-RA	4.9782	7.6337	6.6211	14.0625	15.1066	17.2179	8.55424	12.2663	11.0762
FOCC007450-RA	5.37037	5.84411	5.78476	10.5066	11.2351	12.1116	6.66987	7.84396	7.59785
FOCC007435-RA	4.59795	5.09694	5.73857	11.463	11.5112	11.5109	7.64724	9.83735	8.74537
FOCC007301-RA	1.93106	4.53695	6.97083	18.8199	17.2847	20.6502	11.4079	15.0208	14.9822
FOCC007256-RA	11.6725	11.1926	12.9333	39.9787	42.6069	42.8833	24.538	26.5384	17.2613
FOCC007143-RA	9.1392	10.3134	11.2579	18.5813	20.3239	22.0397	13.5714	16.7764	17.6655
FOCC007086-RA	1.24852	0.606284	0.718984	4.61335	6.1374	6.69175	3.07792	3.1479	3.18306
FOCC006885-RA	2.79011	3.7176	3.43328	8.70922	8.48806	9.57442	3.95487	5.33121	5.76708
FOCC006820-RA	0.745564	1.83895	1.25354	17.5791	19.4837	17.3268	9.91838	10.985	9.75134
FOCC006794-RA	0.000103841	0.250008	0.341536	1.51865	1.66046	2.15481	0.784444	1.05872	1.08173
FOCC006660-RA	0	0	0	64.7093	64.6848	73.0362	25.186	32.5048	37.5729
FOCC006658-RA	25.3338	28.0036	31.971	70.1792	72.1552	71.4074	44.1588	45.714	39.3763
FOCC006591-RA	8.0812	7.85949	8.87348	18.7776	19.0961	24.1439	11.9311	13.5053	12.6547
FOCC006549-RA	1.677	1.80509	1.45424	5.46089	6.37745	6.99968	2.82874	4.60286	4.28113
FOCC006439-RA	10.3937	11.9043	11.3321	17.8244	21.1605	21.7825	12.0158	15.134	15.1143
FOCC006436-RA	4.38099	5.60152	4.26644	7.94415	9.25108	9.92618	5.12462	6.89411	7.16761
FOCC006299-RA	7.50267	10.3137	9.00239	27.1673	30.4485	34.2149	13.3375	21.5728	22.7297
FOCC005688-RA	0	0	0	2.5478	2.96587	4.06818	1.79074	1.82077	1.8471
FOCC005653-RA	0	0	0	532.342	536.938	627.745	208.021	246.263	260.144
FOCC005613-RA	0.0023521	0.00138397	0.00317213	10.6898	16.2034	12.1888	6.741	8.37814	7.28963
FOCC005600-RA	1.09365	1.25398	1.49467	3.53677	3.19015	4.24922	2.1131	2.01528	1.92446
FOCC005425-RA	1.48508	3.06352	2.40846	19.1536	24.6017	22.2677	10.4331	10.7916	11.3464
FOCC005367-RA	0.602792	0.0757046	0.392025	11.6615	10.1879	10.8522	4.73993	4.75115	4.51545
FOCC005217-RA	6.53336	8.77682	8.17744	26.3328	30.0685	31.8854	13.3378	23.3828	22.0617
FOCC005154-RA	0.0380382	0.190758	0.0383404	1.2311	1.27874	1.25141	0.52745	0.922617	0.565709
FOCC005136-RA	6.19464	7.37415	8.50382	18.7934	17.6461	17.0557	12.4532	13.4765	12.4625
FOCC005019-RA	9.5375	30.1675	18.8638	421.157	562.038	579.45	273.747	256.672	254.404
FOCC004846-RA	5.08648	4.83759	5.32007	7.45103	7.54816	7.91413	6.67425	7.07256	6.29421
FOCC004785-RA	56.5254	57.1766	59.2893	96.536	89.9789	97.3336	84.961	77.787	81.6947
FOCC004739-RA	1.31721	0.348898	0.741363	42.2175	43.4129	45.2682	12.6836	13.7782	15.8844
FOCC004329-RA	2.65341	6.49947	0.351314	47.5961	49.2366	61.4397	32.4662	30.7941	31.016
FOCC004313-RA	8.25391	8.30199	9.0762	18.1715	19.3243	19.1842	11.9892	12.7292	13.1317
FOCC004249-RA	0.194733	0.0930065	0.130853	5.44566	5.06959	4.32401	3.21728	3.22913	2.55517
FOCC004222-RA	32.1545	31.5008	28.5523	47.2117	46.548	47.7281	39.2399	43.7038	36.9518
FOCC004154-RA	1.89717	1.9342	1.59354	7.7598	8.93387	10.4517	5.35659	5.76838	5.36213
FOCC004014-RA	0.382532	1.46273	0.000786095	14.5896	12.4725	13.16	8.82013	6.52663	7.93252
FOCC003938-RA	1.15914	1.93278	3.15715	20.7255	23.069	21.789	10.704	11.2583	12.3743
FOCC003883-RA	142.339	130.831	159.419	284.044	284.996	281.278	245.642	228.473	214.264
FOCC003661-RA	0	0	0.132395	10.2801	10.4561	11.0366	1.66077	3.86323	4.94095
FOCC003423-RA	17.1993	15.8803	18.7557	32.9371	31.243	37.6297	24.6715	26.4727	26.5908
FOCC003315-RA	6.12976	5.97046	3.90436	19.0279	19.9081	20.7831	11.0285	18.6094	13.7807
FOCC003269-RA	3.79866	6.02785	5.01269	20.917	23.9998	24.3187	9.35081	10.4429	13.9189
FOCC003236-RA	0.397678	0.48364	0.590881	2.22957	2.44989	2.92295	0.905681	1.05401	1.55031
FOCC003234-RA	5.68203	4.82444	5.7975	11.1713	10.6132	10.4258	7.89798	7.87868	6.96185
FOCC003157-RA	0.410122	0.554534	0.966684	15.998	13.268	13.0548	4.46274	7.17846	8.67557
FOCC003091-RA	0	0	0	13.21	12.7975	14.547	5.32138	5.62459	5.30261
FOCC003077-RA	0.000270493	0.661248	0.00118152	5.94942	6.4483	6.97221	1.7018	2.64625	3.25095
FOCC003071-RA	10.523	12.1649	10.2616	18.8121	18.6009	19.9767	13.7299	15.3278	15.7888
FOCC003032-RA	3.52651	1.85623	3.57773	25.9406	24.0694	32.2415	13.4678	15.3937	12.543
FOCC002935-RA	18.3439	14.5277	18.8301	36.6999	36.0259	34.8217	23.4306	25.6156	22.2793
FOCC002911-RA	5.04913	4.67282	3.71222	18.0826	17.6553	19.5162	9.58218	10.9977	8.90505
FOCC002907-RA	1.42741	2.26108	0.455845	13.1005	12.7735	12.5596	5.33389	6.60367	7.13768
FOCC002809-RA	5.23254	5.97403	5.58554	11.3861	12.6943	12.7048	8.60274	9.05397	8.27056
FOCC002560-RA	0.800747	1.28907	1.11293	15.8895	18.2203	15.9434	3.42067	7.33753	5.92819
FOCC002530-RA	5.95036	6.67747	6.69668	11.204	12.6361	11.6065	8.65313	9.95411	8.7339
FOCC002503-RA	5.7667	5.21112	5.09916	16.3799	17.7958	16.5636	11.7632	10.183	9.51028
FOCC002481-RA	0.185483	0.374715	0	20.3373	24.6268	25.8222	6.27582	7.05817	9.13118
FOCC002180-RA	1.12315	1.35597	1.76099	4.86611	5.16274	6.36166	3.56265	3.67149	4.56709
FOCC002089-RA	5.81641	5.93477	6.00473	11.6906	11.7485	13.3617	8.16584	9.00137	8.17222
FOCC002078-RA	0.842411	0	0.00417192	5.24793	6.4269	6.91087	3.07267	3.31339	2.8434
FOCC002007-RA	4.57275	4.8314	4.51225	12.8194	16.1422	14.5744	6.53505	8.19414	8.60587
FOCC001632-RA	6.69025	6.00759	5.8688	10.5867	11.6537	11.4709	9.23125	7.90645	9.5171
FOCC001615-RA	4.73287	4.42046	5.1427	13.5001	14.3129	15.1044	7.86966	9.52562	9.53903
FOCC001490-RA	1.50471	2.50893	1.9991	5.55212	5.51685	6.43891	3.12979	3.78973	3.64238
FOCC001376-RA	0	0	0	16.348	15.7489	18.168	9.94497	8.51192	9.01338
FOCC001374-RA	0.566174	0.960355	0.746908	2.40708	2.96808	2.77319	1.20206	1.75023	1.58061
FOCC001222-RA	2.62487	5.5646	3.82063	18.3842	20.2647	19.0497	9.67848	9.48645	9.14807
FOCC017508-RA	0.0498391	0.107117	0.050235	0.196301	0.269775	0.327325	0.182934	0.201475	0.174403
FOCC017493-RA	0	0	0	0.381487	0	0.606619	0	0	0
FOCC017405-RA	0.547427	1.26623	1.04205	2.61078	2.45141	2.1181	1.36452	1.40003	2.06238
FOCC017398-RA	0.1568	0	0	0.247035	0.242498	0.147115	0.127896	0.105644	0.137173
FOCC017316-RA	0	0.920173	1.29461	4.04713	4.96601	4.8203	0	0	5.61821
FOCC017298-RA	0.193129	0.23719	0.111236	0.217336	0.341352	0.232971	0.135024	0.111532	0.0965457
FOCC017265-RA	38.3855	38.8607	54.4204	58.7903	52.942	73.0918	52.354	48.1631	41.7283
FOCC017173-RA	0.123831	0.0887142	0.0624071	5.41382	1.19694	8.77173	0.252511	0.0417154	0.108331
FOCC017170-RA	1.30899	2.03186	2.19898	2.92157	5.98888	4.81019	0.622822	3.23374	3.34
FOCC017127-RA	0.293489	0.140173	0.131476	0.354843	0.266303	0.489442	0.212743	0.285622	0.0953797
FOCC017101-RA	0.000150857	0.000111899	0	0.0585889	0.0108294	0.0491465	0.000386925	0.000389015	0.000154943
FOCC017057-RA	57.3193	41.0644	96.291	120.407	206.843	197.189	93.5066	128.729	167.149
FOCC017053-RA	3.34e-05	7.19e-05	1.46e-05	0.301288	0.415824	2.29e-05	0.144549	0.0236843	0.0621728
FOCC017004-RA	0	0	0	0	0.0977685	0.118625	0	0	0
FOCC016969-RA	2.52047	4.21332	2.79454	6.88299	6.43175	4.96606	2.74115	4.47184	5.43896
FOCC016941-RA	115.388	167.18	103.341	284.173	319.268	381.064	188.641	250.365	250.122
FOCC016924-RA	0.523254	0.308715	0.310242	2.60222	4.3651	0.938163	0.000128734	0.000157752	0.00146523
FOCC016635-RA	0.317137	0	0	3.80229	0	5.7654	0	0	0.277441
FOCC016585-RA	5.37874	6.08657	3.14724	7.54162	9.82879	10.5416	5.44717	8.61695	6.52363
FOCC016529-RA	7.33158	8.8876	9.86032	17.0043	16.0603	18.4374	15.0117	14.732	11.4171
FOCC016474-RA	0	0	0	0.933214	1.67947	0.555749	0	0	0
FOCC016454-RA	0	0.152506	0.0357608	0.997265	0.901367	0.555725	0.54984	0.382463	0.434533
FOCC016439-RA	0	1.14e-05	0	0.810164	0.829446	0.845458	0.593958	0.455573	0.182012
FOCC016398-RA	0	0	0.0601416	0.0350443	0.481611	0.459132	0.000235021	1.35e-05	0
FOCC016135-RA	0.0144526	2.27448	2.58759	5.03195	5.64729	5.4144	2.09981	5.05151	5.18418
FOCC016098-RA	0.0309534	0.0665265	0	0.292599	0.167548	0.20329	0.126238	0.104274	0.135395
FOCC016013-RA	0	0	0	0.615005	0.301856	1.09875	0	0	0
FOCC016009-RA	0	0.0295902	0	0.0650739	0.0638788	0.116259	0.0336899	0.083486	0
FOCC015881-RA	6.56909	4.51878	6.06461	14.1046	5.93381	12.1085	4.14903	4.83718	6.12826
FOCC015851-RA	0.000111115	0.430413	3.76e-05	1.6806	1.4639	1.77542	0.624897	0.913329	1.6298
FOCC015849-RA	1.06962	0.348289	0.230648	1.41841	1.8884	2.12469	1.55789	1.14338	1.69318
FOCC015825-RA	44.7813	44.8716	51.399	67.1384	65.9531	66.4911	53.6668	58.6844	52.502
FOCC015817-RA	26.6938	24.1297	27.5806	31.6649	33.513	35.1909	31.7384	30.4166	27.8913
FOCC015779-RA	0.374469	2.96296	3.40042	4.76033	6.05134	4.69615	4.10578	3.89452	3.96098
FOCC015763-RA	0	0	0	0	0.0559649	0.0679036	0	0	0
FOCC015646-RA	2.28597	2.89748	2.12689	2.77038	3.60335	3.79459	2.00801	2.96187	2.99975
FOCC015645-RA	0.000857938	0.00034687	0.0119976	0.707766	1.46536	1.82433	0.56327	0.550726	0.57947
FOCC015584-RA	1.75016	3.2926	3.41912	4.23827	4.89837	4.93432	3.98607	3.70866	4.50861
FOCC015214-RA	0	0	0	0	0.0216283	0.0262421	0	0	0
FOCC015178-RA	0.32466	3.12469	0	6.80832	7.76166	6.29423	4.33656	3.99096	5.08224
FOCC015077-RA	15.9987	17.813	16.7105	18.4836	26.0246	23.3392	15.9531	19.3115	19.9548
FOCC014737-RA	0.402413	0.19751	0.103244	3.49716	6.43236	5.63419	1.94586	2.88178	4.18399
FOCC014721-RA	0	0	0	0	0.086568	0.105035	0	0	0
FOCC014692-RA	2.79083	2.65395	3.21504	8.63421	6.4261	9.1202	5.67503	6.55046	5.52467
FOCC014677-RA	0.873013	0.876683	0	8.33312	1.21845	7.26105	0	0.331084	0
FOCC014648-RA	10.2515	9.72148	8.51742	24.3635	21.7755	22.9313	13.9391	23.6188	16.4082
FOCC014639-RA	4.98124	10.4754	4.93259	12.0395	10.4527	9.75669	8.2022	8.58192	8.30505
FOCC014617-RA	0	0	0	0.0261547	0.0513487	0.0311513	0.0270818	0.0223699	0.0290462
FOCC014550-RA	1.64927	2.54395	1.47393	5.47047	5.04323	4.47952	3.1587	3.49452	3.69242
FOCC014514-RA	6.93065	11.1297	1.02379	43.8959	55.0848	34.6088	33.6715	32.3646	32.488
FOCC014411-RA	0	0	1.27367	0.709357	2.93826	4.17692	0	0.703864	1.44576
FOCC014257-RA	0	0	0	0	0.113463	0.137668	0	0	0
FOCC014236-RA	0.56672	0.398073	1.27054	2.67959	4.01745	2.94098	2.02757	1.64811	2.4288
FOCC014201-RA	7.39936	5.81917	6.8413	9.59775	9.76566	6.62913	4.88751	7.7923	5.83465
FOCC014024-RA	0.202203	0	0.197971	0.16296	0.432864	0.28937	0	0	0.000134812
FOCC014022-RA	0	0.185535	0	0	0.60078	0.728941	0	0	0
FOCC013925-RA	19.2164	17.0692	17.6677	27.2066	32.179	32.1607	20.0163	24.057	22.5473
FOCC013877-RA	0	0	0	0.871058	0.402926	0.733029	0	0	0
FOCC013864-RA	0.334899	0	0	36.6244	24.2177	34.9142	19.8091	16.7355	14.0923
FOCC013734-RA	0	0	0	0	0.0664952	0.0806803	0	0	0
FOCC013609-RA	13.3825	15.6727	10.5242	14.8478	19.5793	19.9539	15.7329	15.7683	13.9335
FOCC013587-RA	0	0	0	2.1624	3.89719	3.39112	0.681643	1.22509	2.01189
FOCC013559-RA	0	0.400996	0.564171	3.08642	3.46256	3.15091	1.82619	1.13134	2.44832
FOCC013550-RA	0	0	0	2.69419	2.56496	2.24531	0.539152	1.82545	1.34894
FOCC013456-RA	0	0	0	0.000183199	0.116021	0.19898	0	0	0
FOCC013343-RA	1.31839	1.20688	1.32886	8.0776	6.70266	4.12306	3.82352	3.84915	3.65233
FOCC013301-RA	5.88974	4.04675	7.67453	8.96743	11.1318	7.28393	0	4.08195	7.60383
FOCC013296-RA	0.00603445	0	0	2.51237	3.99027	3.35145	0.851916	1.4734	2.11488
FOCC013266-RA	1.93039	1.68478	0	3.79191	4.51885	3.92422	3.10742	3.28819	3.26487
FOCC013182-RA	0.226847	0.162517	0.685947	0.893482	1.40332	1.06418	0.740125	0.76419	0.992263
FOCC013116-RA	1.77824	1.93482	4.38495	13.7803	16.9277	17.5868	11.6364	7.68432	6.83504
FOCC013078-RA	0.165307	0	0	0.130219	0.127828	0.310198	0	0	0
FOCC013075-RA	0.160073	0.0556837	0.0267351	0.341101	0.379252	0.297306	0.190194	0.268798	0.158658
FOCC013027-RA	0.0738526	0.0176364	0.0496262	0.116353	0.0571083	0.138582	0	0	0.0215362
FOCC013007-RA	1.11661	2.15756	2.01695	4.98744	6.51965	5.62798	2.97727	2.57785	3.50548
FOCC012882-RA	2.21353	2.02157	1.47492	7.38068	9.03018	7.9626	3.49023	6.17559	6.67893
FOCC012785-RA	1.04937	0	0.523766	0.857991	2.12101	2.48193	0.852035	4.47e-05	1.55313
FOCC012784-RA	2.47846	1.67816	3.18164	5.69276	8.48998	6.5153	3.9558	6.02805	4.46107
FOCC012736-RA	115.687	105.079	132.91	121.747	137.995	153.892	110.707	117.733	104.786
FOCC012729-RA	0	0	0	0	0.533698	0.647549	0	0	0
FOCC012485-RA	0	0	0	0.125371	0	0.0995484	0	0.0357431	0
FOCC012471-RA	1.56449	1.52112	2.14011	4.394	3.70725	5.2413	2.27875	2.86107	4.20376
FOCC012447-RA	4.73123	3.70711	5.27768	10.5556	12.7118	10.9214	5.57356	7.13497	6.89842
FOCC012417-RA	5.27166	4.34066	6.62931	11.0641	13.8667	13.0629	12.1393	10.4216	7.19917
FOCC012412-RA	0	0	0	0.0668554	0.665854	0.689235	0	0	0.000751879
FOCC012377-RA	8.9e-05	9.37e-05	0.000203131	2099.71	678.775	1438.77	1.32043	0.763473	1.20297
FOCC012360-RA	0	0	0	0.919526	0	1.45829	0	0	0.00145887
FOCC012177-RA	0.416169	1.49075	0.83895	7.61e-05	4.01843	4.1946	6.01e-05	3.06e-05	0.57476
FOCC012067-RA	11.003	8.51869	11.5349	14.7831	21.0774	18.1348	17.5967	14.2335	14.6958
FOCC011980-RA	6.9832	7.60468	9.21549	12.7245	13.8617	14.6783	8.56006	10.4613	11.564
FOCC011852-RA	0	0	0	0.565712	0.29902	0.207319	0	0.280902	0
FOCC011812-RA	13.9317	14.6967	13.8151	33.5095	43.3534	34.8352	21.4584	25.1672	23.0937
FOCC011757-RA	0.09123	0.179385	0.249236	0.348291	0.245762	0.222452	0.0745331	0.0794827	0.13721
FOCC011727-RA	0	0	0	5.49525	5.47451	6.73097	0.527481	4.93617	2.47609
FOCC011705-RA	0	0	0	0.0929051	0.170474	0	0	0	0
FOCC011649-RA	1.17574	2.20664	1.5356	5.5049	7.37581	6.43228	2.35026	3.39177	3.76661
FOCC011570-RA	0	0	0	4.25782	6.72069	5.05515	0	2.30943	2.60362
FOCC011541-RA	0.225056	0.703608	0.278486	0.513902	0.899636	0.84359	0.0983071	0.273899	0.622872
FOCC011530-RA	0	0	0	0.141052	0.109995	0.214302	0.0471572	0.0519366	0.0505778
FOCC011494-RA	0.977601	2.10265	1.47866	0.830034	2.98347	3.96543	1.07765	1.33515	1.8434
FOCC011419-RA	0.000119037	1.14102	0.439599	2.87394	4.06459	0	0	0	0
FOCC011261-RA	0.707772	1.22307	1.19923	1.6661	2.94165	3.32648	0.417832	1.28217	2.55427
FOCC011250-RA	3.08334	3.66145	4.14394	8.89087	10.8592	9.79225	3.73808	10.3869	6.73772
FOCC011241-RA	0	0	0	1.96416	0.693961	1.29047	0	0	0
FOCC011206-RA	0	0	0	0	0.0668627	0.0540841	0	0	0
FOCC011168-RA	0.0310032	0.281942	0.86736	5.95901	10.5739	8.416	4.36898	4.77647	5.091
FOCC011109-RA	2.83193	3.43421	2.70089	3.35192	5.0126	3.7562	1.06941	2.14706	2.63058
FOCC011039-RA	4.49704	0	7.04559	13.3722	14.3092	2.97214	1.20403	5.82165	5.15737
FOCC011025-RA	0.356866	3.75249	0.348172	4.17147	3.84813	5.09607	2.02076	3.0536	3.10295
FOCC011011-RA	0	0	0	16.914	12.7327	17.7647	9.21009	8.37914	4.44471
FOCC010989-RA	0.953853	1.94073	1.71135	4.28291	5.45816	5.72759	2.48191	4.44407	4.17803
FOCC010974-RA	0.10295	0.294993	0	0.290298	0.310345	0.579491	0.106927	0.0693927	0.270177
FOCC010796-RA	0.000214125	0.232102	0.21328	0.0244381	0.747743	0.93483	0.000138022	0	0.256059
FOCC010787-RA	5.9799	11.0014	7.75014	34.6719	24.8928	38.8825	18.5235	28.8771	20.7938
FOCC010772-RA	0.323401	0.398343	0.0801455	1.09877	1.34746	1.48286	0.461238	0.641694	1.43566
FOCC010721-RA	8.9689	5.60361	7.24992	12.7371	12.8551	15.546	12.132	9.63997	10.0937
FOCC010717-RA	0	0.0292893	0.43105	1.42725	0.748907	2.27193	0	0.0883037	0
FOCC010601-RA	28.43	25.5386	33.8583	35.0791	31.9901	35.7894	27.6636	25.9412	22.857
FOCC010580-RA	15.8944	19.2798	17.2352	41.4487	38.2033	49.5327	35.3833	31.624	31.2233
FOCC010553-RA	8.23413	7.65402	8.13339	11.8869	12.1378	15.2368	10.6784	11.669	11.2644
FOCC010545-RA	1.92199	2.5306	1.51839	9.12507	7.43111	7.31055	5.6776	4.54978	5.36234
FOCC010507-RA	0	0	0	0.0006434	0.000133651	0.000446296	0	9.08e-05	0
FOCC010498-RA	4.53517	4.04318	5.63825	8.28861	8.09098	8.28718	5.91946	7.07099	5.89319
FOCC010459-RA	0	0	0	0.577963	5.28218	5.14042	0	0	0.000259079
FOCC010423-RA	3.40211	4.60079	3.29956	12.4011	13.805	16.4406	3.52479	9.84961	9.37167
FOCC010395-RA	1.9884	1.86803	2.00406	4.11811	4.65465	5.19048	4.25592	2.94621	3.25488
FOCC010372-RA	29.4862	26.6686	27.1869	37.5589	35.4896	40.521	35.3511	35.6671	34.4513
FOCC010333-RA	1.45025	2.16831	1.77954	2.78154	2.92549	3.78621	2.52013	2.37904	3.0339
FOCC010330-RA	0	0.89046	0.96787	6.17945	2.08334	5.51969	0.236448	0.572567	0.5206
FOCC010293-RA	8.40742	7.67311	8.4056	12.2746	11.6796	13.9007	11.7436	11.775	9.63185
FOCC010254-RA	34.5054	29.1898	38.4558	50.3175	51.4346	46.6025	44.7421	49.7294	40.5144
FOCC010249-RA	0.996956	0.000495004	1.23316	3.21984	6.48931	2.96086	1.36813	1.86313	2.4985
FOCC010239-RA	0	0	0	0.329209	0	0.2794	0	0.0358944	0
FOCC010196-RA	11.9227	7.22768	13.1346	26.6597	25.2275	25.0311	16.496	19.6704	20.9165
FOCC009869-RA	0	0	0	0	0.485567	0.448652	0	0	0
FOCC009678-RA	3.7588	4.2544	4.66296	8.23461	10.5944	10.1417	4.91636	5.88916	6.84902
FOCC009647-RA	4.59348	6.07662	4.73211	13.1249	18.4535	22.1247	8.02302	10.8234	11.0851
FOCC009640-RA	0	0.507642	0.110976	2.50309	3.52857	1.064	0.181101	0.000136839	0.487476
FOCC009610-RA	0.0231229	0.165656	0.0932263	0.145719	0.178803	0.130168	0.113163	0.0311581	0.0606858
FOCC009563-RA	0	0	0	0	0.0108605	0.0131774	0	0	0
FOCC009447-RA	0.0141394	0.140412	0.0429029	1.33606	0.434174	1.21316	0	0	0
FOCC009433-RA	0	2.14863	0.503171	4.18874	5.44701	7.02257	2.89828	2.77315	3.42203
FOCC009419-RA	0.508436	1.45695	1.28099	4.80563	6.68341	5.72351	2.90256	2.2263	5.11437
FOCC009208-RA	0.436825	0.249812	0	0.00332657	1.63179	1.34747	0	0	0
FOCC009195-RA	1.96691	2.72109	1.57235	7.33745	6.1188	7.50894	4.49953	3.92992	4.23256
FOCC009153-RA	0.123254	0.300223	0.149079	0.917562	0.970709	1.21012	0.440054	0.908464	0.45287
FOCC009133-RA	0	0	0.171997	0.190116	0.137148	0.116888	0.0950314	0	0
FOCC009082-RA	0	0.872855	0.942671	3.19664	2.13202	3.56199	1.69944	2.53048	2.5069
FOCC009058-RA	0.00016382	0.0002507	0.580948	1.48549	3.36062	2.188	0.281093	1.82219	1.09828
FOCC008989-RA	0	0	0	0	0.322283	0.260689	0	0	0
FOCC008961-RA	0	0	0	2.66414	0.386777	1.72269	0	0	0
FOCC008819-RA	2.18137	4.50818	4.68242	7.38464	14.4981	8.79543	0.000883614	8.72343	5.97949
FOCC008734-RA	0.345799	1.23868	0.479251	3.37095	4.37863	5.3127	0.810912	2.12596	3.55456
FOCC008593-RA	0	0	0	0	0.532702	0.455195	0.158856	0	0
FOCC008573-RA	0.0869742	0.113925	0.197481	0	2.69244	2.28397	0.268805	0.382783	0.00668923
FOCC008566-RA	0	0	0	14.3957	24.9107	20.1057	10.9469	10.8381	9.78469
FOCC008544-RA	0	0.000185691	0.000132635	3.1339	4.74645	4.79628	3.67878	3.3581	1.72423
FOCC008504-RA	3.8061	3.92225	5.27198	7.23784	9.32224	8.60627	6.1958	6.56917	6.23895
FOCC008498-RA	0.714419	0.597125	0.84011	1.37182	1.49716	1.16076	0.000508153	0.818058	1.34227
FOCC008494-RA	0	0.0643066	0	0.390264	0.453549	0	0	0	0.164481
FOCC008400-RA	0.0140665	0.0302324	0.0141782	0.365665	0.2393	0.263953	0.149156	0.151637	0.159975
FOCC008344-RA	0.499075	0.682587	0.411578	5.42e-05	1.80828	2.34185	0.000300695	1.21787	0.388174
FOCC008251-RA	0.314258	1.24286	1.92836	3.87684	3.62001	4.6738	2.49668	2.70929	3.09783
FOCC008216-RA	0	0	0	0	0.228903	0.292772	0	0	0
FOCC008215-RA	0.357056	0.287776	0.224933	0.421901	0.517691	0.628128	0.218429	0.481133	0.390454
FOCC008189-RA	0	0	0	5.13084	1.97867	3.92853	0	0	0
FOCC008182-RA	0.00129471	0.00257011	0	3.01522	1.8948	2.33973	0.877267	2.10389	1.30815
FOCC008168-RA	0	0	0	0	4.61488	6.70906	0	0	0
FOCC008129-RA	0.174168	0.124777	0	0.342998	0.740739	0.571936	0.0710315	0.117346	0.533287
FOCC008046-RA	1.99331	1.01058	1.19183	2.05994	3.52993	3.29971	2.63129	2.15123	1.70816
FOCC007994-RA	3.15668	2.095	1.72395	7.31633	5.49004	6.27684	5.87344	3.94903	4.34787
FOCC007934-RA	0	0	0	0	0.0936693	0.110393	0	0	0
FOCC007911-RA	0	0	0	0	0.431054	0.349521	0	0	0
FOCC007875-RA	0	0	0.118373	0.0987527	0.0746355	0.160391	0	0	0
FOCC007760-RA	0.408023	0.286084	0.104428	1.11089	1.52535	1.35911	0.428403	1.06556	0.627125
FOCC007735-RA	12.5691	11.6246	13.2522	18.6441	21.1572	21.4095	13.814	16.4853	16.6367
FOCC007687-RA	0.356376	0	0	0.66652	1.12018	0	0.144284	0.29031	0.167797
FOCC007665-RA	0	0.0169985	3.43879	5.48945	6.88011	5.44248	3.35858	5.05095	4.21398
FOCC007589-RA	8.03106	7.21079	7.55887	11.3484	11.2116	15.0297	10.493	11.5019	9.88693
FOCC007569-RA	0.91636	0.60058	0.107186	0.507145	1.21642	1.27865	0.226066	0	0.687809
FOCC007551-RA	0.106831	0.0153071	0.0646078	0.736334	0.301387	0.611319	0	0	0
FOCC007451-RA	1.0209	1.36531	1.37204	4.77179	5.47362	3.76765	2.10962	3.11828	3.0367
FOCC007433-RA	44.3276	43.1118	57.8524	226.104	185.578	226.818	198.643	111.329	134.44
FOCC007269-RA	13.8379	20.7372	14.7395	33.2839	39.8873	28.5547	13.3447	26.4825	30.8756
FOCC007265-RA	0	0	0	0.00609637	1.83988	1.91736	0	0	0
FOCC007262-RA	12.2898	16.2752	17.2341	28.3053	31.7242	33.7682	15.4212	22.2715	27.2014
FOCC007222-RA	0.563289	0.691649	2.66419	5.94787	6.37324	5.3837	2.75435	4.18076	4.64379
FOCC007101-RA	0	1.31757	0.329862	5.02196	7.24591	8.59181	3.07555	4.27633	3.52052
FOCC007046-RA	23.1324	21.8766	28.7337	31.3174	33.8195	34.3615	29.5681	30.3628	30.4049
FOCC006972-RA	0	0	0	9.99633	11.81	4.08044	0	0.0949036	8.7485
FOCC006807-RA	0	3.80321	0	14.4049	17.822	15.0921	3.57105	8.30277	11.1592
FOCC006676-RA	13.0427	15.8687	12.353	30.1141	26.3396	26.194	19.2759	16.9466	24.1948
FOCC006647-RA	0	0	0	0.0462348	0.0650782	0	0	0	0
FOCC006642-RA	5.48715	10.9209	10.889	38.8795	40.3199	36.5269	25.0663	25.633	15.9958
FOCC006635-RA	0.271642	0.418468	0.352147	0.813705	1.27802	1.03377	1.20351	0.133859	0.489432
FOCC006532-RA	10.8423	8.0782	11.5285	27.4217	29.698	29.5212	23.2415	22.9006	14.7213
FOCC006518-RA	1.04186	1.61316	1.09511	1.96439	3.31211	2.31586	1.20006	1.62718	1.95732
FOCC006499-RA	0	0	0	0.93119	3.53196	4.58251	0.277896	2.2378	0.775295
FOCC006459-RA	11.2119	9.72006	10.6836	22.0458	21.8992	18.8815	17.1081	15.8903	15.2157
FOCC006407-RA	0	0	0	0.144153	0.176882	0.128769	0.0746317	0.0308233	0.0800451
FOCC006378-RA	14.5845	13.6845	15.0295	24.0493	28.8678	26.1419	18.288	19.5161	19.6287
FOCC006254-RA	19.4025	22.0979	21.2804	26.0859	28.8288	27.2186	22.1919	25.7469	24.1008
FOCC006242-RA	6.09808	6.67474	6.90691	9.74605	11.9686	10.0036	7.51739	9.36925	8.48065
FOCC006157-RA	0	0	0	6.3028	8.39693	3.57953	1.89173	2.34389	4.22697
FOCC006110-RA	6.11915	6.82878	7.36634	14.1951	15.3332	14.8971	7.29605	11.5559	11.1179
FOCC005988-RA	0	0	0	0	1.76236	2.93591	0	0	0
FOCC005867-RA	15.4885	30.1043	29.4549	191.488	198.674	147.782	101.271	116.904	110.187
FOCC005790-RA	0	0	0	0	0.77437	0.782968	0	0	0
FOCC005780-RA	7.09e-05	0.000836579	0.00129461	0.000505895	1.66676	2.22698	0.000215947	0.000276329	0
FOCC005761-RA	0.0500037	0	0.100802	0.275729	0.425332	0.0938301	0	0	0
FOCC005675-RA	1.15697	0.00137537	0.0102524	11.9455	8.26494	16.8916	7.51297	8.90003	5.91836
FOCC005641-RA	39.548	36.8532	49.9367	65.2978	69.1034	63.4502	47.0308	65.8293	63.3835
FOCC005589-RA	0	0	0.768467	4.52849	5.17372	5.84992	1.24391	1.57023	4.06375
FOCC005585-RA	0.558041	0.519727	0.506227	2.68151	2.3302	2.199	1.77518	1.05274	1.65985
FOCC005571-RA	3.63648	3.04282	3.46494	6.16559	5.89858	5.8508	4.65778	4.09621	4.53583
FOCC005533-RA	2.84374	2.13623	2.16038	18.369	19.8122	13.7455	7.51861	10.738	9.35143
FOCC005430-RA	0.256528	0.279208	0.29193	0.0494518	0.999215	1.41222	0	0	0
FOCC005321-RA	18.6325	20.1356	14.79	67.4442	85.3172	59.2775	37.2825	39.3017	42.5908
FOCC005249-RA	0	0	0	6.26484	12.3688	7.56075	2.2314	4.18743	3.51239
FOCC005195-RA	0	0	0	0	0.0677704	0.0822275	0	0	0
FOCC005119-RA	8.46161	11.2124	6.83851	22.0035	14.7045	18.7803	12.2452	12.1376	16.4765
FOCC005041-RA	0	0	0	0.0660556	0.454046	0.363447	0	0	0
FOCC005010-RA	3.83515	4.66871	5.28905	9.70242	11.3273	13.6533	7.74785	8.41428	8.88929
FOCC004994-RA	12.0393	16.7814	15.779	30.4591	25.2609	28.4506	20.5984	21.1312	20.0041
FOCC004972-RA	1.16551	0.962276	1.17396	2.22344	2.53224	2.59851	1.87333	1.89541	1.38576
FOCC004819-RA	0	1.20182	1.05841	4.73418	6.48056	4.68279	1.75123	2.019	2.03512
FOCC004759-RA	25.5439	25.9816	22.9594	44.9638	57.8504	27.7897	18.263	19.3186	16.4893
FOCC004753-RA	0	0	0	0	0.114382	0.138782	0	0	0
FOCC004708-RA	14.8236	14.6014	18.9049	24.0969	24.2627	28.2828	21.0016	19.1058	21.9475
FOCC004568-RA	8.1043	7.4604	6.62605	72.4317	95.8228	40.6096	15.0731	15.3498	14.4362
FOCC004547-RA	5.11404	7.94446	4.00146	14.1657	17.1958	14.6616	10.209	10.0822	10.5139
FOCC004524-RA	0	0	0	0	0.309688	0.354946	0.000870472	0	0
FOCC004458-RA	0.694735	1.2443	0.875418	5.02334	4.65988	3.54345	3.35881	2.88619	2.84698
FOCC004450-RA	0	0.0329955	0	1.85434	0.119954	3.10227	0	0	0
FOCC004404-RA	0	0	0	0	0.0803548	0.0974964	0	0	0
FOCC004396-RA	0	0	0	0.261704	0.362722	0	0	0.0133824	0
FOCC004391-RA	0	0	0	1.07579	1.58405	0	0	0	0
FOCC004318-RA	0	0	0	4.97e-05	0.304001	0.461543	0	0.0856138	0
FOCC004293-RA	4.07166	4.12352	4.05319	5.96136	7.37175	6.85221	4.5855	5.93776	5.41522
FOCC004195-RA	7.59429	7.21277	7.39217	11.1784	12.5167	11.5632	9.84023	11.1397	8.54191
FOCC004101-RA	0.0692117	0.0991688	0.0348808	2.7906	0.162874	2.34647	0.366948	0.303104	0.454114
FOCC004096-RA	12.7974	15.7104	12.9423	20.4903	23.5454	24.3676	14.5735	17.1217	18.8655
FOCC004068-RA	0	0	0	0	0.665175	0.788981	0	0	0
FOCC004066-RA	0	0	0	0	0.354797	0.326101	0	0	0
FOCC004036-RA	6.30771	5.39172	6.26493	11.2758	15.0098	12.3492	11.3417	10.059	9.88086
FOCC003995-RA	0.0450862	0.242254	0.0681665	0.408436	0.540392	0.296109	0.0183876	0.151884	0.414149
FOCC003968-RA	1.94252	3.34688	3.9372	8.29919	9.35478	10.4721	3.65459	6.40303	7.98816
FOCC003954-RA	0	0.00743893	0	3.64646	4.48853	4.07474	0.368991	1.23785	2.1097
FOCC003940-RA	0	0	0	0.736638	2.34587	3.92478	0	0	0.000130593
FOCC003842-RA	0.839422	0.721944	0.580427	878.677	365.7	656.588	0.288355	0.28114	0.364937
FOCC003836-RA	0	0	0.00124475	16.2579	90.6918	68.4476	1.96388	0.550175	1.52436
FOCC003833-RA	124.787	61.9875	50.2397	976.309	1742.85	533.899	0.888426	0	1.90785
FOCC003794-RA	0	0	0	0.187522	0.0920395	0.111674	0.0971062	0.0809164	0
FOCC003789-RA	0	0	0	0	0.104348	0.138234	0	0	0
FOCC003758-RA	0	29.2111	69.588	6.21293	130.675	139.041	0	3.0381	44.3284
FOCC003676-RA	0	0	0	3.43836	6.26826	2.63265	1.27152	1.4704	2.45475
FOCC003667-RA	4.80176	4.98465	4.3518	6.70649	8.37367	8.29344	5.37344	7.56493	6.38488
FOCC003639-RA	0.449748	0.563861	0	1.15142	1.73889	0.210984	0	0	0
FOCC003564-RA	5.1325	12.228	0.00116618	10.5972	12.6514	9.86817	1.80497	1.49093	0.967947
FOCC003559-RA	4.41009	3.8051	4.15063	7.17015	8.79739	9.2454	4.42017	7.18533	5.57479
FOCC003551-RA	2.57149	0	0	10.3014	15.1414	12.742	10.0782	7.22571	7.94559
FOCC003412-RA	26.0546	24.0933	26.8725	38.2918	43.732	39.0474	40.2144	38.0939	31.2582
FOCC003353-RA	10.016	11.1935	11.3718	20.3222	21.6431	31.7957	16.0087	19.7844	15.8778
FOCC003266-RA	0	0	0	0.00352316	6.35334	11.0899	0	0	0
FOCC003217-RA	0	0.0341869	0.0240721	0.112711	0.110641	0.0894954	0.0583531	0.0803339	0.0834477
FOCC003159-RA	0.145732	0.508547	2.18299	5.52402	9.7078	7.98752	4.84757	4.56458	3.78666
FOCC003110-RA	0	0	0	1.67566	1.23367	1.41368	0.506062	0.477731	0.542768
FOCC003075-RA	0	0.184478	0.151198	0.409632	1.03748	0.390594	0	0.000964842	0.397889
FOCC003035-RA	0	0	0	0.131191	0	0.10544	0	0	0
FOCC003017-RA	1.02622	2.02181	2.32735	3.23359	1.98388	3.12922	1.88337	1.55569	1.34666
FOCC003008-RA	2.46406	1.99759	2.28756	4.80151	3.76064	4.74539	3.64945	3.53875	3.51708
FOCC002991-RA	0.522892	2.02672	0.00634899	9.84247	8.34088	8.16145	4.72158	4.15583	4.59363
FOCC002972-RA	8.62018	10.6726	7.09979	12.7495	9.70706	10.8131	8.13161	8.81223	7.9636
FOCC002941-RA	0	0	0	8.65546	0	7.12237	0.00349033	0.711312	0.29231
FOCC002915-RA	0	0	0	0.661213	0.161395	0.47843	0	0	0
FOCC002866-RA	7.93641	6.41419	7.62937	10.7238	11.4223	10.5466	9.72169	10.1234	8.94437
FOCC002821-RA	0	0	0.0481453	0.157891	0.213184	0.155833	0.0743127	0.11049	0.175347
FOCC002789-RA	3.90397	3.51862	4.86739	9.9259	8.26512	10.6721	5.98419	7.63766	6.97828
FOCC002734-RA	11.0749	9.5316	12.9702	14.5826	14.7779	17.4413	13.0173	14.3517	11.2417
FOCC002699-RA	0	0	0	3.86023	4.81873	5.08552	4.099	3.63478	1.85711
FOCC002693-RA	7.38833	7.12165	7.85322	16.4726	12.292	18.7793	10.6649	12.0978	11.556
FOCC002659-RA	2.29482	4.63486	2.79004	8.09905	11.2725	11.4406	5.377	7.95086	8.13674
FOCC002600-RA	0	0	0	8.60112	6.43225	14.3516	7.19964	2.9735	3.86094
FOCC002591-RA	0.0230738	0.00826496	0.0116268	0.127229	0.0446045	0.10824	0	0	0
FOCC002557-RA	0.00350673	0.174672	0.476369	3.44382	1.97288	2.65173	1.90771	1.81925	0.660058
FOCC002549-RA	1.12971	1.22507	0.000224651	1.70983	2.0018	2.71732	1.3883	1.25335	1.52072
FOCC002424-RA	0.422253	0.278966	0.315448	0.65217	0.753625	0.311339	0.303101	0.119599	0.284614
FOCC002394-RA	0.366982	0.502585	0.393544	4.67904	3.53686	4.54663	1.96822	1.47272	1.64031
FOCC002361-RA	0	0	0	0	0.107428	0.130345	0	0	0
FOCC002341-RA	0	0.0694926	0.0977709	0.275046	0.448038	0	0.11868	0.032677	0.0424294
FOCC002269-RA	0	0	0	7.75062	9.07392	6.54981	1.77073	6.03036	6.16063
FOCC002245-RA	0.429959	1.41694	0.433375	1.08383	1.26341	1.77497	0.280562	0.173811	0.376141
FOCC002181-RA	0.133	0.369223	0.351899	1.13937	1.82551	2.33972	0.854308	1.29933	1.49804
FOCC002179-RA	2.99211	3.21539	3.51853	8.94789	7.41247	10.0335	8.94872	6.68245	4.31417
FOCC002173-RA	0	0.059867	0	0.129306	0	0.18433	0	0.0211455	0.0138701
FOCC002169-RA	7.14604	6.89912	6.13236	12.9174	16.1739	13.6795	9.01477	9.21694	9.84189
FOCC002126-RA	11.863	13.6555	14.3569	21.8668	24.8672	21.1101	17.1243	18.0619	15.5968
FOCC002018-RA	0.201498	0.323782	0.17765	0.846776	3.24802	2.42211	0.0075131	0.273796	1.63281
FOCC002013-RA	0	0	0	0	0.0202061	0.0245166	0	0	0
FOCC001997-RA	0	0	0	0	0.271995	0.306794	0	0	0.000569034
FOCC001973-RA	0.267075	0.268069	0.247145	1.2325	1.7767	1.42506	0.542553	0.94734	0.838924
FOCC001844-RA	0.631366	1.53051	1.08151	6.34174	10.2544	7.59922	1.95185	2.89121	4.36087
FOCC001768-RA	4.64e-05	0	0	1.58955	2.78431	0.302627	0	0.0182261	0.979901
FOCC001479-RA	0	0	0	0.160268	2.54e-05	0.260002	0.000332187	0	0
FOCC000140-RA	4.72072	5.3661	5.89435	8.74154	10.9212	9.84414	6.86814	7.66929	7.15551
FOCC000102-RA	2.35e-05	0	0	0	1.55618	2.09047	0.338149	0.651851	2.17e-05
FOCC000059-RA	42.9209	26.2465	54.1958	89.7522	99.7653	80.0178	84.1129	78.2893	64.7616
FOCC000057-RA	0	0	0	2.10117	1.72635	3.41562	0.633782	1.51741	1.91573
FOCC000055-RA	0	9.97618	4.48777	59.7149	85.4939	60.7873	19.6585	26.6451	32.1211
FOCC017456-RA	13.5083	19.7669	11.8774	29.2061	35.3372	27.7747	10.7838	17.2342	27.155
FOCC017410-RA	52.7075	37.6322	33.5123	155.876	162.891	74.3178	10.468	6.83691	7.78077
FOCC017361-RA	0.181991	0.260762	0.321014	0.328745	0.353528	0.452376	0.0742217	0.168597	0.179112
FOCC017344-RA	1.71481	2.92954	3.19095	9.45577	8.97612	7.05436	2.90501	4.53254	6.11607
FOCC017311-RA	0.0103735	0.0102254	0	0.295133	0.579426	1.05455	0	0.252344	3.75e-05
FOCC017271-RA	5.50693	4.82021	4.72255	6.22717	8.68844	7.47934	3.1334	2.99217	4.68165
FOCC017259-RA	23.2732	25.9363	21.7143	47.8515	32.3596	53.8913	5.0308	8.26619	7.50747
FOCC017248-RA	0	0	0	13.5935	7.44189	7.47303	2.00139	3.66335	3.80947
FOCC017230-RA	0.0209981	0.0601735	0.0634947	0.0992462	0.0974236	0.0591032	0.0171274	0.0565898	0.0551093
FOCC017184-RA	0.411876	1.23931	0.332118	2.07649	2.93014	3.32334	0.604715	1.27651	2.37812
FOCC017175-RA	16.5644	11.2334	13.988	23.6913	19.293	18.3401	12.9435	8.99119	9.20127
FOCC017171-RA	0	0	0	0.237551	0.233189	0.282934	0.245973	0	0
FOCC017123-RA	0.503075	5.40616	1.52121	8.71842	9.33635	4.72001	0.410341	2.03368	0.88021
FOCC017116-RA	26.5152	28.1421	21.2817	36.6491	62.08	34.7823	17.2219	11	12.672
FOCC017064-RA	0.434578	1.32895	0.802834	1.55206	2.0286	2.58065	0.402915	1.1271	1.67227
FOCC017042-RA	3.64327	8.10364	0.00684539	10.1696	11.5585	10.5883	4.45106	5.50253	7.27902
FOCC017041-RA	0.812338	1.54349	0.783191	1.80588	1.9761	1.81774	0.345702	0.428332	0.803352
FOCC017022-RA	1.7807	2.0047	1.62391	4.14139	4.65546	2.78452	2.28243	1.4854	2.59635
FOCC016904-RA	79.6049	68.8317	81.4543	90.4612	86.6992	113.529	69.7498	65.6331	58.5873
FOCC016833-RA	0.199008	0.199602	0.18053	0.37624	0.230832	0.317417	0.243486	0.14749	0.174099
FOCC016770-RA	4.48905	7.43779	2.4694	7.99632	7.13369	7.02847	1.78617	3.66254	2.88391
FOCC016701-RA	7.4224	5.60757	5.71304	9.62084	8.29625	7.59702	6.76969	4.86445	5.66691
FOCC016674-RA	0.523173	0.239845	0.140493	1.09984	1.80206	0.690674	0.204509	0	0.38392
FOCC016668-RA	2.81159	3.86843	4.53165	5.71972	8.17065	5.01666	4.4192	1.92965	3.60255
FOCC016653-RA	4.75353	6.66137	8.70403	42.3288	30.7365	15.7931	2.27526	2.3131	2.8783
FOCC016651-RA	0.989971	0.500634	1.35001	1.33031	1.93631	1.20201	0.949982	0.902402	0.662278
FOCC016624-RA	7.92846	9.38448	7.64399	18.4652	11.7286	18.4351	2.24938	4.64504	2.41254
FOCC016612-RA	3.07537	3.45646	5.60239	14.5526	11.4851	8.67516	0	0	0
FOCC016610-RA	0.255356	0.654166	0.362889	0.472535	1.57308	1.12562	0	0	0
FOCC016561-RA	0.123726	0.0295465	0.290988	0.259904	0.478371	0.425641	0.100919	0.111147	0.360798
FOCC016526-RA	0.181182	0.616559	0.547864	0.677941	1.2259	0.977448	0.147784	0.396732	0.19813
FOCC016470-RA	5.82725	5.92726	6.70726	6.57838	7.97928	8.5834	7.3711	5.44882	5.82765
FOCC016434-RA	0.0235486	0.00843531	0	0.0185502	0.0364191	0.0552352	0	0	0.0206011
FOCC016430-RA	6.42156	4.46586	2.84162	7.72349	6.83076	7.75891	3.55151	3.7989	2.57595
FOCC016407-RA	0.0315409	0.0451928	0.0317914	0.149076	0.0975589	0.088778	0.102907	0	0
FOCC016179-RA	1.07842	0.623537	0.723278	0.91089	1.15291	1.18765	0.43849	0.845156	0.681787
FOCC016160-RA	0.119954	0.0429687	0.0906805	0.330725	0.649303	0.281363	0	0.0606145	0.10494
FOCC016106-RA	0.372856	0.604364	0	1.46259	1.60461	0.500736	0	5.81e-06	0
FOCC016073-RA	0.244417	0.43776	0.246358	0.481342	0.945005	1.1466	0.498406	0.164676	0.213823
FOCC016044-RA	1.7513	2.30325	1.01256	53.6293	37.851	21.9285	1.90558	0.847051	1.72829
FOCC015978-RA	0.440227	1.19246	0.827263	1.72661	1.28926	1.79816	1.25192	0.735239	0.965021
FOCC015942-RA	0.774396	0.582529	0.702493	1.15904	1.6767	0.781056	0.300033	0.195656	0.338733
FOCC015921-RA	0	0.538572	0.303092	0.829066	0.581315	0.705324	0.122637	0.101299	0
FOCC015919-RA	0	0	0	0.209015	0.256471	0.497892	0.0541061	0	0.116062
FOCC015889-RA	7.01041	8.30226	5.60811	8.24776	14.652	9.44209	2.06754	3.28891	3.75788
FOCC015565-RA	0.0876409	0.125575	0.0883371	0.138076	0.203311	0.164455	0.0714856	0.059048	0.153342
FOCC015472-RA	1.25582	1.58877	1.37898	1.78171	3.06765	2.03198	0.441099	0.337294	0.671805
FOCC015416-RA	1.17331	1.05072	1.30934	2.86773	2.13832	2.16227	2.05077	1.32694	1.46635
FOCC015350-RA	10.8797	9.72016	13.1644	13.3944	13.518	13.8261	9.87728	10.0142	13.4979
FOCC015322-RA	2.12848	2.46563	2.62504	3.08752	4.46594	3.66777	2.9575	3.03921	2.70836
FOCC015293-RA	1.11961	2.69166	2.21094	1.84106	4.65397	4.7648	0.71118	2.16503	0.952988
FOCC015289-RA	13.0704	11.6314	16.1018	18.8321	16.7874	16.9796	12.9391	10.8133	11.5647
FOCC015166-RA	0.756112	4.36122	3.30059	4.2881	4.81295	7.69577	0.00185887	0	0.441656
FOCC015159-RA	0.0714666	0.0767997	0.0720343	0.591119	0.331579	0.301735	0.0874391	0.0963011	0.187563
FOCC015120-RA	0.111109	0.185734	0.0373306	0.2334	0.200475	0.347487	0	0.143073	0.109174
FOCC015039-RA	1.97563	2.23886	2.31717	5.20647	3.94425	2.72984	1.58215	1.13747	1.63407
FOCC014944-RA	0.130828	0.140591	0.0659339	0.334941	0.708164	0.49099	0.106712	0.418692	0.0572263
FOCC014902-RA	5.40775	5.59036	4.17997	10.2296	12.0083	9.89142	6.33008	8.64336	6.1967
FOCC014895-RA	0.0652465	0.212753	0.0930675	0.219272	0.214539	0.207914	0.08053	0.099536	0.103107
FOCC014689-RA	4.7861	4.68608	4.50251	4.97725	7.31398	7.28908	2.46628	3.03999	4.71211
FOCC014634-RA	21.568	13.1905	19.265	48.898	32.5424	33.7264	30.6077	19.966	22.0898
FOCC014578-RA	4.25955	4.07625	5.11063	4.90355	6.32041	6.69115	4.79451	4.40908	3.44696
FOCC014568-RA	3.63315	8.98978	1.69539	11.148	9.34032	8.30687	4.49017	4.50456	0.996578
FOCC014556-RA	0.270772	0	0.359518	12.2347	9.33533	5.74625	0.518316	0.184789	0.460298
FOCC014478-RA	0	0.000143495	0.000101381	0.471306	0.467362	0	0.14376	0	0
FOCC014437-RA	10.9682	11.6456	12.3795	45.8243	38.6609	24.3404	10.9109	6.20596	9.61096
FOCC014419-RA	1.69919	2.26469	1.51679	3.51992	3.08244	3.07097	0.00381164	1.87642	0.000968867
FOCC014300-RA	7.97464	9.86788	9.49894	11.1237	11.2868	10.3098	8.55074	8.13584	7.57261
FOCC014276-RA	9.76233	7.90952	13.2112	18.9362	16.1072	17.8084	8.85764	13.942	15.2964
FOCC014132-RA	0	0	0	11.9125	13.2904	8.72325	5.88444	4.71876	2.75101
FOCC014086-RA	0.00471363	0	0.00475107	0.0111393	0.0145797	0.0309573	0	0	0
FOCC014021-RA	1.89666	2.36739	1.3993	1.5029	4.40356	3.85345	0.127591	0.0790437	0.188163
FOCC013979-RA	0	0	0	3.47771	7.6625	3.17226	0	0.519573	2.45487
FOCC013919-RA	52.3565	72.5175	80.9177	85.3769	95.086	121.46	34.1643	42.3302	73.2849
FOCC013903-RA	0.0654876	0.0821037	0.0825098	0.696427	0.557038	0.445459	0.160248	0.19855	0.386711
FOCC013901-RA	0.248592	0.278274	0.234907	0.636435	0.612733	0.787176	0.454937	0.130234	0.68411
FOCC013867-RA	0	0.00981563	0	2.55667	5.16377	1.81875	0.211523	0.806321	0.815094
FOCC013804-RA	0.303092	0.391932	0.247596	0.81582	0.518565	0.458549	0.299392	0.164714	0.163012
FOCC013795-RA	1.47171	0.00506363	0.941769	2.35761	1.52222	2.31712	0.680648	0.298032	0.341793
FOCC013694-RA	2.87062	2.39931	3.37566	10.1758	5.91939	6.28438	1.56097	0.644692	3.3484
FOCC013547-RA	5.11895	8.60664	9.30447	11.4474	17.713	12.0453	6.93062	8.8658	10.2733
FOCC013527-RA	0.000147602	0	0.000169285	1.3948	0.912793	0.276879	0	0	0
FOCC013526-RA	0	0	0.0363487	0.0568153	0.027886	0.0338348	0	0	0
FOCC013511-RA	1.54664	1.30146	0.611195	3.57277	2.40962	3.45413	1.19295	1.95381	2.01879
FOCC013499-RA	0	0	0	16.7236	27.2868	10.5639	0	2.40494	12.6275
FOCC013478-RA	2.94468	2.28113	2.05111	2.9797	3.73954	4.1105	2.28471	1.59686	1.21475
FOCC013423-RA	0.184616	0.97983	0.526884	1.37296	2.23961	1.07702	0	0	0
FOCC013412-RA	7.88169	0.00547484	8.54514	17.2002	15.9375	17.4674	8.65138	9.01671	10.6479
FOCC013404-RA	0.130827	0.146794	0	0.314433	0.22047	0.160501	0.0487272	0.175422	0.0541716
FOCC013383-RA	21.9039	12.4296	8.96232	44.5278	41.0042	24.7291	0.442234	0.0730582	0
FOCC013278-RA	0.803604	4.43984	1.92836	7.85444	9.69621	5.47768	1.72852	2.92387	4.55536
FOCC013050-RA	1.78106	3.73396	2.29357	6.24077	4.58742	8.27755	0.569227	0.626948	1.83156
FOCC012902-RA	1.18272	1.61394	1.75979	4.79146	4.87768	2.9591	2.5266	3.26331	2.16789
FOCC012890-RA	22.1066	9.16907	12.0883	767.52	538.585	184.219	0.584017	0.422105	1.09616
FOCC012859-RA	1.65495	2.41307	1.2608	2.12373	4.25762	2.95598	0	0	0
FOCC012777-RA	1.32881	4.17329	1.98138	3.84557	7.17104	4.73418	0	0	0.742759
FOCC012749-RA	42.3644	30.0716	34.3029	42.117	66.0286	75.9087	18.9558	8.08757	17.8413
FOCC012658-RA	0	0	0	0.0545897	0.0535872	0.0325094	0	0.0466903	0
FOCC012520-RA	0.0848938	0	0	0.119403	0.0476368	0.113407	0	0	0
FOCC012504-RA	0	0	0	58.0385	39.3596	24.9223	0.308978	0	6.38e-05
FOCC012423-RA	0.134272	0.216438	0.0676692	0.317314	0.46723	0.34644	0	0	0
FOCC012273-RA	0.000186651	0.403892	0.164104	0.360453	1.67361	1.05975	0	0	0.453029
FOCC012253-RA	0	0	0	0.0428261	0.0840793	0.0510078	0	0	0.0475608
FOCC012239-RA	0	0	0.0288542	0.0225504	0.0664089	0.0268585	0	0	0
FOCC012217-RA	8.11484	4.02857	3.98683	14.1587	9.32093	10.5981	0.818291	1.29169	0.694971
FOCC012103-RA	0	0	0	0.0346034	0.0169886	0.0412133	0.0179144	0	0.0192082
FOCC012070-RA	2.66905	4.42185	2.52211	8.8043	9.80356	8.76467	3.26558	5.50721	7.73458
FOCC012014-RA	0.23083	0.0739772	0.4622	1.0049	0.944481	1.20617	0.117315	0.585111	0.912581
FOCC011930-RA	0.401633	1.27484	1.18395	0.86235	3.3723	3.3341	0	0	0
FOCC011872-RA	1.93953	3.71367	6.88495	8.48903	6.5918	8.39855	2.69612	0.347237	2.75735
FOCC011868-RA	1.13442	3.97013	1.14973	2.84417	4.92479	4.38656	0	0	0
FOCC011828-RA	0.38553	0.880968	0.240801	2.48295	2.45499	3.27788	0.749225	1.28112	1.85598
FOCC011790-RA	6.74031	9.56716	7.30542	22.9672	19.4654	19.268	10.2518	12.6733	14.1561
FOCC011755-RA	0.0174336	0.0749383	0.0175721	0.21973	0.13481	0.114497	0.0568799	0.0469836	0.0610058
FOCC011753-RA	0	0	0.0191023	0.0597163	0.0586197	0	0	0	0
FOCC011673-RA	4.79199	5.3939	4.61776	6.63984	11.7967	10.583	6.20615	6.5592	5.9675
FOCC011605-RA	0.33521	1.64948	0.000596582	2.48066	3.17822	2.98839	0.125379	1.46115	2.51711
FOCC011604-RA	47.3757	39.7967	53.4688	54.4027	57.5314	56.1878	40.7395	34.7076	40.4136
FOCC011509-RA	10.0823	12.64	10.92	13.8528	18.7022	14.4051	13.6894	12.2981	10.1557
FOCC011507-RA	14.7059	23.705	8.50936	53.31	58.7539	34.494	0.111066	0.0917419	0.119122
FOCC011472-RA	22.0235	16.6157	22.4605	28.0468	24.4719	32.3801	16.7121	14.1037	15.1408
FOCC011453-RA	2.56482	4.53985	2.56392	5.07719	9.7163	7.42505	0	0	0
FOCC011252-RA	32.021	28.6594	39.9623	36.8664	52.079	58.7301	23.2839	22.2498	27.9109
FOCC011245-RA	1.31525	1.9448	0.946968	5.91545	4.93829	3.81246	0.831242	3.54452	2.08715
FOCC011244-RA	3.96259	6.20154	4.6553	5.28947	7.80592	6.37214	1.78782	2.63458	3.9351
FOCC011220-RA	0	0	0	1.60737	4.96885	2.56762	0	0.835099	1.67629
FOCC011198-RA	0.0135696	0.778234	0.232667	1.07591	3.8893	2.35021	0	0	0
FOCC011099-RA	0.682018	1.36112	1.03115	1.65013	1.69517	1.14266	0.437091	0.722086	0.724503
FOCC011005-RA	3.96562	5.98113	6.52162	6.08334	10.0065	10.1829	1.02146	2.81246	5.11257
FOCC011001-RA	4.43706	3.81005	4.04006	5.3345	4.76142	5.04085	3.66766	4.8279	3.20776
FOCC010922-RA	1.42795	1.51857	2.16553	3.71205	4.82739	2.96426	0.775298	2.70061	1.79627
FOCC010858-RA	2.28425	2.47897	2.10133	3.72659	6.59263	6.94493	0	0	0
FOCC010819-RA	209.19	76.8455	39.1984	671.563	639.379	310.739	0.829302	1.19877	0.889456
FOCC010816-RA	0	0.234755	0	589.664	473.697	256.304	0	0	8.39e-05
FOCC010788-RA	0.0277402	0.0595683	0.0280106	0.0871977	0.128395	0.155784	0.0677236	0.0373281	0.0968927
FOCC010784-RA	1.26613	0.977241	1.9673	5.46834	2.32568	4.51637	0.000150083	0	0
FOCC010757-RA	4.82771	6.06983	3.46706	6.91147	7.2	5.27831	3.94073	3.90518	4.80244
FOCC010745-RA	2.99032	2.29534	2.15291	3.19688	4.95501	3.80762	2.26488	1.87082	2.80288
FOCC010693-RA	1.67624	0.640473	0.450549	18.5742	14.3446	7.54899	3.91946	1.20466	2.83509
FOCC010686-RA	0	0	0	0.323146	0.237909	0	0	0	0
FOCC010634-RA	4.4081	4.5127	4.46407	7.28445	7.17579	4.11209	3.59789	4.38577	3.04116
FOCC010613-RA	0	0	0	0.117403	0.246447	0.429599	0	0	0
FOCC010607-RA	1.11106	1.47613	0.752272	2.11137	1.74696	1.54845	0	1.73615	0.661516
FOCC010579-RA	0.656492	0.917126	0.430109	3.56881	2.51571	2.64225	1.41401	1.71693	1.20097
FOCC010542-RA	0.567805	0.406785	0.381544	0.902719	1.52581	1.15018	0.745984	0.965952	0
FOCC010393-RA	0.0931049	0	0	4.84609	2.09555	3.15371	2.63683	0.0729738	0
FOCC010361-RA	6.95774	14.9539	8.18184	80.3863	69.0464	39.5305	30.2676	21.3554	20.7967
FOCC010348-RA	3.31769	2.82348	1.20582	6.8906	7.54785	2.9561	0.936289	0.840314	1.1587
FOCC010315-RA	93.7482	60.7346	84.4095	139.249	169.868	95.9889	76.6354	66.8456	58.8261
FOCC010236-RA	0	0.108608	0.152803	0.238841	0.351682	0.142235	0	0.10214	0.132623
FOCC010170-RA	5.69427	0.657855	3.50328	8.90313	8.03661	7.83693	0.0027483	0	0
FOCC009968-RA	5.52688	3.43277	3.11766	72.9331	63.1185	30.0452	19.8363	15.5262	9.45852
FOCC009849-RA	0	0	0	0.206989	0.540015	0.231346	0.129155	0	0
FOCC009824-RA	0.176576	0.126502	0.0593261	33.8003	36.5021	16.0699	13.4429	9.91436	11.2254
FOCC009782-RA	0.323788	0.177296	0.235021	0.24949	0.71011	0.537133	0.000717244	0.000742368	0
FOCC009707-RA	1.47146	2.10834	0.49438	4.25007	3.79275	2.30092	0.400076	0.991389	0.429093
FOCC009699-RA	1.35934	2.55635	3.76795	6.02326	4.86151	4.4638	3.60348	3.54892	3.27026
FOCC009684-RA	2.63024	2.20483	3.52469	6.62744	4.07605	5.68708	1.85442	1.96008	1.45152
FOCC009591-RA	0.616538	1.14841	0.621435	1.16561	2.28841	1.61967	0.201155	0.581549	1.29448
FOCC009567-RA	10.2902	17.8583	15.3097	26.8422	29.019	31.5301	15.0352	21.8831	20.2231
FOCC009513-RA	2.29529	0.0136933	1.49324	4.30077	4.74952	4.64218	2.26512	3.01843	2.48861
FOCC009481-RA	0.03945	0.0310559	0.0422855	0.169201	0.267399	0.0982857	0	0.170065	0
FOCC009443-RA	0.566184	1.1396	1.30866	1.50318	2.25894	1.88914	1.50027	1.23924	0.993852
FOCC009417-RA	1.11878	1.44995	0.445762	3.79665	4.27038	3.43352	2.07422	2.62753	1.43142
FOCC009409-RA	0.557576	0.130975	0.18724	0.695603	0.577778	0.637303	0	0	0
FOCC009398-RA	4.40457	8.41551	6.05144	8.77987	16.0581	14.8862	0	0	0
FOCC009384-RA	5.77411	6.58419	6.92108	8.01542	15.7684	11.8711	1.69555	1.56597	2.3307
FOCC009284-RA	0.0499581	0.322117	0.40284	0.590389	0.695364	0.421851	0.122305	0.168311	0.174825
FOCC009088-RA	5.77736	5.51958	6.73201	11.9896	7.56666	10.8155	3.0422	2.52309	2.50825
FOCC009057-RA	0	0	0	0.346029	1.03124	0.819082	0.267366	0.160788	0.271768
FOCC009018-RA	0	0.0314222	0.066313	0.0691009	0.0678319	0.0617266	0.0178876	0	0.0191851
FOCC009002-RA	1.9486	4.14236	1.56043	8.83734	5.27746	6.33369	0.000154429	0.0114178	0.432151
FOCC008963-RA	0.0222908	2.2675	1.24671	4.30932	9.86904	4.08411	0.498807	0.483713	0.669166
FOCC008892-RA	0	0	0	0.140776	0.483668	0.251539	0.0728942	0	0
FOCC008876-RA	0.235358	0.094983	0	0.425043	0.348621	0.148333	0.0224966	0.0375538	0.122424
FOCC008853-RA	0	3.13e-05	9.52e-05	0.142459	0.372915	0.169675	0	0.0812298	0.105473
FOCC008817-RA	0	0	0	10.7275	7.10911	5.18222	2.80969	2.37187	2.08483
FOCC008799-RA	21.5604	26.5925	23.1001	28.17	33.4572	31.7459	16.1112	20.7361	22.8229
FOCC008785-RA	0.629002	0.782668	0.75635	3.15549	3.87406	1.97752	1.80919	1.36059	1.34189
FOCC008780-RA	0	0	0	0.156029	0.38291	0.185838	0	1.38e-05	0.0504987
FOCC008743-RA	0.746597	1.47149	0.755951	1.70941	2.93569	2.32104	0	9.93e-05	0.00425283
FOCC008624-RA	0	0	0	0.588018	0.436356	0	0	0	0
FOCC008619-RA	0.275238	0.788741	0.462375	0.794993	1.13512	1.03295	0.224502	0.247256	0.0802623
FOCC008600-RA	21.2642	21.5885	24.6749	23.5937	25.5705	25.3048	19.8961	23.2911	18.8506
FOCC008594-RA	0.000479179	0.421881	0	0.518909	0.893902	0.388742	0	0	0
FOCC008513-RA	0	1.80205	0	2.3359	1.84791	2.53333	0.82121	2.03382	0.440338
FOCC008388-RA	0.209417	0.30006	0	0.907315	0.485811	0.392964	0	0.141095	0.274807
FOCC008381-RA	4.10243	5.77097	4.01198	6.17391	9.48804	9.99086	1.99378	2.91956	2.10928
FOCC008357-RA	93.0082	45.5365	53.1398	276.782	355.706	170.781	0	0.140857	12.2896
FOCC008342-RA	1.59498	2.3976	1.25488	3.65858	4.71869	2.62932	0	0	0
FOCC008325-RA	11.108	12.7997	13.07	13.3526	13.511	15.6114	9.58328	11.6363	11.4
FOCC008323-RA	42.8263	44.2074	55.2858	76.2784	67.4604	83.5309	51.6816	57.5443	58.4342
FOCC008310-RA	0	0	0	0.640674	3.091	3.01668	0	0.010218	1.2571
FOCC008297-RA	0	0.182077	0	0.747563	1.65503	0.87068	0.216611	0.195747	0.387414
FOCC008210-RA	19.269	19.94	22.3966	22.1075	29.174	23.4536	20.2481	19.3373	17.5152
FOCC008207-RA	0.217143	0.145474	0.0707658	0.307919	0.41461	0.244491	0	0.287473	0.112676
FOCC008163-RA	378.608	250.849	262.979	521.558	457.807	488.478	241.332	110.845	202.649
FOCC008057-RA	5.19891	7.02432	3.46905	22.2043	17.9455	12.26	0.836262	2.11706	1.52572
FOCC008054-RA	5.93477	7.69738	4.04214	21.9748	13.9338	11.9289	1.49724	2.83886	2.11875
FOCC008052-RA	0	0.187202	0	0.512957	0.404818	0.221391	0.213136	0.176053	0.114298
FOCC008014-RA	0	0.197	0.0692912	0.224863	0.205046	0.168844	0	0	0
FOCC007985-RA	0.860734	0.894057	0.809882	2.05242	1.63264	3.26851	1.23061	0.383475	1.40555
FOCC007982-RA	0.164637	0.117949	0.213358	0.333491	0.254619	0.242735	0.115104	0.0792315	0.0617269
FOCC007940-RA	0.180048	0.00109789	0.44747	0.512462	0.467569	0.784926	0.410211	0.00108342	0.00257586
FOCC007901-RA	0.0187283	1.46977	0.46559	2.75752	3.54357	5.17542	3.43433	0.961092	0.004299
FOCC007893-RA	3.04042	2.42023	2.42361	5.83893	4.30262	4.90352	3.93231	3.35624	3.26597
FOCC007750-RA	32.6826	34.7836	33.9755	33.7565	42.9349	43.3988	30.5882	33.5824	35.5334
FOCC007691-RA	1.01514	2.56883	1.93771	3.78541	6.79308	5.23787	0	0.000144761	0.00308847
FOCC007612-RA	0	0.333306	0.234468	2.19893	1.43903	1.74601	0.37948	1.09709	0.814013
FOCC007575-RA	21.7452	20.6469	25.2495	25.8999	31.1638	27.5292	22.9396	24.4571	22.6759
FOCC007567-RA	0	0.0973155	0.136507	0.175815	0.10405	0.220337	0.0357871	0.0376597	0
FOCC007482-RA	10.3036	6.69947	9.99706	16.6051	11.6204	16.8087	6.00028	3.82571	2.85958
FOCC007305-RA	0.255612	0.256374	0.103057	0.36244	0.355784	0.575576	0.0416987	0.137775	0.0894468
FOCC007263-RA	16.7294	19.6389	19.3523	22.4988	30.2296	28.566	15.7313	20.5572	22.7303
FOCC007248-RA	2.07196	2.08004	2.3228	6.44954	4.98485	4.02858	3.23673	3.22308	3.79108
FOCC007216-RA	19.8116	14.0495	11.6036	44.9403	39.3134	25.3468	5.29555	4.05853	5.59184
FOCC007204-RA	0.781002	1.28706	0.416165	1.94919	2.60274	1.62564	0	0	0
FOCC007140-RA	1.20073	0.987605	0.804678	2.64648	1.01963	2.22168	0.186011	0.0507175	0.616605
FOCC007098-RA	0	0.0615628	0.296608	0.469808	0.77492	0.299751	0	0	0
FOCC006886-RA	69.382	80.2704	55.7349	89.3746	95.2551	92.8163	62.9134	52.1304	48.7274
FOCC006825-RA	2.63956	3.78205	3.45869	6.02994	4.08221	4.70539	3.0142	2.13409	3.46375
FOCC006714-RA	6.92524	4.95347	7.92113	24.1842	20.2833	10.2583	0.824105	0.274877	0.300619
FOCC006713-RA	31.6226	32.4888	31.121	93.4719	101.718	41.2867	8.37064	8.99897	9.14541
FOCC006702-RA	478.318	274.471	280.834	1261.3	1302.12	721.207	13.5912	10.5856	10.861
FOCC006693-RA	1.49212	2.28752	1.78272	3.01259	3.76314	5.9509	1.44796	0.467107	0.522309
FOCC006688-RA	0	0	0	0.352264	0.289153	0.134564	0	0	0
FOCC006685-RA	4.71616	2.596	4.20532	7.09761	10.6125	9.07506	7.54906	4.59135	3.35173
FOCC006615-RA	44.9748	38.3497	29.3994	111.518	85.8195	49.3129	19.521	7.69378	12.7914
FOCC006588-RA	30.1341	16.4567	28.7551	30.523	35.2467	33.4013	19.6414	22.7868	16.5872
FOCC006582-RA	0.414102	0.692162	1.27235	1.25701	3.89084	2.87221	0.644525	0.00363425	0.460198
FOCC006553-RA	829.672	690.971	865.388	3786.06	1693.16	2175.98	3.48501	2.19688	9.73795
FOCC006510-RA	0	0.0676524	0.0951819	0.148775	0.438129	0.265797	0	0	0
FOCC006487-RA	6.35283	6.80712	6.90442	12.4022	10.6793	11.2989	8.51025	0.113981	0.114314
FOCC006440-RA	0.456598	0.347559	0.460225	1.07904	1.58884	0.937114	0.721585	0.403768	0.574203
FOCC006349-RA	0.301866	0.000398039	0	1.31022	1.69626	2.69008	0.164068	0.732372	0.919966
FOCC006307-RA	2.77e-06	9.01e-05	0.106329	0.159636	0.18559	0.077191	0	0	0
FOCC006194-RA	0.692613	3.27457	0.82854	4.41562	9.74681	5.82355	0.725329	2.123	4.26049
FOCC006151-RA	8.55507	6.49709	6.94371	9.3879	8.27398	10.1256	7.64414	6.46331	6.92363
FOCC006142-RA	4.48913	2.73793	2.81165	8.22388	4.25973	5.42934	0	0	0
FOCC006125-RA	0	0	0	0.776883	1.05127	0.00602654	0	0	0
FOCC006116-RA	0.00983388	0	0.0145888	57.2609	39.3742	21.2612	0	0	0.149411
FOCC006069-RA	5.09002	2.69231	5.05528	128.546	90.4455	55.5492	0	0	0
FOCC006038-RA	0	0.369073	0	1.42723	2.15295	3.83126	0.846265	0.744638	1.12043
FOCC005966-RA	9.8087	7.10978	15.1481	11.7051	25.7636	20.6142	8.73809	3.80425	3.81715
FOCC005960-RA	0	0.129677	3.67724	17.5108	6.93538	14.6546	0	3.68605	8.75768
FOCC005958-RA	1.8211	0.988475	1.15042	1.99666	1.94309	1.65238	1.7547	1.06383	0.882706
FOCC005923-RA	2.54683	0.829597	1.4886	4.99848	2.81975	3.32336	0	0	0
FOCC005881-RA	0.559531	1.02987	6.43e-05	0.583652	2.64743	1.84477	0.286041	0.239514	0.403842
FOCC005836-RA	0	0.228344	0	0.247248	0.246573	0.594176	0	0	0
FOCC005829-RA	0.59339	1.06278	0	1.16859	2.06484	1.11347	0	0.799592	0.778673
FOCC005814-RA	19.6286	22.4397	17.5114	24.4325	25.3187	21.159	21.0292	16.3574	16.9525
FOCC005804-RA	1.5213	3.29833	2.68342	3.73707	4.72099	3.71857	0.522471	0.957541	2.39908
FOCC005786-RA	0.149781	0.90049	0.362191	0.93258	1.77711	1.31576	0.171915	0.682738	0.868223
FOCC005734-RA	1.67054	1.31607	1.449	2.58353	1.8131	2.80659	0.797724	0.629882	1.1517
FOCC005729-RA	0.18929	0.582029	0	0.898567	2.72127	3.66285	0.376886	0.165056	0
FOCC005695-RA	3.02526	3.66281	4.51727	5.23588	5.71622	5.77444	4.07585	5.27917	3.96678
FOCC005692-RA	10.0627	13.6709	16.8697	19.1115	22.451	17.4285	9.97571	16.041	12.562
FOCC005690-RA	2.33861	2.31518	1.58766	5.00137	3.21097	3.99198	0.499341	0.782744	0.933453
FOCC005615-RA	10.4365	17.8719	17.3971	20.4153	25.6053	22.3882	9.80479	8.07947	8.93133
FOCC005555-RA	3.94475	4.66918	2.5931	7.43083	4.90712	7.72403	1.67875	0.924444	1.20034
FOCC005347-RA	1.03552	1.8772	1.31792	2.42338	3.13537	2.70611	0.886409	2.27437	2.05669
FOCC005313-RA	8.3182	3.77422	3.35371	10.2657	9.21955	6.50367	4.07092	5.97801	4.12364
FOCC005296-RA	1.30802	0.94275	0.00012105	5.81429	5.9658	0	0	0	0
FOCC005284-RA	32.6425	31.2459	37.3665	41.1743	39.6277	46.4828	36.2416	36.4099	29.5105
FOCC005269-RA	200.898	78.559	54.9595	253.787	453.463	287.31	1.29626	1.1815	1.29441
FOCC005203-RA	3.22373	6.22065	4.8237	7.28496	10.9601	8.29237	0	0	5.44731
FOCC005132-RA	0.726108	1.15599	1.05715	4.19455	7.23686	4.9202	1.24892	2.42044	3.15623
FOCC005130-RA	12.3161	11.0534	12.8306	15.7813	19.3788	16.6671	13.8417	15.1075	12.9139
FOCC005128-RA	2.20225	2.22318	2.42917	3.20223	4.18589	2.97594	0.801211	2.19742	0.951065
FOCC005118-RA	3.24097	2.14989	1.02841	9.21932	9.88541	3.99807	0.0489546	0.202186	0.577561
FOCC004959-RA	0.827695	0.810398	0.778652	2.30376	1.62142	2.12263	1.37275	1.30121	1.062
FOCC004957-RA	0	0	0	0.610203	0.285237	0.276868	0	0.265576	0
FOCC004790-RA	2.40479	8.08461	3.30908	27.9573	43.9609	18.3089	3.43809	5.53622	11.017
FOCC004780-RA	0.173347	0.461306	0.189797	0.378023	0.602	0.509291	0.472597	0.181696	0.1699
FOCC004751-RA	1.11978	1.04289	0.902938	2.02881	2.16474	1.26073	1.64405	0.980784	0.587769
FOCC004732-RA	0.749651	0.917481	0.881541	2.58349	2.23289	1.31259	0.458598	0.547167	0.655818
FOCC004620-RA	1.04202	0.888559	0.00137151	3.14108	5.40097	5.98095	2.71018	1.74999	1.82493
FOCC004611-RA	13.8167	14.5742	12.5968	16.955	20.6971	18.1421	10.0522	11.227	8.47325
FOCC004567-RA	5.2348	6.94085	5.7489	93.88	141.154	45.9136	1.48738	3.79356	4.24233
FOCC004513-RA	18.9672	21.9047	20.6489	22.4377	31.038	24.3497	14.5718	14.5195	12.0593
FOCC004508-RA	0	0	0	5.56603	2.60789	4.03095	0	0.115501	2.54243
FOCC004469-RA	14.6402	10.3236	13.4527	19.2828	20.0778	17.2228	10.928	11.292	3.26768
FOCC004459-RA	0.612407	1.8427	1.11116	5.21015	6.44039	4.59664	1.29875	3.13583	3.10736
FOCC004432-RA	44.914	61.5283	18.5698	51.5176	87.3463	92.6829	15.4194	15.1904	28.4072
FOCC004395-RA	0	0	0	0.344946	0.111545	0.296566	0.155849	0	0
FOCC004384-RA	2.69928	1.17887	4.80983	4.61565	5.6315	5.59733	2.86686	0.88055	0.904442
FOCC004331-RA	1308.36	1156.71	1436.62	3341.04	1483.97	2652.26	13.5263	6.93492	20.0103
FOCC004320-RA	0.318987	0.000399247	0.175165	0.213714	0.584653	0.539517	0	0	0
FOCC004308-RA	3.85047	5.80021	7.07806	7.68327	7.89593	8.89971	6.52177	6.32692	6.33404
FOCC004163-RA	0	0	0	0.374252	0.309771	0	0	0.000881346	0
FOCC004116-RA	48.8542	60.0072	59.7725	72.9458	83.3995	92.8125	57.2601	69.1597	68.6664
FOCC004020-RA	0	0.52372	0	1.01018	2.04666	0.794945	0	0.296327	0
FOCC004004-RA	0.123571	0	0	1.83742	1.47016	2.13579	1.33053	0.899534	0
FOCC003951-RA	7.47496	11.7276	12.2307	13.0773	12.8567	14.162	10.6983	6.728	9.00696
FOCC003917-RA	1.05583	2.64744	2.12842	3.74272	5.51098	2.47652	0.4306	1.42272	2.07825
FOCC003857-RA	11.3332	10.3735	7.74064	23.5932	21.3724	15.4392	6.10441	5.11579	5.95041
FOCC003834-RA	50.7308	12.3114	18.3987	49.4991	93.4689	50.5193	0	0.395829	1.33394
FOCC003814-RA	7.34722	6.42335	6.02117	8.65704	10.4549	8.70393	4.48905	7.47387	8.11753
FOCC003795-RA	6.28779	9.25931	5.33868	22.4298	15.8529	11.5408	4.08763	3.68473	2.99012
FOCC003772-RA	0	0	0	0.131839	0.0973855	0.0439219	0	0	0
FOCC003722-RA	1.2173	3.00449	1.59968	3.1318	4.55322	6.39817	0.0285624	3.32783	1.53309
FOCC003702-RA	0	0.747439	1.17301	1.64333	1.35087	1.31822	0	0	0
FOCC003681-RA	0.530347	0	0	0.448573	1.96326	2.41601	0.000906862	0.509236	0.154617
FOCC003627-RA	0.184447	3.67326	3.4762	4.62888	5.30592	7.8641	1.43817	4.06401	3.83619
FOCC003584-RA	1.5008	3.16404	1.02414	3.70833	5.73492	2.86016	0.512598	1.38838	2.58727
FOCC003562-RA	0	0.0215197	0.0605531	0.0709947	0.046455	0.0845476	0	0.0252926	0.0262788
FOCC003508-RA	0.664702	0.476203	0	1.30903	1.02799	0.623645	0	0	0
FOCC003488-RA	1.04703	0.0100166	0.590695	49.2684	33.3191	19.2912	1.6227	1.02421	1.64839
FOCC003459-RA	0.149263	0	0	7.47319	4.96029	3.91595	0.299702	0.146015	0.0878413
FOCC003448-RA	9.8647	10.286	1.44903	14.9162	17.9091	17.5964	1.25062	0.662162	1.60278
FOCC003403-RA	5.76748	11.8792	4.35997	14.7656	10.5921	18.2629	4.70433	3.40011	5.67626
FOCC003369-RA	88.6793	71.7478	73.4732	106.872	102.064	89.155	72.4179	61.8227	51.7646
FOCC003349-RA	1.7042	2.48795	0.885106	2.59895	3.22075	3.92184	1.24555	1.26721	0.000374833
FOCC003318-RA	0.17772	0.127322	0.0597106	0.419992	0.229044	0.277905	0	0	0
FOCC003304-RA	1.05374	0.390319	0.529626	2.56171	1.66865	1.20281	0.377619	0.588118	0.273751
FOCC003267-RA	5.01341	6.48495	5.7641	8.48498	11.3856	11.028	6.38526	8.79197	6.90329
FOCC003250-RA	6.08737	7.10482	6.76555	9.23527	11.2069	10.4589	7.26423	9.04389	7.29572
FOCC003227-RA	0.0530031	0.0360719	0.103023	0.115861	0.102645	0.12081	0	0.0573017	0
FOCC003201-RA	1.70664	3.26044	3.7271	5.37756	3.73915	8.273	0.464016	1.53313	1.49302
FOCC003161-RA	0.62588	1.74073	1.49581	3.21666	2.26793	1.98727	0.234663	0	0.874545
FOCC003086-RA	0.444893	0.0010217	0.00147422	2.16977	2.79515	0.762497	0.000553474	1.1063	0
FOCC003061-RA	0	0.39152	0.220341	1.72199	0.929704	0.820388	0.267456	0.294573	0.0956186
FOCC003060-RA	4.16158	3.79454	3.87687	6.10945	4.82706	4.55528	4.11449	3.65353	3.14422
FOCC003022-RA	1.12577	0.806443	1.41826	3.10355	1.52328	3.43254	0	0	0
FOCC003019-RA	2.4833	3.50225	2.91914	4.8285	7.51082	6.95691	3.15541	4.23848	4.40286
FOCC003002-RA	0.987634	1.17926	0.995479	2.33038	2.42654	2.08462	1.96919	1.47871	1.34402
FOCC002987-RA	4.31151	7.43057	5.98677	7.00165	8.85368	8.79239	4.63322	4.77735	5.26457
FOCC002874-RA	7.85924	10.3539	9.40176	21.0968	31.062	22.2835	12.8417	15.3744	18.5474
FOCC002792-RA	6.66877	10.0371	10.7873	14.3502	14.0138	14.3965	11.3357	11.7136	9.77925
FOCC002754-RA	38.9073	36.2348	44.3218	79.6034	83.7759	65.8869	62.3845	46.365	56.2181
FOCC002713-RA	62.1313	54.9254	54.5845	282.279	218.77	143.447	121.382	71.7189	67.7684
FOCC002673-RA	1.18963	1.88105	1.71833	2.8054	3.60013	2.95273	1.99979	0.892349	2.97907
FOCC002624-RA	1.9207	0.0790003	0.0545644	2.68856	1.67297	2.37341	0.0474487	0.0783865	0.0508905
FOCC002590-RA	0	0	0.0877762	0.205799	0.20202	0.0817052	0	0	0
FOCC002572-RA	0.357944	1.04818	0.0656764	2.12029	1.9524	1.03561	0	0	0
FOCC002568-RA	0.0338163	0.193813	0.238595	0.790606	0.320412	0.469275	0	0	0
FOCC002567-RA	25.1458	17.3854	12.3565	29.2016	56.8777	35.0552	3.89052	3.66465	3.73349
FOCC002523-RA	18.9513	19.627	18.0486	21.563	25.8484	21.3851	16.3936	12.834	14.7198
FOCC002514-RA	1.98984	0.124022	1.11777	5.18319	6.06164	1.69007	0.00685755	0	0.00298269
FOCC002445-RA	4.28427	3.07098	4.88188	11.3767	19.7712	7.38504	0	0	0
FOCC002430-RA	0.435946	2.16209	3.87412	3.10211	4.44532	3.48723	1.43186	1.75676	1.40127
FOCC002390-RA	10.2425	10.0334	10.0177	11.5127	11.2052	12.4182	9.69162	9.81838	8.33177
FOCC002323-RA	4.6684	6.77872	5.9576	10.3954	17.9203	10.3757	4.37813	4.33626	5.12077
FOCC002285-RA	1.26525	2.15281	1.43472	11.7111	6.48181	6.82583	3.87008	3.40985	3.59736
FOCC002277-RA	0.000574668	0.000186762	0.00169019	8.10302	6.66883	6.8078	5.51802	2.93996	0.0707123
FOCC002131-RA	0.0041404	0.00212566	0.00775876	2.96337	1.95867	1.38974	0.502869	0.833288	0.000226273
FOCC002128-RA	7.46124	9.20617	9.70193	10.2735	12.3277	11.7876	5.06281	8.70755	9.36897
FOCC001972-RA	0.263348	0.559024	0.212015	3.18753	3.29849	2.72082	0.789512	1.15867	2.0038
FOCC001970-RA	0	0	0	0.251347	0.123366	0.149682	0	0.107488	0
FOCC001942-RA	0	0	0	1.1232	1.92324	1.01753	0	0.691216	0.425653
FOCC001910-RA	0	1.25818	0.704528	5.79366	7.27703	7.5992	0	3.71802	4.05702
FOCC001895-RA	10.6787	10.7431	12.1351	14.2661	13.6456	18.4032	7.40841	8.73623	9.32557
FOCC001893-RA	0.845745	0.794685	1.5033	11.3034	10.2487	7.98463	7.55691	3.70791	4.18202
FOCC001886-RA	0.445907	0.981706	0.51298	1.37936	2.3648	1.67222	0	0	0
FOCC001821-RA	1.14335	2.14456	0.911133	4.9652	8.7735	6.50364	1.24696	2.79435	5.28319
FOCC001769-RA	0	0	0.0458827	0.179294	0.140801	0.256256	0.07426	0.0920095	0.0398232
FOCC001748-RA	2.04857	1.17539	0.0144869	3.29897	2.48315	2.06012	0.247585	0.347664	0.185881
FOCC001712-RA	1.55034	4.14749	2.61849	5.95488	4.66954	4.03452	1.45254	0.529386	0.646472
FOCC001703-RA	0.222125	0.238701	0.0932873	0.46421	0.292185	0.626538	0.0603932	0.0519999	0.140206
FOCC001623-RA	0.0407517	0	0	0.0642334	0.031547	0.0382346	0	0.0274673	0
FOCC001578-RA	0.00155472	0	0	14.0545	8.02859	9.53236	1.88794	2.59911	6.07466
FOCC001558-RA	11.0388	8.39023	9.25734	23.1244	14.2958	21.7715	4.946	2.84267	2.5657
FOCC001507-RA	0.219192	0.698361	0.457471	2.62092	2.08248	1.79301	1.09183	0.820189	1.35063
FOCC001323-RA	4.06202	5.33125	3.79491	7.42662	7.49281	6.47694	1.25656	3.19855	2.90879
FOCC001310-RA	1.28163	2.18797	1.44546	2.59549	4.77189	2.40647	0	0	0
FOCC001268-RA	0.163678	0	0.00106603	0.581534	0.501507	0.211245	0	0	0
FOCC001243-RA	0	0.172718	0.0500251	0.338162	0.148365	0.459717	0	0	0
FOCC000145-RA	3.66463	5.88533	3.87364	7.65395	8.07772	8.61594	1.35053	4.63172	6.74279
FOCC000108-RA	16.711	16.7105	19.6938	22.5559	21.9763	23.01	18.7523	18.9615	20.1042
FOCC000070-RA	0.0944574	0.275406	0.475697	0.805777	0.791046	0.523481	0.0758496	0	0.162702
FOCC000052-RA	0	0	0	4.59024	7.26973	2.71817	0	0	0
FOCC000004-RA	1.29507	1.7254	1.44463	4.1721	3.61924	3.99314	1.8586	2.167	3.09089
FOCC017338-RA	6.13672	5.38073	5.16995	32.4681	38.2462	21.4838	2.61482	1.7279	3.60577
FOCC017331-RA	0	0	0	0.0583501	0.0859178	0.0347487	0	0	0
FOCC017128-RA	0	0	0	0.248672	0.379441	0.179645	0	0	0
FOCC017112-RA	34.1853	15.7387	17.6065	623.928	516.179	301.634	41.3449	23.7543	25.5938
FOCC016797-RA	13.0892	5.60398	2.51598	656.973	552.935	281.302	0.462606	0.272942	0.531602
FOCC016779-RA	0	0	0	0.0310585	0.0300275	0	0	0	0
FOCC016545-RA	62.6102	36.3836	28.5741	204.686	240.55	131.14	5.31711	3.47274	7.95738
FOCC016390-RA	7.48442	8.50882	6.78949	61.5674	55.9396	34.9725	11.3189	9.27513	8.64069
FOCC016375-RA	0	0	0	1.79234	2.26065	0.592968	0	0	0
FOCC016240-RA	0.0391516	0.0280488	0	0.24673	0.242199	0.0367333	0	0.0527568	0
FOCC015675-RA	15.9475	5.21579	5.24159	97.0862	129.417	70.1773	3.67613	4.61319	8.94708
FOCC015453-RA	37.0069	13.1257	17.038	183.897	240.614	127.59	1.83284	1.22287	1.98194
FOCC015388-RA	10.26	8.00544	7.28414	37.1788	40.6355	21.2409	7.62294	6.46195	5.91239
FOCC015057-RA	0	0.0427174	0	0.328795	0.276646	0.111887	0	0	0
FOCC014834-RA	0	0	0	0.106461	0.100534	0	0	0	0
FOCC014777-RA	0	0	0	2.07249	2.57977	1.23745	0	0	0
FOCC014548-RA	4.17767	3.5524	4.18309	23.9559	32.0226	13.2553	0	0	0
FOCC014382-RA	0	0	0	0.097573	0.0957812	0	0	0	0
FOCC014104-RA	0	0	0	0.11659	0.126566	0	0	0	0
FOCC013956-RA	0	0	0	0.0234692	0.0230382	0	0	0	0
FOCC013441-RA	0.726967	0	0.183185	4.01581	3.10795	0.791762	4.23e-06	5.62e-06	0.317962
FOCC012266-RA	0.0773776	0.0554345	0.0779922	0.54858	0.658174	0.290392	0	0	0
FOCC011969-RA	1.08237	0.000220135	1.69868	41.4168	43.8335	19.2484	0.000452399	0.000563761	0.00064018
FOCC011664-RA	0	0	0	0.299983	0.345685	0.157209	0	0	0
FOCC010843-RA	11.917	4.81726	1.94602	99.0143	96.2694	48.4089	0.162909	0.0897102	0.174726
FOCC010818-RA	61.2895	31.3594	39.2079	1208.4	1019.25	488.66	0.000848336	8.93e-05	0.332776
FOCC010815-RA	19.0711	5.38438	5.01871	607.732	534.749	210.839	0.306515	0.443075	0.164374
FOCC010814-RA	55.8546	21.7591	6.0662	3080.75	2784.96	1323.98	0.171389	0.000134824	0
FOCC010362-RA	9.94421	19.0022	10.0119	72.4407	66.5996	38.6783	9.29311	9.68524	8.56741
FOCC010195-RA	2.47869	2.86814	2.0128	59.2754	66.5934	27.9152	1.64937	1.56784	1.3302
FOCC010189-RA	0	0	0	0.032822	0.0300514	0	0	0	0
FOCC010127-RA	12.5207	12.2767	9.41829	22.7495	28.07	19.2957	11.1883	10.7557	11.9941
FOCC010088-RA	0	0	0	0.0496885	0.0609701	0.0295906	0	0	0
FOCC010072-RA	0	0	0	0.897245	0.866771	0.396658	0	0.000768504	0
FOCC009815-RA	9.08371	3.73848	8.57145	59.833	52.4573	25.9306	0	0	0
FOCC009720-RA	261.338	126.685	71.6696	11354	10788.6	4696.09	3.34018	3.26067	7.4906
FOCC008813-RA	2.90821	4.99173	3.44411	19.3758	25.8501	15.9862	0.483995	2.71587	1.33212
FOCC008774-RA	230.103	89.1481	66.7598	3752.32	4843.33	2225.28	2.20808	1.9455	3.86814
FOCC008528-RA	0	0	0	0.0750176	0.0775817	0	0	0	0
FOCC007869-RA	0.0199661	0.014304	0	0.0786403	0.0771961	0.0374656	0	0	0
FOCC007730-RA	0	0	0	0.145088	0.142424	0	0	0	0
FOCC007541-RA	0	0	0	1.72759	2.20243	0.866235	0	0	0
FOCC007390-RA	0	0	0	0.0474343	0.0465632	0	0	0	0
FOCC006813-RA	0	0	0	1.55994	1.5313	0	0	0	0
FOCC006812-RA	7.24895	7.35047	5.62041	29.3403	31.6578	21.31	0	0	0
FOCC006743-RA	43.1164	22.6869	24.8573	108.69	98.2044	48.46	43.9319	28.5269	39.6322
FOCC006712-RA	1.40199	0.468724	3.86255	127.669	123.735	50.4234	0.457422	0.440809	0.245301
FOCC006575-RA	0.0025007	0	0	0.461688	0.53479	0	0	8.04e-05	0
FOCC006554-RA	0.000891571	0.00214967	0	26.6389	27.0988	8.70963	0.00446134	0.000174991	7.12e-05
FOCC006434-RA	1.12764	4.5791	0	19.7106	25.8114	12.6031	0	0	0
FOCC006231-RA	2.75747	3.57271	0.118271	205.155	251.337	85.5411	0	0.158115	0.051326
FOCC006220-RA	12.4057	8.70718	8.15632	293.376	242.097	94.0414	0.565014	0.615207	0.77127
FOCC006219-RA	19.6705	8.97108	8.38036	279.513	247.173	111.494	6.61629	5.46514	4.34643
FOCC006021-RA	0	0	0	171.314	253.674	121.569	0	0	0
FOCC005835-RA	0	0.0627873	0	0.276153	0.271081	0.0822275	0	0	0
FOCC005801-RA	4.51303	5.47933	4.35049	9.33505	10.0015	6.82602	4.58675	4.98206	4.52129
FOCC005787-RA	0	0	0	0.0827844	0.0728272	0	0	0	0
FOCC005319-RA	0	0	0	0.0757005	0.0674851	0	0	0	0
FOCC005183-RA	0.000331586	0.000294437	0.000461987	1.0474	1.26076	0.646518	0	0	0
FOCC005039-RA	0	0	0	63.8583	86.8592	42.584	0	0	0.848604
FOCC004194-RA	16.2947	5.28623	4.33844	120.731	154.65	57.8355	0.37616	0.414284	0
FOCC003835-RA	79.0878	10.8241	30.052	6353.89	8689.32	3366.17	3.06748	6.68392	0
FOCC003792-RA	0.0250116	0	0	0.105929	0.129453	0.0548134	0	0	0
FOCC003769-RA	10.6604	6.96343	2.52826	32.6026	37.5804	16.1797	3.83624	5.28313	1.64711
FOCC003028-RA	0.402611	0.395009	0.226465	2.24138	2.0552	1.27666	0.306051	0.51444	0.213162
FOCC002236-RA	155.811	64.9837	42.1856	694.877	819.924	356.461	0.693366	0.505349	0.74366
FOCC002235-RA	22.98	13.9868	10.1296	213.596	304.858	125.7	0.261058	0.129382	0.167996
FOCC002232-RA	0	0	0	3.08784	3.21291	1.18054	0	0	0
FOCC002160-RA	32.8376	12.6029	7.09253	108.089	128.776	77.0233	0	0	0.997282
FOCC001929-RA	0	0	0	1.35016	1.26476	0	0	0	0
FOCC001833-RA	37.827	43.538	29.1598	162.291	156.81	97.3414	26.4617	30.9282	28.8164
FOCC001418-RA	0.915297	0	0.326973	19.5902	24.2601	9.29637	0	0	0.00102933
FOCC001239-RA	187.876	69.4868	40.8672	6043.35	5740.1	2212.49	6.52834	4.11532	9.85791
FOCC001238-RA	39.0128	16.4913	4.51372	401.252	359.274	141.795	1.30972	0.649878	1.80984
FOCC001237-RA	31.4867	13.5184	11.0174	837.135	730.673	293.064	0.654311	0.124724	1.67346
FOCC017485-RA	0.435373	0.490063	0	0.761731	1.29077	0.840895	0.24488	0.222879	0.127974
FOCC017431-RA	1.3381	3.77464	2.95035	6.32446	10.0238	8.63123	1.84181	4.00061	4.9751
FOCC017292-RA	2.13854	1.64994	2.65296	5.37781	3.56177	4.93896	0.939257	0.886673	1.43912
FOCC017280-RA	1.00866	1.52	0.841386	4.10981	2.55508	3.36121	1.4185	1.49978	1.43011
FOCC017090-RA	0.000280502	0.406046	1.50168	3.18197	2.65785	5.10437	1.01267	1.12927	0.869384
FOCC017043-RA	0.692542	1.98459	0.349022	3.13687	4.55196	2.59906	0.847323	0.81655	1.21171
FOCC016987-RA	13.1367	11.1408	14.8255	20.4756	16.1274	22.2804	13.2566	10.7043	12.0572
FOCC016968-RA	16.7362	16.3777	12.9845	35.434	25.965	32.9405	12.6607	9.17734	10.3459
FOCC016935-RA	0	0	0	0.52891	0.370855	0.269981	0	0.193874	0
FOCC016830-RA	0	1.97782	1.39133	4.34946	6.93808	3.23775	0	0.465009	0
FOCC016774-RA	1.30157	1.93666	2.11924	6.94502	7.50828	3.96191	3.59326	0.809476	2.01454
FOCC016681-RA	7.25371	11.0607	8.73016	39.0872	25.8446	38.9443	1.88851	2.44588	2.16883
FOCC016675-RA	3.96922	4.29773	4.56904	8.26091	6.53968	5.9881	3.58706	4.36087	4.73508
FOCC016639-RA	0	0	0	2.65919	3.9895	7.18306	0.000658083	0	0
FOCC016625-RA	4.3797	10.8773	6.18029	10.8102	13.3211	14.793	4.28684	5.70492	4.59779
FOCC016615-RA	0.000290759	0.00854796	0.535704	1.7453	2.76124	1.37165	0.364154	0.386738	0.502159
FOCC016224-RA	0	0	0	2.87412	1.22375	1.61716	0	0	0
FOCC016149-RA	2.4323	1.96036	1.07259	4.79005	5.28985	3.70835	1.98394	2.45814	2.7928
FOCC016001-RA	0	5.98107	10.2859	12.4355	12.4539	15.9375	0.233075	4.18513	5.68574
FOCC015879-RA	1.46864	3.15361	1.73391	2.98184	3.5165	3.63652	2.03824	2.25753	1.50935
FOCC015819-RA	39.5817	12.0026	19.0593	844.717	443.429	436.817	12.8662	8.05325	14.1423
FOCC015771-RA	16.176	14.6762	16.7894	18.0993	19.1323	21.3252	15.0386	15.479	13.5498
FOCC015764-RA	5.54684	10.5612	6.53345	18.6747	17.4675	14.8455	0.000400402	3.83244	5.70399
FOCC015351-RA	1.54652	0.00556046	1.58041	4.11502	6.20973	2.73835	0.194571	0.148355	0.128421
FOCC015181-RA	41.1235	53.3312	50.6092	98.4686	103.146	162.641	27.6516	18.9946	22.2175
FOCC015055-RA	0	0.0197957	0	0.130599	0.192301	0.0777744	0	0.0186167	0.0241729
FOCC015032-RA	0	0	0	1.73841	2.18147	1.03861	0.876851	0.000594167	0.0173865
FOCC015016-RA	0.54901	0.39332	0.276686	1.51367	1.06134	2.31794	0	0	0
FOCC014900-RA	0	0	0	1.14358	1.68085	0.751705	0.0915335	0.00034925	0.462291
FOCC014830-RA	5.59063	7.83616	8.78071	19.949	20.5481	24.9079	12.631	8.85314	15.1971
FOCC014385-RA	0	0	0	0.070388	0.138191	0.16767	0	0.0602025	0
FOCC014332-RA	3.38978	2.9656	3.57664	3.97438	4.26493	4.7531	3.88782	3.34775	3.01551
FOCC013904-RA	0.701632	0.633789	0.430473	3.2201	2.40611	2.14661	1.24412	0.842682	1.09418
FOCC013480-RA	15.9507	17.3718	13.358	36.6276	39.4316	26.8639	16.9073	22.7068	16.881
FOCC013429-RA	9.30856	9.47961	11.0884	14.726	17.9654	19.6686	12.2675	12.2323	11.2392
FOCC013163-RA	17.7155	23.6471	29.489	46.9341	37.7948	44.91	33.4184	26.8459	22.5909
FOCC012741-RA	0	0	0	57.8343	141.097	67.9393	0	0.464504	0.000515804
FOCC012690-RA	0.481182	1.71121	3.24924	4.7348	6.74428	8.11971	3.09653	3.19413	2.78777
FOCC012584-RA	0	0.53296	0.187459	1.24529	1.15052	0.697975	0	0	0
FOCC012037-RA	9.89021	8.85688	7.47658	19.4773	17.2076	20.8785	18.151	5.64437	6.08128
FOCC011754-RA	6.8278	5.12291	5.99854	9.99389	10.2028	9.78224	7.41306	8.79639	4.84311
FOCC011702-RA	0.861865	1.53788	1.21995	1.82768	3.48502	2.93671	0.112461	0.925805	0.728599
FOCC011546-RA	2.88304	5.16363	3.24781	7.08043	11.8682	9.30824	1.65995	3.14219	5.26688
FOCC011424-RA	0.742006	0.914327	0.688069	1.12208	1.3147	1.42782	0.726274	0.619909	0.207721
FOCC011211-RA	0.623549	0.67008	0.314251	2.32166	1.67886	3.42429	0.76291	0	0.27275
FOCC011096-RA	0.715802	2.38449	2.22175	3.21032	4.13647	3.12343	0.970856	0.907194	0.798933
FOCC011095-RA	0	0	0	0.440701	0.387215	0.671517	0.108538	0.233167	0.110398
FOCC011061-RA	0.000169016	0	0	0.00052207	0.000653068	0.00123907	0	0	0
FOCC010727-RA	1.14382	1.41896	0.236498	4.17756	7.68898	6.89072	2.37828	2.62745	2.29252
FOCC010663-RA	3.46217	7.67072	4.81445	9.26772	12.4182	15.64	1.17665	1.83587	2.0192
FOCC010132-RA	0	0	0	0.0678807	0.0843711	0.175275	0	0	0
FOCC009951-RA	4.67618	3.79677	4.60858	6.13935	6.02661	5.5573	3.05135	4.34079	5.27266
FOCC009891-RA	0	0	0	2.46088	8.63162	6.19332	0	0.221965	0.893658
FOCC009825-RA	0.162403	0.145436	0.0409234	36.5884	39.2131	19.4274	6.95477	5.99097	10.6558
FOCC009778-RA	0	0	0	3.06195	2.00617	1.44509	0	0	1.0679
FOCC009413-RA	3.49414	4.40678	3.88876	10.6658	7.65546	7.03472	4.39382	3.04081	2.67468
FOCC009205-RA	2.64758	6.36965	6.18858	33.9363	58.568	24.3713	0	0	2.3385
FOCC008868-RA	3.686	2.71073	2.36421	4.68754	10.1473	8.30351	4.16879	1.25365	2.33953
FOCC008864-RA	0	0	0.0277671	0.108504	0.127814	0.07754	0	0.0185606	0.0723001
FOCC008751-RA	56.53	47.0311	62.9527	67.8738	70.1526	82.1238	57.6369	53.4448	49.0553
FOCC008747-RA	105.285	80.0971	58.992	197.326	162.046	133.688	68.4854	61.1738	51.6441
FOCC008656-RA	0.153442	1.84e-05	3.04e-05	0.12056	0.205219	0.220841	0.0156148	0.0257961	0.0334949
FOCC008655-RA	0	0.85162	0.460833	1.65671	1.27275	1.88743	0.223754	0.862509	0.879941
FOCC008633-RA	0.000303352	0	0.00069957	4.56994	2.2122	2.41762	0	0	0
FOCC008576-RA	5.95254	0.00212696	0.00123643	17.7064	11.17	10.0477	0.00469077	0.000545817	0.00470389
FOCC008557-RA	9.17496	5.04601	5.32452	15.769	15.3361	10.782	5.36709	2.80983	4.37811
FOCC008542-RA	0.00109206	1.73759	4.67e-05	2.11651	1.9436	2.03295	0.636253	0.875922	0.909872
FOCC008508-RA	6.4249	5.54589	6.46913	10.9911	12.7491	11.4495	2.52811	6.03233	10.4657
FOCC008499-RA	1.47791	1.3382	1.05517	2.46989	2.70725	2.11019	0.418569	0.594679	0.96969
FOCC008442-RA	7.90825	8.6305	9.84303	14.5138	16.5426	14.3352	10.8315	11.2193	10.4452
FOCC008213-RA	5.43029	2.7064	5.91785	11.9097	8.50603	10.295	2.86116	2.29853	1.16295
FOCC007904-RA	0.000671329	1.83148	3.0801	16.7465	17.7877	13.6524	3.307	6.97288	7.28179
FOCC007845-RA	0.598648	0	0	0.886902	3.0492	2.63267	0.00377433	0	0
FOCC007738-RA	1.60497	3.11762	3.18813	8.68478	5.70241	7.76915	0	0	0
FOCC007540-RA	20.1307	26.5816	17.5928	28.0788	30.2274	28.9202	17.9984	18.3089	23.1437
FOCC007374-RA	3.75e-05	6.25e-05	0.681701	3.69603	1.64653	2.17313	0	0	0.0628489
FOCC007073-RA	10.2696	9.85853	10.4053	17.5764	14.289	19.2469	6.93085	7.1909	6.26884
FOCC006868-RA	0.190641	0.51866	0.188419	1.04911	0.772069	0.655789	0.291366	0.388108	0.124834
FOCC006858-RA	0.107832	0.0772527	0.217378	0.481348	0.472508	0.303515	0	3.08e-05	0
FOCC006837-RA	0	0.0713375	0.100366	0.235319	0.153998	0.18685	0.0812202	0	0
FOCC006827-RA	2.60338	3.34021	4.25024	4.45035	5.01422	6.09495	3.59184	3.66699	2.72915
FOCC006476-RA	63.2319	59.5798	62.1177	76.2494	80.9611	92.7509	56.5281	48.7767	43.3919
FOCC006412-RA	25.2997	41.8424	34.6165	54.3252	73.6492	62.4416	21.6909	39.252	45.4113
FOCC006386-RA	0	0	0	1.74661	4.03314	1.95432	0	0.000325829	0
FOCC006297-RA	6.49483	7.02179	11.2244	12.6907	18.5111	14.6715	5.8579	10.3763	9.4503
FOCC006015-RA	26.8391	11.7004	8.95028	34.8622	52.4148	30.539	12.6925	12.8888	12.9638
FOCC005846-RA	3.65416	5.57205	4.17316	15.5942	10.0972	13.7453	0	0	0
FOCC005824-RA	13.401	10.7093	12.014	14.5631	16.5496	16.5485	12.1835	13.1354	7.87794
FOCC005638-RA	31.1469	34.265	33.08	81.7087	53.5368	80.2163	27.4515	20.7036	18.8726
FOCC005479-RA	6.00112	6.84728	8.13802	15.6931	10.287	16.1115	5.78901	4.29694	3.31618
FOCC005354-RA	9.20992	11.1924	12.1024	20.4215	18.8859	23.0428	13.7167	14.8465	13.1898
FOCC005351-RA	0.28536	0.68247	0.0961489	1.66768	1.3625	0.908941	0.0697125	0.17316	0.224442
FOCC005297-RA	0	0.918157	0	3.58241	3.17736	1.84935	1.02025	0.0886874	0.850757
FOCC005171-RA	8.60169	7.06973	9.44719	13.0322	12.7957	10.7577	7.3833	6.56232	5.68784
FOCC005024-RA	1.01597	0.000665305	0.390886	1.45409	2.86081	2.06978	0.928779	0.600086	0.844824
FOCC004832-RA	19.1295	17.3353	21.4693	34.3302	28.3334	37.0215	24.0035	23.2973	22.6668
FOCC004738-RA	0	0	0	2.91997	4.62461	6.98162	0	0.885519	1.29477
FOCC004678-RA	10.1506	15.3211	17.6293	32.2126	30.8501	40.5399	19.0969	20.0203	20.8452
FOCC004649-RA	4.04152	3.83701	6.39648	16.6813	10.0757	17.1313	2.70926	1.69554	0.352647
FOCC004550-RA	0.255655	0.484823	0.242528	0.880017	0.534483	0.922788	0.183996	0.233041	0.44731
FOCC004506-RA	0.403336	1.50209	0.623828	1.93646	1.91371	2.30023	0.331793	0.222854	0.496474
FOCC004429-RA	0.0564288	0.0404265	0.056877	0.0889023	0.109087	0.132358	0.0230135	0.0380189	0
FOCC004324-RA	1.15734	1.50588	1.51137	3.38696	2.49579	4.21333	0.00428691	0.957432	1.1448
FOCC004261-RA	0.30509	10.9537	1.62326	16.4518	11.0046	17.8073	0	0	0
FOCC003991-RA	1.27369	0.430727	1.03427	4.96503	3.28366	5.69171	1.90851	1.78539	1.63518
FOCC003838-RA	0	0.000176579	0.000179232	0.808601	1.11419	0.694185	0.323475	0.133994	0.405028
FOCC003817-RA	25.1436	27.7097	28.4778	35.8557	37.5101	45.0728	27.4444	31.5272	30.382
FOCC003640-RA	25.6618	25.8735	23.2073	32.5591	29.4305	32.4756	20.7273	22.2573	22.9044
FOCC003464-RA	4.40528	3.76034	4.0905	6.23567	5.06558	5.85465	3.2844	4.81893	3.16658
FOCC003248-RA	5.05994	7.09971	4.66829	11.8613	10.3139	16.6077	2.02502	1.14651	2.56127
FOCC003244-RA	32.4054	32.188	36.9921	70.2588	57.2336	81.5124	46.2405	42.8703	33.2405
FOCC003166-RA	9.59775	3.16672	0.0494446	28.1068	24.0905	24.365	9.1881	14.2365	10.4054
FOCC003059-RA	0.645364	0.693524	0.650507	1.27095	1.49713	1.8165	0	0.434846	1.12917
FOCC003051-RA	38.4083	38.8399	43.8456	46.1826	54.6563	53.5114	31.4564	36.4309	39.1643
FOCC003039-RA	1.07976	0.690424	0.683076	1.84475	2.03552	1.83442	0.989369	1.1443	1.4076
FOCC002871-RA	4.84514	6.06071	5.06773	8.22409	10.4296	9.57878	1.68922	3.72317	4.48791
FOCC002826-RA	29.8187	29.3353	36.006	37.6592	41.2353	47.3732	26.3996	31.8959	29.6874
FOCC002612-RA	0.116004	0	0.116926	0.456906	0.448516	0.217678	0.0206693	0	0.000143427
FOCC002562-RA	0.0237907	0	0	0.213882	0.222305	0.404592	0.0911912	0.0107607	0.111778
FOCC002510-RA	14.471	11.274	14.1751	23.5857	25.0795	27.9364	15.0271	19.2287	17.2124
FOCC002301-RA	0.330373	0	0.665995	1.30124	1.27734	1.8598	0.301785	0.090273	1.06386
FOCC001836-RA	5.75024	7.34072	7.11565	19.6887	13.8068	21.3456	1.33963	2.40763	2.38418
FOCC001822-RA	6.48344	2.77113	5.69777	13.9408	24.46	13.3141	0.816433	0.593458	0.45534
FOCC001786-RA	4.55524	10.9691	5.64672	12.5568	16.6988	16.1004	0.132096	6.35555	7.95688
FOCC001750-RA	0	0	0	0.188034	0.208794	0.216623	0.0204002	0.0505524	0.13128
FOCC001731-RA	0.166511	0.216662	0	0.353598	0.312394	0.294806	0.156847	0.241945	0.116177
FOCC001699-RA	0.468451	0.000411616	0	0.573906	1.07386	0.696889	0	0.00743029	0.000123643
FOCC001534-RA	4.211	4.68914	4.83852	6.63436	5.67136	6.84435	5.48389	4.58432	4.68799
FOCC001304-RA	0	0	0	1.49404	1.53609	2.4801	0.26437	0.801999	0.454964
FOCC000178-RA	0	0.123415	0	4.05373	2.82732	6.21404	0	1.04149	0.536478
FOCC000177-RA	0	0	0.508804	8.34565	6.25296	5.87035	2.4309	2.4454	1.67755
FOCC000074-RA	0	0	0	1.64337	3.19994	1.36612	0.157093	0	0.543669
FOCC017371-RA	5.27634	6.00666	5.60966	8.19889	6.76283	7.66299	2.24029	2.62967	2.90865
FOCC017325-RA	3.80003	3.62952	3.32871	8.96164	7.81427	9.1283	0	0	0
FOCC017322-RA	8.2453	10.1837	8.48725	14.5624	11.1815	14.3059	1.0852	0.601526	1.10266
FOCC017231-RA	7.83109	10.8527	6.37286	15.1946	12.7812	14.4539	0.811532	0.475722	0.898475
FOCC016623-RA	18.0251	24.6142	16.001	31.2452	28.1597	33.3942	6.19443	5.82561	7.40418
FOCC016389-RA	80.4607	81.9059	81.6521	150.471	140	144.747	45.1241	43.4723	39.3928
FOCC016141-RA	29.9706	29.092	33.8766	33.759	38.7477	37.4598	19.526	25.1287	22.9017
FOCC016020-RA	1.96447	3.23175	2.6401	3.20961	3.99459	4.09584	0.949539	0.490207	0.445556
FOCC015989-RA	8.85421	10.3213	11.0419	20.6986	15.0969	15.8719	0.496789	0.37699	0.440787
FOCC015969-RA	102.858	108.144	64.75	129.753	189.211	157.761	0	0.000108844	0
FOCC015918-RA	5.86148	7.03608	6.40558	7.32572	9.83257	10.0212	0	0	0
FOCC015827-RA	8.15817	8.634	9.35399	17.4381	23.751	20.9275	0	0	0
FOCC015663-RA	3.30704	3.4141	3.21365	5.77127	4.6555	5.05991	1.28647	1.11977	0.964367
FOCC015393-RA	34.8506	33.1322	38.1998	44.6134	42.3787	46.1193	25.8694	23.3522	21.7827
FOCC015336-RA	37.269	26.7686	39.854	62.4623	56.4517	59.9278	0	0	0
FOCC015318-RA	2.20673	2.06493	2.43313	3.3088	4.13337	3.27695	0	0	0
FOCC015307-RA	6.50762	5.73878	7.02954	12.6887	15.3168	14.177	0	0	0
FOCC015272-RA	3.41222	3.01104	2.56136	6.15725	5.03697	4.85081	0.00144811	0.000246088	0.000377956
FOCC014742-RA	11.6357	11.575	18.5726	19.2583	20.3808	20.1218	0	0	0
FOCC014731-RA	3.13616	4.5839	3.63334	6.27263	6.67881	7.18066	0	0	0
FOCC014713-RA	4.91573	6.09893	4.26482	9.04889	9.05864	9.95023	0.676259	0.944838	0.88339
FOCC014518-RA	3.09117	3.11307	4.41424	8.36241	8.23898	9.50176	0	0	0
FOCC014421-RA	10.5196	11.0956	12.9708	21.6266	23.1882	23.9474	3.49389	4.72026	2.05405
FOCC014371-RA	7.12331	3.88149	5.62666	7.88427	8.7178	7.51803	0	0	0
FOCC014341-RA	8.17393	7.83525	7.12229	11.7413	12.1433	10.9255	4.56037	2.47872	2.83647
FOCC013941-RA	4.15674	6.21251	4.77425	7.64313	8.82554	8.70402	1.10176	2.61951	1.95448
FOCC013837-RA	13.4282	13.3957	8.70101	22.9302	22.5425	19.1712	0.91421	1.10368	1.19737
FOCC013762-RA	6.1779	7.42038	7.45961	11.9641	14.5044	13.4478	0	0	0
FOCC013487-RA	12.5071	14.3329	13.9326	23.2502	28.4133	26.5821	0	3.59193	5.9081
FOCC013486-RA	25.1558	26.6002	25.6878	46.8346	53.1847	51.1058	0	0	0
FOCC013465-RA	1.71498	2.94272	2.7984	3.90172	5.0913	5.15346	0.139833	7.49e-05	0.730259
FOCC013319-RA	4.1636	4.70779	4.69277	8.76884	9.57074	11.8931	0	0	0
FOCC013313-RA	14.5635	14.0462	13.8549	30.5363	25.1729	28.0402	5.28834	4.80112	4.37744
FOCC013269-RA	24.4559	20.1067	23.0164	25.9357	27.0697	27.3678	17.5901	14.7831	13.7437
FOCC013103-RA	38.0508	42.1182	49.9459	59.1447	72.8267	74.6852	0	0	0
FOCC013054-RA	5.38975	4.39423	5.64432	6.67105	7.08894	6.31359	3.01886	2.37498	3.1013
FOCC012999-RA	1.60024	2.12398	2.36838	4.38821	4.47548	4.46437	0.262553	0.243373	0.260801
FOCC012927-RA	273.919	232.941	296.26	385.33	354.988	436.673	141.005	140.213	125.48
FOCC012683-RA	3.26954	5.39281	4.59861	8.67694	7.87824	7.23045	0	0	0
FOCC012650-RA	6.59472	8.53961	7.51081	12.4979	15.4272	14.9763	0	0.095573	0
FOCC012599-RA	5.67412	6.93576	6.33204	10.1662	11.6913	10.3812	2.0747	2.74875	3.16252
FOCC012425-RA	2.73412	3.0276	2.72628	5.29697	5.56486	4.47348	1.21113	0.890176	0.881785
FOCC012424-RA	1.36895	1.36109	1.05963	2.1961	1.83214	2.3452	3.53e-05	0.000509893	0.000344751
FOCC012402-RA	7.14728	6.154	7.15097	16.1267	15.7436	17.9437	0.310081	0.41503	0.747027
FOCC012236-RA	3.49454	3.91188	2.6675	4.82719	6.60718	6.74013	0.303726	0.325076	0.554022
FOCC012227-RA	3.60762	2.57427	1.63654	5.63627	5.34713	4.95637	0	0	0
FOCC012042-RA	1.36685	1.5558	1.53821	2.25948	2.25128	2.47261	0.683074	0.710048	0.820903
FOCC012013-RA	8.70115	7.28522	7.92259	12.5775	11.403	12.272	3.54027	1.07452	3.81389
FOCC011959-RA	9.65846	9.15237	10.7617	12.4628	13.891	14.6947	6.39536	6.74804	7.25387
FOCC011839-RA	6.58163	7.19155	7.75698	11.4829	13.1142	14.6086	0	0	0
FOCC011652-RA	2.66323	3.16351	1.60565	4.97265	5.43377	5.28604	0.0176388	9.89e-05	0.000106365
FOCC011625-RA	4.66515	4.7548	4.7584	5.88149	7.23103	8.31011	0	0	0
FOCC011452-RA	11.607	12.2315	14.2866	34.6369	34.9046	36.7543	0	0	0
FOCC011226-RA	7.01257	7.6416	7.52902	11.748	12.1069	14.1691	2.71249	1.98007	1.79511
FOCC011202-RA	4.48388	5.29814	4.16816	6.64298	6.2095	7.45344	2.28506	1.98862	2.16385
FOCC011116-RA	12.8817	9.5683	9.66064	21.3862	23.2032	17.3089	1.11487	1.428	1.4455
FOCC011013-RA	4.88242	5.67709	4.27778	11.2098	14.0055	11.8274	0	0	0
FOCC010925-RA	2.47501	3.16099	2.99732	6.22797	6.25744	6.76104	0.822765	1.00795	0.920299
FOCC010609-RA	1.08866	2.16926	1.80034	2.57019	2.73848	3.44011	0.000131545	0.302581	0.000400756
FOCC010573-RA	7.96371	7.74973	7.3246	12.4421	13.2143	14.8191	1.40642	0.989804	1.21915
FOCC010490-RA	4.01827	4.90255	6.10942	8.54601	9.65358	9.47219	0	0	0
FOCC010457-RA	22.8414	25.0058	21.4579	25.7783	32.8086	32.524	14.425	14.6713	14.2915
FOCC010440-RA	8.02467	9.44589	9.50893	13.6861	15.2502	15.5574	0	0	0
FOCC010389-RA	8.98538	9.08607	8.97871	15.1586	15.8806	19.3124	0	0	0
FOCC010383-RA	12.1331	15.2151	14.3181	24.4152	31.1271	28.593	0	0	0
FOCC010382-RA	4.99435	4.89297	7.35557	8.65056	8.09032	8.84924	0	0	0
FOCC010354-RA	36.2807	36.5365	38.1975	70.7744	90.858	79.0037	0	0	0
FOCC010352-RA	11.6007	11.3082	12.1651	17.7045	19.963	18.833	0.00105692	0.0276737	2.62893
FOCC010347-RA	15.2564	19.8916	21.0457	23.9075	28.6969	33.5389	1.38909	2.13525	2.53811
FOCC010160-RA	2.95913	4.82476	3.23977	9.05618	7.53535	7.94612	0	0	0
FOCC010091-RA	4.20995	4.0871	4.05404	8.31368	8.78411	8.5019	0	0	0
FOCC009775-RA	10.1234	10.7777	11.0981	18.9992	18.0265	18.2015	3.9148	3.26085	3.10497
FOCC009738-RA	24.3503	29.5139	24.4037	45.9188	47.3787	52.6952	0	0	0
FOCC009673-RA	13.7473	14.2578	16.5807	27.135	25.6171	29.2015	0	0	0
FOCC009445-RA	16.9145	16.6807	16.9787	21.1652	26.9934	24.3271	11.9797	11.7244	11.3568
FOCC009325-RA	5.31165	7.15271	6.96909	13.5587	16.9263	14.8607	0	0	0
FOCC009119-RA	0.136145	0.0632518	0.0826074	0.145982	0.16727	0.17174	0	0	0
FOCC009117-RA	30.5287	25.5075	31.4082	42.7497	34.0185	39.808	10.2957	10.0862	10.0211
FOCC009107-RA	1.09467	1.3234	1.42518	1.81445	1.8164	1.73315	0.688264	0.491688	0.618481
FOCC009064-RA	0.921202	1.51492	1.24981	1.81209	1.95629	1.96613	0.000249948	0.000165123	0.000250494
FOCC008972-RA	12.0738	13.7962	11.1098	14.4611	14.8323	15.5596	7.52302	8.46758	8.25713
FOCC008937-RA	57.5992	68.2181	60.4424	137.817	141.248	126.099	0	0	0
FOCC008909-RA	12.1412	10.1453	12.876	14.4625	14.456	14.9291	8.81385	8.24172	7.94961
FOCC008897-RA	6.88058	8.37011	7.11895	14.587	17.8596	18.1656	0	0	0
FOCC008869-RA	14.077	14.795	16.7429	18.289	19.9568	23.0275	5.93095	8.90769	9.65386
FOCC008628-RA	9.94087	10.8341	6.04764	13.0355	18.7148	16.0792	0	0	0.292072
FOCC008559-RA	17.7787	17.407	19.6703	31.5112	30.7619	36.7261	1.45121	1.42734	1.49666
FOCC008481-RA	12.9654	14.105	13.9616	23.3238	22.8953	23.1451	2.82996	2.60774	1.6361
FOCC008380-RA	17.4479	15.1274	22.0795	36.5879	36.8364	37.3322	0.49592	0.396894	0
FOCC008347-RA	16.4453	20.2625	19.5558	35.9547	38.2377	38.9807	0	0	0.343027
FOCC008287-RA	1.15785	0.984337	1.12813	2.44406	2.58422	2.79475	0	0	0
FOCC008044-RA	2.44757	3.98599	5.45069	6.86173	6.25044	5.7182	0.000397615	0.00058168	0.0003914
FOCC008040-RA	1.75862	2.21983	1.68818	2.04501	2.81693	2.74998	0	0	0
FOCC008039-RA	4.80338	5.41001	5.69373	11.7476	9.52713	10.2429	1.88184	0.646788	1.30769
FOCC008015-RA	38.4093	70.17	66.8635	139.305	105.193	122.332	0.53993	0.773033	1.15817
FOCC007959-RA	1.55397	1.99734	1.66657	2.27665	3.84911	2.68087	0	0.000247253	0.000700624
FOCC007929-RA	2.21088	5.78018	3.46813	6.67839	7.54678	7.20291	0	0	0
FOCC007907-RA	157.648	140.759	181.723	251.644	283.915	316.241	0	0	0
FOCC007898-RA	3.23326	2.7584	2.57674	5.06293	4.72351	6.07583	0	0	0
FOCC007816-RA	15.415	15.0227	11.664	24.6688	19.0839	16.2499	0	0	0
FOCC007680-RA	1.88901	2.21225	2.5444	3.00621	4.10882	3.36425	0.758267	0.274291	0.857582
FOCC007395-RA	7.85696	8.1457	7.08972	12.5735	16.4217	14.0059	0	0	0
FOCC007235-RA	16.4461	15.0917	18.7911	19.427	22.5725	20.569	3.72726	9.89196	9.7435
FOCC007146-RA	11.3144	8.80528	11.0859	16.1063	19.8742	17.8093	0	0	0
FOCC007138-RA	7.02588	7.35912	6.91683	10.3003	10.3709	11.3351	3.80159	3.75686	3.46262
FOCC007115-RA	2.3541	2.50723	1.88091	4.45979	3.2963	3.74951	0	0	0
FOCC007114-RA	28.8735	19.4959	26.9964	44.5491	34.5536	35.6903	0	0	0
FOCC007109-RA	8.53168	9.44122	8.71463	15.4517	15.2416	16.2417	2.62516	2.60466	2.36575
FOCC007009-RA	5.0391	5.61957	6.67741	9.20812	8.55217	8.66289	0	0	0
FOCC007003-RA	26.203	22.0058	22.0168	43.1392	36.6291	35.51	4.38118	4.48078	2.33389
FOCC006988-RA	21.965	22.5192	23.2156	37.1361	42.1091	38.7227	0	0	0
FOCC006927-RA	19.6287	15.5227	20.5568	26.5394	27.3443	28.9702	8.58948	10.2619	8.0258
FOCC006922-RA	5.44514	5.70631	5.92844	11.1176	11.608	11.3315	0	0	0
FOCC006912-RA	2.46096	2.66049	1.90688	2.74134	4.4573	3.93855	0	0	0
FOCC006864-RA	3.15111	3.06332	3.60112	6.03052	7.31266	6.78827	0	0	0
FOCC006783-RA	1.22276	1.30047	1.26065	1.82114	2.27576	1.9558	0	0	0
FOCC006675-RA	50.4215	46.4864	46.2242	81.7946	94.0195	85.0118	19.8025	13.9937	13.4722
FOCC006328-RA	4.44171	5.56101	4.95213	6.238	5.64976	6.33654	2.4842	3.59031	2.24854
FOCC006288-RA	5.34811	6.00883	4.84441	8.38394	7.08593	9.17995	1.71032	1.60323	1.52521
FOCC006224-RA	14.6431	12.592	14.2297	15.8325	20.3981	18.0695	4.95657	5.71164	5.17018
FOCC006221-RA	72.3646	39.2547	32.1561	95.9421	98.1651	100.012	0.284574	3.81e-05	0
FOCC006208-RA	4.87409	4.73337	5.35623	10.0814	9.5733	10.8135	0.810165	0.830172	1.49722
FOCC006141-RA	8.9434	7.83721	8.88464	16.6158	13.6484	16.4509	2.60955	2.68886	2.24281
FOCC006072-RA	13.7638	12.2195	11.4554	25.1311	22.4919	23.4492	0	0	0
FOCC005922-RA	1.98671	3.65219	4.82006	6.70053	5.96226	6.81841	0	0	0.178959
FOCC005847-RA	9.63832	10.5377	12.6807	26.0914	28.4964	28.6416	0	0	0
FOCC005743-RA	0.47882	0.729096	0.737328	1.09406	1.23729	1.15764	0.000496695	0	0
FOCC005603-RA	9.99367	8.86159	9.20295	14.1	18.1283	13.4153	0	0	0
FOCC005561-RA	8.23177	7.52943	8.83744	11.8681	14.8181	14.3151	0	0	0
FOCC005536-RA	54.1279	58.3594	46.1765	92.8124	100.978	83.4838	12.5798	15.0686	12.4333
FOCC005274-RA	122.734	175.857	88.7498	299.228	270.573	296.017	0.460936	0.618701	0.587065
FOCC005244-RA	36.194	30.7434	62.6847	98.8567	82.1543	108.377	0	0	0
FOCC005184-RA	9.17618	7.63165	6.87961	12.4893	15.7504	12.9272	0	0	0
FOCC005172-RA	4.30433	4.7846	4.37392	10.0828	8.39533	9.48931	0.60721	0.963735	1.56296
FOCC005001-RA	6.94811	7.15737	8.05338	15.4164	17.3077	16.4065	0	0	0
FOCC004906-RA	91.2535	79.6399	65.0867	175.721	177.179	161.094	0	0	0
FOCC004889-RA	6.23883	4.50266	4.86283	7.54759	9.4745	8.81736	1.52272	1.73947	1.81685
FOCC004853-RA	261.699	216.998	163.371	324.564	349.985	353.813	8.55126	5.17786	6.71471
FOCC004755-RA	4.98399	5.77014	5.05929	6.56426	6.86045	7.80595	2.83651	3.43031	2.96376
FOCC004749-RA	11.3581	12.2739	15.3457	20.2781	17.4845	16.8869	3.54264	3.45061	6.85754
FOCC004562-RA	11.7121	13.3437	12.6566	22.58	29.2451	28.7057	0	0	0
FOCC004296-RA	2.30974	1.88514	1.88605	3.93445	3.7852	3.25479	0	0	0
FOCC004290-RA	14.3274	14.8506	15.0321	27.4492	29.7375	28.799	3.75766	5.16842	2.4354
FOCC004149-RA	29.0593	26.5313	30.7294	53.3313	55.2107	58.1137	11.5029	9.51305	10.9838
FOCC004127-RA	2.96162	2.89071	3.88777	8.03477	7.57866	8.99033	0	0	0
FOCC004093-RA	38.3036	32.1913	29.3857	50.4631	50.0069	48.5619	9.67089	7.69123	7.93812
FOCC003806-RA	71.1947	65.2934	68.5265	74.8684	80.7939	75.0221	53.204	53.75	54.8286
FOCC003704-RA	13.8298	13.1799	15.2601	28.1006	29.2881	31.3455	0	0	0
FOCC003632-RA	7.29549	7.04639	6.34123	14.8211	13.7952	13.9668	2.07189	2.06961	2.2997
FOCC003536-RA	18.7989	15.642	17.0362	29.7896	21.4534	31.1702	3.50663	3.45786	1.98826
FOCC003532-RA	98.9987	109.443	92.6703	272.754	287.407	306.014	0	0	0
FOCC003528-RA	0.728491	0.869837	0.979037	1.12381	1.57261	1.19611	0	0	0
FOCC003470-RA	8.15536	9.01048	7.62076	14.0773	17.466	15.4906	1.2546	2.42456	1.37034
FOCC003350-RA	4.07949	3.77496	5.21454	6.77267	8.05971	7.70021	0	0	0
FOCC003295-RA	2.8098	3.39792	3.51183	5.77253	6.37919	6.22155	1.22844	1.07528	0.98324
FOCC003196-RA	7.20818	6.14469	8.93677	11.5809	11.6623	12.0201	1.68887	2.11687	3.05426
FOCC003181-RA	13.7078	12.5357	10.9149	18.7666	19.0222	20.4133	1.94884	4.81602	6.46193
FOCC003139-RA	16.1342	17.149	15.4344	29.7634	33.0277	36.9908	0	0	0
FOCC003128-RA	8.84068	8.73732	8.69619	11.579	9.88376	11.5925	5.56032	5.13112	5.17159
FOCC003092-RA	18.8114	19.891	23.1505	24.8338	23.9794	28.9396	13.2225	13.3835	9.99901
FOCC003074-RA	6.24354	8.24233	8.20229	11.605	10.9036	11.7159	0	0	0
FOCC003016-RA	5.46394	4.55185	3.77081	7.32762	7.48968	7.33291	0	0	0
FOCC002808-RA	8.87561	9.64933	11.7984	11.5216	12.6762	13.4245	2.94067	1.56432	4.72651
FOCC002764-RA	6.83905	6.73696	6.72105	11.7176	13.0891	13.3145	0.772902	0	1.12777
FOCC002761-RA	8.36159	8.33196	9.52635	9.47503	10.9999	10.5882	5.44049	5.53752	5.86277
FOCC002667-RA	9.82522	10.961	6.44081	13.9711	14.1014	13.7758	0.910793	2.95978	0.959214
FOCC002559-RA	17.4489	14.564	14.7927	22.2892	22.1701	20.18	5.26107	7.92133	8.32817
FOCC002496-RA	4.36064	6.32165	5.29515	11.8055	12.604	13.4942	0	0	0
FOCC002420-RA	14.1901	15.7169	15.3351	27.5477	26.2842	31.5571	5.75085	6.46037	6.19396
FOCC002224-RA	14.3968	17.1062	13.1632	19.6784	19.2594	28.8157	0.926002	0.567815	0.458436
FOCC002090-RA	6.93941	8.71469	7.07682	11.3187	10.2901	11.9491	0.466928	0	4.71444
FOCC002057-RA	7.41626	7.52935	8.29213	14.7382	17.6222	15.057	1.61702	1.57768	2.04984
FOCC002027-RA	25.2486	23.4002	25.4374	57.0667	52.4638	56.701	0	0	0
FOCC002009-RA	2.88558	3.82405	4.5116	7.41621	7.75576	8.91276	0	0	0
FOCC001796-RA	36.0799	30.6358	25.9351	57.6397	49.3992	60.3049	11.8243	8.75199	9.37266
FOCC001790-RA	4.31163	3.57513	5.31127	6.1746	7.76807	6.33463	0	0	0
FOCC001788-RA	18.6365	21.5768	24.9497	51.0687	53.4888	55.7965	0	0	0
FOCC001735-RA	907.154	789.701	667.571	1456.59	1085.39	1334.83	1.63218	1.45232	6.45499
FOCC001645-RA	2.39983	3.46756	2.51165	4.26955	5.56668	5.71107	0.000238238	0.000236452	0.258153
FOCC001634-RA	3.11548	1.96325	3.47674	5.91682	5.61747	5.16869	0.925627	0.936771	0.55527
FOCC001583-RA	1.60198	1.57342	1.12736	2.25031	2.25142	2.92204	0	0	0
FOCC001542-RA	57.5968	53.22	59.6921	95.4117	100.266	95.2574	32.753	34.4317	32.2095
FOCC001495-RA	5.17746	5.74521	5.57125	10.542	12.5625	11.0183	0	0	0
FOCC001391-RA	6.5478	7.51259	7.93979	11.8144	15.9069	13.0507	0	0	0
FOCC001375-RA	29.5107	31.8189	28.4247	66.2512	70.381	70.4342	1.06774	0.914319	0
FOCC001332-RA	2.96069	3.76286	2.57624	5.33539	5.52731	6.4195	0	0	0
FOCC001331-RA	1.51107	2.02503	1.91675	3.83819	4.63105	4.52081	0	0	0
FOCC001290-RA	26.6788	25.3636	32.7291	50.9495	51.575	56.4661	0	0	0
FOCC001289-RA	4.60811	5.7121	5.78079	9.02293	14.2256	11.3588	0	0	0
FOCC001253-RA	9.99778	10.5565	9.48807	17.9807	15.8902	16.2495	3.11139	2.34206	2.52972
FOCC001230-RA	3.95426	5.78658	8.01695	8.48106	8.72595	7.49482	0.712715	2.02068	1.53319
FOCC000112-RA	15.6272	17.4224	13.7051	26.2639	27.4273	22.487	0	0	0.235449
FOCC000097-RA	3.88903	4.05758	4.30437	4.49538	5.09668	4.59191	3.12621	3.34093	3.24266
FOCC017548-RA	8.84115	9.7036	9.553	34.4605	28.1396	30.4926	4.9903	5.21809	6.21854
FOCC017540-RA	8.17306	8.02394	6.045	13.5918	14.2493	12.6561	6.32698	6.62831	7.24934
FOCC017519-RA	4.48548	4.43765	2.3682	18.6195	19.3242	18.3319	1.07745	0.488776	0.000228117
FOCC017505-RA	5.10343	7.7357	6.8496	22.386	16.9278	15.5239	7.60238	9.50093	8.03634
FOCC017503-RA	1.1113	4.27553	1.24685	55.9037	36.6309	38.2195	0.580522	0.000799681	3.13292
FOCC017501-RA	0	0	0	0.463454	0.229095	0.580078	0	2.24e-06	0.000524875
FOCC017491-RA	1.46566	3.23175	1.29932	4.48842	4.98069	4.20958	0.740912	0.87164	1.44483
FOCC017459-RA	2.09617	6.6076	2.95794	14.5308	21.0718	18.8802	0.683908	3.95441	6.60164
FOCC017446-RA	42.808	35	45.0982	90.8767	93.6963	121.172	30.9715	31.449	28.1402
FOCC017438-RA	3.8841	4.74526	3.1017	24.2112	13.4068	16.9006	0.244879	0.227557	0.410377
FOCC017417-RA	2.35241	1.40442	2.37109	27.9507	31.3787	17.8408	2.39847	1.32078	1.71496
FOCC017408-RA	112.7	79.5075	111.685	284.352	247.229	324.043	0.272297	0.300004	0.44794
FOCC017407-RA	51.6451	42.4562	45.6423	89.2143	76.5574	82.6026	36.6649	24.1248	30.4727
FOCC017356-RA	0.181604	0.0527864	0	1.33064	2.2504	1.49101	0	0	7.93e-05
FOCC017339-RA	1.57467	2.92774	1.5116	7.11771	7.53784	7.17597	2.50764	3.33436	4.2967
FOCC017335-RA	18.6831	13.2657	12.0131	129.765	103.559	171.198	0.218337	0	0.468349
FOCC017332-RA	0.0957507	0.137195	0	0.527986	0.370207	0.359346	0.0781005	0.129024	0.167531
FOCC017329-RA	0.865533	1.24016	0.964241	2.54783	2.07833	2.28662	0.520199	0.598498	0.577859
FOCC017309-RA	0.589826	3.9e-05	0.166686	114.933	86.4274	69.99	0	0	0
FOCC017267-RA	0.218704	0.0184178	0.00455529	54.2954	56.4435	38.2648	0.151382	0.551567	0.554642
FOCC017266-RA	19.6087	20.0856	15.363	188.93	212.001	158.584	6.48839	7.9268	7.22669
FOCC017255-RA	0	0.047145	0	0.103677	0.0763299	0.092613	0.0268381	0.0221686	0
FOCC017252-RA	0	0	0	4.36041	3.94735	3.63524	0	0	0
FOCC017238-RA	1.33102	1.40336	1.06315	11.9337	12.8277	9.63995	0.450653	0.541448	0.571222
FOCC017226-RA	3.42394	4.06969	4.47079	21.3935	14.0806	17.2304	6.97451	3.83474	4.19495
FOCC017214-RA	0.772685	1.10713	0.934588	4.56506	4.89948	6.08965	1.07143	1.30149	2.1631
FOCC017201-RA	4.18006	3.77588	3.8469	5.72661	5.19984	5.79754	4.74369	2.69387	3.49785
FOCC017196-RA	28.4171	27.4806	23.9163	101.288	72.8847	82.8012	16.906	23.19	21.9885
FOCC017192-RA	2.92546	4.4664	3.12047	12.5405	13.024	11.4054	2.91904	3.84638	4.26133
FOCC017189-RA	3.97265	4.12417	5.59762	55.9193	38.967	59.4133	11.3092	8.79523	9.25671
FOCC017156-RA	2.6014	3.37426	2.51167	19.6079	23.2498	21.6325	1.76451	2.37998	2.73094
FOCC017140-RA	3.33566	3.0111	5.06242	30.5396	17.7959	18.4072	0	5.39634	5.13875
FOCC017137-RA	0	0	0	19.1303	13.0357	11.8359	0.951378	1.89031	0
FOCC017089-RA	0.812474	1.20488	0.594715	3.86232	2.46684	3.29153	0.585375	0.347497	0.62789
FOCC017072-RA	0	0	0	6.7822	10.9032	8.12638	0.125411	0.207182	0.168134
FOCC017051-RA	0.000152447	0.00119537	8.29e-06	0.126856	0.249054	0.211528	2.8e-05	6.06e-05	0.000133696
FOCC017048-RA	4.52303	4.66471	3.2564	13.4297	9.07054	12.4512	1.3176	0.870683	1.04357
FOCC017046-RA	1.50762	3.26507	1.81653	10.2244	10.3448	13.3645	0.452308	1.45942	2.21334
FOCC017023-RA	38.5059	45.8356	27.4668	81.6647	87.9525	83.371	16.3702	32.6167	22.2701
FOCC017017-RA	0.00202595	0.00209336	0.00166506	26.447	18.9669	18.4366	0.128894	0.08685	0.663793
FOCC016996-RA	0.586222	1.17594	0.472703	7.481	5.53038	6.60015	0.478161	0.23698	0
FOCC016990-RA	5.38962	6.00979	7.57913	19.2765	21.0735	24.468	0.779958	0.468549	0.570363
FOCC016940-RA	6.57708	15.7666	6.54458	62.3023	47.75	63.612	15.6196	13.7477	13.2411
FOCC016921-RA	41.608	47.2443	40.2743	87.9497	80.9466	85.7286	44.5237	47.2563	54.571
FOCC016913-RA	3.60381	5.48345	3.7147	11.1842	18.1134	13.9	3.09095	0.000961023	0.0017176
FOCC016901-RA	6.74e-05	0.00681612	0.295029	4.42422	3.55213	4.0334	0.582906	0.00151649	0.000649334
FOCC016838-RA	2.95061	4.90525	3.20282	8.1053	7.57618	9.22786	2.03645	2.37028	3.9712
FOCC016829-RA	1.47397	2.47925	1.87325	10.8033	6.14493	8.23745	0.313635	0.993089	0.504578
FOCC016827-RA	0.0395184	0	0	8.12498	7.15069	9.1952	0.0322337	0.053251	0.103716
FOCC016794-RA	21.9793	16.3122	23.0009	61.0271	88.8973	51.0917	16.7769	23.64	20.8595
FOCC016787-RA	1.78094	0.98406	2.3202	5.98772	6.06144	4.12298	0.628348	0.265431	1.09102
FOCC016768-RA	0.631839	0.339494	0.636858	30.6914	32.0665	15.9857	0	0.000113286	8.1e-05
FOCC016724-RA	24.2558	28.0052	22.0894	44.1729	61.6682	63.2772	10.093	13.7895	18.6334
FOCC016715-RA	1.41207	2.98431	2.06377	11.2347	17.7983	12.9173	1.49731	2.90172	4.756
FOCC016700-RA	14.2471	16.1252	17.5817	71.0931	83.988	73.1122	32.7195	27.1545	26.2782
FOCC016699-RA	0.000261109	0.00323304	1.60399	15.0561	19.0028	18.2207	0.606716	0.487748	0.417868
FOCC016672-RA	12.2833	12.9517	13.0936	25.6536	20.4119	20.2266	11.0595	8.75228	9.93323
FOCC016666-RA	0	7.89e-05	0	106.877	93.8776	113.056	0.000492942	0	0
FOCC016664-RA	1.94389	3.6895	2.5081	23.7858	19.0691	24.371	0.536385	0.553826	0.671175
FOCC016644-RA	7.92493	3.89017	2.18188	23.3526	36.8256	25.9207	1.91529	1.58205	4.65408
FOCC016634-RA	1.13956	2.15233	1.5663	10.813	10.0536	11.3235	1.014	1.46576	1.49539
FOCC016611-RA	2.0834	0.684101	0.787483	3.55589	3.49059	2.52484	1.34533	0.643359	1.67074
FOCC016607-RA	0	0	0.0329866	0.15468	0.278373	0.245642	0.0533879	0.0440991	0.0286302
FOCC016570-RA	2.23864	4.10974	2.67951	8.03008	9.83008	8.38272	0.538013	1.18508	2.13329
FOCC016549-RA	0	0	0.398028	1.86643	1.83215	1.482	0	0	0
FOCC016542-RA	0.210646	0.181092	0.0849276	0.398241	0.456083	0.395269	0	0	0
FOCC016540-RA	15.6241	10.074	14.1734	46.7694	41.0778	32.2499	3.82321	3.15802	1.36684
FOCC016539-RA	1.36067	2.73576	1.32052	10.0982	7.8434	8.75354	0.603109	0.885877	1.11439
FOCC016535-RA	15.443	14.5942	18.135	36.6625	28.1869	35.4555	18.2967	19.9364	20.0699
FOCC016532-RA	3.10292	3.4201	2.42928	7.39642	8.27132	10.7044	0	0	0.154297
FOCC016514-RA	0.269129	0.385616	0.271267	235.324	194.375	282.048	0.439038	0.362651	0
FOCC016499-RA	0.150787	0.18659	0.400686	0.680289	1.04939	1.04176	0.178897	0.184714	0.251833
FOCC016497-RA	4.4631	2.55795	3.37391	8.26203	7.59263	6.28113	3.16842	1.5035	2.53789
FOCC016490-RA	0.699113	0.7488	1.75829	56.4562	49.4958	56.6595	0	0	0
FOCC016481-RA	5.41362	7.93461	6.03566	24.3118	27.6159	22.4365	6.44549	7.78016	8.91866
FOCC016480-RA	20.5845	20.0345	25.8719	35.4923	33.1955	40.4565	24.3453	26.596	21.2591
FOCC016479-RA	0	0	0	28.9466	30.3256	30.1109	0	0	0
FOCC016466-RA	0	0	0	0.692259	0.498368	1.03403	0	1.99e-05	0
FOCC016465-RA	2.38e-05	0	1.38e-05	0.213783	0.319134	0.263943	0	2.8e-05	0
FOCC016425-RA	3.23491	3.03458	2.7849	10.551	12.9467	12.3277	0	1.26528	1.17662
FOCC016423-RA	31.4871	26.2408	22.3456	64.9197	56.0876	55.8438	12.7759	12.2308	11.9459
FOCC016420-RA	0	0	0	1.17858	0.827306	0.93741	0	0	0
FOCC016417-RA	1.47807	0.000469837	0.000323016	4.70613	5.08361	3.57828	0	0	0
FOCC016416-RA	2.18e-05	0.0823307	0.0850552	7.90209	7.2991	7.23786	0.808404	0.706412	0.661573
FOCC016405-RA	21.0863	22.3253	20.6686	110.734	89.2281	113.477	49.0706	44.4401	42.1381
FOCC016404-RA	0.616878	0.832724	1.03163	4.99581	4.75125	4.21814	0.566803	0.970118	0.703464
FOCC016402-RA	7.0711	7.36548	6.44737	21.1081	19.2995	23.2202	6.52655	5.86116	5.20927
FOCC016379-RA	1.71192	3.96163	2.15369	14.3661	15.5365	16.4165	3.3009	4.47127	4.28314
FOCC016378-RA	2.43776	0.672001	1.51649	9.37633	7.71143	5.80475	2.04183	0.159769	0.00929791
FOCC016353-RA	0.517204	0.777437	0	30.0314	32.8114	34.7869	5.84543	4.14172	0
FOCC016340-RA	2.15383	5.49337	3.54084	14.5043	17.3388	19.3169	3.81314	4.82917	4.1003
FOCC016314-RA	12.8204	17.9209	14.3273	71.2239	88.6209	91.6822	18.6123	25.5225	26.8157
FOCC016271-RA	1.43504	1.83528	1.82337	4.49048	6.46603	5.73337	0	0	0
FOCC016265-RA	1.45804	10.4596	9.25757	20.6329	23.6166	18.4146	2.1564	3.5142	8.35483
FOCC016226-RA	0	0	0	0.113856	0.166095	0.259302	0	0.000818104	0
FOCC016211-RA	2.50963	1.85315	1.73183	9.20108	12.4435	7.02827	1.22675	2.42792	2.27538
FOCC016195-RA	7.23431	5.0748	6.07648	12.5847	21.3275	17.605	0.184399	0.406176	0.197775
FOCC016194-RA	2.73186	0.848029	3.53155	8.63393	8.1961	10.1181	0.201513	3.39e-05	0
FOCC016187-RA	0.00115235	0	0.393181	2.7239	2.35314	4.16459	0	0	0
FOCC016171-RA	1.8345	1.24567	2.1021	3.10692	3.09506	4.34873	1.92353	1.71705	1.67401
FOCC016167-RA	12.5952	7.00656	8.96844	23.5393	29.8577	24.4262	0.248908	0.962065	0.000155549
FOCC016156-RA	0	0	0	0.580688	0.570025	0.288177	0.150318	0.0413883	0.0537406
FOCC016155-RA	6.21348	6.52488	7.22533	11.8085	11.9987	12.1583	7.79331	6.47797	6.7103
FOCC016139-RA	6.59461	7.65718	4.90498	18.8704	23.2216	19.5222	1.55053	2.80662	1.62143
FOCC016101-RA	0.89662	0.965048	1.18954	2.78332	3.08232	3.57136	0	0	0
FOCC016099-RA	8.06633	6.99545	8.57869	14.1256	15.2419	16.2173	8.45924	9.3302	8.22393
FOCC016052-RA	0	7.43e-06	0	0.185743	0.243109	0.368713	0.000128502	0.000153213	4.06e-06
FOCC016043-RA	0	0	0	2.42266	2.7096	2.16896	0	0	0
FOCC016016-RA	0.134167	0.961197	0.540933	2.21947	3.94243	3.65053	0.984921	1.17514	0.821616
FOCC015998-RA	39.5166	34.3404	44.8534	89.563	95.4696	104.047	26.4753	32.4979	41.5286
FOCC015996-RA	0	0	0	35.4863	31.3567	41.6687	0	0	0
FOCC015995-RA	1.12661	0	1.74059	8.26973	4.96977	6.20772	0.0850233	0.0595337	0.157234
FOCC015982-RA	0	0	0	5.26587	5.53684	6.78425	0	0.150151	0
FOCC015954-RA	0	0	0	1.80076	2.12124	1.73233	0	0	0
FOCC015896-RA	0.0113777	0.00230821	0.0110871	0.774475	0.717057	1.17044	0.000597551	0	9.58e-05
FOCC015828-RA	18.415	15.6651	17.403	35.7884	37.9219	35.0177	23.8513	17.8255	13.0466
FOCC015826-RA	5.73576	5.57511	5.35623	17.4428	23.417	19.2434	0	0	0
FOCC015822-RA	0	0	0	0.799214	0.892489	0.659609	0.245517	0	0.0323635
FOCC015816-RA	8.48241	8.9622	9.16049	16.4172	16.7105	16.4939	10.1747	11.1659	10.4451
FOCC015797-RA	0.801854	1.64132	1.27007	2.88755	3.01168	3.11678	0.654044	0.540249	0.801698
FOCC015773-RA	12.3972	13.803	14.957	24.3722	26.1657	27.971	11.5611	14.7889	13.5681
FOCC015673-RA	5.68091	6.23202	8.88728	15.6628	20.7747	26.6501	2.60647	2.47193	2.69199
FOCC015658-RA	11.4481	13.2927	14.4477	27.3327	32.5102	29.988	6.14823	7.9859	6.93394
FOCC015642-RA	0.188079	0.703344	0.374099	2.77411	3.21437	5.30326	0	0	0
FOCC015629-RA	1.35591	1.73463	1.91986	3.76379	2.92079	3.60445	0.723544	1.04306	0.731048
FOCC015609-RA	21.8283	25.2471	20.3382	37.3858	40.6724	38.8951	13.6451	17.843	18.1876
FOCC015594-RA	2.1911	1.93935	1.48005	6.79375	6.21758	6.25294	1.20014	1.88923	1.96889
FOCC015593-RA	6.23942	5.12268	6.25731	9.15896	9.39572	8.61438	4.48313	5.03042	4.44015
FOCC015587-RA	4.78519	6.16414	4.76137	9.61701	11.4447	11.7277	4.91642	7.15071	6.06466
FOCC015495-RA	8.25653	7.19455	9.84682	17.2058	15.986	18.2145	10.389	10.7432	9.96663
FOCC015464-RA	1.37275	3.93385	2.49058	9.42957	9.17148	9.53092	1.56759	1.81279	1.92148
FOCC015461-RA	14.0419	15.8146	14.4316	32.8943	33.689	37.654	10.9913	12.1413	12.8119
FOCC015436-RA	0.387247	0.515165	1.73045	7.73933	11.4657	10.4649	0.524798	0.697745	1.42477
FOCC015429-RA	0.704516	1.00941	0.000137287	6.85256	9.03638	9.61719	1.61919	2.54964	3.91202
FOCC015428-RA	3.44085	3.54112	1.13362	20.7536	21.3047	20.8987	3.48232	7.35604	8.73123
FOCC015390-RA	0.523739	0.485938	0.878574	2.63187	2.82516	3.10709	0.974808	1.02055	0.982534
FOCC015373-RA	2.691	5.7978	1.10107	16.3108	18.0545	17.7636	5.21701	3.20981	8.80886
FOCC015372-RA	0	0	0	5.11312	3.34615	4.31371	0.441198	0.364436	0.236601
FOCC015366-RA	13.6888	14.5947	18.0173	41.879	35.7044	43.8035	7.26104	10.1143	5.63571
FOCC015321-RA	0.429882	0.293886	0.284134	14.0081	10.1994	13.5481	1.07024	1.00209	2.06523
FOCC015312-RA	111.167	102.802	103.909	262.711	292.613	285.515	138.043	145.727	138.528
FOCC015309-RA	4.21192	3.96763	4.12668	14.6342	17.0102	15.8688	0	0	0
FOCC015265-RA	26.8269	26.0492	30.2915	83.2376	64.9073	87.6578	25.7106	17.1672	19.5702
FOCC015251-RA	0.0735385	0.474158	0.444736	0.868938	0.739251	1.03494	0.239931	0.198186	0.257335
FOCC015250-RA	25.9477	26.7336	22.9684	53.8292	52.5223	42.2766	12.4957	12.7411	10.2396
FOCC015244-RA	1.04046	1.0588	1.46646	4.59763	4.73335	3.11641	0	0	0
FOCC015228-RA	0	0	0	0.144985	0.201111	0.213544	0	0	1.85e-05
FOCC015207-RA	8.90564	11.3529	9.346	17.6415	23.3128	23.1007	7.34948	7.2355	8.40961
FOCC015189-RA	42.6178	43.534	43.1786	53.9998	65.0576	60.1252	32.2999	40.0522	41.2244
FOCC015173-RA	11.491	9.5903	13.1821	23.8665	26.3243	23.3252	10.7529	11.3593	10.8616
FOCC015168-RA	1.91233	3.5107	2.65691	5.89201	5.81674	5.11295	3.1025	2.76731	2.90325
FOCC015142-RA	0	0	0	0.0258263	0.025352	0.0307603	0	0	0
FOCC015140-RA	7.04e-05	0.000103861	0.96093	5.44378	7.14583	6.02281	9.4e-06	0.000131563	0.000132476
FOCC015125-RA	5.03671	6.53999	6.11855	27.1633	22.0766	28.2547	10.058	9.89923	8.01833
FOCC015098-RA	4.65061	4.81916	5.79247	13.5483	14.4554	14.0562	6.31609	3.7722	6.70334
FOCC015076-RA	0	0	0	1.23666	0.957467	1.16553	0	0	0
FOCC015073-RA	0.187583	0.477895	0	39.2055	36.6001	50.9083	0	0	0
FOCC015067-RA	9.88898	7.77269	9.69869	19.8706	15.6654	21.6156	4.03021	2.74189	4.79793
FOCC015065-RA	2.1662	1.65536	2.03784	5.23296	5.13686	7.58761	0.824549	0.778386	1.76872
FOCC015058-RA	0.0675595	0.242003	0.136192	1.22383	1.56746	1.30586	0.0551059	0.0455182	0.177309
FOCC015049-RA	0.000712981	0.00063703	0.000166816	1.67189	4.10657	4.11381	0.00221592	0	0.000155041
FOCC015034-RA	10.1083	13.8671	9.44577	38.889	33.5061	37.0542	6.52424	4.37692	5.56977
FOCC015002-RA	5.45715	5.00916	3.78159	8.14983	12.1761	12.8002	4.5903	4.09805	4.57516
FOCC014993-RA	0	0	0	0.750773	1.78319	1.30591	0	0	0
FOCC014991-RA	9.72539	6.85942	11.7337	18.3531	17.4873	16.7603	10.7306	12.0811	11.297
FOCC014925-RA	0.307149	0.264056	0.0619178	0.629079	1.14005	1.26798	0	0.0827766	0.107481
FOCC014904-RA	0.0472536	0.112844	0.047629	0.17371	0.19488	0.221674	0	0.0318371	0.0137796
FOCC014901-RA	0	0.0322685	0	0.094616	0.0696588	0.0845188	0.0244925	0.0101156	0.0262691
FOCC014874-RA	1.80199	2.39086	3.24265	9.52777	9.23513	8.46664	8.94e-05	0.443326	7.68e-05
FOCC014832-RA	0	0	0	9.48302	9.53467	8.51939	0	0	0
FOCC014774-RA	299.971	389.086	237.87	585.234	735.411	682.68	186.164	213.114	231.628
FOCC014772-RA	0.0576837	2.0276	0	20.7235	27.1868	20.178	4.43973	6.0794	5.92337
FOCC014760-RA	0	0	0	0.0581632	0.0570951	0.0692749	0	3.98e-05	0
FOCC014739-RA	4.09605	5.95124	2.25832	15.0205	15.7179	16.4873	3.49264	4.76683	7.24589
FOCC014733-RA	15.3306	19.8918	19.4415	69.879	69.961	70.4396	21.607	24.9375	25.7585
FOCC014728-RA	0.000622336	1.83653	0.70902	8.94386	7.38043	8.75875	1.0089	0.000678	0.000435162
FOCC014719-RA	0	0	0	0.118237	0.0580327	0.0704125	0	0	0
FOCC014717-RA	1.13122	2.87312	1.42834	8.89754	8.12723	8.86921	1.35765	1.45117	1.73701
FOCC014714-RA	3.99753	5.87099	4.53295	9.84068	7.80525	10.5955	5.21704	3.97267	4.10917
FOCC014706-RA	6.44455	3.25564	5.34658	12.8048	12.5107	14.1264	4.53153	4.64298	4.52508
FOCC014705-RA	0	0	0	8.48285	15.2883	14.2726	1.15456	1.99147	2.83631
FOCC014699-RA	0.150594	0.0516976	0.243183	10.1966	10.524	8.80133	0	0.061875	0
FOCC014687-RA	0.000281388	0.00100698	0.000235756	0.506569	1.07277	1.18054	0.000328003	0.000246788	0
FOCC014668-RA	8.19212	10.8526	7.10393	24.3066	27.0772	30.0911	5.77365	6.46523	6.34346
FOCC014576-RA	10.2534	9.39639	11.4582	13.8861	14.6293	15.4273	10.7495	11.2057	10.2386
FOCC014561-RA	15.6614	17.4866	16.067	29.606	34.8791	31.4296	16.2183	20.8365	20.9975
FOCC014549-RA	0.0398522	0.0956527	0.0463152	0.341191	0.429163	0.65646	0.0635772	0.0336694	0.209427
FOCC014520-RA	0	0	0	8.27287	9.94541	10.1351	0	0	0
FOCC014474-RA	7.88751	11.6998	9.26004	70.6772	74.7697	67.6468	9.81863	8.18423	14.3351
FOCC014439-RA	27.7513	30.8861	42.6634	67.4265	65.7919	68.6369	32.1697	28.0309	30.7634
FOCC014434-RA	0.900716	1.05592	1.15547	5.09571	6.20518	8.1435	0.734682	0.662026	1.14614
FOCC014420-RA	0.555001	1.62415	0.840799	8.27877	9.88568	8.38166	0	0	0
FOCC014406-RA	2.28945	3.22313	3.95318	9.38432	9.30837	11.2252	3.98329	0.402403	1.39663
FOCC014374-RA	5.14018	7.59235	6.47147	18.7035	29.689	18.1186	1.15365	0.479327	1.85177
FOCC014369-RA	9.78666	10.7279	9.27541	21.4168	22.7906	25.1829	7.30272	10.5288	11.8149
FOCC014335-RA	0	1.26772	0	7.55504	7.09813	6.47211	2.48067	1.90003	1.92791
FOCC014334-RA	33.9325	39.5839	36.552	92.9463	91.0005	97.394	24.5042	25.786	26.1219
FOCC014333-RA	0.921369	0	0	14.8017	15.4262	17.0142	0.798506	0.163815	3.67718
FOCC014283-RA	2.35555	6.58149	2.22947	40.5417	42.2097	44.6447	5.58639	3.98477	5.06988
FOCC014273-RA	3.09541	5.02657	4.368	13.4924	11.6489	16.6508	4.20803	6.2566	5.77698
FOCC014271-RA	1.36199	1.70756	1.02961	11.8682	20.8005	14.0565	0.833195	0	1.88531
FOCC014268-RA	1.311	2.67991	1.38969	3.53135	6.17823	5.58647	0.00036344	1.49398	1.59936
FOCC014239-RA	0.434798	0.000212574	0.323353	1.17039	0.957418	0.958369	0.45165	0.364985	0.199704
FOCC014217-RA	9.67453	7.72794	10.1309	11.5021	12.1265	12.2112	9.1408	9.1265	8.23646
FOCC014213-RA	2.27101	2.13542	2.00292	9.89522	7.62812	10.9866	1.27351	1.62572	1.55215
FOCC014190-RA	26.1087	19.5121	16.5764	57.426	45.8976	49.6186	9.0563	8.73207	7.23013
FOCC014188-RA	0	0	0.280481	7.11595	9.85337	9.28598	0	0	0
FOCC014176-RA	0.0180001	0.0386867	0	0.127614	0.111352	0.118218	0.0293641	0.0121276	0
FOCC014155-RA	3.67551	2.89009	4.78901	44.4188	61.3493	71.8293	10.237	6.76472	9.01893
FOCC014133-RA	6.36751	6.39388	5.92374	10.7627	11.1268	11.4505	4.52974	5.30848	5.10583
FOCC014111-RA	0	0.000489116	0.00189831	60.0592	56.7684	57.4445	2.74689	0.00965005	1.90923
FOCC014103-RA	15.4333	12.862	14.008	21.4101	22.4128	23.0182	10.0395	8.72589	8.36543
FOCC014102-RA	0.922941	5.01671	4.74521	23.8105	22.6102	26.9005	5.70841	5.84833	6.26486
FOCC014056-RA	0.0527835	0.553832	0.884669	2.25658	1.5445	2.41645	0.471574	0	0.207941
FOCC013978-RA	0	0	0.0862006	5.53042	6.60638	7.04118	0	0	0
FOCC013969-RA	0.608714	0.381581	0.383469	10.1673	5.91232	7.10281	0.00308043	0.00830203	0
FOCC013967-RA	1.41498	1.9053	3.05366	15.186	14.7669	16.7647	0.264613	0.781362	2.05768
FOCC013963-RA	0	0	0.143303	7.97213	6.53065	8.1493	2.18341	0	0
FOCC013930-RA	1.34702	1.62628	2.51195	19.3613	24.0347	21.7557	0	0	0
FOCC013929-RA	0	0	0	3.40769	3.57493	3.68692	0	0	0
FOCC013920-RA	22.8964	22.7987	24.8576	55.4248	64.1858	69.7092	30.5053	33.8245	33.9604
FOCC013914-RA	56.8103	55.0969	60.9672	67.0396	65.8277	68.6368	54.4833	57.4725	54.0674
FOCC013913-RA	53.0274	43.0394	54.3817	206.511	221.207	199.155	0.000220219	0	0.000216445
FOCC013912-RA	0	0.0244077	0.0665682	0.219632	0.132661	0.229686	0	0	0
FOCC013908-RA	7.36304	7.55074	8.01377	16.2324	18.7436	19.8518	5.93066	5.93482	6.73052
FOCC013907-RA	2.2151	1.98036	1.77554	5.64537	4.4992	4.51638	1.14092	0.0951412	0.186074
FOCC013897-RA	0	0	0	5.12748	4.7256	5.41496	0	0	0
FOCC013868-RA	5.06802	2.66565	6.43942	14.5683	16.1131	14.6713	0.000886049	0.000994668	0.00122189
FOCC013846-RA	2.85698	5.34958	6.37765	11.5786	12.6702	14.8614	1.42359	3.34434	0
FOCC013836-RA	0.588771	1.01936	0.74181	3.28524	2.35229	2.30168	0.04002	0.132228	0.171691
FOCC013802-RA	2.36814	2.53189	2.46879	11.0856	12.4249	12.7915	0.612163	1.62907	0.243131
FOCC013794-RA	0.000101305	0.000141371	0	0.0057219	0.00326314	0.00449171	0	0	0
FOCC013790-RA	1.39501	1.61351	1.87112	22.0775	26.5474	21.5753	5.9217	7.32493	8.20636
FOCC013746-RA	13.9551	15.0199	15.0968	26.0087	24.1163	25.1844	11.8115	13.0963	15.3438
FOCC013739-RA	0	0.365002	0	10.3579	11.5462	13.6198	0.000986933	0	0.720931
FOCC013726-RA	10.0439	11.2679	12.1262	34.5607	26.7567	27.0797	7.47226	6.02346	8.69017
FOCC013715-RA	4.83202	0.00371496	0	197.16	186.407	90.5781	1.8487	2.77272	0.00462942
FOCC013706-RA	7.98761	9.9613	7.45468	56.2693	41.4061	52.876	0	0	0.357455
FOCC013703-RA	4.87776	3.84396	5.13999	17.8847	17.179	21.0102	0.0152959	8.55352	1.02118
FOCC013699-RA	0.00155652	0.981859	0.427912	3.0423	2.96398	5.3964	0	0	0
FOCC013683-RA	2.34395	0.014027	0.00322526	6.34988	6.19862	8.04142	0.602305	0.716115	0.959203
FOCC013679-RA	41.3994	43.6441	38.3777	90.6496	103.781	101.295	42.0603	49.2487	48.2899
FOCC013674-RA	0	0.361357	0	15.7645	12.7313	12.7374	0.157554	0	0
FOCC013669-RA	0	0	0	4.79e-05	4.47e-05	4.78e-05	0	0	0
FOCC013610-RA	6.38664	7.05108	6.69666	10.7824	11.9256	11.1465	6.85316	7.029	6.80754
FOCC013598-RA	19.7375	21.5635	22.9181	58.9348	56.7722	61.7433	17.771	20.198	20.5243
FOCC013592-RA	0.0011417	0.000223382	0.000359457	1.38232	2.7722	2.62426	0.00209836	0.00096867	0.000601018
FOCC013560-RA	0.729549	1.3473	0.931436	3.69081	4.13703	3.84833	1.32237	1.76952	2.4111
FOCC013539-RA	1.74388	5.15678	2.50179	11.9552	16.2592	17.6218	0.00160614	0.0522824	0.927763
FOCC013522-RA	3.04645	6.22595	1.45961	21.3216	28.0829	21.581	1.9872	2.76435	8.71958
FOCC013508-RA	5.02e-05	0	0	1.07612	1.02541	1.61463	0	0	0
FOCC013496-RA	10.2516	8.34051	9.26841	17.2019	15.2424	18.974	6.20453	5.21188	3.78926
FOCC013493-RA	1.45801	1.61429	0.667995	3.75883	6.04717	4.47692	1.51358	0.982332	1.50742
FOCC013489-RA	0.374483	0.00248941	0	1.9202	2.09717	2.83983	0	0.00036005	0.000465436
FOCC013477-RA	24.2758	26.5254	28.4025	51.2612	61.5064	62.4702	17.8484	17.7407	17.618
FOCC013446-RA	0.45837	2.2308	2.25999	3.55425	3.65089	3.62021	0.918924	0.770509	0.207921
FOCC013435-RA	4.79659	7.5378	4.87368	12.6457	11.9049	12.0492	2.13973	2.67232	3.0632
FOCC013433-RA	0.00816857	2.12413	0	7.92924	4.6789	11.0425	0	0	0.0482197
FOCC013420-RA	16.8911	15.2258	20.4959	56.8842	55.9602	58.3812	23.1797	27.4764	27.8159
FOCC013413-RA	0.23113	0.0617053	0.0450872	0.855965	1.01937	0.812168	0	0	0
FOCC013409-RA	3.68133	4.92264	2.82312	9.81761	14.6929	17.3462	1.49464	2.85575	3.26174
FOCC013393-RA	0.103793	0	0.104617	0.286166	0.280911	0.243454	0	0	0.000110366
FOCC013381-RA	2.08587	0.270714	0.253129	25.2542	26.611	15.7748	0.311315	0.450013	0.417371
FOCC013332-RA	0.000112646	0.122046	0.161519	3.69955	3.89018	4.0697	0.160271	0.230731	0.429675
FOCC013316-RA	3.69828	3.21228	3.34828	9.48616	7.38557	8.87329	3.06959	0.00168502	0.244421
FOCC013309-RA	0.000553964	0.00317832	0.00383532	3.69206	2.76394	5.14087	0	0	0
FOCC013295-RA	0	0.00093071	0.00301607	24.06	28.0663	25.0572	0	0	0
FOCC013286-RA	1.40566	1.76091	3.20789	6.98428	7.77073	7.0013	2.82002	4.21279	3.86342
FOCC013279-RA	2.29237	4.01725	2.40527	9.13003	9.48865	10.4118	2.98506	3.6931	4.82004
FOCC013168-RA	42.7182	45.0085	44.3288	86.1867	92.4004	101.006	53.2857	44.8534	39.878
FOCC013160-RA	2.25242	3.01136	3.65322	7.09348	8.34015	6.99128	2.93017	2.64488	4.31832
FOCC013150-RA	0	0	0	2.27687	3.28474	2.77615	0	0	0
FOCC013149-RA	2.67917	3.76465	3.38321	44.8684	42.2326	67.5935	6.52482	7.3059	7.6189
FOCC013064-RA	0	0	0	14.6121	17.9374	18.4755	0	0	0
FOCC013063-RA	6.21632	5.67116	5.63582	9.08242	10.7645	9.15679	4.90389	5.31853	4.84188
FOCC013055-RA	2.62911	4.88597	4.77591	6.94694	6.79074	8.33624	2.14699	3.31015	3.22731
FOCC013048-RA	1.43516	1.34973	1.70731	5.45923	4.20161	6.69317	0.409575	0.540194	1.03187
FOCC013046-RA	2.22529	2.76894	2.90068	6.64277	7.91809	8.61824	1.80147	1.74731	2.28342
FOCC013040-RA	0.000500007	0.000304471	0.000306782	1.47129	2.60048	1.59641	0	0	0
FOCC013009-RA	6.96331	7.3122	7.10928	9.65996	10.4825	10.7327	5.97206	7.11112	7.34171
FOCC013003-RA	1.96156	2.31148	1.80512	38.0683	28.9404	30.9395	0	0	0
FOCC013002-RA	8.92983	9.53656	8.69314	18.1965	18.9589	20.2309	3.03315	4.51128	4.16394
FOCC013000-RA	2.45935	5.09381	3.73916	8.94415	12.2514	11.6135	3.63245	5.83892	6.39716
FOCC012994-RA	39.4158	16.8788	21.4501	184.523	200.836	138.911	12.9388	15.8313	13.6863
FOCC012979-RA	0.00558704	0.0075913	0.118994	0.496489	1.39554	1.23262	0.00289041	0.00151321	0.000463778
FOCC012956-RA	0	0	0	13.6353	11.2813	13.1903	0.00029419	0.000163544	0.000120373
FOCC012953-RA	10.6294	8.77332	12.1936	30.9603	27.2194	28.7123	3.16491	2.15081	3.20174
FOCC012942-RA	3.07142	1.18495	1.53234	5.47136	7.64271	5.13787	0	0	0.44845
FOCC012941-RA	0	0	0	2.67174	4.11661	3.50516	0	0	0
FOCC012928-RA	13.9874	11.2615	11.152	14.0807	14.9426	14.8803	11.9418	11.7988	11.2142
FOCC012880-RA	0	3.6261	1.44864	76.9686	54.3	71.3597	21.9822	7.96853	20.0925
FOCC012871-RA	31.1964	32.9475	33.3316	54.3857	51.5915	54.7968	31.6774	31.2503	27.7338
FOCC012867-RA	0.314841	0.239222	0.142725	2.6626	3.21352	2.89435	0.88365	0	0.459712
FOCC012856-RA	0	0.0313845	0	0.0690182	0.0846883	0.102754	0	0.0147767	0
FOCC012837-RA	14.9904	15.548	19.7401	31.8772	34.0715	37.7292	18.3225	21.1141	20.1865
FOCC012783-RA	0	0	0	1.0138	0.691405	0.988794	0	0	0
FOCC012774-RA	1.18035	1.19801	1.51254	3.02054	2.76093	2.58596	1.06632	1.05532	0.969081
FOCC012765-RA	8.86536	8.8918	10.1077	13.3412	14.8209	15.8884	4.54644	6.53815	5.97727
FOCC012764-RA	0	0	0	7.72854	9.15094	7.16971	0	0	0
FOCC012762-RA	1.66384	0.381742	0.759703	17.7803	22.1846	19.2614	4.81411	5.38469	7.15253
FOCC012761-RA	8.69e-05	0.00038878	5.85e-05	1.4507	2.58378	1.32212	0.000961723	0.000180877	0
FOCC012753-RA	0	0	0	0.681955	0.594774	0.349474	0	0	0
FOCC012750-RA	2.72523	3.50654	3.3134	7.13563	9.78342	8.80779	0.818271	0.997786	1.68925
FOCC012747-RA	1.02228	0.347412	0.0674192	17.3823	17.5993	20.0767	0.198644	0	0.151299
FOCC012727-RA	0	0	0.53817	4.19185	3.11683	2.34471	0.0476509	0.157441	0.306644
FOCC012714-RA	1.50023	1.07444	1.09592	5.77431	7.09814	7.33289	0.718135	0.662685	0.645725
FOCC012677-RA	0	0	0	0.0981285	0.203365	0.302931	0	0	0
FOCC012659-RA	2.67222	3.37571	3.18619	6.51388	10.2208	8.73786	0	0	0
FOCC012613-RA	0	0	0	5.69198	6.12069	6.43661	0	0	0
FOCC012591-RA	5.78113	5.9468	6.9578	11.7844	13.1804	13.0109	4.51518	5.25652	4.7133
FOCC012587-RA	0	0	0	3.37672	7.26145	7.4183	0.109339	0.381488	0.241053
FOCC012521-RA	2.81722	5.1264	1.12639	6.98238	7.09193	6.43761	1.6947	1.83372	3.32962
FOCC012517-RA	23.6434	17.9466	19.3607	36.313	36.5622	29.5376	19.3468	12.8864	13.9329
FOCC012508-RA	7.75533	5.88069	6.36872	32.8301	30.0182	25.599	7.71651	7.45228	7.35434
FOCC012500-RA	5.26734	3.92608	4.5584	10.606	8.28543	8.58885	3.60203	2.47345	3.44441
FOCC012483-RA	0	0	0	0.0852502	0.0836846	0.101537	0	0	0
FOCC012446-RA	8.61e-05	0.0471451	0.000122686	0.38126	0.658041	0.570316	0	8.94e-05	4.75e-05
FOCC012439-RA	2.1153	2.77274	2.16966	6.63263	6.78189	8.22385	1.04106	1.3817	2.41037
FOCC012415-RA	1.45676	3.31898	2.05199	7.88945	9.24716	10.9777	0.262117	0.000919354	2.85458
FOCC012413-RA	0.890176	1.11498	0.948941	24.5483	26.8739	24.194	0.868567	1.47568	1.73834
FOCC012385-RA	4.65669	5.3408	4.84723	7.68508	9.22967	8.87159	2.99599	4.62669	4.87506
FOCC012381-RA	1.12463	0	0	12.8993	9.97923	11.3909	0	0	0
FOCC012363-RA	8.50479	6.56487	7.2549	25.3077	23.776	27.4106	6.94128	7.93513	4.58302
FOCC012362-RA	4.04427	5.16064	2.65048	18.9241	20.3829	19.323	3.52162	4.87558	5.16001
FOCC012299-RA	6.16948	8.28764	10.0495	34.8546	32.5649	37.3	15.2274	16.4527	14.1882
FOCC012262-RA	9.86215	8.39933	9.63809	18.1337	17.5294	20.0516	7.85635	7.84654	7.89682
FOCC012255-RA	0	0	0	5.70174	3.91792	4.46267	0.92775	0.570863	0.316607
FOCC012233-RA	0	0	0	3.10435	4.96206	3.14572	0	0	0
FOCC012231-RA	11.7742	14.1452	9.49418	45.0908	39.2202	31.1014	15.1997	16.7412	16.6391
FOCC012215-RA	0	0	0	7.21482	8.59219	9.13851	0	0	0
FOCC012213-RA	4.64122	4.91758	5.10561	16.6978	16.1023	17.1912	3.50837	4.15587	4.21763
FOCC012205-RA	1.06629	2.36117	0.781643	6.41423	7.79559	7.82152	0.553468	1.24089	1.69604
FOCC012204-RA	0.182445	1.70565	0.00817915	6.7344	6.93434	8.8455	1.70514	1.67947	2.07356
FOCC012164-RA	5.23032	7.38375	6.88591	17.9814	19.6042	16.8124	9.40557	10.9098	9.29838
FOCC012126-RA	0.00188977	1.19191	0	29.4079	25.2732	23.4323	0	0	0
FOCC012114-RA	16.7209	16.6927	18.3153	24.8428	29.7506	25.739	14.0829	15.1289	12.2091
FOCC012112-RA	0	0	0	0.0374638	0.0675177	0.0632494	0.000134563	8.56e-06	0.000137301
FOCC012101-RA	0	0	0	5.40563	7.7628	5.22076	0	0	0
FOCC012083-RA	4.42718	4.6681	4.50633	33.6306	33.1065	27.6081	7.65675	8.4437	7.77747
FOCC012080-RA	0.863768	1.02457	0.962981	3.25689	4.50455	4.33211	1.79439	1.82357	1.64045
FOCC012079-RA	1.2448	1.40883	0	96.2168	84.8916	105.831	18.4074	15.4838	16.1464
FOCC012062-RA	0.000325315	0	0	0.798624	2.27133	1.55822	0	0	0
FOCC012048-RA	0	0	0	19.348	14.5546	22.3317	0	0	0
FOCC012047-RA	2.13135	0.00130208	0.0029302	31.0962	23.6592	31.4327	0	0	0
FOCC012045-RA	0.000491598	0.000218415	0.000333681	12.3025	14.4119	12.23	0.478711	1.07394	0.849896
FOCC012034-RA	2.84484	3.23749	3.3242	7.65239	7.44033	8.32717	1.05132	1.88203	2.03368
FOCC012026-RA	2.10998	4.02031	2.59257	4.35022	5.01966	6.09623	2.61797	2.65667	2.47123
FOCC012008-RA	0.83787	2.11456	2.67726	15.3222	14.4577	13.0816	1.39752	2.11102	2.53141
FOCC012006-RA	17.6186	19.7908	18.2938	47.4899	54.6498	51.036	14.4428	16.0498	12.8389
FOCC011991-RA	22.8826	22.6669	23.4095	42.4381	42.7909	47.8579	16.754	17.748	17.3546
FOCC011983-RA	0	0	0	15.1095	13.5443	11.0737	0.111154	0.206582	0.0894123
FOCC011968-RA	6.71383	7.153	8.84449	13.5243	14.4796	12.4543	5.72234	5.44276	7.28961
FOCC011951-RA	27.4325	15.147	26.1859	73.6269	60.381	68.7877	0	0	0.000892861
FOCC011933-RA	8.25589	9.3379	9.90656	15.6005	17.1349	18.2229	7.05558	7.84664	8.9939
FOCC011916-RA	16.2889	12.8366	14.366	52.2879	44.4	39.7351	17.9364	15.0901	10.6875
FOCC011903-RA	1.61022	2.07646	1.73122	3.04425	3.65242	3.87763	0.788042	1.62733	2.30083
FOCC011899-RA	3.84307	4.32651	3.04354	7.13587	10.8256	8.49913	2.23904	1.10969	1.68102
FOCC011878-RA	1.23562	0.727552	0.659035	15.5194	14.8206	19.7035	0	0.412268	0
FOCC011867-RA	6.00645	8.01221	8.76529	20.6148	24.8496	24.9705	8.89124	9.82416	10.1377
FOCC011854-RA	4.08455	4.70127	3.8954	16.3548	10.2386	15.9026	6.71715	5.12904	5.97896
FOCC011845-RA	5.77157	4.10561	5.47903	13.2107	11.6629	12.6067	4.80351	4.10987	3.53772
FOCC011827-RA	4.63989	11.2052	6.61474	18.8186	24.8635	23.2125	1.66278	7.90274	10.1579
FOCC011821-RA	5.04902	6.77256	6.02188	21.6002	21.8525	22.9694	0	0	0
FOCC011810-RA	16.6007	13.9483	17.5808	22.8396	21.2075	24.7626	15.1942	15.8493	14.1212
FOCC011808-RA	3.97704	1.97202	3.71047	7.20411	7.93807	7.8211	3.51564	2.66712	1.9144
FOCC011792-RA	0	0.14551	6.91647	27.8503	30.4579	32.9468	0	0	0
FOCC011787-RA	0	0	0.120446	10.095	8.78729	9.93504	0.304907	0.530126	1.47152
FOCC011786-RA	0.540187	0.387774	1.1057	3.06861	3.22927	3.09793	0.236235	0.318428	0.426963
FOCC011783-RA	1.9893	3.57527	2.82055	12.8395	15.2679	16.8514	3.29933	4.16844	4.07704
FOCC011777-RA	4.74816	0.000620818	0.0174524	15.8384	17.0434	20.0828	0.0511151	0	0.000312429
FOCC011775-RA	0	0	0	3.34125	4.82544	3.52658	0	0	0
FOCC011770-RA	38.2413	59.8599	43.1652	164.342	194.642	176.079	21.2576	30.4416	44.6826
FOCC011748-RA	1.3257	2.53268	1.33623	3.82913	7.85934	7.0483	1.44177	0.595461	1.54635
FOCC011747-RA	3.46701	3.60196	3.0892	8.31152	7.1433	6.49032	2.35528	1.30323	0.878715
FOCC011731-RA	6.29447	5.15367	5.8501	17.0002	17.6678	18.2539	4.78707	5.54511	4.13079
FOCC011719-RA	3.71336	3.93839	4.40752	6.3073	6.55957	5.52621	3.72776	3.9727	3.85303
FOCC011716-RA	0	0	2.73e-05	1.12282	1.00306	0.580227	0	0	0
FOCC011690-RA	0	0.00148518	0.00317082	0.957244	1.2744	2.12209	0.218211	0	0
FOCC011672-RA	0	0	0	5.00965	3.7774	6.90259	0	0	0
FOCC011660-RA	2.18991	0.90443	1.6511	13.3328	13.4468	15.879	3.81359	4.78496	4.02432
FOCC011651-RA	10.1685	9.72548	9.0836	17.1327	17.5109	16.7541	11.6885	10.2569	9.30876
FOCC011647-RA	0.599262	0.03508	0.316318	2.82753	4.85656	4.75785	0	4.77e-05	0.272831
FOCC011646-RA	6.43193	9.34033	4.50239	31.9678	34.8541	34.3079	1.26747	1.22075	1.53415
FOCC011626-RA	39.8539	36.0954	35.8178	86.9065	67.4911	62.2571	35.4261	27.5821	32.5191
FOCC011622-RA	13.361	14.6251	15.8369	29.9939	35.8727	35.2937	12.9822	17.6173	15.4528
FOCC011619-RA	3.62138	4.97141	4.22205	7.55694	7.72872	9.38177	2.13042	1.98024	1.48439
FOCC011599-RA	4.43111	5.48875	2.56863	19.8512	13.8974	17.2704	0.000334744	0.000264548	0
FOCC011590-RA	12.1638	11.7668	13.504	40.1803	36.3147	46.2567	0	0	0
FOCC011578-RA	242.957	234.589	274.332	1202.84	1122.84	1279	149.736	164.439	146.142
FOCC011562-RA	131.564	129.206	131.905	233.501	279.082	266.912	123.024	145.211	124.316
FOCC011556-RA	3.24467	3.0387	3.13253	18.138	14.1775	14.1393	2.98137	2.27828	2.25715
FOCC011549-RA	3.86471	3.76321	3.32611	11.6841	11.1577	11.768	0	0	0
FOCC011544-RA	0.732918	0.670495	0.817614	1.12886	1.65519	1.78077	0.622277	0.751047	0.33454
FOCC011533-RA	1.04368	0.000405146	0.36883	5.81612	5.97841	3.74173	0	0	0
FOCC011532-RA	11.6541	12.7211	13.5019	35.677	42.7175	45.7676	7.03749	14.6637	13.4212
FOCC011505-RA	13.6291	12.6269	16.3506	20.3518	20.2496	21.9259	9.43524	10.7989	9.02306
FOCC011501-RA	8.2919	10.2939	7.91875	49.3255	47.5117	53.3326	17.9843	20.1416	19.7556
FOCC011484-RA	0	0	0	0.100756	0.131813	0.100789	0	0	0
FOCC011465-RA	0	0	0	1.06779	1.12645	0.631284	0	0	0
FOCC011449-RA	4.59596	5.24351	4.48458	16.2825	19.3885	17.6779	1.28499	2.12878	2.55579
FOCC011440-RA	2.97879	3.99372	2.91667	14.4478	11.8791	14.5329	0.312389	0.258037	0.595642
FOCC011434-RA	8.03995	7.42233	9.83002	17.389	22.4857	21.196	6.86693	7.12738	9.40953
FOCC011410-RA	0.0500431	0.036629	0	0.089004	0.0921905	0.106684	0	0	0
FOCC011408-RA	9.46791	8.78065	5.28549	47.5627	85.1982	66.4938	1.39207	2.31345	3.84746
FOCC011407-RA	0	0	0	2.45752	4.91747	2.34596	0	0.000249121	0
FOCC011389-RA	0	0	0	5.34247	5.3679	3.01146	0	0	0
FOCC011385-RA	114.4	94.6996	109.178	359.286	309.464	350.987	112.389	107.995	99.4897
FOCC011296-RA	2.27344	0.509543	1.8061	7.57582	5.74057	9.04646	1.20681	1.21238	0.963309
FOCC011263-RA	0	0.12684	0.178454	0.557871	0.684533	0.332224	0	0	0
FOCC011262-RA	0.120862	0.190418	0.459272	0.839509	2.27411	2.06415	0	0.0173006	0.161983
FOCC011223-RA	4.82424	0.828633	0.469822	14.8849	18.0009	13.4712	0.941367	0.512256	0.509262
FOCC011191-RA	6.0339	4.03314	6.45473	11.2255	10.9255	12.1648	6.89722	6.3567	7.45363
FOCC011178-RA	0	0	0	7.63086	7.92682	6.3312	0	0	0
FOCC011176-RA	10.898	19.9407	8.1159	56.9876	60.6147	51.7204	9.82074	14.2298	15.2384
FOCC011175-RA	7.99278	10.4467	4.3406	16.9995	21.8475	18.5654	0	0	0.875781
FOCC011174-RA	0	0	0	0.0674773	0.0516503	0.0547545	0	0	0
FOCC011170-RA	3.78175	5.00273	4.12234	19.7481	23.9972	23.5601	4.33721	5.39258	7.6724
FOCC011162-RA	3.19207	3.06062	3.4098	6.74311	7.82299	7.13002	3.94856	4.60504	3.96151
FOCC011145-RA	0	0	0	122.906	143.01	172.602	0	0	0
FOCC011142-RA	0.000821557	0.000785056	0.00092651	5.94806	9.0405	5.73498	0	0.373304	0
FOCC011139-RA	17.461	15.9783	21.0014	29.3589	36.8756	41.5758	6.9927	5.95444	5.63007
FOCC011130-RA	1.76921	2.16302	2.35618	5.63066	5.54404	5.81225	1.52109	1.70606	1.89528
FOCC011126-RA	3.65618	6.91626	3.43745	9.69675	12.8118	13.7384	2.86408	4.91815	6.60507
FOCC011122-RA	2.64786	2.8528	3.32593	7.10288	9.16075	8.34358	0.731934	1.24103	1.63151
FOCC011059-RA	0	0.514635	0	3.14098	3.02132	3.34908	0.254501	0.193291	0.397996
FOCC011054-RA	0.000205919	0.000682757	0.000368073	6.13408	6.06416	7.13994	4.21e-05	0.000335762	0
FOCC011052-RA	6.91706	7.99664	8.09707	26.6181	18.1911	21.1196	0.593169	0.398809	0.695376
FOCC011047-RA	2.80325	1.16272	3.32528	14.6982	12.434	14.583	5.23851	3.25535	2.72704
FOCC011043-RA	0.00764699	0.235091	0.476956	3.42747	4.0069	2.77478	0	0	0
FOCC011040-RA	2.72617	1.67528	1.28724	6.10544	6.83195	7.88561	1.22455	0.875335	1.01341
FOCC011032-RA	2.1238	1.98559	1.31633	6.69715	7.40844	8.52944	0.637661	0.520355	0.689491
FOCC011022-RA	1.22867	0.78947	0.45191	6.6205	6.58785	8.75749	1.87214	3.29792	2.3331
FOCC011017-RA	0	0	0	22.8331	26.1462	26.2392	0	0	0
FOCC011002-RA	2.92468	4.06473	3.20085	13.7971	15.0954	16.6018	0.000254515	0.000362462	0.000870978
FOCC010991-RA	0.0156354	0.000511123	1.26593	9.7149	13.0746	12.1819	0.00327658	2.68427	1.54778
FOCC010977-RA	0	0	0	1.23791	1.40787	1.64469	0.80051	0	0.000389985
FOCC010973-RA	2.46825	5.12805	2.98543	5.68719	7.39596	7.23685	1.86227	3.65856	3.61683
FOCC010963-RA	13.5073	18.3541	13.5745	47.9431	42.8719	45.5838	10.5041	15.0866	13.5124
FOCC010940-RA	0.00231025	0	0.000202577	1.51701	1.7486	1.0872	0	0	0
FOCC010935-RA	1.46151	1.71379	1.95242	4.86874	5.52943	5.63112	1.61389	1.55018	1.2265
FOCC010933-RA	1.73795	3.43508	3.96183	16.4131	21.9524	19.9146	6.82408	8.60246	7.51269
FOCC010909-RA	0.818235	1.29622	0.609571	16.8566	19.9912	20.8945	3.49336	4.24431	7.48067
FOCC010892-RA	0.000278831	0.000241194	0.00103195	19.526	21.2041	22.2201	0.00334548	0.00159921	0.000439489
FOCC010851-RA	7.18548	9.88805	11.0751	36.5796	42.7375	42.8376	13.6023	18.8404	18.6225
FOCC010847-RA	6.62363	6.20155	7.08855	13.2804	12.1003	13.4357	6.65045	6.24103	5.73888
FOCC010844-RA	5.71505	7.6134	5.75441	40.5932	27.9105	20.7124	0	0	0.730709
FOCC010841-RA	36.3324	25.6093	18.5074	105.096	178.388	122.791	0	0.263215	0.854428
FOCC010840-RA	7.98892	5.72799	6.72053	18.693	18.0177	21.071	0.234362	0.287544	0.218331
FOCC010828-RA	2.78946	2.94022	3.59405	10.9461	12.5051	10.8049	0	0	0
FOCC010813-RA	0.000101166	0.00645483	0	6.70706	5.50768	7.2971	0.0527642	0.00522998	0.141844
FOCC010794-RA	0.179382	0	0.0724227	13.4302	11.7212	11.8136	1.63845	2.09939	1.40426
FOCC010793-RA	3.53125	4.58107	4.26475	8.52055	8.85608	8.70071	4.6034	6.0542	5.34281
FOCC010786-RA	3.02213	3.1589	2.9828	7.68845	10.2916	8.00693	3.87661	4.99738	3.22085
FOCC010768-RA	0	0	0	1.15382	1.00599	1.03214	0	0	0
FOCC010764-RA	1.49943	2.07224	1.07172	22.2674	24.0648	21.5333	1.72618	1.76577	0.0986632
FOCC010762-RA	3.48823	1.40447	3.7065	16.0478	12.7891	15.3475	0	1.55687	3.5689
FOCC010761-RA	0	0.000150679	0	6.84747	7.93748	9.04425	0	0.000154801	1.64877
FOCC010732-RA	3.0076	4.6655	3.08821	10.7296	11.2045	13.2035	3.06679	3.64191	4.74784
FOCC010715-RA	1.4562	1.12009	0.916457	9.94158	8.40301	8.61668	1.63888	1.50995	1.01807
FOCC010702-RA	14.496	12.4102	13.6763	25.7042	24.6559	28.5886	10.2739	17.9479	19.4005
FOCC010668-RA	0	0	0	8.35364	12.2193	14.7894	0	0	0
FOCC010665-RA	19.5887	19.1345	17.4048	29.0121	29.5158	30.4334	21.2207	19.2538	16.5511
FOCC010624-RA	0	0	0.0717537	0.200888	0.14852	0.180645	0	0.0239815	0
FOCC010608-RA	0.705256	1.72247	1.00166	2.70203	3.29692	3.24832	0.0599325	0.00330333	0.0002438
FOCC010598-RA	11.191	10.6778	10.7549	33.9632	29.9228	34.2006	9.51187	9.57775	9.46682
FOCC010589-RA	8.24401	7.63699	7.90364	25.2754	25.9092	21.4944	12.7054	12.4082	12.9225
FOCC010586-RA	1.68918	5.24401	2.27013	6.4314	6.3133	7.1318	1.83707	2.84521	2.7092
FOCC010574-RA	0	0	0	8.76489	6.11695	6.30675	0.0724113	0.0598127	0.232991
FOCC010570-RA	0	0.00105659	0.000286575	12.7113	14.172	14.7329	0	0	0
FOCC010556-RA	0.194977	0.138886	0.117554	0.278432	0.351213	0.407719	0.102878	0.21141	0.110133
FOCC010555-RA	16.1452	17.232	19.2909	42.0009	43.7859	45.1116	19.1853	19.7005	16.6956
FOCC010550-RA	0.82987	1.54928	1.41067	6.55632	5.43831	5.31353	0	0	0
FOCC010523-RA	0	0	0	24.294	29.0461	35.7912	0.394982	0.108753	0.423632
FOCC010519-RA	0.959359	0	0.133551	8.87315	9.74594	11.6677	0.439318	0	0.720991
FOCC010518-RA	21.8624	20.9568	20.9597	25.3464	30.4299	28.6537	21.5304	21.7989	20.7909
FOCC010508-RA	3.57223	4.20479	4.35368	8.31627	9.88081	11.022	4.44057	5.0947	4.8505
FOCC010500-RA	2.0784	2.45402	2.63803	7.38272	7.08345	7.63367	3.02952	2.8914	3.61965
FOCC010489-RA	26.5848	27.4807	25.1934	34.7976	40.2651	35.6431	23.4442	21.8429	21.6462
FOCC010481-RA	21.7371	34.0795	22.5574	56.9471	62.2551	64.1707	14.704	13.3762	10.7936
FOCC010468-RA	15.303	28.4142	22.0815	99.1034	101.654	111.352	0	0	0
FOCC010467-RA	0.122262	0	0	3.00781	2.02388	3.44018	0	0	0
FOCC010452-RA	2.15579	2.73773	2.10201	4.62939	4.90379	4.86224	2.11921	1.27641	1.35962
FOCC010439-RA	2.34527	2.94159	3.00791	6.36621	8.20007	7.97438	1.90796	2.10349	1.81378
FOCC010425-RA	2.72555	1.96678	2.62775	3.8273	4.01665	3.92845	2.48089	2.44845	3.0928
FOCC010415-RA	3.83412	2.59163	2.66435	8.62015	8.65171	9.98575	0	0.130794	0
FOCC010410-RA	9.29771	8.05179	10.5044	18.1897	16.0385	20.8978	12.5841	8.81136	8.31268
FOCC010402-RA	35.0815	34.7028	38.1074	59.6938	67.5977	67.1412	29.8633	31.7186	31.1773
FOCC010392-RA	0.543662	1.6513	1.13501	4.70244	8.82036	5.90099	0	1.5369	0.00702571
FOCC010351-RA	0.111943	0.257929	0.0597365	0.841673	0.707129	1.03789	0	0	0
FOCC010339-RA	1.21287	1.73784	3.36189	6.68798	7.73751	7.3967	1.73127	1.43005	2.38737
FOCC010331-RA	0.946803	2.23309	1.86009	6.64144	9.69097	7.83499	0.351216	0.996629	1.44175
FOCC010327-RA	5.52269	6.02779	6.16438	18.8227	16.5897	21.6554	7.27828	6.80874	6.64256
FOCC010317-RA	0	0	0	7.44491	11.3062	10.0427	0.470461	1.11452	0.993954
FOCC010304-RA	10.5874	8.98444	8.46633	50.5024	41.2974	69.4242	3.15477	3.106	3.076
FOCC010295-RA	0.568158	0.283274	0.211939	15.4691	15.3534	16.4151	0	0	0
FOCC010287-RA	3.54764	4.28273	4.10429	137.271	137.189	169.223	10.9911	15.5427	10.2003
FOCC010278-RA	1.06896	0.939771	1.05824	2.05172	1.58788	1.78368	1.12729	1.03184	0.934003
FOCC010264-RA	0.000423054	0.000744323	2.77703	13.9527	16.9497	16.6903	2.93991	2.81435	1.99148
FOCC010233-RA	0.663696	1.04202	0	1.50969	2.36669	2.21925	0.925712	0.490822	0.908771
FOCC010230-RA	8.55998	7.4187	8.8445	12.9503	12.9164	15.1697	6.91722	5.33896	6.58116
FOCC010197-RA	1.73509	1.65466	2.72586	17.3779	19.0811	12.1002	0	0	0
FOCC010193-RA	1.59462	2.00836	2.96157	8.24901	8.54141	10.2819	1.13438	1.64344	0.18735
FOCC010174-RA	2.54594	2.28637	1.69682	7.69063	8.51325	7.0934	3.10946	3.73821	3.92399
FOCC010168-RA	9.31601	9.89622	11.591	85.2996	84.3445	88.2589	15.7595	16.2462	21.6862
FOCC010164-RA	0	0	0	14.5801	14.3089	19.4251	0	0.796669	0
FOCC010163-RA	4.05415	2.73338	2.56931	26.0763	13.7754	18.1988	0	0	0
FOCC010161-RA	1.11195	3.51487	1.71807	5.92704	12.4856	8.9312	0	0	0
FOCC010151-RA	0	0	0	0.682711	0.698815	0.912638	0	0	0
FOCC010149-RA	0	0.830672	0	24.8984	20.4472	26.6458	2.86181	1.77441	1.16829
FOCC010145-RA	0	0	0	1.65169	2.10922	2.18469	0.0955494	0.569829	0.113873
FOCC010142-RA	0	0	0	0.182089	0.119164	0.144584	8.21e-07	6.79e-07	0
FOCC010140-RA	0	0	0	0.824831	0.971621	0.491205	0	0	0
FOCC010130-RA	0.0300504	0.000981304	0.849656	2.68017	2.59196	3.13714	0.798914	0	0
FOCC010119-RA	11.1542	19.4253	14.0763	43.4328	33.449	48.2419	5.84346	8.49268	8.88532
FOCC010110-RA	1.24745	1.89901	1.34427	24.7273	27.8877	28.9708	3.30862	5.82001	5.78275
FOCC010099-RA	1.32369	1.2214	1.69403	6.97549	9.37046	10.4673	3.40309	3.99416	3.26403
FOCC010065-RA	2.53951	3.48697	2.8249	6.87777	7.56285	8.84376	0.919112	2.6241	4.70393
FOCC009983-RA	6.67136	10.4085	4.37477	136.242	53.492	88.4294	1.71138	0	0
FOCC009982-RA	14.4789	13.1281	14.1568	31.9367	32.5617	33.3631	20.0586	20.0913	18.1377
FOCC009981-RA	3.65406	2.98812	2.22334	11.822	11.8728	10.2363	0.682441	3.40375	3.06701
FOCC009980-RA	8.88824	9.11494	9.66297	12.9378	14.7	14.2381	7.72264	7.70087	8.04876
FOCC009969-RA	2.02739	2.03344	1.08986	25.5541	21.8438	17.6268	3.41759	3.91573	4.37494
FOCC009967-RA	0	0	0	4.57016	2.64319	2.56685	0.296588	0	0
FOCC009941-RA	21.3849	19.7678	21.2578	42.8706	43.2647	38.3161	18.5936	21.7399	23.0434
FOCC009930-RA	11.1587	17.0885	14.141	33.5219	35.8007	32.3517	11.7223	13.5163	13.7871
FOCC009921-RA	0	0	0	1.88044	3.20443	3.38332	0	0	0
FOCC009919-RA	56.9827	49.9515	62.6437	72.7122	78.6022	82.8178	44.4579	47.7874	40.809
FOCC009915-RA	24.1917	24.2638	32.7322	197.286	178.317	224.512	53.8458	45.7481	46.4882
FOCC009908-RA	1.22827	1.25284	1.60143	4.1184	4.17779	4.44226	0.11384	0.232134	0.137327
FOCC009900-RA	0.166723	0.187425	0.711266	1.68858	2.80885	1.90297	0	0	0
FOCC009884-RA	3.78109	3.42581	3.86995	7.69584	7.94378	9.16025	2.41119	2.47619	2.56981
FOCC009879-RA	1.54307	3.11523	1.44379	30.2052	30.9586	35.0325	1.895	2.40737	4.29859
FOCC009875-RA	0.807767	0	0.813072	4.96311	5.88509	5.33959	0	0	0
FOCC009873-RA	1.75008	3.76271	1.91246	49.5661	53.9684	48.8352	1.67801	4.68895	4.81787
FOCC009868-RA	13.4726	15.001	14.9723	23.8651	23.939	27.2343	13.088	15.5605	15.6617
FOCC009841-RA	17.7154	18.8532	22.2086	50.6851	49.0514	59.3469	12.2936	13.4831	14.6608
FOCC009831-RA	1.01719	1.2654	1.57986	2.33428	2.63341	2.60691	1.55712	1.05803	0.484294
FOCC009821-RA	1.62453	0.511099	2.52471	9.18089	9.18813	9.05705	0.90183	1.22515	2.10783
FOCC009819-RA	0	0	0	13.0921	11.7897	12.8556	0.00237512	0.00643495	0.000449986
FOCC009818-RA	2.12786	1.46113	1.49115	3.62611	4.80834	4.81021	0.677056	1.21128	1.48225
FOCC009816-RA	608.389	380.424	370.175	1775.9	2234.6	1566.12	0.788571	2.37187	3.16221
FOCC009814-RA	485.485	460.819	415.753	3379.48	3165.34	3180.21	1744.88	800.701	992.342
FOCC009813-RA	3.14402	3.70349	2.94753	9.49668	11.9749	11.4757	0	0	0
FOCC009806-RA	6.95324	9.10205	12.1253	29.895	30.7737	31.6511	12.0818	18.3123	14.7575
FOCC009802-RA	81.3991	74.5033	70.9802	177.332	178.768	170.347	45.1638	42.2011	41.5947
FOCC009786-RA	1.99377	1.37953	1.24665	10.6019	11.8668	14.3136	0.846069	1.2138	0.588466
FOCC009767-RA	0.152664	0	0.179073	4.22321	4.62288	3.96514	0.668809	1.3016	1.14595
FOCC009764-RA	16.7289	16.6407	16.4733	37.1054	40.4441	38.5897	7.7847	14.2912	12.7782
FOCC009740-RA	8.31415	8.28954	4.90454	29.6827	20.1184	28.2237	1.03757	0.872203	0.90076
FOCC009737-RA	1.87344	2.30976	2.06398	4.1871	4.85139	3.7607	2.45206	2.84735	2.40124
FOCC009735-RA	3.6863	6.13231	5.60485	8.07169	10.6774	10.3758	4.38277	5.64081	6.6684
FOCC009715-RA	92.3406	122.894	100.485	180.354	164.427	172.909	128.745	94.3378	108.99
FOCC009703-RA	0.453229	0	0	8.98975	11.6524	8.66827	0.203853	3.95174	3.68837
FOCC009696-RA	0.307771	1.02948	0	4.11059	5.30112	5.47879	0.0142321	0.0239299	1.37145
FOCC009694-RA	0	0	0	0.0422812	0.124514	0.100718	0	0	0
FOCC009693-RA	3.3379	4.2948	3.95266	13.5561	14.9068	14.6963	7.23891	6.854	6.68351
FOCC009685-RA	2.37217	2.81998	2.33174	7.31861	8.07024	5.91787	1.97015	1.54397	2.07173
FOCC009679-RA	2.15923	2.40714	2.47365	6.62111	7.50133	7.31286	2.80934	3.07988	3.26191
FOCC009661-RA	0.250651	0	0.125783	5.73774	7.63698	6.48445	0	0	0
FOCC009628-RA	0	0	0	7.29386	10.3462	8.86678	0	0	0.000284978
FOCC009625-RA	5.39399	6.65734	6.10995	15.2776	18.3527	19.9236	6.67606	7.83119	7.29591
FOCC009620-RA	7.35894	9.07563	8.48069	14.9746	13.7814	16.7095	6.18243	6.72556	6.34623
FOCC009614-RA	0	0.599792	4.6771	23.7088	25.2828	25.328	0	0	0
FOCC009605-RA	0	0	0	70.0188	68.0002	72.7956	0	0	0
FOCC009604-RA	8.26198	8.87785	6.38421	38.0473	35.5799	33.4871	1.40199	1.55279	1.9251
FOCC009601-RA	12.347	7.54308	16.6919	32.4563	34.3402	39.246	2.67477	2.54499	1.30051
FOCC009589-RA	3.14488	2.80861	4.33052	6.92332	6.7312	7.18844	0.983407	1.21859	0.804912
FOCC009580-RA	6.3006	9.6178	11.0723	18.0663	17.9676	16.5551	5.19658	11.0449	9.93303
FOCC009543-RA	0	0	0	0.883306	2.17535	1.73702	0	0	0
FOCC009540-RA	2.14429	2.85806	1.25659	6.36375	6.01552	4.44477	1.627	1.91509	2.2249
FOCC009517-RA	2.31379	3.31527	2.87923	5.79427	7.99616	7.35684	1.9242	1.68964	3.74767
FOCC009507-RA	3.47796	3.91547	3.25519	7.82779	10.9498	8.39091	2.22895	4.68655	4.12927
FOCC009505-RA	0.161333	0.417793	0	4.49472	3.40216	3.86993	0.168219	0.092634	0.0601403
FOCC009504-RA	0	0	0	4.12677	4.04672	5.17115	0.356045	0.308803	0.267309
FOCC009489-RA	8.56988	8.84165	10.1335	22.2502	23.0029	25.107	5.75953	11.8172	10.4917
FOCC009462-RA	7.06361	6.01249	6.10504	27.3625	23.8136	19.2796	2.47355	2.07769	2.37892
FOCC009461-RA	0	0	0	0.338324	0.225059	0.369248	0	0	0
FOCC009450-RA	4.7094	4.93809	5.05194	15.7627	18.1653	17.3308	5.07634	5.46844	5.99719
FOCC009446-RA	6.09e-05	0	0	16.4794	21.9961	28.1554	0	0	0
FOCC009440-RA	5.1783	6.30732	6.49107	11.1907	12.5127	13.1757	4.04465	3.90236	5.96056
FOCC009399-RA	0.309238	0.670213	0.767403	1.28175	1.88613	1.71749	0	0	0
FOCC009388-RA	4.14225	7.37487	5.50214	29.578	27.5654	22.7381	0.105483	0.210946	0.27483
FOCC009385-RA	0.221698	0.00121298	0	7.84101	8.93897	8.41768	0	0	0
FOCC009382-RA	0.180413	0	0.302752	2.278	1.56661	1.90541	0.746173	0.32465	0.795303
FOCC009375-RA	2.41382	3.46075	2.88314	7.54425	13.158	9.40142	2.23798	3.3486	3.94359
FOCC009374-RA	13.0445	13.6229	13.6112	26.8417	29.1086	28.2588	14.3267	13.2708	10.9389
FOCC009345-RA	21.6665	23.1057	26.4827	68.3503	74.2526	84.572	20.5797	29.9369	30.03
FOCC009339-RA	8.4258	4.9268	8.85526	36.0336	34.7018	30.7237	8.50858	7.68212	8.89258
FOCC009333-RA	1.63506	1.60612	2.04612	4.88089	4.58153	4.90268	3.33347	2.45492	0.501061
FOCC009318-RA	0.375374	0.364751	0.375048	9.13361	12.2307	7.89871	0.671651	1.08485	1.33801
FOCC009276-RA	0.579177	1.86719	0.729723	8.09828	5.82221	7.06424	1.29914	0.19511	0.760023
FOCC009275-RA	3.53974	2.60573	3.56786	8.03263	11.2501	8.83596	0	0	0
FOCC009228-RA	1.80678	3.06003	2.84787	7.58358	8.3693	9.83051	0	0	0
FOCC009225-RA	4.463	6.43723	3.44993	16.5305	19.007	20.3891	3.91208	4.60477	4.85693
FOCC009223-RA	0	0	0	0.00307282	0.00198793	0.00250422	0.000105953	0	0.000415238
FOCC009200-RA	8.17175	5.77569	3.05529	28.8194	28.1613	26.2104	3.34291	2.46749	0.535128
FOCC009189-RA	2.26662	1.44342	3.80771	6.54686	11.49	11.342	2.46507	2.20586	2.8642
FOCC009187-RA	0	0	0	12.7551	12.0016	10.0869	0	0.718641	0
FOCC009175-RA	5.4531	5.7116	5.64678	7.75562	7.67729	8.33533	5.44834	5.23744	5.32154
FOCC009164-RA	0.000725315	0.0008745	0.00110074	10.7835	16.2028	11.7831	0	0	0
FOCC009152-RA	0	0	0	1.49894	1.47142	1.78531	0.0993965	0.551444	0
FOCC009147-RA	9.05466	8.06174	10.507	24.003	24.035	34.8326	6.94969	6.57985	5.24534
FOCC009142-RA	21.4305	19.4691	21.8305	33.4401	32.7907	34.2243	17.7405	19.4156	14.8389
FOCC009136-RA	0.340497	0.243939	0.343202	1.87756	1.84308	1.59733	0	0	0
FOCC009134-RA	0	0	0	44.3895	40.4265	40.943	9.30704	8.93168	12.1678
FOCC009132-RA	0	0	0	4.58432	5.1176	4.64035	0	0	0
FOCC009131-RA	8.27889	11.0995	8.44359	25.4622	23.8622	24.5589	4.55881	4.1284	4.27803
FOCC009127-RA	0	0	0	31.1155	30.6151	32.9264	0	0	0
FOCC009126-RA	4.64983	4.04805	4.56811	6.04857	6.19572	5.5767	3.93673	3.88628	3.39842
FOCC009118-RA	0	0	0.000360156	1.31394	1.87902	2.07276	0.21956	0.000138281	0.0496231
FOCC009115-RA	3.21695	4.27762	4.26007	6.85186	7.48669	8.41616	2.09297	2.93912	4.07631
FOCC009081-RA	0.0433502	0	0	20.1675	29.618	24.9914	0	4.00153	9.30245
FOCC009078-RA	10.6113	8.77411	10.8739	19.4694	18.7187	20.0984	11.3601	11.4837	12.068
FOCC009059-RA	15.4454	17.0895	18.9725	36.7502	40.4556	40.3051	21.4084	23.9179	20.6529
FOCC009054-RA	2.8926	4.56511	1.04708	14.9711	13.2957	15.0873	0.797976	0.541023	0.970838
FOCC009041-RA	3.96333	5.61142	4.50858	10.9959	12.4286	13.4809	6.92364	6.86092	5.54295
FOCC009012-RA	0.0368148	0.0262073	0.071555	0.158353	0.169722	0.133559	0	0	0
FOCC008986-RA	5.74e-06	0	0	0.175423	0.256496	0.152826	0.0758174	0	0
FOCC008983-RA	7.4299	7.04071	7.04217	13.0459	14.3503	11.4975	8.07945	8.15092	5.85692
FOCC008971-RA	19.8807	17.7659	16.4531	27.2418	31.6526	29.5551	16.158	16.0791	13.414
FOCC008967-RA	0.000231951	0.229608	0.00157485	1.75039	2.57517	1.68959	0	1.1423	0.0285387
FOCC008959-RA	0.342349	0.57983	0.505872	2.74398	2.62996	2.90158	0.345482	0.385826	0.540837
FOCC008953-RA	44.9365	46.6906	38.1558	129.683	133.47	100.314	41.019	43.461	37.7819
FOCC008948-RA	72.7401	72.4094	62.3624	114.055	126.092	100.477	70.5549	57.3457	49.2781
FOCC008940-RA	0	0.0353921	0.000708916	4.82181	6.48992	5.98321	0	0	0
FOCC008929-RA	16.7038	18.5587	15.9874	63.2642	72.2481	60.9941	25.9252	28.0823	26.7609
FOCC008923-RA	81.6639	68.135	75.8166	105.536	100.577	100.185	70.9306	84.1089	86.1909
FOCC008913-RA	0.137591	0.13143	0.277368	1.80643	1.27675	1.54911	0.299276	0.092702	0.280861
FOCC008910-RA	28.7774	21.5536	23.1268	49.2102	45.6229	42.3189	15.9543	13.6219	13.1207
FOCC008907-RA	0.151442	0.830852	0.361462	4.82187	7.13101	5.79235	0.427947	0.337938	0.832742
FOCC008901-RA	0	0	0	70.4304	73.0942	55.1239	0	1.22305	0
FOCC008886-RA	0	0	0	3.03541	2.50275	2.86815	0	0	0
FOCC008877-RA	1.32942	2.21582	1.66813	4.73392	7.55267	5.88013	0.962644	2.23923	2.57524
FOCC008865-RA	0.00173086	0.00389538	0.000401516	13.8968	7.1657	9.70694	0.573665	0	0
FOCC008861-RA	1.10486	0.632444	1.36629	4.68935	5.25442	4.27658	0.0603012	0.00475852	0
FOCC008860-RA	5.57224	6.24623	7.85449	23.4687	21.4562	22.6821	4.82445	5.56361	5.71803
FOCC008858-RA	4.21377	4.46038	4.44928	12.7473	15.9255	14.037	2.64233	3.1433	3.0358
FOCC008844-RA	1.40976	1.84034	1.24041	11.8973	12.2333	13.1857	2.10562	2.80635	3.6607
FOCC008828-RA	3.86115	3.8984	4.01853	50.858	44.4387	44.8367	3.38063	2.15033	2.97145
FOCC008825-RA	25.5675	27.3524	23.6571	54.9149	57.5564	55.1692	23.2379	21.3427	17.7294
FOCC008824-RA	7.93606	7.02489	7.84527	11.5113	13.8224	14.1758	7.68688	9.79411	8.82858
FOCC008821-RA	0.0661835	0.0661224	0.0661461	28.899	23.1012	21.1524	0.791766	0.656217	0.0627997
FOCC008814-RA	0	0	0.000208733	0.000499756	0.00142135	0.00151907	0	0	0
FOCC008812-RA	11.0638	10.7199	13.096	19.8925	18.91	20.8764	7.80039	7.89275	6.7818
FOCC008795-RA	0.107688	1.41945	1.54272	13.6768	10.5497	14.1251	0	0	0
FOCC008784-RA	0.279852	0.241265	0	6.43318	8.85616	8.2076	0	0.144432	0
FOCC008773-RA	0	0	0	4.18116	6.45832	7.96349	0	0	0
FOCC008767-RA	3.21884	4.13741	5.3377	20.5953	19.9237	15.8733	3.29213	1.16771	3.98596
FOCC008746-RA	0	4.88e-05	0	0.260438	0.383483	0.46529	0.00692119	0	0
FOCC008740-RA	0.259115	0.319697	0.451433	9.90908	12.286	10.4602	0.401461	0.841811	1.26032
FOCC008732-RA	0	0	0	2.21344	2.48829	2.31689	0	0	0
FOCC008716-RA	35.2838	34.6423	35.9308	48.5473	51.1433	46.0809	27.3079	27.8394	25.3266
FOCC008664-RA	1.92556	1.87386	1.59533	28.7609	23.7907	23.1619	0.327502	0	0.000482787
FOCC008649-RA	14.0518	12.2637	11.5232	28.4728	22.5651	23.3576	12.5367	10.3958	12.6472
FOCC008630-RA	0	0	0	2.14223	3.84465	2.37218	0	0	0
FOCC008621-RA	0.000127942	0.245237	9.14e-05	2.7643	4.07486	3.66807	0	0.524011	1.46066
FOCC008617-RA	2.50095	3.62273	4.20145	14.1899	14.9041	16.2955	0.701823	0	1.19598
FOCC008609-RA	0	0	0	5.94757	9.25017	5.07525	0	0	0
FOCC008597-RA	5.20446	4.71554	6.46745	11.7499	14.087	12.697	8.69633	7.13261	6.57281
FOCC008572-RA	3.31843	3.41161	4.74954	5.12795	5.19992	5.88156	4.48112	3.64568	3.50349
FOCC008561-RA	0.000670163	0	0	9.0287	10.8498	9.04654	0.116506	0.13473	0.199931
FOCC008556-RA	0.000684689	1.68382	0.000315024	5.94838	5.89421	5.2415	0.80474	1.90863	0.957617
FOCC008545-RA	10.89	13.6913	10.7018	36.0773	35.8647	38.2103	12.0704	15.4367	14.5229
FOCC008540-RA	9.05644	10.6788	9.17113	17.1326	18.7529	18.8767	11.1401	9.2513	9.89252
FOCC008537-RA	2.84342	3.37581	3.11194	14.2625	17.0063	15.5208	5.36359	6.27632	6.25001
FOCC008518-RA	1.04178	0.509593	2.01062	22.1583	15.7243	18.5655	1.03536	0	0
FOCC008505-RA	0.739642	1.85462	0.745517	6.70042	5.71946	7.98049	1.2066	1.24583	0.323531
FOCC008501-RA	0.378413	3.16842	0.36739	51.6076	53.2855	54.7986	2.37239	8.7535	17.0486
[truncated: 1,143 more rows]

## Sheet: P1_Black
MAKER ID	L1H0	L1H1	L1H2	P1H0	P1H1	P1H2	A1H0	A1H1	A1H2
FOCC017553-RA	0	0	0	0.0360684	0	0.042959	0	0	0
FOCC017550-RA	1.39369	0.000846209	1.70714	5.17672	3.15642	3.38153	3.10882	2.2911	2.94173
FOCC017547-RA	0.739845	0.883395	0.870009	3.59397	2.00236	4.28057	0.40231	0.913862	1.07873
FOCC017541-RA	0	0	0	0.101351	0	0.0804757	0.0699626	0	0.0750375
FOCC017538-RA	1.61957	3.86763	4.17179	6.67946	4.00242	8.27291	2.3485	2.78859	3.46342
FOCC017535-RA	0.000273214	0	0.86252	87.5723	33.7258	81.5927	0.484587	0.371369	0.0241393
FOCC017454-RA	1.99034	1.42591	1.00307	2.68777	1.64901	2.26755	0.695763	1.81991	2.11432
FOCC017400-RA	0.080442	0.17289	0	0.126735	0.622037	0.679259	0.0656137	0.541978	0.492611
FOCC017389-RA	0	0	0	23.5131	5.27213	45.424	0.0842615	0	0
FOCC017386-RA	5.8934	6.8805	4.76684	10.3739	6.86395	7.98688	3.26404	6.6178	8.40192
FOCC017385-RA	24.6453	20.416	20.4304	48.6711	28.5128	79.6946	0.0972352	0.0149932	1.49e-05
FOCC017256-RA	2.94871	1.58438	0	2.90352	1.71012	3.45822	1.20258	0.993345	2.57962
FOCC017215-RA	29.6821	22.6824	17.9507	45.2048	27.5429	29.7053	14.5264	19.9983	22.5046
FOCC017205-RA	39.0023	45.679	33.1445	233.437	136.327	335.584	4.08525	0.909783	1.18131
FOCC017198-RA	0	0	0.0231644	0.0218711	0.0269124	0	0	0	0
FOCC017174-RA	0	0	0	1.62154	0.287773	2.46165	0	0	0
FOCC017172-RA	29.555	34.045	35.6648	32.5187	39.8224	40.9187	31.4233	39.5088	35.4121
FOCC017149-RA	0.388736	0.685859	0.698273	0.813037	0.547466	1.09509	0.221826	0.307548	0.661678
FOCC017063-RA	0	0	0	0.622088	0	0.740934	0	0	0
FOCC017015-RA	7.52e-05	5.59e-05	2.24e-05	8.58e-05	0.000102635	5.44e-05	1.34e-05	4.71e-05	5.32e-05
FOCC017005-RA	0.000327034	0.0606233	0.446748	0.485539	0.333636	0.578298	0.217473	0.548011	0.0711599
FOCC017000-RA	0.261663	4.52e-05	0	0.0678455	0.266399	0.161614	0.00420144	0.0035915	0
FOCC016989-RA	0.230091	0.38891	0.879437	0	1.62977	1.05996	0	0	0.000188583
FOCC016981-RA	3.38942	2.13736	1.46768	2.27455	5.91519	5.56148	4.14165	3.76021	3.3507
FOCC016964-RA	0	0.0119648	0.0168336	0.026312	0	0.0313388	0	0.0225045	0
FOCC016959-RA	7.05025	5.20875	5.84785	10.0662	7.55297	5.23669	5.57093	5.78919	4.36884
FOCC016945-RA	1.44336	1.7351	1.40551	2.56306	1.92956	1.62964	1.29703	0.988949	1.3055
FOCC016899-RA	2.95938	4.50531	4.84719	10.3934	3.81402	8.44545	7.14101	5.73241	4.53067
FOCC016888-RA	0.797877	1.00032	1.05553	2.67121	2.00517	2.10542	2.15577	1.51191	1.30876
FOCC016799-RA	0	0	0.0265661	0.0207622	0.0407619	0.0247287	0	0.0177578	0.0230576
FOCC016790-RA	0.604617	1.10258	0.997232	0.952562	1.06258	1.08297	0.717331	0.740655	0.961704
FOCC016786-RA	6.71e-05	1.71e-06	0	4.79756	2.06124	1.47342	0	7.04e-06	1.2e-05
FOCC016780-RA	0.0680101	0.0730853	0.0685504	0.241084	0.131476	0.350951	0.0554735	0.0458218	0.208241
FOCC016765-RA	0.503871	0.000980074	0.289303	0.514852	0.00403726	1.15311	5.7e-05	0.511084	0.081917
FOCC016760-RA	0	0.0822167	0	6.02629	0.158802	7.10107	0.0468033	0	0.0501983
FOCC016717-RA	0	0	0.000687967	0.114921	0	0.136876	0.000415892	0.0501034	0
FOCC016705-RA	1.32149	0.473369	0.998992	1.04099	1.53281	1.23987	1.07789	0.890355	0
FOCC016696-RA	3.05081	3.82488	0.76876	7.20973	5.89777	2.86237	1.24422	0	0
FOCC016685-RA	0	0.0995286	0	0.109437	0.107428	0	0	0	0
FOCC016652-RA	0.310056	0	0.203857	0.597897	0.164959	0.465685	2.57e-05	0	5.23e-05
FOCC016622-RA	2.48998	4.58708	1.43415	7.84584	8.25188	12.3484	4.06199	5.03288	11.8251
FOCC016577-RA	0.450256	2.09142	1.36463	1.9782	3.74555	1.68645	0.962696	1.19031	0
FOCC016568-RA	0.142476	0.612434	0.191478	0.598512	0.709026	0.368694	0.0387377	0.383974	0.581666
FOCC016559-RA	0	0	0	0.283127	0.185285	0.449622	0	0	0
FOCC016509-RA	0	0	0	1.01855	0.731561	0.00477579	0	0.180344	0
FOCC016458-RA	1.29229	1.85163	1.49794	2.40598	7.49425	3.99741	2.5619	5.01926	5.11767
FOCC016453-RA	0	0	0	2.95057	0.12593	5.65337	0	0	0
FOCC016441-RA	0	0	0.0684334	0.320897	0.157502	0.382202	0	0	0
FOCC016424-RA	0	0	0	0.170448	0.106318	0.114488	0	0.0805986	0.133191
FOCC016408-RA	0	0	0	0.013919	0	0.0165781	0	0.0122273	0
FOCC016385-RA	0	0	0	0.0332379	0	0.0395877	0	0	0
FOCC016259-RA	0	0.0832073	0.0585333	0.0686184	0.0673583	0.10897	0	0.039126	0.0508031
FOCC016254-RA	0	0.400996	0	0.440917	0.43282	1.0503	0.456548	0	0.489664
FOCC016218-RA	0	0	0	0.0719565	0.0353175	0	0	0	0
FOCC016129-RA	0.120855	0.0936006	0.108842	0.244302	0.178883	0.453119	0.158	0.101453	0.179391
FOCC016118-RA	0	0	0	0.135135	0.165816	0.281665	0.174907	0.028895	0.112556
FOCC015945-RA	0.554288	0.780079	0.923795	0.897663	1.50872	0.613625	0.829867	0.185972	0.101558
FOCC015944-RA	0.0815034	0	0	0.0321017	0.0630244	0.0764691	0.0332397	0	0
FOCC015927-RA	27.3753	22.0555	28.9237	37.5944	30.0023	38.2844	33.0356	31.5322	30.6233
FOCC015874-RA	0	0	0	0.116937	0.0573948	0.0348193	0.0605412	0	0
FOCC015644-RA	0.0832506	0.119284	0.0839119	0.205133	0	0.230673	0	0.0541461	0
FOCC015639-RA	0.245624	0.246357	0.222818	0.468779	0.349279	0.814395	0	0	0.0710654
FOCC015607-RA	4.98e-05	0	0	0.152573	0.0299541	0.145376	0.0947887	0.0782967	0.0677762
FOCC015603-RA	0.329279	0.283081	0.398274	0.726281	0.509246	0.30894	0.376014	0.177481	0.172838
FOCC015572-RA	0	0.0754471	0.318445	0.248875	0.244305	0.395228	0.257698	0.0709538	0.09213
FOCC015532-RA	11.4565	5.27634	7.42342	18.6942	16.4525	6.91	6.00728	8.66e-05	2.86355
FOCC015482-RA	0	0	0	0.027414	0.0134553	0.0163256	0	0.0234471	0
FOCC015456-RA	0	0	0	0.0176565	0	0.0210296	0	0	0
FOCC015433-RA	0	0	0	0.186923	0	0.371056	0	0	0
FOCC015431-RA	0	0.346705	0	5.04115	2.29432	5.02037	0.000276419	0.00285311	0.000220292
FOCC015389-RA	0	2.14672	0	0	4.86592	4.19467	0	0	0.255433
FOCC015381-RA	0	0	0	0.0577103	0	0.0687355	0.0199187	0.0329062	0.0213636
FOCC015299-RA	0.425488	0.914479	0.857735	1.67587	0.658037	2.79444	0.347055	0.573344	0
FOCC015298-RA	0.0580719	0.0416037	0.0877999	0.0457456	0.134717	0.163455	0	0.019563	0.0508031
FOCC015271-RA	0.177271	4.27272	0	8.68038	4.75809	2.26417	0	0	0
FOCC015243-RA	0.284334	0.203701	0	0.783933	0.329802	0.933699	0.579803	0.287355	0.248744
FOCC015198-RA	3.47356	6.40608	4.52083	7.10819	12.0099	9.23685	7.21928	7.35137	6.36971
FOCC015185-RA	0.203892	0.2045	0.18496	0.850703	0	1.50396	0.0335233	0.11027	0.160533
FOCC015131-RA	0	0	0	3.17789	0.426081	2.68495	0	0	0
FOCC015071-RA	1.08909	0.390119	1.09774	1.28687	0.842162	1.53272	0.444165	1.10066	0.952765
FOCC015048-RA	0	0	0	2.74352	0.45186	5.40136	0	0	0.0553609
FOCC015017-RA	0	0	0	0.0441333	0.0433228	0	0	0.0188735	0
FOCC014939-RA	0.0402398	0.0432426	0.0202797	0.0950954	0.0466745	0.0566314	0	0.0135558	0.0352029
FOCC014905-RA	1.8273	3.02446	1.95717	2.69751	5.88544	2.9675	1.28447	2.18952	0.138598
FOCC014881-RA	0.0940115	0.371486	0.296556	3.64542	1.22955	4.35448	0.083491	0.0752828	0
FOCC014875-RA	0	2.01691	0	10.9153	4.53146	2.91919	0	0.0407418	0
FOCC014831-RA	0	0	0	1.02239	0.155163	0.753778	0.445946	0.281115	0.264321
FOCC014821-RA	0	0.0314421	0.0147456	0.0806689	0.04525	0.0274515	0.0119327	0.019713	0.0511928
FOCC014756-RA	0.199601	0.857985	0.603561	0.628935	0.463039	0.749089	0.162808	0.403444	0.349234
FOCC014681-RA	0.185498	0.17134	0.241059	2.93262	0	3.82305	0	0	0.165618
FOCC014613-RA	0	0	0	0.0200399	0.0196719	0.0477368	0	0	0
FOCC014580-RA	0.481959	0.0903518	0.444499	0.830235	0.420977	0.649353	0.192574	0.103179	0.129318
FOCC014508-RA	3.30657	4.21134	2.5922	4.84472	4.43706	3.204	3.2964	2.72286	3.21409
FOCC014493-RA	0	0	0	0	0.085888	0.10421	0	0.0748338	0
FOCC014451-RA	0	0.806771	0.283767	0.665317	0.2177	1.58484	0	0	0
FOCC014445-RA	0	0	0	0.226404	0	0.269657	0	0	0
FOCC014438-RA	0.0891914	0.0958473	0.2697	0.227654	0.180939	0.266712	0.145501	0.090139	0.0390137
FOCC014430-RA	0	0	0	0.0226688	0.0222525	0	0.0234724	0	0
FOCC014363-RA	0.386788	0.554203	0.272903	1.14258	0.762688	0.489911	0.173519	0.182419	0.304537
FOCC014345-RA	0.984315	0.172747	6.79e-05	1.00904	0.85722	0.7479	0.69991	0.026935	0.387241
FOCC014331-RA	0	0.239422	0.414053	0	0.59502	0.552033	0	0	0
FOCC014290-RA	0	0	0	0.0526999	0	0.0627679	0	0	0
FOCC014278-RA	0	0	0.11193	0.0437414	0.0858675	0.0520981	0	0	0
FOCC014258-RA	0	0.0532063	0	0.0731291	0.143572	0.05226	0.0302886	0.0375282	0.0487285
FOCC014211-RA	0	0	0	0.0815489	0	0.0971283	0	0	0
FOCC014199-RA	0.359849	0.00258331	0.193251	0.583236	0	0.687902	0	0	0.0882913
FOCC014181-RA	0.93919	1.65667	0.432103	1.99672	0	3.885	0	0	0
FOCC014076-RA	0	0	0	0	0.0385611	0.0467871	0.040675	0	0
FOCC014011-RA	0.049329	0	0	0.233151	0	0.23141	0.120708	0.0664708	0
FOCC013986-RA	18.2876	17.0092	19.9799	22.0525	21.5958	23.6779	22.647	20.3654	16.7246
FOCC013980-RA	0.793756	1.23275	0.977705	3.67676	2.54155	4.42275	0.532353	0.874391	0.860537
FOCC013910-RA	0.133741	0	0.0426908	0.220871	0.243917	0.131533	0	0.236137	0.153306
FOCC013862-RA	29.6395	7.77345	28.4877	30.4696	31.5228	29.9205	16.4155	17.967	18.5387
FOCC013810-RA	7.98471	5.79026	9.08125	8.9589	9.17274	8.07546	7.88454	7.73179	5.1201
FOCC013769-RA	0	0.000206498	0.0183051	0.204164	0.552007	0.376908	0.0249004	0.103552	0.32595
FOCC013728-RA	28.5861	32.0947	33.738	29.3555	34.9608	33.874	28.131	29.4359	33.6679
FOCC013727-RA	1.49011	6.2598	4.78789	5.32821	5.28564	5.67547	2.716	4.16169	5.24424
FOCC013678-RA	0	0.0950249	0.162392	0	0.341863	0.330892	0	0	0
FOCC013657-RA	0.131017	0.0312876	0.0880386	0	0.168854	0.204874	0.035622	0.0294242	0
FOCC013628-RA	203.676	166.329	256.376	262.934	266.44	364.128	245.366	294.711	206.524
FOCC013583-RA	0	0	0.2943	0.230004	0.225781	0	0	0	0
FOCC013555-RA	0	0	0	0.106998	0	0.127439	0	0	0
FOCC013525-RA	1.07996	2.10683	2.01874	1.89944	2.2116	1.54253	1.20708	0.891937	1.7282
FOCC013510-RA	0	0	0	0.320784	0	0.382068	0	0.274365	0
FOCC013497-RA	0	0	0	0.277634	0.152214	0	0.0635997	0	0
FOCC013491-RA	0	0	0	6.0042	1.03803	10.3371	0.260701	0.358904	0.932038
FOCC013428-RA	8.36632	5.97795	7.9609	10.1049	12.1236	11.468	11.062	10.5341	6.95238
FOCC013368-RA	0	0.0398978	0.0561332	0.712392	0.349015	0.152902	0.317975	0.0750433	0.0974399
FOCC013367-RA	0	0	0	0.0646959	0	0.0770556	0	0	0
FOCC013346-RA	0.000214303	0	0.19674	0.175994	0.107976	0.104808	0	1.37e-05	0
FOCC013312-RA	1.70195	1.52413	2.57321	8.04417	4.27724	9.58095	1.04117	0.286672	1.86115
FOCC013310-RA	1.30616	9.20013	7.47464	14.196	6.17746	12.7771	14.4664	6.37462	4.315
FOCC013280-RA	0.0029182	1.57281	1.2951	4.41482	2.55433	7.09634	0.507031	0.375867	0.338253
FOCC012991-RA	0	0.478038	0	0.919852	0.257989	1.2521	0	0	0
FOCC012987-RA	0	0	0	0.102473	0.0335304	0.0813665	0.0353685	0.0584297	0
FOCC012986-RA	1.06384	1.19136	1.50871	1.04877	1.55431	1.97308	0.681511	0.788941	1.33778
FOCC012946-RA	0.148874	0.266639	0.375141	0.527732	1.1512	0.76823	0.54644	0.501518	0.846555
FOCC012889-RA	16.4804	11.5701	16.986	190.927	118.463	67.6238	1.07809	0.918346	1.66217
FOCC012835-RA	1.09783	1.47552	1.39116	3.15563	2.46041	4.4224	2.09643	1.6537	2.94394
FOCC012815-RA	0	0	0	0	0.0411176	0.0249445	0	0	0.0232588
FOCC012732-RA	0	0	0	0.847162	0	2.01801	0	0	0
FOCC012724-RA	0	0	0	0	0.0474151	0.0367189	0.0324791	0	0
FOCC012712-RA	0	0	0	0.056297	0.0276316	2.34e-05	0.0291464	0	0
FOCC012700-RA	0	0.96461	0	2.12129	1.04117	0	0	0	0
FOCC012686-RA	0	0	0	0.258947	0	0.20164	0	0	0.18983
FOCC012678-RA	2.1522	2.28727	2.02563	3.80885	3.44062	1.6907	2.38326	2.60239	2.90526
FOCC012631-RA	0	0	0	0.061518	0	0.148155	0.0441691	0.0364843	0
FOCC012625-RA	0.642223	0.788741	0.924749	2.31846	4.89511	2.92664	1.27218	2.59618	3.29075
FOCC012518-RA	0.714293	0.918437	1.3834	1.9619	1.2334	1.29561	1.11207	0.978048	0.790584
FOCC012499-RA	0	0.101065	0	0	0.109086	0.132356	0	0	0
FOCC012456-RA	1.68e-05	0	0	0.183687	0.0450784	0.328168	4.22e-05	0	5.54e-05
FOCC012454-RA	0.0601747	0.0431101	0.121305	0.521422	0.465315	0.479891	0.35011	0.533934	0.00501093
FOCC012400-RA	0.0790367	0	0.0796646	0.778836	0.061117	0.778902	0.0967012	0.159753	0.0345719
FOCC012339-RA	0.0770383	0.0827872	0.116475	0.454982	1.15e-05	0.397371	0	0	0
FOCC012287-RA	0	0	0	0.0126922	0.0124591	0	0.0131421	0	0
FOCC012277-RA	4.4221	4.30715	5.10829	21.5662	16.7133	8.99718	10.6993	7.16393	8.47612
FOCC012260-RA	0.114628	0	0	0.18275	0.187137	0	0	0	0
FOCC012249-RA	0.90365	0.323695	0	0.711841	0.873461	0.635875	0.184269	0.456625	0
FOCC012245-RA	0	0	0	0.180942	0	0.215509	0	0	0
FOCC012241-RA	0.0271796	0.0194719	0	0.0214105	0.0210173	0.0255008	0	0.0183123	0.0237776
FOCC012237-RA	0	0.16613	0.307753	0	0.449535	0.347299	0	0.11246	0
FOCC012223-RA	0	0	0	0	0.145853	0.176967	0	0.127081	0
FOCC012202-RA	3.6163	3.80302	4.05682	4.66993	6.66064	6.45318	3.30781	5.13466	5.39335
FOCC012060-RA	0	0	0	5.18383	1.06013	7.55584	0	0	0.0900548
FOCC011955-RA	1.50278	1.04687	1.11401	1.45395	0.7901	1.72923	1.04919	1.03834	1.16808
FOCC011905-RA	0	0	0	0.0568527	0.0558087	0	0	0.0243129	0
FOCC011857-RA	0	0	0.126189	0.246555	0.229321	0	0	0	0
FOCC011846-RA	0.185804	1.98909	1.92393	1.26994	3.83254	2.75485	0.00021756	1.58522	3.08197
FOCC011773-RA	0.915537	2.04808	1.41097	4.28653	6.77875	5.93307	1.48088	3.53073	4.88456
FOCC011765-RA	1.45132	0.491769	1.08437	1.42141	1.82963	0.834514	0.351011	0.296305	1.31765
FOCC011750-RA	0.0101942	4.23751	3.52767	6.22877	0	8.37944	1.45617	1.64891	1.84026
FOCC011717-RA	0	0	0	0.32937	0.158011	0	0.0566206	0	0
FOCC011645-RA	0.0232069	0.421771	0	0.677954	0.481645	0.257503	0.0605847	0.199842	0.281406
FOCC011612-RA	15.5558	22.8404	20.2085	26.3446	31.6842	28.7903	16.3525	28.3999	34.886
FOCC011575-RA	0	0.000192542	0	0.283606	0	0.267226	0.20098	0.199215	0
FOCC011552-RA	0.117496	0	0	0.201632	0	0.448993	0	0	0
FOCC011390-RA	0	0	0	4.53225	2.25071	5.20364	0	0	0
FOCC011293-RA	0	0.0147719	0	0.0812126	0.0318885	0.116073	0.0168183	0	0
FOCC011249-RA	0.507831	0.426169	0.282824	2.1486	1.34352	3.52126	0.720708	0.664006	0.654067
FOCC011240-RA	0	0	0	0.127676	0	0.181756	0	0	0
FOCC011234-RA	0	1.06605	2.59226	5.06532	5.07034	0	3.0578	0.138799	1.81303
FOCC011228-RA	0	0	0	0.318191	0.217251	0.715662	0	0.0510564	0
FOCC011197-RA	0.346606	0	0	7.12958	1.96881	8.57085	0	0.041749	0.0592993
FOCC011164-RA	0.961461	0.807517	0.871481	1.51798	1.0601	1.71499	0.912579	0.794844	0.854065
FOCC011151-RA	0.000959087	0.00010651	0.000353136	10.4181	5.34522	10.4017	0	0.134472	0
FOCC011129-RA	7.51097	9.01384	8.35166	8.57974	10.7449	10.3679	5.87697	8.89204	9.74314
FOCC010982-RA	5.28436	2.9904	3.5624	11.1037	9.033	4.95274	0.131469	0.398182	0.28201
FOCC010971-RA	0.308874	0.5374	0.667131	0.648608	0.923103	0.753332	6.03e-05	0.80071	0.706587
FOCC010941-RA	0	0	0	4.33262	0.0306092	5.60862	0.102618	0.252511	0.292226
FOCC010916-RA	1.97435	1.07823	2.01362	10.0833	4.31255	10.99	0.000895715	0.00166178	0.381867
FOCC010914-RA	0.104943	0.175427	0.070518	0.220448	0.13525	0.328204	0.142664	0.047137	0.0918076
FOCC010906-RA	0	0	0	0.324123	0	0.740233	0	0	0
FOCC010881-RA	42.2168	44.4985	48.1103	47.4775	45.8555	52.8485	34.706	43.5048	47.887
FOCC010857-RA	12.2707	12.753	13.3327	21.9665	13.7017	17.955	16.7032	14.8725	10.8357
FOCC010850-RA	0	0	0	0.267675	0.0375371	0.500992	0	0	0
FOCC010849-RA	0	0	0	0.879504	0.0375371	0.819804	0	0	0
FOCC010842-RA	10.2541	5.2179	19.5314	8.91658	48.6106	23.1308	0	0	0.989962
FOCC010817-RA	0	0.0931624	0.131072	21.2289	11.2078	3.98296	0.695044	0.296443	1.65966
FOCC010778-RA	9.77e-05	0.0576092	0	0	0.395096	0.568032	0.00471282	0.493776	0
FOCC010733-RA	0.00148123	0.0116374	0.00365644	3.19066	5.49984	2.1922	0.00431126	2.51913	3.76546
FOCC010726-RA	1.49388	3.19303	2.24526	4.71021	4.62419	2.29563	2.88197	3.11302	0.713312
FOCC010701-RA	1.54253	0	0.0025177	4.54237	3.48895	6.16815	1.82647	1.43587	5.20302
FOCC010631-RA	0	0	0	2.07844	1.00817	0.828686	0.272785	0.140827	0.256
FOCC010626-RA	0	0.00315592	0	1.34322	0	1.82708	0	0	0.206374
FOCC010569-RA	0.376756	0.888953	0.71102	1.28609	2.73047	2.11352	0.953221	1.46858	1.90692
FOCC010496-RA	0.0873616	0.0625873	0.0883691	2.47956	0.337973	2.95606	0.142611	0.11772	0
FOCC010435-RA	0	0	0	1.98919	0.956293	0.566552	0.178713	0	0
FOCC010432-RA	1.11905	1.13229	1.08397	1.51042	2.5485	2.28165	0.849224	1.66917	2.37529
FOCC010405-RA	0	0	0	0	0.0317957	0.0385786	0	0.0277035	0
FOCC010314-RA	0	0	0.0290972	0.068221	0.0446455	0	0	0.0194497	0
FOCC010258-RA	14.6216	17.5448	18.8173	21.8419	29.2326	24.4716	18.3191	22.4431	23.8287
FOCC010219-RA	0.0789368	0.113103	0.159128	0.74618	0.0610397	0.962793	0	0	0
FOCC010182-RA	6.37958	6.50311	13.7911	47.8417	33.0413	16.4038	13.4936	11.5523	13.7848
FOCC010143-RA	0.292356	0.698163	0.0982263	1.84241	0.979643	2.65155	0.47693	0.39395	0.511524
FOCC010120-RA	0.707526	0.434471	0.679187	9.76683	3.77767	18.2709	0.329774	0.0907991	0.353694
FOCC010101-RA	0.271658	0.38924	0.547632	6.09888	2.20569	14.4006	0.775536	0.0915147	0.594136
FOCC010085-RA	0	0	0	0.0625417	0	0.0744899	0	0	0
FOCC009927-RA	4.47673	4.17955	4.69341	6.19707	4.99885	6.98297	6.43294	5.12711	4.43469
FOCC009902-RA	7.31584	6.75959	7.22171	8.23894	10.1906	8.60743	7.33497	8.50076	8.82553
FOCC009851-RA	0.0512657	0.14691	0.103346	0.403841	0.0792849	0.288595	0	0.0690806	0
FOCC009843-RA	0	0	0.416936	4.47499	16.8221	14.3554	11.084	0	8.45916
FOCC009826-RA	2.75029	4.56394	2.81678	4.60382	6.3335	6.55398	2.33259	3.51433	5.99491
FOCC009804-RA	0.140347	0.329173	0.122466	0.410315	0.322224	0.244351	0.21243	0.298299	0.227839
FOCC009789-RA	0.0247844	0.0532679	0.224832	0.0976184	0.249147	0.255789	0.0404316	0.033397	0.108411
FOCC009729-RA	0	2.67678	2.51069	3.92436	1.92615	2.33704	0	0.839122	1.08956
FOCC009630-RA	2.06227	0	2.00203	5.62748	5.09477	3.4009	3.6638	4.13263	2.15367
FOCC009619-RA	0.182134	0.27961	0.0524542	0.307444	0.221319	0.268531	0.127337	0.0876517	0.136574
FOCC009561-RA	0	0.0405149	0	0	0.0437303	0.0530591	0	0	0
FOCC009558-RA	0	0.0109449	0.0461961	0.0481382	0.0236271	0.0286674	0.0124612	0.0102931	0.0267301
FOCC009531-RA	4.66147	2.75136	1.61335	8.54423	1.54241	14.2472	1.50772	2.35294	0.505694
FOCC009530-RA	0	0	0	0.462557	0.186452	0.474023	0	0	0
FOCC009506-RA	0	0.0372528	0	0.0701379	0.0698851	0	0	0	0
FOCC009499-RA	1.0724	1.75555	1.08604	2.17947	3.52253	2.33032	1.02582	1.76677	2.59397
FOCC009451-RA	0	0	0	0.136631	0.0335304	0.203416	0.0353685	0	0.151736
FOCC009341-RA	6.01541	4.34406	8.48583	5.1637	7.8047	9.03756	6.92847	3.4022	6.0597
FOCC009218-RA	0	0	0	0.216887	0.0532255	0.322899	0	0.0463751	0.0602158
FOCC009199-RA	0	0	0	6.92449	5.80299	11.6705	0	0.000199862	0
FOCC009197-RA	36.8408	30.774	25.1151	155.848	91.1647	75.6271	2.36907	1.44191	1.47105
FOCC009155-RA	0.50836	0.364197	0.768597	1.60182	0.393101	1.66936	0.414651	0.513761	0.222364
FOCC009151-RA	0.113691	0	0	0.2126	0.0912365	0.356142	0.0571754	0.102213	0.183175
FOCC009099-RA	0	0	0	0.0191345	0	0.0227901	0	0	0
FOCC009089-RA	0.242886	0.46402	0.244816	0.574011	0.281734	0.531746	0.29717	0.109096	0.141656
FOCC009049-RA	25.3216	13.7117	26.6591	34.674	29.3725	33.3671	32.6508	25.1571	26.1044
FOCC009023-RA	0.0411184	0.0589157	0.08289	0.712592	0.127183	0.732993	0.0335388	0.110814	0.215829
FOCC008990-RA	0	0	0	0.0303431	0.0297858	0.0722798	0	0	0
FOCC008900-RA	0	0	0	0.0446118	0.0218963	0	0	0.0190781	0
FOCC008890-RA	2.37023	1.6132	3.46413	5.32421	0.201477	5.25457	0.579992	0.479081	0.622063
FOCC008889-RA	0	0	0	0.0824673	0	0.0846813	0	0	0.018898
FOCC008863-RA	0.0949221	0.136007	0.287028	0.672965	0.440404	1.06871	0.309698	0.191861	0.498244
FOCC008847-RA	0.336492	0	1.86441	2.29454	0.818043	3.66107	0	0	0.164845
FOCC008840-RA	0.0747412	0.0535458	0	0.294383	0.115591	0.631122	0.121928	0.0503569	0.0653859
FOCC008722-RA	0	0.164922	0	0.178471	0.325883	0.139177	0	0.000226852	0.290514
FOCC008669-RA	0.0109186	0.368755	1.92423	9.91688	1.05397	9.84779	0.47129	0.63407	0
FOCC008598-RA	0.523662	0.738278	0.575609	1.5597	0.0151286	2.06452	1.35567	0	0.00395815
FOCC008560-RA	0	0	0	0.774023	0.637197	1.88099	0	0	0
FOCC008472-RA	0.0593683	0.0850648	0	0.233834	0.0918159	0.111403	0	0	0.0519372
FOCC008462-RA	0.13788	0.0987793	0.11118	2.05779	1.26132	0.383889	0.674783	0.5388	0.410113
FOCC008433-RA	0	0	0	0.027451	0	0.0326953	0	0	0
FOCC008367-RA	15.4929	18.4149	18.6682	18.0847	23.416	20.086	13.2114	16.2743	17.743
FOCC008355-RA	1.19171	0.963218	1.17038	3.98135	2.33842	8.14444	1.22128	0.905854	0.989082
FOCC008345-RA	16.4847	14.8587	13.923	26.3435	18.101	26.2725	22.2952	20.044	15.146
FOCC008339-RA	3.41798	4.7922	4.81258	7.27743	6.78527	5.05848	6.60877	4.48124	5.63633
FOCC008324-RA	5.63e-05	0.000134123	0.000354063	0.206681	0.481394	0.850968	0.000313287	0.309888	0.498659
FOCC008315-RA	0	0	0	0.293089	0	0.26174	0.151698	0.125305	0
FOCC008283-RA	0.690456	0.494456	0	4.18787	1.67978	4.7946	0.0932045	0	0
FOCC008273-RA	0	0	0	2.59191	1.20753	2.6025	0.2343	0	0
FOCC008194-RA	2.51459	1.84909	2.72478	108.595	66.7907	31.6392	6.27722	4.35585	6.24696
FOCC008159-RA	0	0	0	3.1677	1.38273	0	0	0	0
FOCC008156-RA	7.74139	9.05899	9.23726	10.5702	15.9366	13.4916	10.4095	11.9748	10.6629
FOCC008126-RA	0	0.305633	0.0860007	0.268849	0.395868	0.160105	0	0.114973	0.074643
FOCC008045-RA	0.171281	0.31815	0.792378	2.03401	0.709701	3.01203	0	0	0.744876
FOCC008027-RA	0	0	0	0.76077	0.00221601	1.05605	9.36e-05	0.528795	0.394617
FOCC007932-RA	1.32622	0.37592	0.849278	1.39276	0.918455	1.94681	1.24374	0.165296	0.81606
FOCC007915-RA	8.91731	8.38508	10.1781	9.39207	12.5614	12.0786	3.13133	9.78069	11.5218
FOCC007909-RA	3.70386	6.00741	5.58944	6.99479	5.64256	10.4859	3.37836	3.32079	2.74894
FOCC007908-RA	0.331493	0.593716	0.501189	1.89319	1.08942	2.41038	0.135193	0.223343	0.29
FOCC007889-RA	0	0	0.0831545	0.0649879	0.127589	0.0774034	0	0	0.144345
FOCC007860-RA	0.0643021	0.184268	0.0972194	0.0899722	0.13414	0.201864	0.0262245	0.108309	0.0843801
FOCC007784-RA	0.942132	0.000889172	0.000829132	3.42397	2.06837	0.941101	1.94737	0.300184	0.112914
FOCC007767-RA	0.0175376	0.0756201	0.0700549	0.351736	0.0920626	0.399554	0	0	0
FOCC007668-RA	3.05078	1.76123	1.85245	52.1256	16.6739	48.8547	0.243444	0.16087	0.116574
FOCC007638-RA	0	0.144137	0.135193	0.264144	0.103717	0.125843	0	0.0903684	0
FOCC007630-RA	0	0.393687	0.553888	0	0.424932	0.51558	0	0	0
FOCC007620-RA	0	0	0	12.0653	10.5022	4.65347	3.77588	4.67839	6.07466
FOCC007565-RA	0.00307696	0.290656	0.277737	0.41547	0.282351	0.228389	0.165461	0.0273023	0.141968
FOCC007562-RA	3.82e-05	0.0757215	0	0	0.357075	0.577002	5.68e-05	0.0593129	0.365616
FOCC007375-RA	0	0	0	35.0098	19.7579	39.2066	0	0	0
FOCC007367-RA	0	0	1.14805	1.15069	0.583775	0.877008	0	0	0
FOCC007347-RA	0	0	0	0.655334	0.32165	0.780531	9.84e-06	0	0
FOCC007339-RA	2.08476	3.06436	2.35492	2.5059	4.2434	5.04334	2.22951	2.85689	2.8574
FOCC007335-RA	0.238933	0.228234	0.187313	1.04544	0.77859	0.00188264	0.216543	0.232528	0.209026
FOCC007243-RA	0	0	0	9.66431	4.37294	11.6971	1.23459	2.1609	1.25697
FOCC007141-RA	0	0	0.371587	1.38941	0.944993	0	0	0	0
FOCC007135-RA	0	0.0732919	0	0.574774	0	1.23674	0	0	0.0839698
FOCC007092-RA	1.81545	0	0	2.52679	1.38248	3.04966	1.62032	1.45176	1.84754
FOCC007069-RA	6.79e-05	0.000122394	6.59e-05	0.000191949	0	0.000321071	6.78e-05	0	3.68e-05
FOCC007042-RA	5.57073	6.09346	3.78539	25.8924	18.8652	52.4503	6.97534	3.50733	3.58087
FOCC007014-RA	24.8929	26.5827	33.4612	34.4314	31.4207	39.7493	28.7964	29.7128	32
FOCC006945-RA	1.47553	1.90277	1.48726	3.48701	4.79217	9.137	1.20354	2.18711	4.64703
FOCC006889-RA	0.264488	0.0757933	0.106635	0.541703	0.368139	0.148891	0.25888	0.249478	0.138829
FOCC006878-RA	0	0	0	0	0.0166191	0.0201643	0	0	0.0188017
FOCC006850-RA	206.005	206.427	192.713	180.309	258.209	227.389	189.996	176.897	142.526
FOCC006822-RA	0.00142212	0	0	0.874622	0.560708	0	0.000235896	0	0
FOCC006734-RA	0	0	0	8.26633	2.98328	18.8948	0.0629366	0	0
FOCC006715-RA	240.139	209.958	228.113	320.539	370.615	151.129	177.663	132.134	148.256
FOCC006484-RA	0	0.173099	0	0.299079	0.28022	0.082804	0	0.10966	0.144072
FOCC006467-RA	0	0	0.18147	5.76434	4.12948	9.52261	0	0	0
FOCC006458-RA	1.95187	2.75232	1.4651	0.0305494	2.95926	3.26274	0.714451	0.975923	0.700319
FOCC006426-RA	0.457519	0.192808	0.434027	2.60212	1.21857	3.2347	0.812303	0.707351	0.847591
FOCC006420-RA	5.34244	6.60302	4.68608	7.58164	10.0914	9.98664	9.18099	6.03847	8.70132
FOCC006371-RA	25.6157	22.8419	28.6908	28.2174	28.6461	32.2314	26.0647	23.8404	19.2331
FOCC006351-RA	0.224874	0.402758	0.11333	1.93486	0.956518	2.2579	0.0917108	0.303234	0
FOCC006241-RA	0	0	0	0.17273	0.0484451	0.117559	0.138796	0	0
FOCC006238-RA	0.0843305	0.0644433	0	0.525208	0.200098	0.742687	0	0	0
FOCC006212-RA	0.0949843	0.340241	0.0957388	0.561172	0.477418	0.133676	0.193688	0.479967	0.16619
FOCC006168-RA	15.5946	14.9508	18.1262	18.4956	21.7917	23.8244	21.8437	18.7697	17.3349
FOCC006163-RA	0	0	0	1.19411	0.0010346	1.65973	0	0	0
FOCC006143-RA	1.11799	0.891421	0	3.10914	2.19612	0	0.198134	0	0
FOCC006104-RA	0	0.0703008	0.098908	0	0.11382	0.138101	0.04002	0.066114	0.0429229
FOCC006052-RA	0	0.367989	0.036981	0.231214	0.312081	0.344233	0.0299263	0.271915	0.256777
FOCC006033-RA	1.001	3.01064	2.88462	4.60194	10.0808	9.32133	3.00404	5.76005	6.89087
FOCC005936-RA	0	0	0	3.26658	1.86403	1.42428	0	0	0
FOCC005927-RA	0	0	0	0.461535	0.250896	0	0	0	0
FOCC005876-RA	3.46e-05	1.67897	0.000572971	2.36682	1.7189	1.96297	0.576081	2.22518	0.931441
FOCC005840-RA	0.0755829	0.0541488	0.0507889	0.17862	0.0194821	0.212743	0.0822005	0.0169748	0.0440817
FOCC005831-RA	0	0	0	0.128397	0.097388	0	0.028833	0.0233847	0.0311802
FOCC005802-RA	0	0	0.0373566	0.28366	8.96e-05	0.56433	0	2.61e-05	0
FOCC005795-RA	0	0.124975	0.263747	0.206126	0.67447	0.818351	0.498011	0.176299	0.30522
FOCC005785-RA	0.000212876	0	0	0.00019689	0	0.000153261	0	0	0
FOCC005663-RA	1.52033	0.708771	1.69154	2.68444	0.988011	2.28982	1.58858	1.18399	0.611479
FOCC005644-RA	0	0.205586	0	1.09557	0.223991	1.14499	0.0774633	0.0659302	0.0837022
FOCC005629-RA	0	0	0	0.147394	1.46449	0.757772	0	0.0522749	1.02366
FOCC005624-RA	0.1455	0.104239	0.439969	0.875606	0.487506	5.35e-05	0.133935	8.85e-06	0.168847
FOCC005587-RA	0	0	0	0.503607	0.219293	0.6854	0	0	0
FOCC005566-RA	0.272601	0.209351	0.183519	0.946487	0.524216	1.05109	0.125661	0.205998	0.208993
FOCC005558-RA	0	0.0871401	0	0.287446	0.23514	0.285301	0.148818	0.368777	0
FOCC005507-RA	0	0	0.0967581	0.151117	0.074171	0.269981	0.156474	0	0
FOCC005494-RA	0.0327266	0	0	0.0515601	0	0.0921156	0	0	0
FOCC005486-RA	0	0.00510393	0.000506876	0.503799	0.219799	0.466703	0	0	0
FOCC005473-RA	0.241919	0.173361	0.243774	0.571551	0.376949	0	0	0	0
FOCC005471-RA	1.27436	0.618533	1.11869	2.92424	0.39873	4.72302	1.18378	0.186858	0.618263
FOCC005461-RA	0	0.0447614	0	0.295306	0	0.527583	0	0	0
FOCC005444-RA	1.32567	5.20885	1.55354	6.09995	4.82141	5.76785	4.88118	6.06719	2.53617
FOCC005414-RA	5.03e-05	0.621848	0.23303	0.726339	0.754385	1.28483	0	0.431879	0.931687
FOCC005258-RA	4.08189	0.677615	1.78863	8.52623	11.8768	6.51171	9.43535	6.48968	3.04595
FOCC005254-RA	33.7958	29.6995	31.332	38.0174	45.5479	56.6689	37.8081	40.0021	33.6957
FOCC005236-RA	0	0	0	3.60592	0.888321	8.44751	0	0	0
FOCC005161-RA	0	0.117367	0.330255	0.258104	0.253365	0.307413	0.267254	0.110378	0.14332
FOCC005131-RA	2.48706	2.97494	2.56236	3.75735	5.42761	5.65636	2.94833	3.84866	4.99579
FOCC005117-RA	11.6845	12.9875	10.2905	19.846	12.8776	16.6445	15.3567	10.5925	14.2972
FOCC005094-RA	0	0	0	9.3413	3.96471	11.2274	0.562956	0.465009	0
FOCC005093-RA	0.21443	0.614483	0	1.52023	1.27969	0.000206055	0	0	0
FOCC005092-RA	0	0.0107542	0	2.92316	2.48602	0.000401392	0.521914	1.36783	1.41167
FOCC005083-RA	0	0	0	0.0385464	0.0378385	0	0.0399129	0	0
FOCC005077-RA	0	0	0	0	0.0491538	0.0596395	0.0518484	0	0
FOCC005052-RA	0.213594	0	0	2.34601	0.34688	5.56973	0	0.143909	0
FOCC005040-RA	0	0	0	0	0.721111	0.958843	0.453124	0.271237	0.26421
FOCC005000-RA	7.12793	10.5894	4.05978	7.86404	14.0348	10.8259	3.97362	8.55051	12.3467
FOCC004967-RA	0	0.000510353	0.384956	2.11373	1.10682	2.3203	0	0	0
FOCC004965-RA	0	0.0573774	0	0.384219	0	0.837128	0	0	0.0700648
FOCC004848-RA	0.0720297	0.15481	0	0.337235	0.0465472	0.327328	0	0	0
FOCC004841-RA	0.302627	0.108403	0.0762577	0.297989	0.292517	0.212951	0.246842	0.229381	0.0992801
FOCC004779-RA	0.142122	0.458184	0.286502	4.30966	2.30748	6.00808	0	0	0.0621664
FOCC004771-RA	0	0	0	0.0104215	0.000253466	0.018749	0	0	0
FOCC004748-RA	0	0	0	0.243042	0.096114	0.465816	0	0	0
FOCC004745-RA	0	0.0627727	0	0.0821077	0.0661164	0	0	0	0
FOCC004671-RA	0	0	0	0.0464151	0	0.110565	0	0	0
FOCC004615-RA	19.973	18.418	19.1115	18.3381	23.793	23.2342	18.768	21.6855	22.4315
FOCC004553-RA	1.46261	1.25259	3.645	3.9659	2.6021	4.80695	2.49527	0.438759	0.0720874
FOCC004542-RA	4.00106	7.14944	4.77761	10.8801	16.2306	13.6107	4.1072	8.81057	11.9394
FOCC004520-RA	0.206361	0	0.208	1.30047	0.638294	1.93614	0.168321	0.417107	0.541592
FOCC004510-RA	0.171639	0.0365119	0.00573809	0.260546	0.200031	0	0	0	0
FOCC004496-RA	0	0	0	7.50896	2.44858	7.27122	0	0	1.90362
FOCC004489-RA	0.448472	0.325353	0.441915	0.720995	0.737865	0.230026	0.167201	0.141406	0.371356
FOCC004438-RA	3.39247	4.10248	2.30235	2.93358	4.52545	4.26961	2.0962	2.71236	3.38228
FOCC004394-RA	0.172835	0.130441	0.0862099	0.128692	0.445914	0.26213	0	0	0
FOCC004240-RA	0.102321	1.34627	0.679016	1.201	1.37086	0.765118	0.231362	0.238885	0.744432
FOCC004226-RA	0.169988	0	0	0.87291	0	1.94378	0	0	0
FOCC004216-RA	0.0749599	0.000547822	0.017877	6.18566	5.82713	1.1796	2.72564	2.45203	1.35687
FOCC004210-RA	0	0.0507538	0	5.58686	0.20114	7.7979	0.123034	0	0.123849
FOCC004159-RA	9.57192	9.40252	17.605	40.1107	21.0606	11.3879	5.71475	9.90632	5.8703
FOCC004137-RA	0	0	0	3.1441	0.266109	7.86379	0	0	0
FOCC004120-RA	0.817787	0.400028	0.696104	0.25153	1.23366	0.898124	0.472635	0.17189	0.251195
FOCC004041-RA	25.801	33.6058	34.394	31.2201	33.8958	36.8514	32.2522	31.8147	31.9422
FOCC004005-RA	2.53e-05	0.000359423	0.0131492	0.0760746	0	0.135912	0	0	0
FOCC003992-RA	0.243248	0.664417	0.937965	0.842743	0.79811	1.07156	0.578822	0.740451	0.862378
FOCC003863-RA	0.933452	0	0.715054	0.933873	0.845836	0.658336	0.304561	0.276728	0.359319
FOCC003859-RA	0.501325	0.410466	0.505307	1.7489	0.886083	1.94863	0.292081	0.0482539	0.250614
FOCC003807-RA	0.945159	2.73185	0.630085	28.8698	15.9886	4.91662	11.3066	8.03502	10.0045
FOCC003674-RA	3.38413	3.25497	3.01022	10.6926	4.49466	20.4612	0.522837	2.20523	0.455197
FOCC003669-RA	1.22091	1.2856	1.35244	3.64728	2.42731	3.70514	4.52333	0.01678	0.00581353
FOCC003655-RA	0.346354	0.528578	0.685322	1.43023	1.60926	1.06352	0.364586	0.984701	1.50935
FOCC003545-RA	0	0	0	4.79648	3.81549	0	0	1.05958	2.32005
FOCC003516-RA	2.68558	3.49111	3.37415	4.1677	6.43129	4.91314	2.59084	3.98055	4.96133
FOCC003409-RA	0.249714	0.939685	1.55961	2.01722	0.601048	2.12521	0.547758	0.377366	0.598923
FOCC003379-RA	3.98167	3.29007	3.09536	4.12645	4.91312	3.58655	3.1522	3.31364	3.9753
FOCC003251-RA	9.36735	8.32376	9.71353	11.9723	10.2293	14.3352	8.87825	9.84988	9.96285
FOCC003180-RA	0	0	0	3.12802	0.644971	4.74681	0	0	0
FOCC003141-RA	0	0	0	0.724428	0.684155	1.93178	0	0	0
FOCC003132-RA	68.8248	41.4981	43.5935	77.2009	85.4418	60.0477	66.3763	66.6532	55.4453
FOCC003123-RA	0	0	0	0.248885	0.164692	0	0	0	0
FOCC003082-RA	1.02138	0.740251	0.0044254	1.94333	1.92997	4.52564	3.22776	0.345727	0.00125636
FOCC002989-RA	1.96713	2.68028	1.65812	1.99584	5.95041	4.21391	0.306736	1.67754	2.91476
FOCC002977-RA	8.65483	5.28124	7.64297	9.02609	6.70486	8.00706	7.68748	6.88973	1.31859
FOCC002930-RA	3.78939	2.71478	1.98048	3.09561	3.90698	3.42365	3.09087	2.45854	2.70117
FOCC002917-RA	3.52353	5.12074	2.63827	5.00608	7.02283	4.01356	2.46344	3.32356	3.69898
FOCC002873-RA	8.94e-05	0.00232319	1.08585	7.6515	2.40317	18.6093	0.684495	0.609217	0.751144
FOCC002843-RA	17.2943	17.5635	19.6248	18.6176	18.7979	19.957	18.7421	17.5791	18.313
FOCC002805-RA	6.13115	5.17561	5.12593	82.4427	48.4764	18.9741	0.54274	0.896621	0.727636
FOCC002767-RA	0.876413	0.101696	0.80738	1.67914	1.6483	0.647035	0	0	0
FOCC002723-RA	0	0	0	11.6617	2.60382	19.6469	2.66575	1.53469	2.42591
FOCC002706-RA	62.2982	68.7315	81.0793	162.581	78.4663	221.914	2.40779	1.57452	3.38946
FOCC002671-RA	3.83221	5.69959	5.55287	9.1186	13.301	10.2564	5.916	8.32728	8.974
FOCC002622-RA	0.00488496	3.88138	4.48383	7.6369	4.04819	4.69991	0.778127	2.75376	0.258172
FOCC002610-RA	14.1884	11.3086	16.3516	15.4771	15.611	17.7091	12.6232	14.2437	15.4536
FOCC002593-RA	0.136193	0.0650621	0.0457695	0.178849	0.105339	0.38343	0	0	0
[truncated: 50 more rows]

## Sheet: P1_Blue
MAKER ID	L1H0	L1H1	L1H2	P1H0	P1H1	P1H2	A1H0	A1H1	A1H2
[truncated: 1,345 more rows]

[truncated: 19 more sheets: P1_Darkgreen, P1_Darkgrey, P1_Darkmagenta, P1_Greenyellow, P1_Grey60, P1_Orange, P1_Skyblue,  Adult (Ad), Ad_Brown, Ad_Darkolivegreen, Ad_Darkorange, Ad_Dark turquoise, Ad_Midnightblue, Ad_Purple, Ad_Royal Blue, Ad_Saddle Brown, Ad_Steelblue, Ad_Violet, Ad_White]
