# Supplementary material for: Genome-enabled insights into the biology of thrips as crop pests
Source: BMC Biol. 2020 Oct 19;18:142. doi: 10.1186/s12915-020-00862-9 (PMC7570057; doi:10.1186/s12915-020-00862-9)
Supplement: Supplementary file 8 — Additional file 8. Supporting tables for Orthovenn comparison of innate immunity-associated transcripts in thrips vector species. [file 12915_2020_862_MOESM8_ESM.xlsx]

## Sheet: Index
Additional file 8: Comparison of Innate immune gene orthologs from three thrips vector species of orthotospoviruses using Orthovenn2 as part of the FOCC Genome Paper
Contributed by Swapna Priya Rajarapu and Dorith Rotenberg
Worksheet information: Tables associated with Figure 5 in the FOCC Genome Paper: orthologous clusters shared by all three species (1); by two species (2), (3), and (4); unique to each species (5), (6) and (7); and tabulated summary of clusters shared by all three (8)
Tables (9) - (11): Blastx outputs (E-value cut-off 10-5) from query of custom database of Insecta ImmunoDb proteins sequences obtained Dec 2018 from http://cegg.unige.ch/Insecta/immunodb
Assembled transcriptomes of three vector species from published works:
Frankliniella occidentalis (Schneweis et al., 2017, NCBI PRJNA454326)
Frankliniella fusca (Shrestha et al., 2017, NCBI PRJNA385691)
Thrips palmi (Widana Gamage et al., 2018, NCBI PRJNA498538)
Frankliniella occidentalis identifiers (FOCC, CUFF, and TCONS) from genome-scaffold referenced transcripts (using CUFFlink protocol); identifiers refer to original MAKER IDs (FOCC) and scaffold-assembled reads (CUFF and TCONS) prior to OGS v1.0 curation

## Sheet: 1. Shared_by_all_three
Orthologous transcripts between Frankliniella occidentalis (FOCC), Frankliniella fusca (FFUS) and Thrips palmi (TPAL). Transcripts were translated in transdecoder and the best ORF was chosen based on the swissprot
# cluster_name	protein_number	swiss_prot_id	Gene Description	go_annotation	protein_list
Recognition
cluster7	5	Q9NJ98	b-1,3-glucan binding protein 1	GO:0045088; P:regulation of innate immune response; IDA:UniProtKB	protein_list
cluster8	5	C0HK98	PGRP-SC1 precursor	GO:0009253; P:peptidoglycan catabolic process; ISS:FlyBase	occidentalis|FOCC016415-RA.p1;occidentalis|CUFF.13841.3.p1;occidentalis|CUFF.13838.1.p1;fusca|comp53382_c0_seq5.p4;palmi|MSTRG.2755.1.p4
cluster20	4	Q9VS29	Down syndrome cell adhesion molecule 2 (Dscam2)	GO:0048812; P:neuron projection morphogenesis; IMP:FlyBase	occidentalis|CUFF.6155.3.p1;occidentalis|FOCC002424-RA.p1;fusca|comp56013_c0_seq2.p2;palmi|MSTRG.6135.1.p1
Signalling
cluster5	5	B7Z031	Protein Peste	GO:0005886; C:plasma membrane; IEA:UniProtKB-SubCell	palmi|MSTRG.1936.1.p1;palmi|MSTRG.21991.1.p1;palmi|MSTRG.21992.1.p1;fusca|comp21789_c1_seq1.p1;occidentalis|CUFF.5840.1.p1
cluster6	5	Q96JG6	Syndetin	GO:0015031; P:protein transport; IEA:UniProtKB-KW	palmi|MSTRG.7039.1.p1;palmi|MSTRG.7040.1.p1;palmi|MSTRG.7041.1.p1;fusca|comp63116_c0_seq1.p1;occidentalis|CUFF.13363.3.p1
cluster16	4	P89116	Sf Caspase-1	GO:0006915; P:apoptotic process; IEA:UniProtKB-KW	palmi|MSTRG.5039.1.p1;palmi|MSTRG.5038.1.p1;fusca|comp68436_c0_seq1.p1;occidentalis|CUFF.13613.1.p1
cluster37	3	P15330	Embryonic polarity protein dorsal	GO:0007419; P:ventral cord development; NAS:FlyBase	fusca|comp78669_c0_seq1.p1;palmi|MSTRG.20093.1.p1;occidentalis|FOCC007657-RA.p1
cluster42	3	Q14315	Filamin-C	GO:0048747; P:muscle fiber development; IEA:Ensembl	fusca|comp74292_c0_seq1.p1;palmi|MSTRG.27969.1.p1;occidentalis|CUFF.9982.2.p1
cluster41	3	Q91ZR4	Serine/Threonine protein kinase Nek8	GO:0035330; P:regulation of hippo signaling; ISO:MGI	fusca|comp19424_c0_seq1.p1;palmi|MSTRG.16534.1.p1;occidentalis|CUFF.2894.2.p1
Prophenoloxidase pathway
cluster21	4	Q9GRW0	Phenoloxidase activating factor 2	GO:0045087; P:innate immune response; IEA:UniProtKB-KW	occidentalis|CUFF.6658.3.p1;occidentalis|FOCC015263-RA.p1;fusca|comp41112_c0_seq3.p1;palmi|MSTRG.19674.1.p2
cluster10	5	P00771	Serine protease	GO:0030574; P:collagen catabolic process; IEA:UniProtKB-KW	fusca|comp59361_c6_seq1.p2;palmi|MSTRG.14807.1.p1;occidentalis|CUFF.11168.3.p1;fusca|comp32479_c0_seq1.p1;palmi|MSTRG.34745.1.p1
cluster3	6	Q9V521	Phenoloxidase 2	GO:0035011; P:melanotic encapsulation of foreign target; IGI:FlyBase	occidentalis|CUFF.5246.3.p1;occidentalis|CUFF.11162.3.p1;occidentalis|CUFF.8674.3.p1;occidentalis|FOCC007433-RA.p1;fusca|comp58502_c2_seq1.p2;palmi|MSTRG.16529.1.p1
cluster39	3	Q4G075	Serpin b1a- Leukocyte elastase inhibitor A	GO:0042176; P:regulation of protein catabolic process; IEA:Ensembl	fusca|comp46915_c0_seq1.p1;occidentalis|CUFF.11135.1.p1;palmi|MSTRG.31391.1.p1
cluster44	3	G5EBU4	Zinc finger E-box binding homeobox protein Zag1	GO:0045773; P:positive regulation of axon extension; IMP:WormBase	fusca|comp59207_c1_seq5.p1;occidentalis|TCONS_00030722.p1;palmi|MSTRG.10133.1.p1
Autophagy
cluster43	3	Q6DG88	Cysteine protease ATG4B	GO:0015031; P:protein transport; IEA:UniProtKB-KW	fusca|comp61499_c0_seq1.p1;palmi|MSTRG.22241.1.p1;occidentalis|CUFF.1490.1.p1
cluster36	3	A7E8H4	Autophagy related protein 8 precursor	GO:0015031; P:protein transport; IEA:UniProtKB-KW	fusca|comp70892_c0_seq1.p1;palmi|MSTRG.35501.1.p1;occidentalis|CUFF.3632.1.p2
cluster40	3	Q3T904	Autophagy related protein 9A	GO:0015031; P:protein transport; IEA:UniProtKB-KW	fusca|comp68779_c0_seq1.p1;palmi|MSTRG.4021.1.p1;occidentalis|FOCC004453-RA.p1
RNAi
cluster47	3	Q9H6T7	Microprocessor complex subunit DGCR8	GO:0090502; P:RNA phosphodiester bond hydrolysis, endonucleolytic; IEA:GOC	fusca|comp66139_c0_seq1.p1;palmi|MSTRG.4863.1.p1;occidentalis|FOCC005654-RA.p1
cluster49	3	P23249	Putative helicase MOV-10	GO:0150011; P:regulation of neuron projection arborization; IMP:UniProtKB	fusca|comp78549_c0_seq1.p1;palmi|MSTRG.6907.1.p1;occidentalis|CUFF.6740.1.p1
cluster48	3	Q22307	ATP-dependent RNA helicase A	GO:0008380; P:RNA splicing; IEA:UniProtKB-KW	fusca|comp23404_c0_seq1.p1;palmi|MSTRG.32975.1.p1;occidentalis|CUFF.303.1.p1
cluster14	4	Q8T3N2	Protein Argonaute 2	GO:0016032; P:viral process; IEA:UniProtKB-KW	palmi|MSTRG.25157.1.p1;palmi|MSTRG.25162.1.p1;fusca|comp68241_c0_seq1.p1;occidentalis|CUFF.3655.2.p1
Effectors
cluster38	3	O14618	Copper chaperone for superoxide dismutase	GO:0006801; P:superoxide metabolic process; TAS:ProtInc	fusca|comp59990_c0_seq1.p1;palmi|MSTRG.17128.1.p1;occidentalis|CUFF.7874.1.p1
cluster11	5	Q9VEG6	Chorion Peroxidase	GO:0006979; P:response to oxidative stress; IEA:InterPro	fusca|comp73081_c0_seq1.p1;palmi|MSTRG.12344.1.p2;fusca|comp73370_c0_seq1.p1;palmi|MSTRG.8567.1.p1;occidentalis|CUFF.13681.1.p1
cluster17	4	Q17127	Larval Storage protein	GO:0045735; F:nutrient reservoir activity; IEA:UniProtKB-KW	palmi|MSTRG.29723.1.p1;palmi|MSTRG.29727.1.p1;fusca|comp54976_c3_seq1.p1;occidentalis|FOCC003013-RA.p2
cluster18	4	Q23551	Twitchin	GO:0045214; P:sarcomere organization; IBA:GO_Central	palmi|MSTRG.7911.1.p1;palmi|MSTRG.7910.1.p2;fusca|comp2831_c0_seq1.p1;occidentalis|FOCC014595-RA.p1
cluster34	3	P11941	Lysozyme C II precursor	GO:0008152; P:metabolic process; IEA:UniProtKB-KW	fusca|comp35397_c0_seq1.p1;palmi|MSTRG.34685.1.p1;occidentalis|CUFF.4937.1.p1
cluster15	4	Q25641	Allergen Cr-PI	GO:0045735; F:nutrient reservoir activity; IEA:UniProtKB-KW	palmi|MSTRG.25608.1.p2;palmi|MSTRG.25606.1.p2;fusca|comp54976_c3_seq3.p3;occidentalis|TCONS_00030727.p3
cluster35	3	P80674	Cutical protein 1 recombinant protein	GO:0042302; F:structural constituent of cuticle; IEA:UniProtKB-KW	fusca|comp45037_c0_seq1.p2;palmi|MSTRG.10309.1.p3;occidentalis|CUFF.2032.2.p3
cluster45	3	Q6DG60	Ubiquitin conjugating enzyme E2Z	GO:0006511; P:ubiquitin-dependent protein catabolic process; IBA:GO_Central	fusca|comp17421_c0_seq1.p1;palmi|MSTRG.15462.1.p1;occidentalis|FOCC008325-RA.p1
cluster46	3	O02228	High Affinity Choline Transporter 1	GO:0015871; P:choline transport; IDA:WormBase	fusca|comp64215_c0_seq1.p1;palmi|MSTRG.19437.1.p1;occidentalis|CUFF.3664.1.p1

## Sheet: 2. fusca vs palmi
Orthologous transcripts between Frankliniella fusca and Thrips palmi
# cluster_name	protein_number	swiss_prot_id		go_annotation	protein_list
cluster76	2	O97398	Chymotrypsin	GO:0007586; P:digestion; IEA:UniProtKB-KW	fusca|comp50719_c0_seq1.p1;palmi|MSTRG.15580.1.p1
cluster79	2	Q61RA2	DCN1-like protein 1	GO:0006468; P:protein phosphorylation; IBA:GO_Central	fusca|comp42833_c0_seq4.p1;palmi|MSTRG.28159.1.p1
cluster80	2	Q5ZKU1	Putative dual specificity tyrosine-phosphorylation-regulated kinase 3 homolog	GO:0045116; P:protein neddylation; IBA:GO_Central	fusca|comp27345_c0_seq1.p1;palmi|MSTRG.5432.1.p1
cluster82	2	Q9V3X0	Neuroglian	GO:0050808; P:synapse organization; IMP:FlyBase	fusca|comp70444_c0_seq1.p1;palmi|MSTRG.20743.1.p1
cluster87	2	Q63699	Cyclin-dependent kinase 2	GO:0009636; P:response to toxic substance; IEP:RGD	fusca|comp16347_c0_seq1.p1;palmi|MSTRG.23142.1.p1
cluster89	2	O42287	Intersectin-1	GO:0006897; P:endocytosis; IEA:UniProtKB-KW	fusca|comp72942_c0_seq1.p1;palmi|MSTRG.27679.1.p1
cluster91	2	G5EDF7	Dual specificity mitogen-activated protein kinase kinase sek-1	GO:0034607; P:turning behavior involved in mating; IMP:WormBase	fusca|comp16672_c0_seq1.p1;palmi|MSTRG.29105.1.p1
cluster92	2	Q9UFT2	Sorbin and SH3 domain-containing protein 1	GO:0043149; P:stress fiber assembly; ISS:UniProtKB	fusca|comp68600_c0_seq1.p1;palmi|MSTRG.32927.1.p1
cluster97	2	Q6CLR3	ATP-dependent RNA helicase DED1	GO:0003743; F:translation initiation factor activity; IEA:UniProtKB-KW	fusca|comp32757_c0_seq2.p1;palmi|MSTRG.11253.1.p1
cluster101	2	Q95SX7	Probable RNA-directed DNA polymerase from transposon BS	GO:0006313; P:transposition, DNA-mediated; IMP:UniProtKB	fusca|comp71757_c0_seq1.p1;palmi|MSTRG.27394.1.p1
cluster102	2	Q9NBW1	Frizzled-4	GO:0007165; P:signal transduction; ISS:FlyBase	fusca|comp36648_c0_seq1.p1;palmi|MSTRG.33923.1.p1
cluster104	2	Q9D074	E3 ubiquitin-protein ligase MGRN1	GO:0000209; P:protein polyubiquitination; IDA:MGI	fusca|comp61548_c0_seq1.p1;palmi|MSTRG.6413.1.p1
	24

## Sheet: 3. occidentalis vs fusca
Orthologous transcripts between Frankliniella occidentalis and Frankliniella fusca
# cluster_name	protein_number	swiss_prot_id		go_annotation	protein_list
cluster1	11	P13582	Serine protease easter	GO:0007370; P:ventral furrow formation; IMP:UniProtKB	occidentalis|FOCC016700-RA.p1;occidentalis|CUFF.5277.1.p1;occidentalis|FOCC012656-RA.p1;occidentalis|FOCC012657-RA.p1;occidentalis|FOCC017318-RA.p1;occidentalis|CUFF.11412.1.p1;occidentalis|FOCC003359-RA.p1;occidentalis|FOCC007155-RA.p1;occidentalis|FOCC011638-RA.p1;occidentalis|FOCC017524-RA.p1;fusca|comp52732_c0_seq6.p1
cluster12	4	O17433	1-Cys peroxiredoxin	GO:0045454; P:cell redox homeostasis; IEA:InterPro	fusca|comp39026_c0_seq1.p1;fusca|comp39026_c0_seq2.p1;fusca|comp68274_c0_seq1.p1;occidentalis|CUFF.4413.2.p1
cluster22	3	Q27666	Superoxide dismutase [Cu-Zn]	GO:0004784; F:superoxide dismutase activity; IEA:UniProtKB-EC	fusca|comp60402_c0_seq1.p1;fusca|comp36811_c0_seq1.p1;occidentalis|CUFF.4765.1.p1
cluster28	3	A8D8P8	Piwi-like protein Siwi	GO:0007283; P:spermatogenesis; IEA:UniProtKB-KW	occidentalis|CUFF.1143.2.p1;occidentalis|CUFF.8821.2.p1;fusca|comp58887_c0_seq3.p1
cluster29	3	Q9V3P0	Peroxiredoxin 1	GO:0042594; P:response to starvation; IMP:FlyBase	occidentalis|TCONS_00024689.p1;occidentalis|CUFF.12049.2.p2;fusca|comp60135_c0_seq1.p1
cluster30	3	Q23023	Serine/threonine-protein kinase unc-51	GO:0032880; P:regulation of protein localization; IMP:WormBase	occidentalis|FOCC001399-RA.p1;occidentalis|FOCC001424-RA.p1;fusca|comp4835_c0_seq1.p1
cluster33	3	Q95X01	Myrosinase 1	GO:0005975; P:carbohydrate metabolic process; IEA:InterPro	occidentalis|CUFF.8724.1.p1;occidentalis|FOCC008795-RA.p1;fusca|comp48895_c0_seq1.p1
cluster69	2	P11941	Lysozyme C II	GO:0008152; P:metabolic process; IEA:UniProtKB-KW	fusca|comp39100_c0_seq1.p1;occidentalis|FOCC016372-RA.p1
cluster70	2	Q70PU1	Peptidoglycan-recognition protein SC2	GO:0009253; P:peptidoglycan catabolic process; IEA:InterPro	fusca|comp59155_c0_seq15.p1;occidentalis|CUFF.13839.1.p1
cluster71	2	Q01603	Peroxidase	GO:0006979; P:response to oxidative stress; IEA:InterPro	fusca|comp58712_c5_seq1.p3;occidentalis|CUFF.3760.1.p2
cluster72	2	P29981	Cytochrome P450 4C1	GO:0005506; F:iron ion binding; IEA:InterPro	fusca|comp58107_c1_seq2.p1;occidentalis|CUFF.9559.1.p1
cluster73	2	P78574	Catalase A	GO:0006979; P:response to oxidative stress; IBA:GO_Central	fusca|comp89352_c0_seq1.p1;occidentalis|CUFF.12168.1.p1
cluster74	2	Q9ESK9	RB1-inducible coiled-coil protein 1	GO:0061709; P:reticulophagy; IBA:GO_Central	fusca|comp16794_c0_seq1.p1;occidentalis|CUFF.4327.1.p1
cluster76	2	Q8ITY4	Splicing factor 3B subunit 6-like protein	GO:0000398; P:mRNA splicing, via spliceosome; IBA:GO_Central	fusca|comp15134_c0_seq1.p1;occidentalis|CUFF.12561.1.p1
cluster77	2	P80674	Cuticle protein 1	GO:0042302; F:structural constituent of cuticle; IEA:UniProtKB-KW	fusca|comp58052_c3_seq1.p1;occidentalis|FOCC003590-RA.p1
cluster81	2	F7J220	Scavenger receptor cysteine-rich domain superfamily protein	GO:0006909; P:phagocytosis; IEA:UniProtKB-KW	fusca|comp51410_c1_seq1.p1;occidentalis|FOCC004957-RA.p1
cluster84	2	Q11183	Thioredoxin domain-containing protein 9	GO:0000226; P:microtubule cytoskeleton organization; IMP:WormBase	fusca|comp24181_c0_seq1.p1;occidentalis|CUFF.13052.1.p1
cluster85	2	N/A		N/A	fusca|comp71536_c0_seq1.p1;occidentalis|FOCC013457-RA.p1
cluster86	2	Q9VMM6	Protein obstructor-E	GO:0006030; P:chitin metabolic process; IEA:InterPro	fusca|comp43463_c0_seq1.p1;occidentalis|CUFF.5781.2.p2
cluster88	2	Q5H8C4	Vacuolar protein sorting-associated protein 13A	GO:0035176; P:social behavior; IMP:MGI	fusca|comp64775_c0_seq1.p1;occidentalis|FOCC003986-RA.p1
cluster90	2	Q5R792	Autophagy protein 5	GO:0055015; P:ventricular cardiac muscle cell development; IEA:Ensembl	fusca|comp61132_c0_seq1.p1;occidentalis|FOCC005099-RA.p1
cluster93	2	N/A		N/A	fusca|comp50775_c0_seq1.p2;occidentalis|CUFF.8896.1.p3
cluster94	2	Q9VLV7	Protein spaetzle 3	GO:0008063; P:Toll signaling pathway; ISS:FlyBase	fusca|comp57751_c1_seq1.p1;occidentalis|CUFF.9528.1.p1
cluster95	2	Q9LEF0	Probable phospholipid hydroperoxide glutathione peroxidase	GO:0006979; P:response to oxidative stress; IEA:InterPro	fusca|comp74818_c0_seq1.p1;occidentalis|CUFF.8492.1.p1
cluster96	2	N/A		N/A	fusca|comp30171_c0_seq1.p1;occidentalis|FOCC002713-RA.p1
cluster98	2	N/A		N/A	fusca|comp57135_c0_seq24.p1;occidentalis|FOCC002404-RA.p1
cluster99	2	P36573	32 kDa beta-galactoside-binding lectin	GO:0016936; F:galactoside binding; IDA:WormBase	fusca|comp17622_c0_seq1.p1;occidentalis|FOCC013549-RA.p1
cluster100	2	Q22328	Protein lev-9	GO:0030414; F:peptidase inhibitor activity; IEA:InterPro	fusca|comp80437_c0_seq1.p1;occidentalis|CUFF.12667.1.p1
cluster103	2	Q68F99	SH3 and cysteine-rich domain-containing protein 3	GO:0003009; P:skeletal muscle contraction; ISS:UniProtKB	fusca|comp55513_c0_seq2.p1;occidentalis|CUFF.4244.2.p1
	74

## Sheet: 4. occidentalis vs palmi
Orthologous transcripts between Frankliniella occidentalis and Thrips palmi
# cluster_name	protein_number	swiss_prot_id		go_annotation	protein_list
cluster23	3	O08573	Galectin-9	GO:0034138; P:toll-like receptor 3 signaling pathway; ISO:MGI	palmi|MSTRG.14773.1.p1;palmi|MSTRG.14774.1.p2;occidentalis|FOCC017106-RA.p1
cluster26	3	P34697	Superoxide dismutase [Cu-Zn]	GO:0006801; P:superoxide metabolic process; IDA:UniProtKB	palmi|MSTRG.14372.1.p1;palmi|MSTRG.14373.1.p1;occidentalis|FOCC012607-RA.p1
cluster27	3	P05619	Leukocyte elastase inhibitor	GO:0010951; P:negative regulation of endopeptidase activity; IBA:GO_Central	palmi|MSTRG.17847.1.p1;palmi|MSTRG.17845.1.p2;occidentalis|CUFF.12301.2.p1
cluster32	3	P15170	Eukaryotic peptide chain release factor GTP-binding subunit ERF3A	GO:0006412; P:translation; IBA:GO_Central	occidentalis|CUFF.7779.2.p1;occidentalis|CUFF.12215.1.p1;palmi|MSTRG.13504.1.p1
cluster83	2	Q90610	Neogenin	GO:0030513; P:positive regulation of BMP signaling pathway; IEA:InterPro	occidentalis|CUFF.8638.3.p1;palmi|MSTRG.25920.1.p1
cluster105	2	N/A		N/A	palmi|MSTRG.8439.1.p1;occidentalis|FOCC016813-RA.p1
cluster106	2	Q9D168	Integrator complex subunit 12	GO:0016180; P:snRNA processing; ISS:HGNC	palmi|MSTRG.12624.1.p1;occidentalis|FOCC002749-RA.p1
cluster107	2	Q9VCE1	Beclin-1-like protein	GO:0006979; P:response to oxidative stress; IMP:FlyBase	palmi|MSTRG.15276.1.p1;occidentalis|FOCC003484-RA.p1
cluster108	2	Q9VN14	Contactin	GO:0019991; P:septate junction assembly; IMP:FlyBase	palmi|MSTRG.24156.1.p1;occidentalis|FOCC009841-RA.p1
cluster109	2	Q2LK54	Collectin-12	GO:0008329; F:signaling pattern recognition receptor activity; IBA:GO_Central	palmi|MSTRG.5831.1.p1;occidentalis|CUFF.1727.3.p1
cluster110	2	N/A		N/A	palmi|MSTRG.30223.1.p1;occidentalis|FOCC013057-RA.p1
cluster111	2	Q6ZVM7	TOM1-like protein 2	GO:0007165; P:signal transduction; IDA:UniProtKB	palmi|MSTRG.14533.1.p1;occidentalis|CUFF.11517.1.p1
cluster112	2	Q8R0H9	ADP-ribosylation factor-binding protein GGA1	GO:0016192; P:vesicle-mediated transport; IEA:InterPro	palmi|MSTRG.4945.1.p1;occidentalis|FOCC014192-RA.p1
cluster113	2	Q9VEN1	Filamin-A	GO:0045214; P:sarcomere organization; IMP:FlyBase	palmi|MSTRG.27967.1.p2;occidentalis|FOCC017263-RA.p1
cluster114	2	Q25BN1	Endoribonuclease Dicer	GO:0030423; P:targeting of mRNA for destruction involved in RNA interference; ISS:UniProtKB	palmi|MSTRG.17565.1.p1;occidentalis|FOCC005136-RA.p1
cluster115	2	Q05793	Basement membrane-specific heparan sulfate proteoglycan core protein	GO:0006898; P:receptor-mediated endocytosis; IMP:ARUK-UCL	palmi|MSTRG.30484.1.p1;occidentalis|CUFF.11578.2.p1
cluster116	2	Q92783	Signal transducing adapter molecule 1	GO:0007165; P:signal transduction; TAS:ProtInc	palmi|MSTRG.9572.1.p1;occidentalis|CUFF.9327.1.p1
cluster117	2	Q3EBC8	Endoribonuclease Dicer homolog 2	GO:0051214; P:RNA virus induced gene silencing; IGI:TAIR	palmi|MSTRG.8645.2.p1;occidentalis|CUFF.228.1.p1
cluster118	2	Q8BGV9	Cysteine protease ATG4D	GO:0015031; P:protein transport; IEA:UniProtKB-KW	palmi|MSTRG.12242.1.p1;occidentalis|FOCC011768-RA.p1
cluster119	2	Q03168	Lysosomal aspartic protease	GO:0004190; F:aspartic-type endopeptidase activity; IEA:UniProtKB-KW	palmi|MSTRG.18736.1.p2;occidentalis|CUFF.1626.1.p1
cluster120	2	Q96BY7	Autophagy-related protein 2 homolog B	GO:0000422; P:autophagy of mitochondrion; IBA:GO_Central	palmi|MSTRG.27019.1.p1;occidentalis|FOCC005833-RA.p1
cluster121	2	O08648	Mitogen-activated protein kinase kinase kinase 4	GO:0031098; P:stress-activated protein kinase signaling cascade; IBA:GO_Central	palmi|MSTRG.18705.1.p1;occidentalis|TCONS_00019111.p1
cluster122	2	Q96CS3	FAS-associated factor 2	GO:0030433; P:ubiquitin-dependent ERAD pathway; IMP:UniProtKB	palmi|MSTRG.16056.1.p1;occidentalis|FOCC006436-RA.p1
cluster123	2	Q24307	Death-associated inhibitor of apoptosis 2	GO:0006511; P:ubiquitin-dependent protein catabolic process; IMP:FlyBase	palmi|MSTRG.23913.1.p1;occidentalis|CUFF.4409.2.p1
cluster124	2	N/A		N/A	palmi|MSTRG.23163.1.p1;occidentalis|CUFF.13146.1.p1
cluster125	2	Q9VQH2	Dual oxidase	GO:0035220; P:wing disc development; IMP:FlyBase	palmi|MSTRG.2849.1.p1;occidentalis|CUFF.1869.2.p1
cluster126	2	Q54PG8	Glycosyltransferase-like protein gnt14	GO:0016021; C:integral component of membrane; IEA:UniProtKB-KW	palmi|MSTRG.10145.1.p4;occidentalis|CUFF.6681.2.p2
cluster127	2	N/A		N/A	palmi|MSTRG.5702.1.p1;occidentalis|FOCC006724-RA.p2
cluster128	2	N/A		N/A	palmi|MSTRG.31089.1.p1;occidentalis|CUFF.3332.1.p1
cluster129	2	A6H8I2	Small G protein signaling modulator 3 homolog	N/A	palmi|MSTRG.15240.1.p1;occidentalis|CUFF.12973.1.p1
cluster130	2	Q9VEN1	Filamin-A	GO:0045214; P:sarcomere organization; IMP:FlyBase	palmi|MSTRG.23535.1.p1;occidentalis|CUFF.8825.2.p1
cluster131	2	Q86P65	Complexin	GO:0016079; P:synaptic vesicle exocytosis; IMP:FlyBase	palmi|MSTRG.7939.1.p1;occidentalis|CUFF.11496.1.p3
cluster132	2	B3A0N5	Apyrase	GO:0009166; P:nucleotide catabolic process; IEA:InterPro	palmi|MSTRG.22642.1.p2;occidentalis|FOCC000359-RA.p1
cluster133	2	Q9U8W7	Techylectin-5B	GO:0098609; P:cell-cell adhesion; IDA:UniProtKB	palmi|MSTRG.2154.1.p1;occidentalis|FOCC005004-RA.p1
cluster134	2	N/A		N/A	palmi|MSTRG.32010.1.p1;occidentalis|CUFF.9762.2.p1
cluster135	2	Q9V9J3	Tyrosine-protein kinase Src42A	GO:0007169; P:transmembrane receptor protein tyrosine kinase signaling pathway; IBA:GO_Central	palmi|MSTRG.23132.1.p1;occidentalis|CUFF.1475.1.p1
cluster136	2	Q6P4K8	Peptidyl-prolyl cis-trans isomerase NIMA-interacting 4	GO:0003755; F:peptidyl-prolyl cis-trans isomerase activity; IEA:UniProtKB-KW	palmi|MSTRG.8036.1.p2;occidentalis|CUFF.4739.2.p3
cluster137	2	Q9U943	Apolipophorins	GO:0016055; P:Wnt signaling pathway; IEA:UniProtKB-KW	palmi|MSTRG.30156.1.p1;occidentalis|FOCC015034-RA.p1
cluster138	2	Q24306	Death-associated inhibitor of apoptosis 1	GO:0016055; P:Wnt signaling pathway; IEA:UniProtKB-KW	palmi|MSTRG.21002.1.p1;occidentalis|CUFF.4638.2.p1
cluster139	2	N/A		N/A	palmi|MSTRG.12686.1.p1;occidentalis|FOCC016468-RA.p1
cluster140	2	Q96JV5	Autophagy-related protein 16-1	GO:0098792; P:xenophagy; IEA:Ensembl	palmi|MSTRG.23380.1.p1;occidentalis|CUFF.1184.4.p1
cluster141	2	Q6P5H6	FERM domain-containing protein 5	GO:0030334; P:regulation of cell migration; ISO:MGI	palmi|MSTRG.4846.1.p1;occidentalis|CUFF.2720.2.p1
cluster142	2	Q9I7T7	La-related protein Larp4B	GO:0003723; F:RNA binding; IEA:UniProtKB-KW	palmi|MSTRG.6236.1.p1;occidentalis|CUFF.7323.10.p1
cluster143	2	Q9DG67	DNA repair and recombination protein RAD54B	GO:0006281; P:DNA repair; IEA:UniProtKB-KW	palmi|MSTRG.11485.1.p1;occidentalis|CUFF.10546.2.p1
cluster144	2	N/A		N/A	palmi|MSTRG.8730.1.p1;occidentalis|CUFF.8975.3.p1
cluster145	2	P35832	Tyrosine-protein phosphatase 99A	GO:0006470; P:protein dephosphorylation; ISS:FlyBase	palmi|MSTRG.20499.1.p1;occidentalis|CUFF.5931.1.p1
cluster146	2	Q80Y98	Phospholipase DDHD2	GO:0008542; P:visual learning; IMP:MGI	palmi|MSTRG.30745.1.p1;occidentalis|CUFF.7639.5.p1
cluster147	2	P01131	Low-density lipoprotein receptor	GO:0061771; P:response to caloric restriction; IEA:Ensembl	palmi|MSTRG.18103.1.p1;occidentalis|CUFF.7983.1.p1
cluster148	2	B3EWZ6	MAM and LDL-receptor class A domain-containing protein 2	GO:0016020; C:membrane; IEA:InterPro	palmi|MSTRG.7665.1.p1;occidentalis|FOCC007674-RA.p1
cluster149	2	N/A		N/A	palmi|MSTRG.22412.1.p1;occidentalis|CUFF.1400.2.p1
cluster150	2	P35832	Tyrosine-protein phosphatase 99A	GO:0006470; P:protein dephosphorylation; ISS:FlyBase	palmi|MSTRG.4584.1.p1;occidentalis|CUFF.556.2.p1
cluster151	2	Q96BA0	Caspase-7	GO:0006508; P:proteolysis; IDA:UniProtKB	palmi|MSTRG.29101.1.p1;occidentalis|FOCC013001-RA.p1
cluster152	2	Q03626	Murinoglobulin-1	GO:0006954; P:inflammatory response; IEP:RGD	palmi|MSTRG.30266.1.p1;occidentalis|CUFF.84.1.p1
	110

## Sheet: 5. occidentalis only
Transcripts unique to Frankliniella occidentalis
# cluster_name	protein_number	swiss_prot_id		go_annotation	protein_list
cluster9	5	N/A		N/A	occidentalis|FOCC016158-RA.p1;occidentalis|FOCC001858-RA.p1;occidentalis|FOCC011303-RA.p1;occidentalis|FOCC009553-RA.p1;occidentalis|FOCC009263-RA.p1
cluster19	4	Q9VFC2	Serine protease inhibitor 88Ea	GO:0045751; P:negative regulation of Toll signaling pathway; IMP:FlyBase	occidentalis|FOCC003857-RA.p1;occidentalis|CUFF.3210.1.p1;occidentalis|CUFF.8754.6.p1;occidentalis|FOCC014509-RA.p1
cluster31	3	Q9UM73	ALK tyrosine kinase receptor	GO:0007169; P:transmembrane receptor protein tyrosine kinase signaling pathway; IEA:InterPro	occidentalis|CUFF.7032.1.p1;occidentalis|CUFF.11614.2.p1;occidentalis|CUFF.12407.2.p1
cluster63	2	N/A		N/A	occidentalis|CUFF.8975.11.p1;occidentalis|CUFF.8975.12.p1
cluster64	2	Q8NB77	Vacuolar protein sorting-associated protein 13B	GO:0015031; P:protein transport; IEA:UniProtKB-KW	occidentalis|FOCC011747-RA.p1;occidentalis|FOCC015072-RA.p1
cluster65	2	N/A		N/A	occidentalis|CUFF.7795.1.p6;occidentalis|CUFF.7794.1.p1
cluster66	2	N/A		N/A	occidentalis|CUFF.4924.1.p1;occidentalis|CUFF.4924.2.p1
cluster67	2	Q9TU53	Cubilin	GO:0015031; P:protein transport; IEA:UniProtKB-KW	occidentalis|CUFF.5103.2.p1;occidentalis|CUFF.3772.2.p1
cluster68	2	O97366	Phenoloxidase-activating factor 1	GO:0006508; P:proteolysis; IDA:UniProtKB	occidentalis|CUFF.13248.2.p2;occidentalis|CUFF.6211.3.p1
cluster69	2	Q9VUN0	Toll-like receptor 6	GO:0070983; P:dendrite guidance; IMP:FlyBase	occidentalis|TCONS_00014608.p1;occidentalis|TCONS_00032747.p1
	26

## Sheet: 6. fusca only
Transcripts unique to Frankliniella fusca
# cluster_name	protein_number	swiss_prot_id	go_annotation	protein_list
cluster51	2	N/A	N/A	fusca|comp50677_c2_seq1.p1;fusca|comp50677_c2_seq2.p1
cluster52	2	N/A	N/A	fusca|comp59413_c3_seq11.p1;fusca|comp59413_c3_seq18.p1

## Sheet: 7.palmi only
Transcripts unique to Thrips palmi
# cluster_name	protein_number	swiss_prot_id	Identification	go_annotation	protein_list
cluster2	9	P26262	Plasma kallikrein	GO:0051919; P:positive regulation of fibrinolysis; ISO:MGI	palmi|MSTRG.11078.1.p1;palmi|MSTRG.23466.1.p1;palmi|MSTRG.19480.1.p1;palmi|MSTRG.19483.1.p1;palmi|MSTRG.21267.1.p1;palmi|MSTRG.21267.2.p1;palmi|MSTRG.21269.1.p1;palmi|MSTRG.23465.1.p1;palmi|MSTRG.29539.1.p1
cluster4	5	Q58EX2	Protein sidekick-2	GO:0007416; P:synapse assembly; ISS:UniProtKB	palmi|MSTRG.30047.1.p2;palmi|MSTRG.1671.1.p1;palmi|MSTRG.27016.1.p1;palmi|MSTRG.27018.1.p1;palmi|MSTRG.7055.1.p1
cluster13	4	Q9JIQ8	Transmembrane protease serine 2	GO:0006508; P:proteolysis; IDA:UniProtKB	palmi|MSTRG.26162.1.p1;palmi|MSTRG.26164.1.p1;palmi|MSTRG.27053.1.p2;palmi|MSTRG.7873.1.p1
cluster24	3	N/A		N/A	palmi|MSTRG.26877.1.p1;palmi|MSTRG.26879.1.p1;palmi|MSTRG.26882.1.p2
cluster25	3	Q6MZI7	CD109 antigen	GO:0045616; P:regulation of keratinocyte differentiation; IEA:Ensembl	palmi|MSTRG.30912.1.p1;palmi|MSTRG.30909.1.p1;palmi|MSTRG.33139.1.p1
cluster53	2	Q6EIG7	C-type lectin domain family 6 member A	GO:0002223; P:stimulatory C-type lectin receptor signaling pathway; TAS:Reactome	palmi|MSTRG.20408.1.p1;palmi|MSTRG.14071.1.p1
cluster54	2	N/A		N/A	palmi|MSTRG.10029.1.p2;palmi|MSTRG.10030.1.p1
cluster55	2	Q1L6Q1	Dual serine/threonine and tyrosine protein kinase	GO:0004713; F:protein tyrosine kinase activity; IEA:UniProtKB-KW	palmi|MSTRG.13930.2.p1;palmi|MSTRG.13930.1.p1
cluster56	2	Q06S87	5-hydroxyisourate hydrolase	GO:0019628; P:urate catabolic process; IEA:UniProtKB-UniPathway	palmi|MSTRG.9669.1.p1;palmi|MSTRG.9667.1.p1
cluster57	2	N/A		N/A	palmi|MSTRG.11542.1.p1;palmi|MSTRG.11543.1.p2
cluster58	2	Q12965	Unconventional myosin-Ie	GO:0001570; P:vasculogenesis; IEA:Ensembl	palmi|MSTRG.28767.1.p1;palmi|MSTRG.33551.2.p1
cluster59	2	N/A		N/A	palmi|MSTRG.28034.1.p3;palmi|MSTRG.28035.1.p1
cluster60	2	P42232	Signal transducer and activator of transcription 5B	GO:0006573; P:valine metabolic process; IMP:BHF-UCL	palmi|MSTRG.17406.1.p1;palmi|MSTRG.17407.1.p1
cluster61	2	P55865	Caspase-1-A	GO:0042981; P:regulation of apoptotic process; IEA:InterPro	palmi|MSTRG.23811.1.p1;palmi|MSTRG.23812.1.p1
cluster62	2	Q15057	Arf-GAP with coiled-coil, ANK repeat and PH domain-containing protein 2	GO:0032456; P:endocytic recycling; ISS:UniProtKB	palmi|MSTRG.18610.1.p1;palmi|MSTRG.26844.1.p1
	44

## Sheet: 8. Summary for Table 5B
Orthologous transcripts between F. occidentalis (FOCC), F. fusca (FFUS) and T. palmi (TPAL)
30 clusters
Cluster annotation	FOCC	FFUS	TPAL
b-1,3-glucan binding protein 1	3	1	1	occidentalis	occidentalis	occidentalis	fusca	palmi
PGRP-SC1 precursor	3	1	1	occidentalis	occidentalis	occidentalis	fusca	palmi
Down syndrome cell adhesion molecule 2 (Dscam2)	2	1	1	occidentalis	occidentalis	fusca	palmi
	8	3	3
Protein Peste	1	1	3	palmi	palmi	palmi	fusca	occidentalis
Syndetin	1	1	3	palmi	palmi	palmi	fusca	occidentalis
Sf Caspase-1	1	1	2	palmi	palmi	fusca	occidentalis
Embryonic polarity protein dorsal	1	1	1	fusca	palmi	occidentalis
Filamin-C	1	1	1	fusca	palmi	occidentalis
Serine/Threonine protein kinase Nek8	1	1	1	fusca	palmi	occidentalis
	6	6	11
Phenoloxidase activating factor 2	2	1	1	occidentalis	occidentalis	fusca	palmi
Serine protease	1	2	2	fusca	palmi	occidentalis	fusca	palmi
Phenoloxidase 2	4	1	1	occidentalis	occidentalis	occidentalis	occidentalis	fusca	palmi
Serpin b1a- Leukocyte elastase inhibitor A	1	1	1	fusca	occidentalis	palmi
Zinc finger E-box binding homeobox protein Zag1	1	1	1	fusca	occidentalis	palmi
	9	6	6
Cysteine protease ATG4B	1	1	1	fusca	palmi	occidentalis
Autophagy related protein 8 precursor	1	1	1	fusca	palmi	occidentalis
Autophagy related protein 9A	1	1	1	fusca	palmi	occidentalis
	3	3	3
Microprocessor complex subunit DGCR8	1	1	1	fusca	palmi	occidentalis
Putative helicase MOV-10	1	1	1	fusca	palmi	occidentalis
ATP-dependent RNA helicase A	1	1	1	fusca	palmi	occidentalis
Protein Argonaute 2	1	1	2	palmi	palmi	fusca	occidentalis
	4	4	5
Copper chaperone for superoxide dismutase	1	1	1	fusca	palmi	occidentalis
Chorion Peroxidase	1	2	2	fusca	palmi	fusca	palmi	occidentalis
Larval Storage protein	1	1	2	palmi	palmi	fusca	occidentalis
Twitchin	1	1	2	palmi	palmi	fusca	occidentalis
Lysozyme C II precursor	1	1	1	fusca	palmi	occidentalis
Allergen Cr-PI	1	1	2	palmi	palmi	fusca	occidentalis
Cutical protein 1 recombinant protein	1	1	1	fusca	palmi	occidentalis
Ubiquitin conjugating enzyme E2Z	1	1	1	fusca	palmi	occidentalis
High Affinity Choline Transporter 1	1	1	1	fusca	palmi	occidentalis
	9	10	13
				103
	Role in innate immunity	F. occidentalis	F. fusca	T. palmi
	Recognition	8	3	3
	Signaling	6	6	11
	Prophenoloxidase pathway	9	6	6
	Autophagy	3	3	3
	RNA processing	4	4	5
	Effector	9	10	13

## Sheet: 9. Focc Immunodb
F.occidentalis contig	ImmunoDB Reference	Uniprot gene description	Percent identity	Alignment length	Mismatch	Gap open	Query Start	Query end	Subject Start	Subject End	E-value	Bitscore
FOCC005004-RA	BGIBMGA012306-PA	Angiopoietin-4	63.365	737	184	12	2	2149	6	677	0	861
FOCC005833-RA	TcGLEAN_16380	Autophagy-related protein 2 homolog A	42.658	2227	1021	51	220	6810	1	2001	0	1553
FOCC004453-RA	GB12127-PA	Autophagy-related protein 9A	58.424	825	279	15	169	2523	14	814	0	800
FOCC008325-RA	GB15652-PA	Baculoviral IAP repeat-containing protein 6	46.881	1619	669	39	11	4672	3011	4503	0	1135
FOCC003484-RA	NV15432-PA	Beclin-1-like protein	66.825	422	136	1	150	1403	5	426	0	519
CUFF.12168.1	PHUM336860-PA	Catalase	73.306	487	122	2	155	1603	5	487	0	761
CUFF.84.1	PHUM289860-PA	CD109 antigen	68.928	1577	470	6	585	5258	102	1677	0	2315
CUFF.13681.1	PHUM027580-PA	Chorion peroxidase	62.835	635	234	2	122	2023	292	925	0	859
CUFF.12559.1	BGIBMGA003703-PA	Cilia- and flagella-associated protein 57	44.641	1185	600	9	82	3573	13	1162	0	1068
FOCC011768-RA	TcGLEAN_14208	Cysteine protease ATG4D	59.276	442	153	8	79	1347	20	453	0	519
CUFF.1869.2	PHUM454140-PA	Dual oxidase	85.984	849	116	2	1128	3665	593	1441	0	1487
FOCC002326-RA	GB11966-PA	Endoribonuclease dcr-1	56.359	802	306	10	1586	3937	433	1208	0	876
FOCC005136-RA	NV16620-PA	Endoribonuclease Dicer	34.854	1578	936	31	123	4664	8	1557	0	851
CUFF.8825.2	FBgn0121730	Filamin-B	57.482	1390	572	11	523	4680	396	1770	0	1559
FOCC004957-RA	PHUM066640-PA	Lysyl oxidase homolog 2	56.667	480	170	5	145	1584	17	458	0	577
FOCC007674-RA	ACYPI006159-PA	MAM and LDL-receptor class A domain-containing protein 1 (Fragment)	54.043	705	269	10	182	2233	89	759	0	778
FOCC005654-RA	AGAP002554-PA	Microprocessor complex subunit DGCR8	56.627	581	205	9	875	2563	86	637	0	625
CUFF.228.1	BGIBMGA004090-PA	Midasin	49.334	2554	1183	42	1069	8634	35	2509	0	2293
FOCC001621-RA	NV11387-PA	Neurotrypsin	58.739	2918	1096	27	1	8661	113	2953	0	3517
CUFF.3760.1	PHUM238450-PA	Peroxidasin homolog	50.515	1457	627	17	86	4261	26	1453	0	1442
CUFF.8674.3	TcGLEAN_00325	Phenoloxidase 1	55.644	505	211	6	1208	2713	181	675	0	573
CUFF.5246.3	AGAP002825-PA	Phenoloxidase 2	53.057	507	234	3	443	1954	174	679	0	560
CUFF.11162.3	AAEL014544-PA	Phenoloxidase 3	59.783	644	255	4	142	2067	35	676	0	825
FOCC007433-RA	GB18313-PA	Phenoloxidase subunit 1	61.583	695	257	5	226	2307	3	688	0	902
CUFF.303.1	GB13563-PA	Probable ATP-dependent RNA helicase spindle-E	43.284	1072	549	24	330	3443	36	1082	0	798
CUFF.3655.2	CPIJ006138-PA	Protein argonaute-2	92.661	872	51	1	4581	7157	93	964	0	1686
CUFF.8821.2	AAEL007823-PA	Protein argonaute-3	45.966	818	425	5	521	2941	129	940	0	813
CUFF.1143.2	NV12150-PA	Protein aubergine	48.634	732	351	14	68	2245	116	828	0	691
CUFF.5039.2	GB16319-PA	Protein brunelleschi	53.1	1226	520	16	131	3760	1	1187	0	1218
TCONS_00014608	TcGLEAN_04895	Protein toll	74.015	1193	301	5	145	3711	30	1217	0	1753
FOCC006514-RA	NV11481-PA	Putative helicase mov-10-B.1	38.091	1163	639	28	846	4193	146	1274	0	676
CUFF.4327.1	GB20107-PA	RB1-inducible coiled-coil protein 1	58.015	655	210	9	262	2220	1	592	0	722
CUFF.5887.1	GB12740-PA	Ribonuclease 3	74.665	971	241	2	1787	4687	300	1269	0	1481
CUFF.13940.2	GB19815-PA	RNA polymerase-associated protein CTR9	75.276	995	222	7	3275	6223	1	983	0	1394
CUFF.5840.1	PHUM569610-PA	Scavenger receptor class B member 1	71.863	526	140	3	329	1906	1	518	0	766
FOCC001399-RA	GB16313-PA	Serine/threonine-protein kinase ULK1	63.313	815	220	15	529	2934	1	749	0	785
FOCC003613-RA	TcGLEAN_02936	Staphylococcal nuclease domain-containing protein 1	60.437	915	328	18	371	3076	5	898	0	944
CUFF.13363.3	GB11967-PA	Syndetin	46.776	977	469	11	140	3058	1	930	0	868
FOCC013549-RA	AAEL004196-PA	Tectonin beta-propeller repeat-containing protein 1	51.005	1343	600	18	203	4156	1	1310	0	1271
FOCC004174-RA	GB10394-PA	TNF receptor-associated factor 2	70.975	472	106	3	253	1584	1	469	0	711
FOCC011116-RA	PHUM534870-PA	Transmembrane protease serine 3	53.333	570	253	7	3634	5316	2322	2887	0	660
CUFF.7032.1	TcGLEAN_02114	Tyrosine-protein kinase transforming protein ros	62.245	490	152	7	735	2108	648	1136	0	608
CUFF.13075.1	BGIBMGA001467-PA	Ubiquitin-like modifier-activating enzyme ATG7	46.291	674	344	10	414	2414	11	673	0	600
FOCC015072-RA	GB14076-PA	Vacuolar protein sorting-associated protein 13	31.976	2308	1287	62	5113	11868	1610	3690	0	1074
CUFF.7779.2	NV13981-PA	WD repeat domain phosphoinositide-interacting protein 2	66.042	480	133	5	4634	6067	68	519	0	625
CUFF.3447.2	NV14512-PA	WD repeat domain phosphoinositide-interacting protein 3	81.818	341	62	0	660	1682	1	341	0	572
CUFF.4924.2	AGAP009638-PA	NA	40.322	2113	1104	37	929	7066	520	2542	0	1145
CUFF.4924.1	TcGLEAN_09430	NA	40.7	2172	1092	31	938	7129	832	2915	0	1199
FOCC012607-RA	TcGLEAN_11770	NA	43.308	919	398	21	238	2820	7	860	0	707
CUFF.13436.2	PHUM335200-PA	Signal transducer and transcription activator	70.157	764	207	9	6157	8409	28	783	0	1065
CUFF.556.2	GB12159-PA	Cytokine receptor	43.736	910	477	17	590	3283	162	1048	0	753
FOCC007657-RA	PHUM534140-PA	Transforming protein rel polyprotein	51.423	562	242	13	698	2332	2	549	1.2e-180	543
CUFF.9461.1	GB18176-PA	Probable protein phosphatase 2C 2	55.649	478	180	4	233	1657	27	475	1.1e-179	514
FOCC001424-RA	NV13513-PA	Serine/threonine-protein kinase ULK3	58.186	452	159	3	415	1680	1	452	2.86e-179	526
CUFF.6740.1	TcGLEAN_08350	Helicase M	39.51	734	394	17	992	3136	212	914	1.75e-166	522
CUFF.12405.1	TcGLEAN_10781	Enteropeptidase	46.181	576	234	16	610	2217	253	792	4.4e-160	495
FOCC003359-RA	NV14666-PA	Clotting factor B	50.829	543	138	8	931	2307	96	593	5.62e-158	475
CUFF.11623.2	NV11353-PA	Proto-oncogene c-Rel	60.471	425	144	8	722	1951	10	425	5.1e-157	490
CUFF.3488.1	TcGLEAN_09985	UBX domain-containing protein 3	41.084	701	360	9	157	2235	1	656	2.02e-156	483
CUFF.1490.1	PHUM151060-PA	Cysteine protease ATG4B	60.606	396	124	3	595	1710	1	388	1.36e-155	476
CUFF.7554.1	NV13747-PA	Ubiquitin-like-conjugating enzyme ATG3	74.154	325	67	4	912	1874	1	312	1.19e-151	450
CUFF.12667.1	PHUM538940-PA	Sushi, von Willebrand factor type A, EGF and pentraxin domain-containing protein 1	62.341	393	135	5	442	1599	717	1103	9.47e-149	461
CUFF.11269.1	PHUM518290-PA	Pelle-like serine/threonine-protein kinase pik-1	46.632	579	234	10	251	1921	4	529	2.45e-147	477
FOCC005099-RA	PHUM491030-PA	Autophagy protein 5	72.624	263	72	0	164	952	1	263	3.9e-147	422
FOCC008795-RA	GB17927-PA	Serine protease Hayan	36.387	786	409	21	196	2448	21	750	7.52e-142	440
FOCC016922-RA	PHUM150830-PA	NA	94.5	200	11	0	302	901	251	450	1.34e-141	410
CUFF.11504.2	GB15549-PA	Sensory neuron membrane protein 1	48.165	436	225	1	271	1578	265	699	2.2e-140	449
FOCC017524-RA	TcGLEAN_08554	Plasma kallikrein	78.361	305	59	2	2113	3027	850	1147	6.24e-140	450
FOCC012657-RA	PHUM472610-PA	Trypsin-1	74.803	254	61	3	489	1247	21	272	1.04e-138	407
CUFF.2930.2	TcGLEAN_11666	Interferon-inducible double-stranded RNA-dependent protein kinase activator A	65.057	352	116	4	387	1421	32	383	2.4e-134	424
CUFF.9751.2	PHUM351640-PA	Protein croquemort	44.363	408	222	5	640	1863	26	428	3.74e-130	402
FOCC003013-RA	AAEL013981-PA	Hexamerin-1.1	33.619	699	409	15	212	2248	21	684	3.1e-127	395
CUFF.4413.2	FBgn0071665	Peroxiredoxin-6	76.364	220	52	0	79	738	1	220	9e-127	362
FOCC015263-RA	NV18114-PA	Protein masquerade	51.816	413	143	6	4862	6100	72	428	2.65e-125	400
CUFF.4409.2	TcGLEAN_01189	E3 ubiquitin-protein ligase XIAP	46.154	429	194	6	1522	2799	1	395	2.03e-124	397
CUFF.9327.1	FBgn0027363	Hepatocyte growth factor-regulated tyrosine kinase substrate	49.901	505	202	11	960	2342	3	500	3.1e-124	403
FOCC013817-RA	PHUM540850-PA	P-selectin	86	200	28	0	285	884	135	334	5.68e-124	390
CUFF.1184.4	NV15488-PA	Protein tipD	54.017	361	145	4	202	1284	18	357	2.82e-123	363
FOCC001858-RA	ACYPI29138-PA	NA	33.709	709	385	16	14	2095	2	640	9.14e-123	390
CUFF.1601.1	BGIBMGA008389-PA	Inhibitor of nuclear factor kappa-B kinase subunit beta	42.299	461	230	6	265	1545	7	465	1.91e-119	391
TCONS_00024689	NV17413-PA	Peroxiredoxin 1	81.538	195	36	0	636	1220	1	195	7.73e-119	344
CUFF.3664.1	NV14686-PA	High-affinity choline transporter 1	47.854	466	218	5	139	1482	459	917	1.9e-118	408
FOCC003857-RA	BGIBMGA007729-PA	Serpin B4	48.601	393	185	5	386	1555	33	411	1.75e-116	375
CUFF.12049.2	CPIJ011413-PA	Peroxiredoxin-4	72.609	230	63	0	1142	1831	22	251	2.8e-116	361
CUFF.10110.3	AAEL006847-PA	DCN1-like protein 5	72.083	240	65	1	3783	4496	1	240	5.1e-115	363
CUFF.6658.3	AAEL002600-PA	Proclotting enzyme	58.983	295	116	4	1032	1910	643	934	1.47e-114	367
FOCC016700-RA	TcGLEAN_13277	Spaetzle-processing enzyme	48.438	384	172	6	340	1476	20	382	2.42e-114	349
CUFF.9528.1	FBgn0115643	Protein spaetzle 4	56.74	319	72	5	96	977	325	602	6.5e-113	352
FOCC006417-RA	PHUM024740-PA	Phosducin-like protein 3	71.308	237	65	1	190	891	1	237	4.52e-108	317
FOCC012648-RA	TcGLEAN_05780	Superoxide dismutase [Mn], mitochondrial	65.385	208	70	1	131	748	7	214	3.21e-106	305
CUFF.1727.1	FBgn0081553	Perlucin	56.566	297	69	6	13	729	84	378	2.81e-105	321
CUFF.1616.4	NV13245-PA	Nuclear factor NF-kappa-B p100 subunit	33.426	721	383	17	391	2523	17	650	3.43e-104	341
CUFF.7639.5	TcGLEAN_07953		55.955	445	137	14	2152	3453	482	878	2.14e-101	343
CUFF.7874.1	GB14210-PA	Copper chaperone for superoxide dismutase	55.039	258	109	3	296	1066	3	254	8.35e-101	299
CUFF.8890.1	BGIBMGA003335-PA	Proteasome subunit beta type-6	71.09	211	61	0	488	1120	15	225	6.25e-97	295
CUFF.1727.3	FBgn0101440	C-type lectin lectoxin-Enh4	87.333	150	17	1	225	674	236	383	4.48e-95	294
CUFF.7567.1	BGIBMGA000353-PA	Beta-1,3-glucan-binding protein 1	46.176	340	161	8	363	1328	38	373	1.69e-94	296
FOCC017318-RA	BGIBMGA008471-PA	Melanization protease 1	47.385	325	141	4	438	1400	4	302	1.8e-94	291
CUFF.13613.1	PHUM536790-PA	Caspase-7	44.474	380	174	6	537	1667	117	462	4.51e-94	313
CUFF.10150.1	TcGLEAN_04086	Autophagy-related protein 16	73.737	198	50	2	33	623	1	197	1.26e-93	287
CUFF.2395.2	NV25673-PA	Peroxiredoxin-2	68.812	202	62	1	273	875	40	241	1.34e-91	296
CUFF.8179.1	PHUM500950-PA	Protein scabrous	61.275	204	78	1	35	646	6	208	6.35e-91	280
FOCC012609-RA	NV10930-PA	NA	68.085	188	59	1	1	564	927	1113	1.04e-90	286
CUFF.8807.1	TcGLEAN_14184	NA	70.811	185	48	2	174	728	19	197	1.11e-88	278
CUFF.7598.1	NV10105-PA	Phosducin-like protein	57.194	278	112	6	3047	2223	1	274	1.93e-85	280
CUFF.12407.2	FBgn0130167	ALK tyrosine kinase receptor homolog scd-2	47.619	294	149	2	6316	7197	1218	1506	1.63e-82	301
CUFF.8492.1	PHUM414830-PA	Phospholipid hydroperoxide glutathione peroxidase	75.309	162	39	1	1098	1580	10	171	2.39e-82	258
TCONS_00032747	TcGLEAN_06154	Toll-like receptor 2	36.207	580	307	15	1167	2819	668	1213	3.13e-81	288
FOCC017263-RA	ACYPI003699-PA	Filamin-A	25.632	1186	735	37	142	3507	224	1326	1.32e-80	291
FOCC012656-RA	ACYPI003134-PA	Trypsin I-P38	46.69	287	138	7	21	857	48	327	5.75e-80	260
FOCC009403-RA	PHUM311330-PA	Serpin B8	62.332	223	78	3	2962	3621	1033	1252	1.66e-79	286
CUFF.7323.10	FBgn0219512	La-related protein 4B	54.711	329	84	14	769	1689	286	571	2.72e-79	289
CUFF.4739.2	NV17702-PA	NA	51.402	214	104	0	1431	2072	1	214	1.44e-78	255
FOCC016158-RA	ACYPI25180-PA	NA	32.639	432	245	7	1	1194	85	504	4.3e-78	250
CUFF.3583.1	TcGLEAN_14328	NA	59.296	199	77	1	4	600	25	219	6.42e-77	269
CUFF.4638.2	GB17129-PA	Baculoviral IAP repeat-containing protein 7-B	36.639	363	208	4	468	1496	41	401	3.95e-76	249
CUFF.13052.1	AGAP003485-PA	Thioredoxin domain-containing protein 9	65.193	181	63	0	120	662	1	181	1.04e-74	241
CUFF.9982.2	CPIJ001684-PA	Filamin-C	26.139	1010	658	34	3015	5825	970	1964	4.34e-74	273
FOCC016813-RA	TcGLEAN_10412	NA	55.024	209	81	5	784	1401	107	305	1.8e-73	234
TCONS_00038900	NV12407-PA	NA	85.827	127	18	0	4152	3772	106	232	2.7e-73	242
CUFF.4765.1	CPIJ016031-PA	Superoxide dismutase [Cu-Zn]	77.922	154	33	1	521	982	1	153	5.43e-73	236
FOCC014509-RA	TcGLEAN_02247	Serpin I2	36.596	470	246	13	219	1592	15	444	7.22e-73	242
CUFF.3019.2	PHUM273520-PA	Protein halfway	33.79	438	267	7	649	1950	18	436	8.84e-73	242
CUFF.8754.6	FBgn0222756	Neuroserpin	40.47	383	213	10	318	1448	53	426	2.61e-72	237
FOCC013057-RA	PHUM536290-PA	Myeloid differentiation primary response protein MyD88	39.86	286	160	3	19	864	6	283	1.05e-71	231
CUFF.3632.1	CPIJ002897-PA	Gamma-aminobutyric acid receptor-associated protein	93.966	116	7	0	505	852	1	116	4.48e-71	229
CUFF.5277.1	PHUM501910-PA	Phenoloxidase-activating factor 1	38.547	358	193	11	2256	3296	44	385	1.27e-70	240
CUFF.8453.2	PHUM609370-PA	Chymotrypsin-C	47.079	291	128	5	1534	2400	767	1033	1.63e-70	254
FOCC011747-RA	TcGLEAN_12491	Putative vacuolar protein sorting-associated protein 13C	54.615	260	98	4	1455	2177	3118	3376	2.34e-69	249
CUFF.9559.1	TcGLEAN_15295	Cytochrome P450 4C1	33.255	424	263	9	406	1650	397	809	1.1e-66	240
CUFF.3210.1	PHUM291180-PA	Serpin B9	36.512	367	216	6	261	1358	16	366	5.09e-66	227
CUFF.13248.2	PHUM452840-PA	Prostasin	41.667	300	158	8	37	915	21	310	1.33e-65	224
FOCC008850-RA	NV10580-PA	Trafficking protein particle complex subunit 1	64.626	147	48	1	203	643	1	143	1.39e-63	211
CUFF.13146.1	PHUM402330-PA	Galectin-4	37.072	321	183	6	654	1598	89	396	9.94e-63	216
CUFF.1078.2	AGAP005716-PA	Sensory neuron membrane protein 2	30	420	263	5	6	1244	91	486	1.71e-62	220
CUFF.1626.1	FBgn0076390	Cathepsin D	39.157	332	182	11	266	1258	74	386	8.7e-61	211
FOCC011303-RA	ACYPI41068-PA	NA	44.69	226	116	7	193	849	57	280	2.26e-57	185
FOCC014873-RA	AAEL013528-PA	Thioredoxin-dependent peroxide reductase, mitochondrial	50.968	155	74	1	1	459	77	231	5.82e-57	176
FOCC015851-RA	PHUM221390-PA	Caspase-3	41.825	263	122	5	469	1170	28	288	6.92e-57	194
CUFF.13270.1	AGAP001554-PA	Fibroleukin	47.706	218	103	2	697	1320	312	528	1.41e-55	199
FOCC011723-RA	PHUM212290-PA	Prostaglandin G/H synthase 1	27.716	451	294	7	439	1791	153	571	6.95e-55	195
FOCC002991-RA	TcGLEAN_03278	Fibrinogen C domain-containing protein 1	56.923	195	82	2	9	590	330	523	1.18e-54	195
CUFF.10727.3	FBgn0186782	Peptidoglycan-recognition protein SC2	47.264	201	106	0	98	700	56	256	1.09e-53	186
CUFF.13841.3	FBgn0225784	Peptidoglycan recognition protein	29.15	494	307	11	926	2308	56	539	1.42e-53	196
CUFF.11135.1	PHUM221060-PA	NA	54.054	185	76	2	2118	2645	1070	1254	6.22e-52	197
CUFF.7881.1	TcGLEAN_05940	Monocyte to macrophage differentiation factor	56.069	173	72	1	420	938	18	186	6.41e-52	199
FOCC011638-RA	GB17345-PA	Mast cell tryptase	40.449	267	129	9	58	831	781	1026	2.17e-51	179
CUFF.8724.1	GB18732-PA	Venom protease	36.808	307	132	8	1691	2470	86	377	7.55e-51	182
CUFF.10224.4	TcGLEAN_02811	Myosin regulatory light chain RLC-A	30.171	527	303	18	550	2058	476	961	5.34e-50	193
CUFF.6883.1	PHUM596260-PA	Protein spaetzle	46.154	195	89	4	849	1430	258	437	9.67e-50	182
CUFF.1400.2	ACYPI49157-PA	Apoptotic protease-activating factor 1	29.981	527	326	14	2297	3835	13	510	1.95e-49	192
FOCC002307-RA	GB11869-PA	Neurotrophin 1	51.136	176	81	3	1254	1766	187	362	8.82e-49	182
FOCC002713-RA	PHUM074050-PA	Ecdysteroid-regulated 16 kDa protein	51.449	138	62	2	303	701	21	158	1.36e-48	157
FOCC017158-RA	ACYPI000915-PA	Glia-derived nexin	32.75	400	228	9	553	1680	41	423	1.64e-48	178
CUFF.12301.2	TcGLEAN_07869	Leukocyte elastase inhibitor	35.015	337	202	6	3468	4469	77	399	7.02e-48	180
CUFF.3398.1	BGIBMGA004926-PA	Cysteine protease ATG4C	68.571	70	22	0	4929	4720	231	300	7.39e-48	110
FOCC016545-RA	TcGLEAN_13911	NA	80.46	87	17	0	316	576	21	107	8.12e-48	154
FOCC007155-RA	AAEL001675-PA	Serine protease lint	36.879	282	130	6	73	906	1002	1239	1.27e-47	169
CUFF.1417.1	FBgn0094587	Xanthine dehydrogenase	52.85	193	74	2	2608	3183	2	178	2.84e-47	175
CUFF.6211.3	ACYPI007244-PA	Venom serine protease Bi-VSP	40.909	242	131	9	291	1004	539	772	8.88e-47	170
TCONS_00039748	AGAP011262-PA	Zinc finger protein 43	24.133	750	479	19	1978	4149	1	686	8.28e-46	176
FOCC016372-RA	FBgn0107194	Lysozyme c-1	56.164	146	59	3	1564	1998	595	736	1.08e-45	175
CUFF.13840.1	CPIJ006561-PA	Peptidoglycan recognition protein	41.969	193	106	3	178	750	267	455	9.07e-44	154
FOCC012173-RA	NV14744-PA	Caspase-3	36.68	259	119	7	975	1631	30	283	3.82e-43	156
CUFF.12256.2	ACYPI004566-PA	Caspase-1	35.106	282	143	6	1415	2251	186	430	6.42e-43	163
CUFF.11412.1	PHUM454890-PA	Transmembrane protease serine 2	37.052	251	138	7	2996	3703	871	1116	5.15e-42	167
CUFF.7198.1	CPIJ018745-PA	Zinc finger protein 723	28.906	384	211	9	5933	7078	347	670	5.19e-42	165
CUFF.13839.1	FBgn0200608	Peptidoglycan-recognition protein SD	46.497	157	84	0	1564	2034	371	527	2.17e-41	157
TCONS_00030722	AGAP003223-PA	Zinc finger protein 569	38.66	194	87	3	609	28	32	193	6.97e-41	136
CUFF.7795.1	CPIJ002657-PA	Chymotrypsinogen B	35.593	236	132	4	63	752	29	250	7.5e-41	159
FOCC006391-RA	PHUM235290-PA	Ubiquitin-like protein ATG12	67.647	102	33	0	1885	2190	26	127	1.06e-40	145
CUFF.10136.2	PHUM286850-PA	MD-2-related lipid-recognition protein	46.853	143	68	2	465	890	5	140	1.86e-40	141
CUFF.13838.1	NV17164-PA	Peptidoglycan recognition protein 1	39.884	173	98	4	1183	1695	26	194	7.17e-39	140
FOCC000499-RA	GB14138-PA	Probable glutathione peroxidase 2	42.767	159	88	3	4995	4525	4	161	1.04e-38	141
CUFF.10038.2	TcGLEAN_13304	Protein spaetzle 5	36.545	301	142	9	93	860	44	340	2.17e-38	144
CUFF.5103.2	AAEL011402-PA	Versican core protein	38.288	222	105	4	2045	2650	449	658	1.45e-37	150
CUFF.14000.4	FBgn0119822	Glycoprotein-N-acetylgalactosamine 3-beta-galactosyltransferase 1	42.268	194	61	3	400	981	350	492	2.64e-37	145
FOCC016415-RA	NV17162-PA	Peptidoglycan recognition protein 3	35.135	259	133	5	235	915	278	533	2.68e-37	138
FOCC009263-RA	ACYPI54121-PA	NA	46.98	149	76	1	3	449	208	353	3.86e-36	138
CUFF.12037.1	FBgn0211659	Plasma kallikrein	37.755	196	113	4	1066	1635	204	396	7.9e-35	136
CUFF.5811.1	FBgn0058160	NA	33.19	232	141	5	1845	2522	165	388	1.65e-33	134
FOCC017106-RA	BGIBMGA014456-PA	Galectin-8	41.497	147	85	1	1541	1978	11	157	5.58e-33	125
FOCC006724-RA	TcGLEAN_10947	NA	36.486	148	90	2	589	1023	28	174	8.23e-33	126
TCONS_00019111	CPIJ006370-PA	Mitogen-activated protein kinase kinase kinase 7	31.707	287	167	11	3408	2572	16	281	1.35e-32	132
CUFF.2997.2	CPIJ012305-PA	Zinc finger protein 2	25.67	448	257	11	117	1376	9	408	7.54e-31	123
CUFF.6465.2	CPIJ016469-PA	Signal transducer and transcription activator	54.015	137	60	2	2945	2544	634	770	1.25e-30	123
FOCC006831-RA	FBgn0199336	Lysozyme C	48.387	124	53	3	210	548	430	553	1.64e-30	119
FOCC012042-RA	GB16433-PA	tRNA dimethylallyltransferase	43.333	150	78	3	2	439	50	196	5.94e-30	118
TCONS_00036675	TcGLEAN_10419	NA	90.566	53	5	0	439	281	165	217	8.02e-30	106
CUFF.8975.3	TcGLEAN_02172	Smoothelin	34.228	298	101	12	7658	8530	2892	3101	8.89e-30	129
CUFF.4937.1	AGAP005717-PA	Lysozyme P	36.111	180	97	6	157	654	322	497	4.21e-29	116
CUFF.1679.1	GB13304-PA	NA	33.333	231	132	7	606	1277	43	258	9.74e-29	114
CUFF.8033.3	FBgn0122546	Peroxidasin-like protein	28.691	359	211	16	649	1617	240	589	1.8e-28	119
FOCC010515-RA	AGAP008420-PA	Baculoviral IAP repeat-containing protein 5	47.967	123	53	3	340	705	14	126	2.11e-28	109
CUFF.5261.2	FBgn0103003	Zinc finger protein 726	28.511	235	127	3	1620	2237	124	346	4.72e-28	115
CUFF.7983.1	ACYPI009873-PA	Sortilin-related receptor	36.279	215	106	8	394	1020	1214	1403	4.75e-28	122
FOCC015153-RA	FBgn0201823	NA	31.437	334	221	4	49	1032	299	630	6.36e-28	113
FOCC000653-RA	AAEL008397-PA	Probable phospholipid hydroperoxide glutathione peroxidase 6, mitochondrial	38.462	156	74	4	4	465	58	193	1.31e-27	108
FOCC015596-RA	ACYPI50102-PA	NA	37.288	177	101	3	4	507	308	483	1.59e-27	106
FOCC002404-RA	FBgn0090667	Ubiquitin-like-conjugating enzyme ATG10	33.854	192	91	4	184	759	4	159	2.88e-27	107
CUFF.7582.2	FBgn0220424	SCO-spondin	26.849	365	195	11	703	1764	623	926	1.1e-26	116
FOCC013001-RA	AGAP011693-PA	Caspase-8	23.992	471	291	14	283	1590	24	462	1.49e-26	114
CUFF.11463.2	CPIJ019031-PA	Anionic trypsin-2	34.694	196	76	5	115	564	26	215	3.67e-26	100
CUFF.6681.2	CPIJ019878-PA	NA	69.118	68	21	0	304	507	199	266	3.76e-26	108
FOCC005357-RA	TcGLEAN_05813	Zonadhesin	26.904	197	138	1	1092	1682	9	199	3.78e-26	112
FOCC015966-RA	NV15734-PA	NPC intracellular cholesterol transporter 2	39.316	117	71	0	244	594	28	144	3.79e-26	98.6
CUFF.3927.2	ACYPI003690-PA	Testisin	30.451	266	162	10	342	1112	16	267	4.05e-26	104
CUFF.8967.3	AAEL011805-PA	Zinc finger protein 271	34.762	210	125	5	1282	1902	113	313	7e-26	108
CUFF.9762.2	PHUM197620-PA	Mucosa-associated lymphoid tissue lymphoma translocation protein 1 homolog	27.874	348	220	9	235	1266	46	366	9.9e-25	109
FOCC014478-RA	FBgn0211092	Zinc finger protein 16	24.646	353	220	9	215	1147	9	357	8.75e-24	103
CUFF.11168.3	TcGLEAN_01300	Serine protease 44	31.365	271	157	11	242	1003	84	342	8.86e-24	99.4
FOCC005881-RA	TcGLEAN_05477	Serine/threonine-protein kinase ATG1b	27.941	272	137	5	2803	3591	15	236	1.01e-23	107
FOCC009553-RA	ACYPI51469-PA	NA	37.222	180	100	5	19	549	9	178	1.31e-21	95.9
FOCC006436-RA	ACYPI010139-PA	FAS-associated factor 1	29.141	326	200	8	566	1474	339	656	2.31e-21	99.8
TCONS_00005810	FBgn0235068	Pepsin A	30.653	199	67	6	2185	1589	266	393	3.14e-21	74.3
CUFF.11517.1	GB12395-PA	Hepatocyte growth factor-regulated tyrosine kinase substrate	33.117	154	89	4	136	594	14	154	9.11e-20	88.2
CUFF.8975.12	PHUM318980-PA	NA	35.745	235	73	5	4196	4795	495	686	9.55e-20	95.1
CUFF.2720.2	GB17192-PA	E3 ubiquitin-protein ligase MYLIP	26.032	315	191	13	386	1243	10	311	1.51e-19	93.2
CUFF.8975.11	CPIJ016494-PA	NA	70.492	61	18	0	1686	1868	2196	2256	1.15e-18	89.7
FOCC017042-RA	NV18523-PA	Slit homolog 1 protein	29.138	429	261	14	763	2022	221	615	2.16e-18	90.1
TCONS_00001669	FBgn0079173	NF-kappa-B inhibitor alpha	32.258	217	134	6	121	750	248	458	1.34e-16	80.1
CUFF.5534.2	NV11365-PA	NF-kappa-B inhibitor epsilon	31.602	231	141	8	4559	5227	103	324	5.58e-16	80.9
CUFF.75.2	PHUM275010-PA	TNF receptor-associated factor 5	33.775	151	93	3	1180	1614	297	446	6.43e-16	82
FOCC008597-RA	NV11367-PA	NF-kappa-B inhibitor cactus	30.435	230	134	7	1236	1853	135	362	8.73e-16	79.3
FOCC010861-RA	ACYPI44530-PA	Leukocyte tyrosine kinase receptor	24.911	281	176	8	10	825	694	948	1.3e-15	77.4
CUFF.2011.2	BGIBMGA002311-PA	NA	26.95	282	170	11	1218	1976	1197	1471	4.51e-15	80.1
CUFF.2032.2	PHUM571980-PA	NA	37.589	141	29	4	114	359	22	162	4.82e-15	69.3
FOCC016103-RA	BGIBMGA005824-PA	Frizzled-1	26.556	241	135	5	991	1701	367	569	1.62e-14	75.1
TCONS_00010909	TcGLEAN_04864	Techylectin-5B	61.364	44	17	0	258	389	33	76	4.69e-14	65.9
FOCC016468-RA	FBgn0129508	NA	32.692	156	89	4	765	1193	50	202	1.19e-13	68.9
CUFF.382.2	PHUM210100-PA	NA	30.488	164	95	6	1504	1956	411	568	2.21e-13	72.4
CUFF.7794.1	AGAP001365-PA	Plasma kallikrein	32.857	140	56	2	1997	1599	129	237	3.47e-13	71.2
FOCC012589-RA	BGIBMGA004955-PA	Plasminogen activator inhibitor 1	35.648	216	118	2	97	714	63	267	5.07e-13	68.6
FOCC015380-RA	ACYPI52975-PA	NA	39.437	71	41	1	70	282	34	102	9.95e-13	58.5
CUFF.9678.4	AGAP011256-PA	Zinc finger protein 91	23.944	568	307	20	2353	4023	2	455	1.97e-12	70.9
FOCC003986-RA	FBgn0215210	Putative vacuolar protein sorting-associated protein 13A	32.584	89	59	1	47	310	4	92	2.33e-12	62.4
TCONS_00014904	FBgn0080717	Zinc finger and SCAN domain-containing protein 22	45.902	61	33	0	188	6	320	380	4.1e-12	60.5
CUFF.2894.2	FBgn0132868	Inhibitor of nuclear factor kappa-B kinase subunit alpha	35.897	117	67	4	285	614	128	243	8.31e-12	67.4
CUFF.3127.1	FBgn0156149	Mucin-2 (Fragment)	28.947	114	79	1	228	569	1983	2094	1.05e-11	69.7
CUFF.11246.1	CPIJ007027-PA	NA	50	64	32	0	1315	1506	104	167	1.14e-11	63.2
TCONS_00030354	PHUM253740-PA	Baculoviral IAP repeat-containing protein 7	42.623	61	35	0	201	383	232	292	3.51e-11	57.8
FOCC003590-RA	ACYPI001262-PA	Cuticle protein 1	36.09	133	77	2	778	1176	22	146	4.01e-11	59.7
FOCC012040-RA	ACYPI003363-PA	tRNA dimethylallyltransferase	57.447	47	20	0	469	609	1	47	5.07e-11	61.2
CUFF.10266.2	FBgn0121068	Hepatocyte growth factor-regulated tyrosine kinase substrate	48	50	25	1	4472	4621	264	312	8.44e-11	60.1
FOCC012394-RA	AAEL013427-PA	Prothrombin	45.313	64	32	1	970	1161	26	86	1.25e-10	60.8
CUFF.3458.1	ACYPI36652-PA	NA	32.727	110	74	0	737	1066	25	134	2.33e-10	62.8
CUFF.9533.2	NV14469-PA	Baculoviral IAP repeat-containing protein 3	41.892	74	43	0	1562	1783	529	602	2.48e-10	63.2
FOCC002749-RA	FBgn0121719	Integrator complex subunit 12	42.029	69	35	2	578	784	89	152	4.1e-10	58.2
TCONS_00030727	CPIJ009506-PA	Arylphorin subunit alpha	40	75	39	3	507	292	629	700	4.8e-10	55.8
CUFF.3772.2	PHUM467860-PA	Tolloid-like protein 1	36.283	113	59	4	2689	3012	153	257	7.51e-10	60.1
CUFF.8827.3	TcGLEAN_14037	Drebrin-like protein	26.207	145	84	2	1787	2209	194	319	9.15e-10	56.6
FOCC015034-RA	FBgn0247062	Mucin-5B	26.712	292	180	15	15240	16037	820	1103	9.93e-10	64.3
CUFF.4244.2	NV12406-PA	Hepatocyte growth factor-regulated tyrosine kinase substrate	33.673	98	59	3	1654	1938	235	329	1.02e-09	54.3
FOCC004788-RA	FBgn0029191	Nuclear factor NF-kappa-B p105 subunit	33.6	125	64	4	1712	2053	636	752	1.07e-09	62
TCONS_00040730	FBgn0143505	Peptidoglycan-recognition protein SC1a	43.939	66	33	2	1003	1197	65	127	1.22e-09	56.2
CUFF.11496.1	NV10771-PA	Complexin	72.464	69	18	1	409	615	290	357	1.58e-09	60.1
FOCC013457-RA	ACYPI53541-PA	NA	30.769	130	76	5	70	429	251	376	2.27e-09	53.1
CUFF.13049.2	TcGLEAN_12581	Caspase-2	37.374	99	47	3	3759	3463	212	295	2.51e-09	60.5
TCONS_00026103	NV17979-PA	NA	62.222	45	15	1	471	605	4669	4711	3.25e-09	59.3
CUFF.3332.1	PHUM405430-PA	NA	43.307	127	53	5	430	786	42	157	8.25e-09	57
FOCC000359-RA	FBgn0143757	Protein 5NUC	27.273	165	95	6	181	618	25	183	8.54e-09	55.5
CUFF.10546.2	AGAP005819-PA	Protein suppressor of underreplication	25.258	194	102	5	1540	2109	25	179	8.9e-09	58.9
CUFF.12528.3	FBgn0205551	Midasin	23.626	546	302	25	7917	9428	1154	1626	9.95e-09	60.8
CUFF.12215.1	CPIJ020103-PA	Eukaryotic peptide chain release factor GTP-binding subunit ERF3A	27.692	130	88	1	2081	2452	9	138	1.26e-08	56.2
CUFF.5931.1	FBgn0043903	Cytokine receptor	28.169	213	136	10	451	1062	633	837	1.33e-08	53.9
TCONS_00014328	AGAP005768-PA	Arylphorin subunit C223	41.558	77	33	4	615	385	620	684	2.12e-08	52
CUFF.12155.1	FBgn0117723	NA	40	70	38	3	4206	4412	8	74	2.45e-08	55.1
FOCC009064-RA	TcGLEAN_01874	Cytokine receptor	25.61	164	116	3	1531	2013	666	826	2.57e-08	52.4
CUFF.8638.3	ISCW010023-PA	Tyrosine-protein phosphatase Lar	23.678	397	259	16	1547	2701	545	909	5.97e-08	51.2
CUFF.2976.2	FBgn0196814	Putative fatty acyl-CoA reductase CG8303	26.882	93	63	1	1888	2166	1182	1269	6.5e-08	55.5
CUFF.8846.6	FBgn0213596	Zinc finger and SCAN domain-containing protein 2	22.656	256	181	8	8819	8070	138	382	7.63e-08	56.2
CUFF.2184.1	FBgn0207923	Hepatocyte growth factor-regulated tyrosine kinase substrate	31.356	118	73	3	624	277	251	362	1.05e-07	49.3
FOCC014192-RA	AGAP008494-PA	Hepatocyte growth factor-regulated tyrosine kinase substrate	27.338	139	91	3	94	498	15	147	1.45e-07	47.8
FOCC014487-RA	ACYPI32781-PA	NA	35.955	89	45	3	4	237	53	140	2.49e-07	43.9
CUFF.4257.1	FBgn0159879	Zinc finger protein 792	32.584	89	59	1	7953	7687	208	295	2.79e-07	54.3
CUFF.6155.3	ACYPI21995-PA	Cytokine receptor	22.456	285	202	7	2722	3531	642	922	2.95e-07	48.1
FOCC012178-RA	ACYPI53542-PA	NA	36.047	86	53	2	244	501	99	182	3.15e-07	51.6
FOCC011530-RA	FBgn0100873	NA	52.381	84	40	0	2734	2985	338	421	5.77e-07	52
CUFF.11578.2	ISCW008121-PA	Tyrosine-protein phosphatase 99A	21.827	197	144	5	1811	2401	241	427	8.9e-07	45.8
FOCC013528-RA	CPIJ011760-PA	Brevican core protein	37.313	67	39	1	13	204	480	546	1.83e-06	48.5
FOCC017081-RA	ACYPI40958-PA	Cytokine receptor	33.824	68	45	0	703	906	588	655	2.01e-06	43.5
CUFF.5781.2	FBgn0199839	NA	23.618	199	123	5	144	689	486	672	2.04e-06	49.7
CUFF.12561.1	FBgn0246656	Ficolin-1	31.183	93	62	1	5594	5866	751	843	2.33e-06	51.2
CUFF.1475.1	ACYPI008100-PA	Drebrin-like protein	23.009	226	150	8	596	1243	167	378	3.24e-06	44.3
FOCC005760-RA	PHUM318970-PA	FMRFamide neuropeptides	27.044	159	106	2	483	7	1098	1246	3.82e-06	44.7
FOCC014595-RA	NV22778-PA	Cytokine receptor/Tyrosine phosphatase	22.841	521	321	23	1475	2929	430	905	4.09e-06	44.3
CUFF.8896.1	FBgn0094837	Attacin-A	30.952	84	43	1	321	527	98	181	4.35e-06	43.9
CUFF.9053.2	FBgn0223353	Defensin-A	46.939	49	24	2	1217	1363	54	100	4.47e-06	44.3
FOCC002424-RA	FBgn0097277	Cytokine receptor	27.358	106	61	3	2459	2749	655	753	4.68e-06	28.1
CUFF.7538.1	FBgn0115823	Hepatocyte growth factor-regulated tyrosine kinase substrate	32.394	71	32	3	1262	1474	230	284	5.1e-06	43.1
CUFF.13579.2	FBgn0220438	Hepatocyte growth factor-regulated tyrosine kinase substrate	32.184	87	54	3	677	934	214	296	5.12e-06	43.9
CUFF.1201.4	AAEL012471-PA	Cytokine receptor	24.868	189	117	7	396	935	571	743	5.64e-06	43.5
CUFF.12973.1	FBgn0079656	Hepatocyte growth factor-regulated tyrosine kinase substrate	27.928	111	69	2	1769	2068	212	322	6.19e-06	43.5
CUFF.12553.1	JGI_V11_305142	Hepatocyte growth factor-regulated tyrosine kinase substrate	32.895	76	41	2	2690	2890	187	261	6.38e-06	44.7
FOCC009841-RA	ISCW008121-PA	Protein sidekick	26.549	226	144	8	3044	3712	203	409	6.43e-06	43.1
CUFF.11251.2	GB15980-PA	Atrial natriuretic peptide-converting enzyme	25.773	291	123	20	1699	2433	2171	2414	7.56e-06	48.9
CUFF.11614.2	FBgn0119738	Cytokine receptor	32	100	59	4	2932	3231	610	700	8.58e-06	45.1
CUFF.12180.1	AGAP010083-PA	Signal transducer and transcription activator	23.569	297	182	13	23889	24713	415	688	8.72e-06	45.8
CUFF.5654.2	ACYPI35009-PA	NA	32.099	81	48	1	1941	1720	13	93	8.76e-06	44.7

[truncated: 2 more sheets: 10. Ffusca Immunodb, 11. Tpalmi Immunodb]
