# Supplementary material for: Genome-enabled insights into the biology of thrips as crop pests
Source: BMC Biol. 2020 Oct 19;18:142. doi: 10.1186/s12915-020-00862-9 (PMC7570057; doi:10.1186/s12915-020-00862-9)
Supplement: Supplementary file 9 — Additional file 9. Supporting tables of RNAseq expression outputs for conserved sex-specific genes in thrips species. [file 12915_2020_862_MOESM9_ESM.xlsx]

## Sheet: Index
Additional file 9: Sex-specific thrips genes determined by RNAseq of female, male and larval thrips of four thrips species including Frankliniella occidentalis (NCBI Bioproject: PRJNA203209, this project)
as part of the FOCC Genome Paper. The contents of this workbook are associated with Figure 7.
Contributed by Christopher Holmes and Joshua Benoit
Worksheet Information: Tables associated with Figure 7 A) Female, B) Male, C) Larvae for the venn diagrams, and D) Female-specific, E) male-specific genes for the scatter plots.
‘Accession’ represents the NCBI database sequence match for corresponding F. occidentalis genes; ‘Description’ represents the predicted gene associated with the NCBI database.
"Feature ID" represents F. occidentalis (FOCC) Maker gene model ID
Other three species:
Frankliniella cephalica, PRJNA219559; Gynaikothrips ficorum, PRJNA219563; Thrips palmi; PRJNA219609
FOCC IDs = Maker IDs = automated annotation prior to manual curation of OGS v1.0; key provided in second worksheet

## Sheet: Key to FOCC IDs (Maker to OGS)
Maker_transcript_ID (original automated prediction)	OGSv1.0_gene_name	OGSv1.0_gene_ID
FOCC017422-RA	FOCC018037	FOCC018037
NA	Hormone receptor 4 part2	FOCC018036
FOCC017341-RA	FOCC018035	FOCC018035
FOCC017340-RA	endoglucanase E-4-like	FOCC018034
FOCC017497-RA	FOCC018033	FOCC018033
NA	FOCC018032	FOCC018032
FOCC017285-RA	FOCC018031	FOCC018031
NA	Alpha glucosidase-like	FOCC018030
FOCC017470-RA	FOCC018029	FOCC018029
NA	Serpin-like (partial)	FOCC018028
NA	V-ATPase V0 Subunit A	FOCC018027
FOCC017500-RA	FOCC018026	FOCC018026
FOCC017244-RA	myrosinase 1	FOCC018025
NA	Chitinase-like	FOCC018024
FOCC017490-RA	FOCC018023	FOCC018023
FOCC017489-RA	FOCC018022	FOCC018022
FOCC017268-RA	FOCC018021	FOCC018021
FOCC017530-RA	FOCC018020	FOCC018020
FOCC017529-RA	FOCC018019	FOCC018019
FOCC017468-RA	FOCC018018	FOCC018018
FOCC017517-RA	FOCC018017	FOCC018017
NA	Cytochrome P450 CYP6	FOCC018016
FOCC017147-RA	FOCC018015	FOCC018015
NA	FOCC018014	FOCC018014
FOCC017503-RA	FOCC018013	FOCC018013
FOCC017522-RA	FOCC018012	FOCC018012
NA	FOCC018011	FOCC018011
NA	FOCC018010	FOCC018010
FOCC017126-RA	FOCC018009	FOCC018009
FOCC017385-RA	Glucose dehydrogenase-like	FOCC018008
FOCC017039-RA	FOCC018007	FOCC018007
FOCC017038-RA	FOCC018006	FOCC018006
NA	Ionotropic receptor 217	FOCC018005
NA	Cytochrome P450	FOCC018004
NA	FOCC018003	FOCC018003
FOCC017543-RA	FOCC018002	FOCC018002
NA	Toll	FOCC018001
FOCC017372-RA	FOCC018000	FOCC018000
NA	FOCC017999	FOCC017999
NA	FOCC017998	FOCC017998
FOCC017283-RA	FOCC017997	FOCC017997
FOCC017282-RA	FOCC017996	FOCC017996
FOCC017247-RA	FOCC017995	FOCC017995
FOCC017508-RA	FOCC017994	FOCC017994
FOCC017437-RA	FOCC017993	FOCC017993
FOCC017542-RA	FOCC017992	FOCC017992
FOCC017501-RA	FOCC017991	FOCC017991
NA	Lipase 3-like	FOCC017990
FOCC017220-RA	FOCC017989	FOCC017989
FOCC017219-RA	FOCC017988	FOCC017988
FOCC017495-RA	FOCC017987	FOCC017987
FOCC017402-RA	FOCC017986	FOCC017986
FOCC017403-RA	SIFamide Receptor	FOCC017985
FOCC017453-RA	FOCC017984	FOCC017984
FOCC017452-RA	FOCC017983	FOCC017983
FOCC017267-RA	FOCC017982	FOCC017982
NA	Male salivary gland protein 6	FOCC017981
NA	FOCC017980	FOCC017980
FOCC017101-RA	FOCC017979	FOCC017979
FOCC017524-RA	FOCC017978	FOCC017978
FOCC017429-RA	FOCC017977	FOCC017977
FOCC017182-RA	FOCC017976	FOCC017976
FOCC017181-RA	FOCC017975	FOCC017975
FOCC017180-RA	FOCC017974	FOCC017974
FOCC017179-RA	FOCC017973	FOCC017973
FOCC017536-RA	FOCC017972	FOCC017972
FOCC017362-RA	FOCC017971	FOCC017971
FOCC017546-RA	FOCC017970	FOCC017970
FOCC017178-RA	FOCC017969	FOCC017969
FOCC017481-RA	FOCC017968	FOCC017968
FOCC017486-RA	FOCC017967	FOCC017967
FOCC017485-RA	FOCC017966	FOCC017966
NA	FOCC017965	FOCC017965
FOCC017499-RA	FOCC017964	FOCC017964
FOCC017498-RA	FOCC017963	FOCC017963
FOCC017541-RA	FOCC017962	FOCC017962
FOCC017198-RA	FOCC017961	FOCC017961
FOCC017413-RA	FOCC017960	FOCC017960
FOCC017412-RA	FOCC017959	FOCC017959
NA	FOCC017958	FOCC017958
FOCC017374-RA	FOCC017957	FOCC017957
NA	FOCC017956	FOCC017956
FOCC017550-RA	FOCC017955	FOCC017955
NA	FOCC017954	FOCC017954
FOCC017521-RA	FOCC017953	FOCC017953
NA	FOCC017952	FOCC017952
NA	Cytochrome P450 CYP4 (partial)	FOCC017951
FOCC017252-RA	FOCC017950	FOCC017950
FOCC017251-RA	FOCC017949	FOCC017949
FOCC017346-RA	FOCC017948	FOCC017948
FOCC017510-RA	FOCC017947	FOCC017947
FOCC017426-RA	FOCC017946	FOCC017946
FOCC017537-RA	FOCC017945	FOCC017945
FOCC017364-RA	FOCC017944	FOCC017944
FOCC017528-RA	FOCC017943	FOCC017943
FOCC017504-RA	FOCC017942	FOCC017942
NA	FOCC017941	FOCC017941
FOCC017427-RA	FOCC017940	FOCC017940
NA	FOCC017939	FOCC017939
NA	Orphan Neuropeptide Receptor 2	FOCC017938
NA	Laccase 7-like	FOCC017937
FOCC017539-RA	FOCC017936	FOCC017936
NA	Mip Receptor part 2	FOCC017935
FOCC017552-RA	FOCC017934	FOCC017934
FOCC017535-RA	FOCC017933	FOCC017933
FOCC017534-RA	FOCC017932	FOCC017932
NA	FOCC017931	FOCC017931
NA	Serpin-like (partial)	FOCC017930
NA	Moody-2-part 2	FOCC017929
NA	Gram-negative binding protein	FOCC017928
FOCC017243-RA	FOCC017927	FOCC017927
NA	FOCC017926	FOCC017926
FOCC017513-RA	FOCC017925	FOCC017925
FOCC017361-RA	FOCC017924	FOCC017924
FOCC017393-RA	Epidermal Growth Factor Receptor	FOCC017923
NA	FOCC017922	FOCC017922
NA	short Neuropeptide F Receptor X	FOCC017921
NA	FOCC017920	FOCC017920
FOCC017263-RA	FOCC017919	FOCC017919
FOCC017496-RA	FOCC017918	FOCC017918
FOCC017234-RA	FOCC017917	FOCC017917
FOCC017233-RA	FOCC017916	FOCC017916
NA	FOCC017915	FOCC017915
NA	FOCC017914	FOCC017914
FOCC017333-RA	FOCC017913	FOCC017913
NA	Ionotropic receptor 176	FOCC017912
NA	Cytochrome P450 CYP303	FOCC017911
FOCC017553-RA	FOCC017910	FOCC017910
FOCC017516-RA	FOCC017909	FOCC017909
FOCC017526-RA	FOCC017908	FOCC017908
FOCC017479-RA	FOCC017907	FOCC017907
NA	Ecdysone induced 78 (partial)	FOCC017906
FOCC017494-RA	FOCC017905	FOCC017905
NA	FOCC017904	FOCC017904
NA	FOCC017903	FOCC017903
NA	FOCC017902	FOCC017902
NA	Ionotropic receptor 208	FOCC017901
NA	Ionotropic receptor 207	FOCC017900
NA	FOCC017899	FOCC017899
FOCC017307-RA	FOCC017898	FOCC017898
FOCC017411-RA	FOCC017897	FOCC017897
FOCC017410-RA	FOCC017896	FOCC017896
FOCC017515-RA	FOCC017895	FOCC017895
NA	FOCC017894	FOCC017894
NA	Trapped-in-Endoderme part 1	FOCC017893
NA	Cytochrome P450 CYP305	FOCC017892
FOCC017511-RA	FOCC017891	FOCC017891
FOCC017159-RA	FOCC017890	FOCC017890
FOCC017158-RA	FOCC017889	FOCC017889
FOCC017157-RA	FOCC017888	FOCC017888
FOCC017262-RA	FOCC017887	FOCC017887
FOCC017261-RA	FOCC017886	FOCC017886
FOCC017109-RA	FOCC017885	FOCC017885
FOCC017108-RA	FOCC017884	FOCC017884
FOCC017107-RA	FOCC017883	FOCC017883
FOCC017106-RA	Galectin	FOCC017882
NA	FOCC017881	FOCC017881
FOCC017299-RA	FOCC017880	FOCC017880
NA	Cytochrome P450 CYP4 (partial)	FOCC017879
FOCC017363-RA	FOCC017878	FOCC017878
FOCC017225-RA	Fatty acid synthase	FOCC017877
FOCC017509-RA	FOCC017876	FOCC017876
NA	Ionotropic receptor 190	FOCC017875
NA	CRF-like Diuretic Hormone Receptor 1 part 4	FOCC017874
NA	FOCC017873	FOCC017873
FOCC017129-RA	FOCC017872	FOCC017872
NA	Cytochrome P450 CYP305 (partial)	FOCC017871
FOCC017376-RA	Cytochrome P450 CYP305 (partial)	FOCC017870
NA	FOCC017869	FOCC017869
FOCC017472-RA	FOCC017868	FOCC017868
FOCC017482-RA	FOCC017867	FOCC017867
NA	Neuropeptide F Receptor part 1	FOCC017866
FOCC017514-RA	FOCC017865	FOCC017865
FOCC017447-RA	FOCC017864	FOCC017864
FOCC017544-RA	FOCC017863	FOCC017863
FOCC016984-RA	FOCC017862	FOCC017862
FOCC016985-RA	FOCC017861	FOCC017861
NA	Cytochrome P450 CYP4	FOCC017860
FOCC017203-RA	FOCC017859	FOCC017859
FOCC017401-RA	FOCC017858	FOCC017858
FOCC017368-RA	FOCC017857	FOCC017857
FOCC016945-RA	FOCC017856	FOCC017856
FOCC017009-RA	FOCC017855	FOCC017855
FOCC017035-RA	FOCC017854	FOCC017854
FOCC017330-RA	FOCC017853	FOCC017853
FOCC017527-RA	FOCC017852	FOCC017852
FOCC017418-RA	FOCC017851	FOCC017851
FOCC017371-RA	FOCC017850	FOCC017850
FOCC017042-RA	FOCC017849	FOCC017849
FOCC017295-RA	FOCC017848	FOCC017848
FOCC017279-RA	FOCC017847	FOCC017847
FOCC017125-RA	FOCC017846	FOCC017846
FOCC017209-RA	FOCC017845	FOCC017845
FOCC017208-RA	FOCC017844	FOCC017844
FOCC017207-RA	Cytochrome P450 CYP4 (partial)	FOCC017843
FOCC017156-RA	FOCC017842	FOCC017842
FOCC017406-RA	FOCC017841	FOCC017841
FOCC017463-RA	FOCC017840	FOCC017840
FOCC017444-RA	FOCC017839	FOCC017839
FOCC017416-RA	FOCC017838	FOCC017838
FOCC017419-RA	FOCC017837	FOCC017837
FOCC016980-RA	FOCC017836	FOCC017836
FOCC017487-RA	FOCC017835	FOCC017835
FOCC017477-RA	FOCC017834	FOCC017834
FOCC017476-RA	FOCC017833	FOCC017833
FOCC017461-RA	FOCC017832	FOCC017832
FOCC017131-RA	FOCC017831	FOCC017831
NA	FOCC017830	FOCC017830
FOCC017480-RA	FOCC017829	FOCC017829
FOCC017256-RA	FOCC017828	FOCC017828
FOCC017400-RA	FOCC017827	FOCC017827
FOCC017387-RA	FOCC017826	FOCC017826
FOCC017473-RA	FOCC017825	FOCC017825
FOCC017265-RA	FOCC017824	FOCC017824
FOCC017278-RA	FOCC017823	FOCC017823
FOCC017298-RA	FOCC017822	FOCC017822
FOCC017057-RA	FOCC017821	FOCC017821
FOCC017328-RA	FOCC017820	FOCC017820
NA	FOCC017819	FOCC017819
NA	FOCC017818	FOCC017818
FOCC017420-RA	FOCC017817	FOCC017817
FOCC017313-RA	FOCC017816	FOCC017816
FOCC017312-RA	FOCC017815	FOCC017815
FOCC017438-RA	FOCC017814	FOCC017814
FOCC017074-RA	FOCC017813	FOCC017813
FOCC017073-RA	FOCC017812	FOCC017812
FOCC017446-RA	FOCC017811	FOCC017811
FOCC016916-RA	FOCC017810	FOCC017810
FOCC016915-RA	FOCC017809	FOCC017809
FOCC016914-RA	FOCC017808	FOCC017808
FOCC016913-RA	FOCC017807	FOCC017807
FOCC017397-RA	FOCC017806	FOCC017806
FOCC017478-RA	FOCC017805	FOCC017805
FOCC017241-RA	FOCC017804	FOCC017804
NA	FOCC017803	FOCC017803
FOCC017122-RA	FOCC017802	FOCC017802
FOCC017502-RA	FOCC017801	FOCC017801
FOCC016846-RA	FOCC017800	FOCC017800
FOCC016845-RA	FOCC017799	FOCC017799
FOCC017533-RA	FOCC017798	FOCC017798
FOCC016861-RA	FOCC017797	FOCC017797
FOCC016860-RA	Carbonic anhydrase 2	FOCC017796
FOCC016859-RA	carbonic anhydrase	FOCC017795
FOCC017231-RA	FOCC017794	FOCC017794
FOCC017407-RA	FOCC017793	FOCC017793
FOCC017255-RA	FOCC017792	FOCC017792
FOCC017286-RA	FOCC017791	FOCC017791
FOCC017358-RA	FOCC017790	FOCC017790
FOCC017357-RA	FOCC017789	FOCC017789
FOCC017356-RA	FOCC017788	FOCC017788
FOCC016982-RA	FOCC017787	FOCC017787
FOCC017344-RA	FOCC017786	FOCC017786
FOCC017189-RA	FOCC017785	FOCC017785
FOCC017188-RA	FOCC017784	FOCC017784
FOCC017417-RA	FOCC017783	FOCC017783
FOCC017092-RA	FOCC017782	FOCC017782
FOCC017091-RA	FOCC017781	FOCC017781
NA	Cytochrome P450 CYP4 (partial)	FOCC017780
NA	FOCC017779	FOCC017779
NA	Cytochrome P450 CYP4 (partial)	FOCC017778
FOCC017394-RA	FOCC017777	FOCC017777
FOCC016898-RA	FOCC017776	FOCC017776
FOCC017184-RA	FOCC017775	FOCC017775
FOCC017391-RA	FOCC017774	FOCC017774
FOCC017467-RA	FOCC017773	FOCC017773
FOCC017434-RA	FOCC017772	FOCC017772
FOCC017433-RA	FOCC017771	FOCC017771
FOCC017432-RA	FOCC017770	FOCC017770
FOCC017349-RA	FOCC017769	FOCC017769
FOCC017348-RA	FOCC017768	FOCC017768
FOCC017224-RA	FOCC017767	FOCC017767
FOCC017227-RA	FOCC017766	FOCC017766
FOCC017226-RA	FOCC017765	FOCC017765
FOCC017187-RA	FOCC017764	FOCC017764
FOCC017520-RA	FOCC017763	FOCC017763
FOCC017451-RA	FOCC017762	FOCC017762
FOCC017445-RA	FOCC017761	FOCC017761
FOCC016987-RA	FOCC017760	FOCC017760
FOCC016986-RA	FOCC017759	FOCC017759
NA	Allatostatin A Receptor part 2	FOCC017758
FOCC017315-RA	FOCC017757	FOCC017757
FOCC017483-RA	FOCC017756	FOCC017756
FOCC017449-RA	FOCC017755	FOCC017755
NA	FOCC017754	FOCC017754
FOCC017441-RA	FOCC017753	FOCC017753
FOCC017440-RA	FOCC017752	FOCC017752
NA	FOCC017751	FOCC017751
FOCC017396-RA	FOCC017750	FOCC017750
FOCC017301-RA	FOCC017749	FOCC017749
FOCC017300-RA	FOCC017748	FOCC017748
FOCC017015-RA	FOCC017747	FOCC017747
FOCC017123-RA	FOCC017746	FOCC017746
FOCC016954-RA	FOCC017745	FOCC017745
FOCC017318-RA	FOCC017744	FOCC017744
NA	FOCC017743	FOCC017743
FOCC017192-RA	FOCC017742	FOCC017742
FOCC017512-RA	FOCC017741	FOCC017741
FOCC017540-RA	FOCC017740	FOCC017740
FOCC017545-RA	FOCC017739	FOCC017739
FOCC017281-RA	FOCC017738	FOCC017738
FOCC017280-RA	FOCC017737	FOCC017737
FOCC017085-RA	FOCC017736	FOCC017736
FOCC017164-RA	FOCC017735	FOCC017735
FOCC017350-RA	Serine Protease	FOCC017734
FOCC017350-RA	Cytochrome P450 CYP6	FOCC017733
FOCC017238-RA	FOCC017732	FOCC017732
FOCC017270-RA	FOCC017731	FOCC017731
FOCC017484-RA	FOCC017730	FOCC017730
FOCC017355-RA	FOCC017729	FOCC017729
FOCC017354-RA	FOCC017728	FOCC017728
FOCC017343-RA	FOCC017727	FOCC017727
FOCC017390-RA	FOCC017726	FOCC017726
FOCC017236-RA	FOCC017725	FOCC017725
FOCC017029-RA	FOCC017724	FOCC017724
FOCC017360-RA	FOCC017723	FOCC017723
FOCC017421-RA	FOCC017722	FOCC017722
FOCC017163-RA	FOCC017721	FOCC017721
FOCC016868-RA	FOCC017720	FOCC017720
FOCC017454-RA	Myosuppressin Receptor	FOCC017719
FOCC017386-RA	FOCC017718	FOCC017718
FOCC017408-RA	FOCC017717	FOCC017717
NA	Cytochrome P450 CYP4 (partial)	FOCC017716
FOCC017342-RA	FOCC017715	FOCC017715
FOCC017450-RA	FOCC017714	FOCC017714
FOCC017436-RA	FOCC017713	FOCC017713
FOCC017435-RA	FOCC017712	FOCC017712
NA	FOCC017711	FOCC017711
NA	FOCC017710	FOCC017710
FOCC016908-RA	FOCC017709	FOCC017709
FOCC016907-RA	FOCC017708	FOCC017708
FOCC016906-RA	FOCC017707	FOCC017707
FOCC017493-RA	FOCC017706	FOCC017706
FOCC017492-RA	FOCC017705	FOCC017705
FOCC017293-RA	FOCC017704	FOCC017704
FOCC017380-RA	FOCC017703	FOCC017703
FOCC017379-RA	FOCC017702	FOCC017702
FOCC017474-RA	FOCC017701	FOCC017701
FOCC017366-RA	FOCC017700	FOCC017700
FOCC017185-RA	FOCC017699	FOCC017699
FOCC017326-RA	FOCC017698	FOCC017698
FOCC017325-RA	FOCC017697	FOCC017697
FOCC017324-RA	FOCC017696	FOCC017696
FOCC017311-RA	FOCC017695	FOCC017695
FOCC017310-RA	FOCC017694	FOCC017694
FOCC017133-RA	FOCC017693	FOCC017693
FOCC017132-RA	FOCC017692	FOCC017692
FOCC017365-RA	FOCC017691	FOCC017691
FOCC017127-RA	FOCC017690	FOCC017690
FOCC017404-RA	FOCC017689	FOCC017689
FOCC017456-RA	FOCC017688	FOCC017688
FOCC017055-RA	FOCC017687	FOCC017687
FOCC017054-RA	FOCC017686	FOCC017686
FOCC017525-RA	FOCC017685	FOCC017685
FOCC017398-RA	FOCC017684	FOCC017684
FOCC017239-RA	FOCC017683	FOCC017683
FOCC017392-RA	FOCC017682	FOCC017682
FOCC017235-RA	FOCC017681	FOCC017681
FOCC017254-RA	FOCC017680	FOCC017680
FOCC017448-RA	FOCC017679	FOCC017679
FOCC017320-RA	FOCC017678	FOCC017678
FOCC017319-RA	FOCC017677	FOCC017677
FOCC017415-RA	FOCC017676	FOCC017676
FOCC017414-RA	Pectate lyase-like	FOCC017675
NA	FOCC017674	FOCC017674
FOCC017551-RA	FOCC017673	FOCC017673
FOCC016929-RA	FOCC017672	FOCC017672
FOCC016928-RA	FOCC017671	FOCC017671
FOCC016927-RA	FOCC017670	FOCC017670
FOCC017389-RA	FOCC017669	FOCC017669
FOCC017399-RA	FOCC017668	FOCC017668
FOCC017322-RA	FOCC017667	FOCC017667
FOCC017388-RA	FOCC017666	FOCC017666
FOCC017114-RA	FOCC017665	FOCC017665
FOCC017113-RA	FOCC017664	FOCC017664
FOCC017538-RA	FOCC017663	FOCC017663
FOCC017464-RA	FOCC017662	FOCC017662
FOCC017096-RA	FOCC017661	FOCC017661
FOCC017084-RA	FOCC017660	FOCC017660
FOCC017523-RA	FOCC017659	FOCC017659
FOCC017431-RA	FOCC017658	FOCC017658
FOCC017290-RA	FOCC017657	FOCC017657
FOCC016975-RA	FOCC017656	FOCC017656
FOCC016974-RA	FOCC017655	FOCC017655
FOCC017532-RA	FOCC017654	FOCC017654
FOCC017547-RA	FOCC017653	FOCC017653
FOCC017050-RA	FOCC017652	FOCC017652
FOCC017250-RA	FOCC017651	FOCC017651
FOCC017245-RA	FOCC017650	FOCC017650
FOCC017505-RA	FOCC017649	FOCC017649
FOCC017488-RA	FOCC017648	FOCC017648
FOCC017288-RA	FOCC017647	FOCC017647
FOCC017549-RA	Cytochrome P450 CYP6	FOCC017646
FOCC017507-RA	FOCC017645	FOCC017645
FOCC017506-RA	FOCC017644	FOCC017644
FOCC017173-RA	FOCC017643	FOCC017643
FOCC017172-RA	FOCC017642	FOCC017642
FOCC017171-RA	FOCC017641	FOCC017641
NA	FOCC017640	FOCC017640
FOCC017292-RA	FOCC017639	FOCC017639
FOCC017291-RA	FOCC017638	FOCC017638
FOCC016905-RA	FOCC017637	FOCC017637
NA	FOCC017636	FOCC017636
FOCC016904-RA	FOCC017635	FOCC017635
FOCC017531-RA	FOCC017634	FOCC017634
FOCC017240-RA	FOCC017633	FOCC017633
FOCC017378-RA	FOCC017632	FOCC017632
FOCC017377-RA	FOCC017631	FOCC017631
FOCC017337-RA	FOCC017630	FOCC017630
FOCC017336-RA	FOCC017629	FOCC017629
FOCC017335-RA	FOCC017628	FOCC017628
FOCC017334-RA	FOCC017627	FOCC017627
FOCC017548-RA	FOCC017626	FOCC017626
FOCC017395-RA	FOCC017625	FOCC017625
FOCC017302-RA	FOCC017624	FOCC017624
FOCC017287-RA	Glucose dehydrogenase	FOCC017623
FOCC017072-RA	FOCC017622	FOCC017622
FOCC017289-RA	FOCC017621	FOCC017621
FOCC017466-RA	FOCC017620	FOCC017620
FOCC017465-RA	FOCC017619	FOCC017619
FOCC017373-RA	FOCC017618	FOCC017618
FOCC017491-RA	FOCC017617	FOCC017617
FOCC017205-RA	FOCC017616	FOCC017616
FOCC017204-RA	FOCC017615	FOCC017615
FOCC017405-RA	FOCC017614	FOCC017614
FOCC017430-RA	FOCC017613	FOCC017613
NA	UDP-glycosyltransferase	FOCC017612
NA	UDP-glycosyltransferase	FOCC017611
NA	UDP-glycosyltransferase	FOCC017610
FOCC017284-RA	FOCC017609	FOCC017609
FOCC017443-RA	Cytochrome P450 CYP4 (partial)	FOCC017608
FOCC017457-RA	FOCC017607	FOCC017607
FOCC017033-RA	FOCC017606	FOCC017606
FOCC017141-RA	FOCC017605	FOCC017605
FOCC016892-RA	FOCC017604	FOCC017604
FOCC016891-RA	FOCC017603	FOCC017603
FOCC017099-RA	FOCC017602	FOCC017602
FOCC017019-RA	FOCC017601	FOCC017601
FOCC017269-RA	FOCC017600	FOCC017600
NA	FOCC017599	FOCC017599
FOCC017409-RA	FOCC017598	FOCC017598
FOCC017294-RA	FOCC017597	FOCC017597
FOCC017080-RA	FOCC017596	FOCC017596
FOCC017079-RA	SIFamide Receptor 2	FOCC017595
FOCC017078-RA	FOCC017594	FOCC017594
FOCC017166-RA	lipase 3-like	FOCC017593
FOCC017186-RA	FOCC017592	FOCC017592
NA	FOCC017591	FOCC017591
FOCC016981-RA	FOCC017590	FOCC017590
FOCC017143-RA	FOCC017589	FOCC017589
FOCC017237-RA	FOCC017588	FOCC017588
FOCC016971-RA	FOCC017587	FOCC017587
FOCC016970-RA	FOCC017586	FOCC017586
FOCC017104-RA	FOCC017585	FOCC017585
FOCC017130-RA	FOCC017584	FOCC017584
FOCC016648-RA	FOCC017583	FOCC017583
FOCC016647-RA	FOCC017582	FOCC017582
FOCC016646-RA	FOCC017581	FOCC017581
FOCC016645-RA	FOCC017580	FOCC017580
FOCC016644-RA	FOCC017579	FOCC017579
FOCC017100-RA	FOCC017578	FOCC017578
FOCC017210-RA	Delta	FOCC017577
FOCC016966-RA	FOCC017576	FOCC017576
FOCC017069-RA	FOCC017575	FOCC017575
FOCC017068-RA	FOCC017574	FOCC017574
FOCC017067-RA	FOCC017573	FOCC017573
FOCC017066-RA	FOCC017572	FOCC017572
FOCC017177-RA	Trissin Receptor 2 part 1	FOCC017571
FOCC017165-RA	FOCC017570	FOCC017570
FOCC017369-RA	FOCC017569	FOCC017569
FOCC016871-RA	FOCC017568	FOCC017568
FOCC017442-RA	FOCC017567	FOCC017567
FOCC017266-RA	FOCC017566	FOCC017566
FOCC017155-RA	FOCC017565	FOCC017565
FOCC017309-RA	FOCC017564	FOCC017564
FOCC017308-RA	FOCC017563	FOCC017563
FOCC017314-RA	FOCC017562	FOCC017562
FOCC017151-RA	FOCC017561	FOCC017561
FOCC017150-RA	FOCC017560	FOCC017560
FOCC017196-RA	FOCC017559	FOCC017559
FOCC017195-RA	FOCC017558	FOCC017558
FOCC017194-RA	FOCC017557	FOCC017557
FOCC017193-RA	FOCC017556	FOCC017556
FOCC017200-RA	FOCC017555	FOCC017555
FOCC017201-RA	FOCC017554	FOCC017554
FOCC016999-RA	FOCC017553	FOCC017553
FOCC016998-RA	FOCC017552	FOCC017552
NA	FOCC017551	FOCC017551
FOCC016997-RA	FOCC017550	FOCC017550
FOCC016950-RA	FOCC017549	FOCC017549
FOCC017229-RA	FOCC017548	FOCC017548
FOCC017062-RA	FOCC017547	FOCC017547
FOCC016946-RA	FOCC017546	FOCC017546
FOCC016885-RA	FOCC017545	FOCC017545
FOCC016884-RA	FOCC017544	FOCC017544
FOCC016944-RA	FOCC017543	FOCC017543
FOCC016943-RA	FOCC017542	FOCC017542
FOCC017056-RA	FOCC017541	FOCC017541
FOCC017139-RA	FOCC017540	FOCC017540
FOCC017025-RA	FOCC017539	FOCC017539
FOCC017317-RA	FOCC017538	FOCC017538
FOCC017353-RA	FOCC017537	FOCC017537
FOCC017297-RA	FOCC017536	FOCC017536
FOCC017296-RA	FOCC017535	FOCC017535
FOCC017169-RA	FOCC017534	FOCC017534
FOCC017053-RA	FOCC017533	FOCC017533
FOCC017112-RA	FOCC017532	FOCC017532
FOCC017111-RA	FOCC017531	FOCC017531
FOCC017110-RA	FOCC017530	FOCC017530
FOCC017323-RA	FOCC017529	FOCC017529
FOCC017272-RA	FOCC017528	FOCC017528
FOCC017271-RA	FOCC017527	FOCC017527
FOCC017089-RA	FOCC017526	FOCC017526
FOCC017170-RA	FOCC017525	FOCC017525
FOCC017258-RA	FOCC017524	FOCC017524
FOCC017257-RA	FOCC017523	FOCC017523
FOCC017197-RA	FOCC017522	FOCC017522
FOCC017383-RA	FOCC017521	FOCC017521
FOCC017382-RA	FOCC017520	FOCC017520
FOCC017381-RA	FOCC017519	FOCC017519
FOCC017228-RA	FOCC017518	FOCC017518
FOCC016878-RA	FOCC017517	FOCC017517
FOCC016901-RA	FOCC017516	FOCC017516
FOCC017022-RA	FOCC017515	FOCC017515
FOCC017425-RA	FOCC017514	FOCC017514
FOCC017424-RA	FOCC017513	FOCC017513
FOCC017021-RA	FOCC017512	FOCC017512
FOCC016769-RA	FOCC017511	FOCC017511
NA	UDP-glycosyltransferase	FOCC017510
NA	UDP-glycosyltransferase	FOCC017509
NA	UDP-glycosyltransferase	FOCC017508
FOCC016996-RA	Patched	FOCC017507
FOCC017253-RA	FOCC017506	FOCC017506
FOCC017316-RA	FOCC017505	FOCC017505
FOCC017246-RA	FOCC017504	FOCC017504
FOCC016807-RA	FOCC017503	FOCC017503
FOCC016806-RA	FOCC017502	FOCC017502
FOCC017043-RA	FOCC017501	FOCC017501
NA	Ionotropic receptor 93a partial	FOCC017500
NA	Ionotropic receptor 180 NTE	FOCC017499
FOCC016864-RA	Thioester-containing protein	FOCC017498
FOCC017384-RA	chitin synthase 1	FOCC017497
FOCC017222-RA	FOCC017496	FOCC017496
FOCC017471-RA	FOCC017495	FOCC017495
FOCC017221-RA	FOCC017494	FOCC017494
FOCC016911-RA	FOCC017493	FOCC017493
FOCC017191-RA	FOCC017492	FOCC017492
FOCC017190-RA	FOCC017491	FOCC017491
FOCC017249-RA	FOCC017490	FOCC017490
FOCC017248-RA	FOCC017489	FOCC017489
FOCC017338-RA	FOCC017488	FOCC017488
FOCC017332-RA	FOCC017487	FOCC017487
FOCC017007-RA	FOCC017486	FOCC017486
FOCC017469-RA	FOCC017485	FOCC017485
FOCC017116-RA	FOCC017484	FOCC017484
FOCC017115-RA	FOCC017483	FOCC017483
FOCC017103-RA	FOCC017482	FOCC017482
FOCC017102-RA	FOCC017481	FOCC017481
FOCC016925-RA	FOCC017480	FOCC017480
FOCC016924-RA	FOCC017479	FOCC017479
FOCC017518-RA	FOCC017478	FOCC017478
FOCC017347-RA	FOCC017477	FOCC017477
FOCC017146-RA	FOCC017476	FOCC017476
FOCC017370-RA	FOCC017475	FOCC017475
FOCC016875-RA	FOCC017474	FOCC017474
NA	FOCC017473	FOCC017473
FOCC016874-RA	FOCC017472	FOCC017472
FOCC016874-RA	FOCC017471	FOCC017471
FOCC017327-RA	FOCC017470	FOCC017470
FOCC017351-RA	FOCC017469	FOCC017469
FOCC017140-RA	FOCC017468	FOCC017468
FOCC017082-RA	FOCC017467	FOCC017467
FOCC016942-RA	FOCC017466	FOCC017466
FOCC017105-RA	FOCC017465	FOCC017465
FOCC016802-RA	FOCC017464	FOCC017464
FOCC016801-RA	FOCC017463	FOCC017463
FOCC016937-RA	FOCC017462	FOCC017462
FOCC017154-RA	FOCC017461	FOCC017461
FOCC016899-RA	FOCC017460	FOCC017460
FOCC016615-RA	FOCC017459	FOCC017459
FOCC016902-RA	FOCC017458	FOCC017458
FOCC016716-RA	FOCC017457	FOCC017457
FOCC017475-RA	FOCC017456	FOCC017456
FOCC017242-RA	FOCC017455	FOCC017455
FOCC016761-RA	FOCC017454	FOCC017454
FOCC016760-RA	FOCC017453	FOCC017453
FOCC016759-RA	FOCC017452	FOCC017452
FOCC016758-RA	Epoxide hydrolase 4-like	FOCC017451
FOCC016757-RA	Epoxide hydrolase 4-like	FOCC017451
FOCC017519-RA	FOCC017450	FOCC017450
FOCC017339-RA	FOCC017449	FOCC017449
FOCC017061-RA	FOCC017448	FOCC017448
FOCC017001-RA	FOCC017447	FOCC017447
FOCC017000-RA	FOCC017446	FOCC017446
FOCC017045-RA	FOCC017445	FOCC017445
FOCC017331-RA	FOCC017444	FOCC017444
NA	FOCC017443	FOCC017443
FOCC016991-RA	Lipase 4-like	FOCC017442
FOCC016990-RA	FOCC017441	FOCC017441
FOCC016989-RA	FOCC017440	FOCC017440
FOCC017329-RA	FOCC017439	FOCC017439
FOCC017375-RA	Cytochrome P450 CYP4 (partial)	FOCC017438
FOCC016965-RA	FOCC017437	FOCC017437
FOCC016972-RA	FOCC017436	FOCC017436
FOCC017060-RA	FOCC017435	FOCC017435
FOCC017059-RA	FOCC017434	FOCC017434
FOCC017058-RA	FOCC017433	FOCC017433
FOCC017086-RA	FOCC017432	FOCC017432
NA	CRF-like Diuretic Hormone Receptor 2 part 2	FOCC017431
FOCC017052-RA	FOCC017430	FOCC017430
FOCC017051-RA	FOCC017429	FOCC017429
FOCC017064-RA	FOCC017428	FOCC017428
FOCC017063-RA	FOCC017427	FOCC017427
NA	UDP-glycosyltransferase	FOCC017426
NA	UDP-glycosyltransferase	FOCC017425
NA	UDP-glycosyltransferase	FOCC017424
FOCC017174-RA	FOCC017423	FOCC017423
FOCC017260-RA	FOCC017422	FOCC017422
FOCC017212-RA	FOCC017421	FOCC017421
FOCC017211-RA	FOCC017420	FOCC017420
FOCC016995-RA	FOCC017419	FOCC017419
FOCC017199-RA	FOCC017418	FOCC017418
FOCC017047-RA	FOCC017417	FOCC017417
FOCC016721-RA	FOCC017416	FOCC017416
FOCC016720-RA	FOCC017415	FOCC017415
FOCC017458-RA	FOCC017414	FOCC017414
FOCC017321-RA	FOCC017413	FOCC017413
FOCC017095-RA	FOCC017412	FOCC017412
FOCC017128-RA	FOCC017411	FOCC017411
FOCC017160-RA	FOCC017410	FOCC017410
FOCC017428-RA	FOCC017409	FOCC017409
FOCC017135-RA	FOCC017408	FOCC017408
FOCC017134-RA	FOCC017407	FOCC017407
FOCC017121-RA	FOCC017406	FOCC017406
FOCC017120-RA	FOCC017405	FOCC017405
FOCC017119-RA	FOCC017404	FOCC017404
FOCC017005-RA	FOCC017403	FOCC017403
FOCC017004-RA	FOCC017402	FOCC017402
FOCC017003-RA	FOCC017401	FOCC017401
FOCC017002-RA	FOCC017400	FOCC017400
FOCC017118-RA	FOCC017399	FOCC017399
FOCC017117-RA	FOCC017398	FOCC017398
FOCC017168-RA	FOCC017397	FOCC017397
FOCC017065-RA	FOCC017396	FOCC017396
NA	Ionotropic receptor 211	FOCC017395
FOCC017167-RA	FOCC017394	FOCC017394
FOCC017274-RA	Hexamerin	FOCC017393
FOCC017273-RA	FOCC017392	FOCC017392
FOCC016917-RA	FOCC017391	FOCC017391
FOCC017462-RA	FOCC017390	FOCC017390
FOCC017345-RA	FOCC017389	FOCC017389
FOCC017138-RA	FOCC017388	FOCC017388
FOCC017137-RA	FOCC017387	FOCC017387
FOCC017136-RA	FOCC017386	FOCC017386
FOCC017259-RA	FOCC017385	FOCC017385
FOCC016849-RA	FOCC017384	FOCC017384
FOCC016848-RA	FOCC017383	FOCC017383
FOCC016847-RA	FOCC017382	FOCC017382
FOCC016940-RA	FOCC017381	FOCC017381
FOCC016939-RA	FOCC017380	FOCC017380
FOCC017439-RA	FOCC017379	FOCC017379
FOCC017144-RA	FOCC017378	FOCC017378
FOCC016887-RA	FOCC017377	FOCC017377
FOCC016886-RA	FOCC017376	FOCC017376
FOCC017008-RA	FOCC017375	FOCC017375
FOCC016964-RA	FOCC017374	FOCC017374
FOCC017218-RA	FOCC017373	FOCC017373
FOCC017217-RA	FOCC017372	FOCC017372
FOCC017264-RA	FOCC017371	FOCC017371
FOCC016867-RA	FOCC017370	FOCC017370
FOCC017459-RA	FOCC017369	FOCC017369
FOCC016963-RA	FOCC017368	FOCC017368
FOCC017023-RA	FOCC017367	FOCC017367
FOCC016973-RA	FOCC017366	FOCC017366
FOCC016488-RA	FOCC017365	FOCC017365
FOCC017098-RA	FOCC017364	FOCC017364
FOCC017097-RA	FOCC017363	FOCC017363
FOCC017037-RA	FOCC017362	FOCC017362
FOCC017036-RA	FOCC017361	FOCC017361
FOCC017018-RA	FOCC017360	FOCC017360
FOCC016969-RA	FOCC017359	FOCC017359
FOCC016968-RA	FOCC017358	FOCC017358
FOCC016962-RA	FOCC017357	FOCC017357
FOCC016564-RA	FOCC017356	FOCC017356
FOCC016563-RA	FOCC017355	FOCC017355
FOCC016562-RA	FOCC017354	FOCC017354
FOCC016561-RA	FOCC017353	FOCC017353
FOCC016949-RA	FOCC017352	FOCC017352
FOCC017016-RA	FOCC017351	FOCC017351
FOCC016657-RA	FOCC017350	FOCC017350
FOCC016656-RA	FOCC017349	FOCC017349
FOCC016655-RA	FOCC017348	FOCC017348
FOCC016931-RA	FOCC017347	FOCC017347
FOCC017149-RA	FOCC017346	FOCC017346
FOCC017148-RA	FOCC017345	FOCC017345
FOCC016764-RA	FOCC017344	FOCC017344
FOCC016978-RA	FOCC017343	FOCC017343
FOCC016977-RA	FOCC017342	FOCC017342
FOCC016934-RA	FOCC017341	FOCC017341
FOCC016933-RA	FOCC017340	FOCC017340
FOCC017032-RA	FOCC017339	FOCC017339
FOCC017359-RA	FOCC017338	FOCC017338
FOCC017088-RA	FOCC017337	FOCC017337
FOCC017367-RA	FOCC017336	FOCC017336
FOCC017028-RA	FOCC017335	FOCC017335
FOCC017027-RA	FOCC017334	FOCC017334
FOCC017232-RA	FOCC017333	FOCC017333
FOCC016768-RA	FOCC017332	FOCC017332
FOCC016767-RA	FOCC017331	FOCC017331
FOCC016920-RA	FOCC017330	FOCC017330
FOCC016896-RA	FOCC017329	FOCC017329
FOCC016895-RA	FOCC017328	FOCC017328
NA	FOCC017327	FOCC017327
FOCC016842-RA	FOCC017326	FOCC017326
FOCC016735-RA	FOCC017325	FOCC017325
FOCC016880-RA	FOCC017324	FOCC017324
FOCC016960-RA	FOCC017323	FOCC017323
FOCC016959-RA	FOCC017322	FOCC017322
FOCC016958-RA	FOCC017321	FOCC017321
FOCC016957-RA	FOCC017320	FOCC017320
FOCC016804-RA	FOCC017319	FOCC017319
FOCC016805-RA	Tyrosine kinase receptor Cad96Ca-like (partial)	FOCC017318
FOCC017306-RA	FOCC017317	FOCC017317
NA	FOCC017316	FOCC017316
FOCC017306-RA	FOCC017316	FOCC017316
FOCC017305-RA	FOCC017315	FOCC017315
FOCC017460-RA	FOCC017314	FOCC017314
FOCC017034-RA	FOCC017313	FOCC017313
FOCC016893-RA	FOCC017312	FOCC017312
FOCC016828-RA	FOCC017311	FOCC017311
FOCC016827-RA	FOCC017310	FOCC017310
FOCC017020-RA	FOCC017309	FOCC017309
NA	Ionotropic receptor 184	FOCC017308
FOCC016668-RA	FOCC017307	FOCC017307
FOCC016667-RA	FOCC017306	FOCC017306
FOCC016666-RA	FOCC017305	FOCC017305
FOCC016683-RA	FOCC017304	FOCC017304
FOCC016682-RA	FOCC017303	FOCC017303
FOCC016681-RA	FOCC017302	FOCC017302
NA	FOCC017301	FOCC017301
FOCC016718-RA	FOCC017300	FOCC017300
FOCC016717-RA	glycoside hydrolase	FOCC017299
FOCC017275-RA	FOCC017298	FOCC017298
FOCC016983-RA	FOCC017297	FOCC017297
FOCC017124-RA	FOCC017296	FOCC017296
FOCC016870-RA	FOCC017295	FOCC017295
FOCC016961-RA	FOCC017294	FOCC017294
FOCC017017-RA	FOCC017293	FOCC017293
FOCC017304-RA	FOCC017292	FOCC017292
FOCC017303-RA	FOCC017291	FOCC017291
FOCC016938-RA	FOCC017290	FOCC017290
NA	FOCC017289	FOCC017289
FOCC016863-RA	FOCC017288	FOCC017288
FOCC016941-RA	FOCC017287	FOCC017287
FOCC017014-RA	FOCC017286	FOCC017286
FOCC017013-RA	FOCC017285	FOCC017285
FOCC017012-RA	FOCC017284	FOCC017284
FOCC017011-RA	FOCC017283	FOCC017283
FOCC017087-RA	FOCC017282	FOCC017282
FOCC016829-RA	Ecdysone induced 75 (partial)	FOCC017281
FOCC016877-RA	FOCC017280	FOCC017280
FOCC016748-RA	FOCC017279	FOCC017279
FOCC016747-RA	FOCC017278	FOCC017278
FOCC016746-RA	FOCC017277	FOCC017277
FOCC017031-RA	FOCC017276	FOCC017276
FOCC017041-RA	FOCC017275	FOCC017275
FOCC016797-RA	FOCC017274	FOCC017274
FOCC016796-RA	FOCC017273	FOCC017273
FOCC016795-RA	FOCC017272	FOCC017272
FOCC016955-RA	FOCC017271	FOCC017271
FOCC017077-RA	FOCC017270	FOCC017270
FOCC016903-RA	FOCC017269	FOCC017269
FOCC016822-RA	FOCC017268	FOCC017268
FOCC016821-RA	FOCC017267	FOCC017267
FOCC017206-RA	FOCC017266	FOCC017266
FOCC017044-RA	FOCC017265	FOCC017265
FOCC017176-RA	FOCC017264	FOCC017264
FOCC017175-RA	FOCC017263	FOCC017263
NA	Cytochrome P450 CYP6	FOCC017262
NA	Cytochrome P450 CYP6	FOCC017261
FOCC017081-RA	FOCC017260	FOCC017260
FOCC017423-RA	FOCC017259	FOCC017259
FOCC017094-RA	FOCC017258	FOCC017258
FOCC017093-RA	FOCC017257	FOCC017257
FOCC017071-RA	FOCC017256	FOCC017256
FOCC017070-RA	FOCC017255	FOCC017255
FOCC016921-RA	FOCC017254	FOCC017254
FOCC016784-RA	Cytochrome P450 CYP4	FOCC017253
FOCC016783-RA	FOCC017252	FOCC017252
FOCC016782-RA	FOCC017251	FOCC017251
FOCC016781-RA	FOCC017250	FOCC017250
FOCC016909-RA	FOCC017249	FOCC017249
FOCC016844-RA	FOCC017248	FOCC017248
FOCC016879-RA	FOCC017247	FOCC017247
FOCC017153-RA	FOCC017246	FOCC017246
FOCC017152-RA	FOCC017245	FOCC017245
FOCC016831-RA	FOCC017244	FOCC017244
FOCC016794-RA	FOCC017243	FOCC017243
FOCC016793-RA	FOCC017242	FOCC017242
FOCC017230-RA	FOCC017241	FOCC017241
FOCC016948-RA	FOCC017240	FOCC017240
FOCC016947-RA	FOCC017239	FOCC017239
FOCC017216-RA	FOCC017238	FOCC017238
FOCC017215-RA	FOCC017237	FOCC017237
FOCC017083-RA	FOCC017236	FOCC017236
NA	Cytochrome P450 CYP4	FOCC017235
FOCC017223-RA	FOCC017234	FOCC017234
FOCC016994-RA	FOCC017233	FOCC017233
FOCC017202-RA	FOCC017232	FOCC017232
FOCC017352-RA	FOCC017231	FOCC017231
FOCC016749-RA	FOCC017230	FOCC017230
FOCC016613-RA	FOCC017229	FOCC017229
FOCC016612-RA	FOCC017228	FOCC017228
FOCC016611-RA	FOCC017227	FOCC017227
FOCC016610-RA	FOCC017226	FOCC017226
FOCC016803-RA	FOCC017225	FOCC017225
FOCC016732-RA	FOCC017224	FOCC017224
FOCC016780-RA	FOCC017223	FOCC017223
FOCC016779-RA	FOCC017222	FOCC017222
FOCC016865-RA	UGT	FOCC017221
FOCC016798-RA	FOCC017220	FOCC017220
FOCC016630-RA	FOCC017219	FOCC017219
FOCC016629-RA	FOCC017218	FOCC017218
FOCC017162-RA	FOCC017217	FOCC017217
FOCC016754-RA	FOCC017216	FOCC017216
FOCC016753-RA	FOCC017215	FOCC017215
FOCC016752-RA	FOCC017214	FOCC017214
FOCC016926-RA	FOCC017213	FOCC017213
FOCC016789-RA	FOCC017212	FOCC017212
FOCC016788-RA	FOCC017211	FOCC017211
FOCC017455-RA	FOCC017210	FOCC017210
FOCC017090-RA	FOCC017209	FOCC017209
FOCC016664-RA	FOCC017208	FOCC017208
FOCC016703-RA	FOCC017207	FOCC017207
FOCC016967-RA	FOCC017206	FOCC017206
FOCC016900-RA	FOCC017205	FOCC017205
FOCC016932-RA	FOCC017204	FOCC017204
FOCC016894-RA	FOCC017203	FOCC017203
FOCC017048-RA	Activin	FOCC017202
FOCC017277-RA	FOCC017201	FOCC017201
FOCC017276-RA	FOCC017200	FOCC017200
FOCC016866-RA	FOCC017199	FOCC017199
FOCC016641-RA	FOCC017198	FOCC017198
FOCC016640-RA	FOCC017197	FOCC017197
FOCC017145-RA	FOCC017196	FOCC017196
FOCC016883-RA	FOCC017195	FOCC017195
FOCC016936-RA	FOCC017194	FOCC017194
FOCC016935-RA	FOCC017193	FOCC017193
FOCC017142-RA	FOCC017192	FOCC017192
FOCC016810-RA	FOCC017191	FOCC017191
FOCC016809-RA	FOCC017190	FOCC017190
FOCC016808-RA	FOCC017189	FOCC017189
FOCC016686-RA	FOCC017188	FOCC017188
FOCC016862-RA	FOCC017187	FOCC017187
FOCC016774-RA	FOCC017186	FOCC017186
FOCC016773-RA	FOCC017185	FOCC017185
FOCC016772-RA	FOCC017184	FOCC017184
NA	FOCC017183	FOCC017183
FOCC016832-RA	FOCC017182	FOCC017182
FOCC016649-RA	FOCC017181	FOCC017181
FOCC016766-RA	FOCC017180	FOCC017180
FOCC016840-RA	FOCC017179	FOCC017179
FOCC016839-RA	FOCC017178	FOCC017178
FOCC016715-RA	FOCC017177	FOCC017177
FOCC016778-RA	FOCC017176	FOCC017176
FOCC016777-RA	FOCC017175	FOCC017175
FOCC016912-RA	FOCC017174	FOCC017174
FOCC017030-RA	FOCC017173	FOCC017173
FOCC016826-RA	FOCC017172	FOCC017172
FOCC016825-RA	FOCC017171	FOCC017171
FOCC016824-RA	FOCC017170	FOCC017170
FOCC016851-RA	FOCC017169	FOCC017169
FOCC016850-RA	FOCC017168	FOCC017168
FOCC016881-RA	FOCC017167	FOCC017167
FOCC016843-RA	FOCC017166	FOCC017166
FOCC016626-RA	FOCC017165	FOCC017165
FOCC016836-RA	FOCC017164	FOCC017164
FOCC016858-RA	FOCC017163	FOCC017163
FOCC016857-RA	FOCC017162	FOCC017162
FOCC016856-RA	Gram-negative binding protein	FOCC017161
FOCC016855-RA	Hexamerin	FOCC017160
FOCC016854-RA	FOCC017159	FOCC017159
FOCC016853-RA	FOCC017158	FOCC017158
FOCC016852-RA	FOCC017157	FOCC017157
FOCC017076-RA	FOCC017156	FOCC017156
FOCC017075-RA	FOCC017155	FOCC017155
FOCC016819-RA	FOCC017154	FOCC017154
FOCC016818-RA	protein amnionless	FOCC017153
FOCC016817-RA	FOCC017152	FOCC017152
FOCC016800-RA	FOCC017151	FOCC017151
FOCC017024-RA	FOCC017150	FOCC017150
FOCC016724-RA	FOCC017149	FOCC017149
FOCC016723-RA	FOCC017148	FOCC017148
FOCC017161-RA	FOCC017147	FOCC017147
FOCC016897-RA	FOCC017146	FOCC017146
FOCC017046-RA	FOCC017145	FOCC017145
FOCC016745-RA	FOCC017144	FOCC017144
FOCC016744-RA	FOCC017143	FOCC017143
FOCC016743-RA	FOCC017142	FOCC017142
FOCC016742-RA	FOCC017141	FOCC017141
FOCC016741-RA	FOCC017140	FOCC017140
FOCC017183-RA	FOCC017139	FOCC017139
FOCC017214-RA	FOCC017138	FOCC017138
FOCC017213-RA	FOCC017137	FOCC017137
FOCC016763-RA	FOCC017136	FOCC017136
NA	FOCC017135	FOCC017135
FOCC016776-RA	FOCC017134	FOCC017134
NA	FOCC017133	FOCC017133
FOCC016628-RA	FOCC017132	FOCC017132
FOCC016692-RA	FOCC017131	FOCC017131
FOCC016890-RA	Cytochrome P450 CYP6 (partial)	FOCC017130
FOCC016889-RA	FOCC017129	FOCC017129
FOCC016888-RA	FOCC017128	FOCC017128
FOCC016882-RA	FOCC017127	FOCC017127
FOCC016922-RA	C-type lectin	FOCC017126
FOCC016919-RA	FOCC017125	FOCC017125
FOCC016918-RA	FOCC017124	FOCC017124
FOCC016820-RA	FOCC017123	FOCC017123
NA	FOCC017122	FOCC017122
FOCC016373-RA	FOCC017121	FOCC017121
FOCC016372-RA	Lysozyme	FOCC017120
FOCC016372-RA	FOCC017119	FOCC017119
FOCC016371-RA	FOCC017118	FOCC017118
FOCC016370-RA	FOCC017117	FOCC017117
FOCC016369-RA	FOCC017116	FOCC017116
FOCC016368-RA	FOCC017115	FOCC017115
FOCC016367-RA	FOCC017114	FOCC017114
FOCC016366-RA	Cytochrome P450 CYP4	FOCC017113
FOCC016366-RA	Cytochrome P450 CYP4	FOCC017112
FOCC016365-RA	FOCC017111	FOCC017111
FOCC016547-RA	FOCC017110	FOCC017110
FOCC016546-RA	FOCC017109	FOCC017109
FOCC016545-RA	FOCC017108	FOCC017108
FOCC016659-RA	FOCC017107	FOCC017107
FOCC016658-RA	FOCC017106	FOCC017106
FOCC016979-RA	FOCC017105	FOCC017105
FOCC017049-RA	FOCC017104	FOCC017104
FOCC016765-RA	FOCC017103	FOCC017103
FOCC017040-RA	FOCC017102	FOCC017102
NA	FOCC017101	FOCC017101
FOCC016691-RA	FOCC017100	FOCC017100
FOCC016690-RA	FOCC017099	FOCC017099
FOCC016689-RA	FOCC017098	FOCC017098
FOCC016688-RA	FOCC017097	FOCC017097
FOCC016687-RA	FOCC017096	FOCC017096
FOCC016734-RA	FOCC017095	FOCC017095
FOCC016733-RA	SIFamide Receptor 1a	FOCC017094
FOCC016841-RA	FOCC017093	FOCC017093
FOCC016756-RA	FOCC017092	FOCC017092
FOCC016755-RA	FOCC017091	FOCC017091
NA	FOCC017090	FOCC017090
NA	FOCC017089	FOCC017089
FOCC016697-RA	FOCC017088	FOCC017088
FOCC016642-RA	FOCC017087	FOCC017087
FOCC016707-RA	FOCC017086	FOCC017086
FOCC016771-RA	FOCC017085	FOCC017085
FOCC016838-RA	FOCC017084	FOCC017084
FOCC016813-RA	FOCC017083	FOCC017083
FOCC016702-RA	FOCC017082	FOCC017082
FOCC016609-RA	FOCC017081	FOCC017081
FOCC016869-RA	FOCC017080	FOCC017080
FOCC016694-RA	FOCC017079	FOCC017079
FOCC016693-RA	FOCC017078	FOCC017078
NA	FOCC017077	FOCC017077
NA	FOCC017076	FOCC017076
NA	Cytochrome P450 CYP4 (partial)	FOCC017075
FOCC016731-RA	FOCC017074	FOCC017074
FOCC016730-RA	FOCC017073	FOCC017073
FOCC016729-RA	FOCC017072	FOCC017072
FOCC016728-RA	FOCC017071	FOCC017071
FOCC016473-RA	FOCC017070	FOCC017070
FOCC016472-RA	FOCC017069	FOCC017069
FOCC016471-RA	FOCC017068	FOCC017068
FOCC016470-RA	FOCC017067	FOCC017067
FOCC016469-RA	FOCC017066	FOCC017066
FOCC016468-RA	FOCC017065	FOCC017065
FOCC016663-RA	FOCC017064	FOCC017064
FOCC016662-RA	FOCC017063	FOCC017063
FOCC016712-RA	FOCC017062	FOCC017062
FOCC016594-RA	FOCC017061	FOCC017061
FOCC016593-RA	FOCC017060	FOCC017060
FOCC016592-RA	FOCC017059	FOCC017059
FOCC016591-RA	FOCC017058	FOCC017058
FOCC016590-RA	FOCC017057	FOCC017057
FOCC016695-RA	FOCC017056	FOCC017056
FOCC016811-RA	FOCC017055	FOCC017055
FOCC016823-RA	FOCC017054	FOCC017054
FOCC016910-RA	FOCC017053	FOCC017053
FOCC016837-RA	FOCC017052	FOCC017052
FOCC016701-RA	FOCC017051	FOCC017051
FOCC016700-RA	FOCC017050	FOCC017050
FOCC016699-RA	FOCC017049	FOCC017049
FOCC016833-RA	FOCC017048	FOCC017048
FOCC016750-RA	FOCC017047	FOCC017047
FOCC016993-RA	UDP-glycosyltransferase	FOCC017046
FOCC016993-RA	UDP-glycosyltransferase	FOCC017045
FOCC016992-RA	FOCC017044	FOCC017044
NA	UDP-glycosyltransferase	FOCC017043
FOCC016665-RA	FOCC017042	FOCC017042
FOCC016661-RA	FOCC017041	FOCC017041
FOCC016660-RA	FOCC017040	FOCC017040
FOCC016634-RA	FOCC017039	FOCC017039
FOCC016830-RA	FOCC017038	FOCC017038
FOCC016672-RA	FOCC017037	FOCC017037
NA	Ionotropic receptor 111	FOCC017036
FOCC016608-RA	FOCC017035	FOCC017035
FOCC016787-RA	FOCC017034	FOCC017034
FOCC016923-RA	FOCC017033	FOCC017033
FOCC016685-RA	FOCC017032	FOCC017032
FOCC016636-RA	FOCC017031	FOCC017031
FOCC016635-RA	FOCC017030	FOCC017030
FOCC016320-RA	FOCC017029	FOCC017029
FOCC016319-RA	FOCC017028	FOCC017028
FOCC016318-RA	FOCC017027	FOCC017027
FOCC016317-RA	FOCC017026	FOCC017026
FOCC016316-RA	FOCC017025	FOCC017025
FOCC016315-RA	FOCC017024	FOCC017024
FOCC016314-RA	FOCC017023	FOCC017023
FOCC016770-RA	FOCC017022	FOCC017022
NA	Cytochrome P450 CYP6 (partial)	FOCC017021
FOCC016704-RA	Cytochrome P450 CYP6 (partial)	FOCC017020
FOCC016704-RA	Cytochrome P450 CYP6	FOCC017019
FOCC016625-RA	FOCC017018	FOCC017018
FOCC016624-RA	FOCC017017	FOCC017017
FOCC016623-RA	FOCC017016	FOCC017016
FOCC017026-RA	FOCC017015	FOCC017015
FOCC016382-RA	FOCC017014	FOCC017014
FOCC016381-RA	FOCC017013	FOCC017013
FOCC016380-RA	FOCC017012	FOCC017012
FOCC016379-RA	FOCC017011	FOCC017011
FOCC016378-RA	FOCC017010	FOCC017010
FOCC016377-RA	FOCC017009	FOCC017009
FOCC016639-RA	Pellino 1	FOCC017008
FOCC016638-RA	FOCC017007	FOCC017007
FOCC016534-RA	FOCC017006	FOCC017006
FOCC016533-RA	FOCC017005	FOCC017005
FOCC016678-RA	FOCC017004	FOCC017004
FOCC016799-RA	FOCC017003	FOCC017003
FOCC016698-RA	FOCC017002	FOCC017002
FOCC016637-RA	FOCC017001	FOCC017001
FOCC016790-RA	FOCC017000	FOCC017000
FOCC016930-RA	FOCC016999	FOCC016999
FOCC016786-RA	FOCC016998	FOCC016998
FOCC017006-RA	FOCC016997	FOCC016997
FOCC016976-RA	Myoinihitory peptide	FOCC016996
FOCC016614-RA	FOCC016995	FOCC016995
FOCC016423-RA	FOCC016994	FOCC016994
FOCC016422-RA	FOCC016993	FOCC016993
FOCC016421-RA	FOCC016992	FOCC016992
FOCC016420-RA	FOCC016991	FOCC016991
FOCC016419-RA	FOCC016990	FOCC016990
FOCC016418-RA	FOCC016989	FOCC016989
FOCC016417-RA	FOCC016988	FOCC016988
FOCC016416-RA	peptidoglycan-recognition protein	FOCC016987
FOCC016416-RA	peptidoglycan-recognition protein	FOCC016986
FOCC016416-RA	peptidoglycan-recognition protein	FOCC016985
FOCC016416-RA	peptidoglycan-recognition protein	FOCC016984
FOCC016415-RA	peptidoglycan-recognition protein	FOCC016983
FOCC016415-RA	peptidoglycan-recognition protein	FOCC016982
FOCC016414-RA	peptidoglycan-recognition protein	FOCC016981
FOCC016413-RA	peptidoglycan-recognition protein	FOCC016980
FOCC016413-RA	peptidoglycan-recognition protein	FOCC016979
FOCC016412-RA	peptidoglycan-recognition protein	FOCC016978
FOCC016714-RA	Cytochrome P450 CYP4 (partial)	FOCC016977
FOCC016713-RA	FOCC016976	FOCC016976
FOCC016956-RA	FOCC016975	FOCC016975
FOCC016429-RA	FOCC016974	FOCC016974
FOCC016428-RA	FOCC016973	FOCC016973
FOCC016427-RA	FOCC016972	FOCC016972
FOCC016816-RA	FOCC016971	FOCC016971
FOCC016815-RA	FOCC016970	FOCC016970
FOCC016522-RA	FOCC016969	FOCC016969
FOCC016580-RA	FOCC016968	FOCC016968
FOCC016739-RA	FOCC016967	FOCC016967
FOCC016738-RA	FOCC016966	FOCC016966
FOCC016503-RA	putative salivary gland protein 12	FOCC016965
FOCC016503-RA	putative salivary gland protein 12	FOCC016965
FOCC016569-RA	Fibroblast growth factor receptor-like (partial)	FOCC016964
FOCC016711-RA	FOCC016963	FOCC016963
FOCC016705-RA	FOCC016962	FOCC016962
FOCC016568-RA	FOCC016961	FOCC016961
FOCC016567-RA	FOCC016960	FOCC016960
FOCC016643-RA	FOCC016959	FOCC016959
FOCC016727-RA	FOCC016958	FOCC016958
FOCC016589-RA	FOCC016957	FOCC016957
FOCC016812-RA	FOCC016956	FOCC016956
FOCC016436-RA	FOCC016955	FOCC016955
FOCC016435-RA	FOCC016954	FOCC016954
FOCC016791-RA	FOCC016953	FOCC016953
FOCC016953-RA	FOCC016952	FOCC016952
FOCC016952-RA	FOCC016951	FOCC016951
FOCC016951-RA	putative salivary gland protein 15	FOCC016950
FOCC016951-RA	FOCC016949	FOCC016949
FOCC016357-RA	FOCC016948	FOCC016948
FOCC016356-RA	FOCC016947	FOCC016947
FOCC016355-RA	FOCC016946	FOCC016946
FOCC016354-RA	FOCC016945	FOCC016945
FOCC016353-RA	FOCC016944	FOCC016944
NA	FOCC016943	FOCC016943
FOCC016352-RA	FOCC016942	FOCC016942
FOCC016351-RA	FOCC016941	FOCC016941
FOCC016535-RA	FOCC016940	FOCC016940
FOCC016548-RA	FOCC016939	FOCC016939
FOCC016459-RA	FOCC016938	FOCC016938
FOCC016458-RA	FOCC016937	FOCC016937
FOCC016457-RA	FOCC016936	FOCC016936
NA	RYamide_N-terminal	FOCC016935
FOCC016873-RA	FOCC016934	FOCC016934
FOCC016872-RA	FOCC016933	FOCC016933
FOCC016670-RA	FOCC016932	FOCC016932
FOCC016669-RA	FOCC016931	FOCC016931
FOCC016671-RA	FOCC016930	FOCC016930
FOCC016622-RA	FOCC016929	FOCC016929
FOCC016621-RA	FOCC016928	FOCC016928
FOCC016835-RA	FOCC016927	FOCC016927
FOCC016834-RA	FOCC016926	FOCC016926
FOCC016599-RA	FOCC016925	FOCC016925
FOCC016620-RA	FOCC016924	FOCC016924
FOCC016633-RA	FOCC016923	FOCC016923
FOCC016538-RA	FOCC016922	FOCC016922
FOCC016537-RA	FOCC016921	FOCC016921
FOCC016751-RA	FOCC016920	FOCC016920
FOCC016988-RA	FOCC016919	FOCC016919
FOCC016585-RA	Cytochrome P450 CYP314	FOCC016918
FOCC016584-RA	FOCC016917	FOCC016917
FOCC016627-RA	FOCC016916	FOCC016916
FOCC016606-RA	FOCC016915	FOCC016915
FOCC016814-RA	FOCC016914	FOCC016914
FOCC016726-RA	FOCC016913	FOCC016913
FOCC016876-RA	FOCC016912	FOCC016912
FOCC016570-RA	FOCC016911	FOCC016911
FOCC016650-RA	FOCC016910	FOCC016910
FOCC016402-RA	FOCC016909	FOCC016909
FOCC016401-RA	FOCC016908	FOCC016908
FOCC016514-RA	FOCC016907	FOCC016907
FOCC016579-RA	FOCC016906	FOCC016906
NA	FOCC016905	FOCC016905
FOCC016654-RA	FOCC016904	FOCC016904
FOCC016523-RA	FOCC016903	FOCC016903
FOCC016740-RA	FOCC016902	FOCC016902
NA	FOCC016901	FOCC016901
FOCC016762-RA	FOCC016900	FOCC016900
FOCC016575-RA	FOCC016899	FOCC016899
FOCC016574-RA	FOCC016898	FOCC016898
FOCC016573-RA	FOCC016897	FOCC016897
FOCC016792-RA	FOCC016896	FOCC016896
FOCC016725-RA	FOCC016895	FOCC016895
FOCC016680-RA	FOCC016894	FOCC016894
FOCC016679-RA	FOCC016893	FOCC016893
FOCC016619-RA	FOCC016892	FOCC016892
FOCC016605-RA	FOCC016891	FOCC016891
FOCC016653-RA	FOCC016890	FOCC016890
FOCC016652-RA	FOCC016889	FOCC016889
FOCC016651-RA	FOCC016888	FOCC016888
FOCC016453-RA	FOCC016887	FOCC016887
FOCC016512-RA	FOCC016886	FOCC016886
FOCC016511-RA	FOCC016885	FOCC016885
FOCC016274-RA	FOCC016884	FOCC016884
FOCC016273-RA	FOCC016883	FOCC016883
FOCC016272-RA	FOCC016882	FOCC016882
FOCC016271-RA	FOCC016881	FOCC016881
FOCC016270-RA	FOCC016880	FOCC016880
FOCC016269-RA	FOCC016879	FOCC016879
FOCC016268-RA	FOCC016878	FOCC016878
FOCC016267-RA	FOCC016877	FOCC016877
FOCC016266-RA	FOCC016876	FOCC016876
FOCC016491-RA	FOCC016875	FOCC016875
FOCC016490-RA	FOCC016874	FOCC016874
FOCC016677-RA	FOCC016873	FOCC016873
FOCC016578-RA	FOCC016872	FOCC016872
FOCC016577-RA	FOCC016871	FOCC016871
FOCC016576-RA	FOCC016870	FOCC016870
FOCC016586-RA	FOCC016869	FOCC016869
FOCC016553-RA	FOCC016868	FOCC016868
FOCC016552-RA	FOCC016867	FOCC016867
FOCC016551-RA	FOCC016866	FOCC016866
FOCC016550-RA	FOCC016865	FOCC016865
FOCC016549-RA	FOCC016864	FOCC016864
FOCC016092-RA	FOCC016863	FOCC016863
FOCC016091-RA	FOCC016862	FOCC016862
FOCC016090-RA	FOCC016861	FOCC016861
FOCC016089-RA	FOCC016860	FOCC016860
FOCC016088-RA	FOCC016859	FOCC016859
FOCC016087-RA	FOCC016858	FOCC016858
FOCC016086-RA	FOCC016857	FOCC016857
FOCC016085-RA	FOCC016856	FOCC016856
FOCC016084-RA	FOCC016855	FOCC016855
FOCC016497-RA	FOCC016854	FOCC016854
FOCC016496-RA	FOCC016853	FOCC016853
FOCC016706-RA	FOCC016852	FOCC016852
FOCC016460-RA	FOCC016851	FOCC016851
FOCC016465-RA	FOCC016850	FOCC016850
FOCC016464-RA	FOCC016849	FOCC016849
FOCC016463-RA	FOCC016848	FOCC016848
FOCC016462-RA	FOCC016847	FOCC016847
FOCC016461-RA	FOCC016846	FOCC016846
FOCC016572-RA	FOCC016845	FOCC016845
FOCC016391-RA	FOCC016844	FOCC016844
FOCC016390-RA	FOCC016843	FOCC016843
FOCC016389-RA	FOCC016842	FOCC016842
FOCC016388-RA	FOCC016841	FOCC016841
FOCC016397-RA	FOCC016840	FOCC016840
FOCC016396-RA	FOCC016839	FOCC016839
FOCC016395-RA	FOCC016838	FOCC016838
FOCC016394-RA	FOCC016837	FOCC016837
FOCC016527-RA	FOCC016836	FOCC016836
FOCC016632-RA	FOCC016835	FOCC016835
FOCC016631-RA	FOCC016834	FOCC016834
FOCC016330-RA	FOCC016833	FOCC016833
FOCC016598-RA	FOCC016832	FOCC016832
FOCC016597-RA	FOCC016831	FOCC016831
FOCC016722-RA	FOCC016830	FOCC016830
FOCC016489-RA	FOCC016829	FOCC016829
FOCC016684-RA	FOCC016828	FOCC016828
FOCC016566-RA	FOCC016827	FOCC016827
FOCC016556-RA	FOCC016826	FOCC016826
FOCC016541-RA	FOCC016825	FOCC016825
FOCC016617-RA	FOCC016824	FOCC016824
NA	FOCC016823	FOCC016823
FOCC016442-RA	FOCC016822	FOCC016822
FOCC016543-RA	FOCC016821	FOCC016821
FOCC016542-RA	FOCC016820	FOCC016820
FOCC016588-RA	FOCC016819	FOCC016819
FOCC016587-RA	FOCC016818	FOCC016818
FOCC016405-RA	FOCC016817	FOCC016817
FOCC016404-RA	FOCC016816	FOCC016816
NA	FOCC016815	FOCC016815
FOCC016403-RA	FOCC016814	FOCC016814
FOCC016571-RA	FOCC016813	FOCC016813
FOCC016775-RA	FOCC016812	FOCC016812
FOCC016510-RA	FOCC016811	FOCC016811
FOCC016509-RA	FOCC016810	FOCC016810
FOCC016508-RA	FOCC016809	FOCC016809
FOCC016529-RA	FOCC016808	FOCC016808
FOCC016560-RA	FOCC016807	FOCC016807
FOCC016559-RA	FOCC016806	FOCC016806
FOCC016558-RA	FOCC016805	FOCC016805
FOCC016710-RA	FOCC016804	FOCC016804
FOCC016709-RA	FOCC016803	FOCC016803
FOCC016708-RA	FOCC016802	FOCC016802
FOCC016426-RA	FOCC016801	FOCC016801
FOCC016425-RA	FOCC016800	FOCC016800
FOCC016603-RA	FOCC016799	FOCC016799
FOCC016602-RA	FOCC016798	FOCC016798
FOCC016601-RA	FOCC016797	FOCC016797
FOCC016600-RA	FOCC016796	FOCC016796
FOCC016616-RA	FOCC016795	FOCC016795
FOCC016454-RA	FOCC016794	FOCC016794
FOCC016456-RA	FOCC016793	FOCC016793
FOCC016455-RA	FOCC016792	FOCC016792
FOCC017010-RA	FOCC016791	FOCC016791
FOCC016676-RA	FOCC016790	FOCC016790
FOCC016675-RA	FOCC016789	FOCC016789
FOCC016674-RA	FOCC016788	FOCC016788
FOCC016673-RA	FOCC016787	FOCC016787
FOCC016439-RA	FOCC016786	FOCC016786
FOCC016438-RA	FOCC016785	FOCC016785
FOCC016528-RA	FOCC016784	FOCC016784
FOCC016596-RA	FOCC016783	FOCC016783
FOCC016544-RA	FOCC016782	FOCC016782
FOCC016502-RA	FOCC016781	FOCC016781
FOCC016336-RA	FOCC016780	FOCC016780
FOCC016335-RA	FOCC016779	FOCC016779
FOCC016595-RA	FOCC016778	FOCC016778
FOCC016607-RA	FOCC016777	FOCC016777
FOCC016539-RA	FOCC016776	FOCC016776
FOCC016364-RA	FOCC016775	FOCC016775
FOCC016363-RA	FOCC016774	FOCC016774
FOCC016362-RA	FOCC016773	FOCC016773
FOCC016361-RA	FOCC016772	FOCC016772
FOCC016360-RA	FOCC016771	FOCC016771
FOCC016450-RA	FOCC016770	FOCC016770
FOCC016449-RA	FOCC016769	FOCC016769
FOCC016239-RA	FOCC016768	FOCC016768
FOCC016238-RA	FOCC016767	FOCC016767
FOCC016237-RA	FOCC016766	FOCC016766
FOCC016236-RA	FOCC016765	FOCC016765
FOCC016235-RA	FOCC016764	FOCC016764
FOCC016234-RA	FOCC016764	FOCC016764
FOCC016233-RA	FOCC016764	FOCC016764
FOCC016520-RA	FOCC016763	FOCC016763
FOCC016519-RA	FOCC016762	FOCC016762
FOCC016518-RA	FOCC016761	FOCC016761
FOCC016517-RA	FOCC016760	FOCC016760
FOCC016448-RA	FOCC016759	FOCC016759
FOCC016447-RA	hypothetical protein	FOCC016758
FOCC016446-RA	hypothetical protein	FOCC016757
FOCC016445-RA	FOCC016756	FOCC016756
FOCC016444-RA	FOCC016755	FOCC016755
FOCC016532-RA	FOCC016754	FOCC016754
FOCC016531-RA	FOCC016753	FOCC016753
FOCC016530-RA	FOCC016752	FOCC016752
FOCC016555-RA	FOCC016751	FOCC016751
FOCC016554-RA	FOCC016750	FOCC016750
FOCC016513-RA	FOCC016749	FOCC016749
FOCC016565-RA	FOCC016748	FOCC016748
FOCC016214-RA	FOCC016747	FOCC016747
FOCC016213-RA	FOCC016746	FOCC016746
FOCC016044-RA	FOCC016745	FOCC016745
FOCC016043-RA	FOCC016744	FOCC016744
FOCC016042-RA	FOCC016743	FOCC016743
FOCC016041-RA	FOCC016742	FOCC016742
FOCC016040-RA	FOCC016741	FOCC016741
FOCC016039-RA	FOCC016740	FOCC016740
FOCC016038-RA	hypothetical protein	FOCC016739
FOCC016037-RA	FOCC016738	FOCC016738
NA	Ionotropic receptor 110 pseudogene	FOCC016737
FOCC016036-RA	FOCC016736	FOCC016736
FOCC016306-RA	FOCC016735	FOCC016735
FOCC016305-RA	FOCC016734	FOCC016734
FOCC016304-RA	FOCC016733	FOCC016733
FOCC016303-RA	FOCC016732	FOCC016732
FOCC016302-RA	FOCC016731	FOCC016731
FOCC016301-RA	FOCC016730	FOCC016730
FOCC016300-RA	FOCC016729	FOCC016729
FOCC016299-RA	FOCC016728	FOCC016728
FOCC016298-RA	FOCC016727	FOCC016727
FOCC016297-RA	FOCC016726	FOCC016726
FOCC016296-RA	FOCC016725	FOCC016725
FOCC016295-RA	FOCC016724	FOCC016724
FOCC016294-RA	FOCC016723	FOCC016723
FOCC016293-RA	FOCC016722	FOCC016722
FOCC016292-RA	FOCC016721	FOCC016721
FOCC016291-RA	FOCC016720	FOCC016720
FOCC016290-RA	FOCC016719	FOCC016719
FOCC016289-RA	FOCC016718	FOCC016718
FOCC016288-RA	FOCC016717	FOCC016717
FOCC016287-RA	FOCC016716	FOCC016716
FOCC016286-RA	FOCC016715	FOCC016715
FOCC016285-RA	FOCC016714	FOCC016714
FOCC016284-RA	FOCC016713	FOCC016713
FOCC016283-RA	FOCC016712	FOCC016712
FOCC016282-RA	FOCC016711	FOCC016711
FOCC016281-RA	FOCC016710	FOCC016710
FOCC016280-RA	FOCC016709	FOCC016709
FOCC016506-RA	FOCC016708	FOCC016708
FOCC016505-RA	FOCC016707	FOCC016707
FOCC016504-RA	FOCC016706	FOCC016706
FOCC016696-RA	FOCC016705	FOCC016705
FOCC016433-RA	FOCC016704	FOCC016704
FOCC016432-RA	FOCC016703	FOCC016703
FOCC016431-RA	FOCC016702	FOCC016702
FOCC016430-RA	FOCC016701	FOCC016701
FOCC016035-RA	FOCC016700	FOCC016700
FOCC016034-RA	FOCC016699	FOCC016699
FOCC016033-RA	FOCC016698	FOCC016698
FOCC016032-RA	FOCC016697	FOCC016697
FOCC016031-RA	FOCC016696	FOCC016696
FOCC016030-RA	FOCC016695	FOCC016695
FOCC016583-RA	FOCC016694	FOCC016694
FOCC016582-RA	FOCC016693	FOCC016693
FOCC016581-RA	FOCC016692	FOCC016692
FOCC016451-RA	FOCC016691	FOCC016691
FOCC016499-RA	FOCC016690	FOCC016690
FOCC016498-RA	FOCC016689	FOCC016689
FOCC016309-RA	FOCC016688	FOCC016688
FOCC016308-RA	FOCC016687	FOCC016687
FOCC016307-RA	FOCC016686	FOCC016686
FOCC016521-RA	FOCC016685	FOCC016685
FOCC016481-RA	FOCC016684	FOCC016684
FOCC016480-RA	FOCC016683	FOCC016683
FOCC016479-RA	FOCC016682	FOCC016682
FOCC016478-RA	FOCC016681	FOCC016681
FOCC016477-RA	FOCC016680	FOCC016680
FOCC016476-RA	FOCC016679	FOCC016679
FOCC016475-RA	FOCC016678	FOCC016678
FOCC016474-RA	FOCC016677	FOCC016677
FOCC016424-RA	FOCC016676	FOCC016676
FOCC016182-RA	FOCC016675	FOCC016675
FOCC016181-RA	FOCC016674	FOCC016674
FOCC016180-RA	FOCC016673	FOCC016673
FOCC016179-RA	FOCC016672	FOCC016672
FOCC016178-RA	FOCC016671	FOCC016671
FOCC016177-RA	FOCC016670	FOCC016670
FOCC016176-RA	FOCC016669	FOCC016669
FOCC016175-RA	FOCC016668	FOCC016668
FOCC016440-RA	FOCC016667	FOCC016667
FOCC016166-RA	FOCC016666	FOCC016666
FOCC016165-RA	FOCC016665	FOCC016665
FOCC016164-RA	FOCC016664	FOCC016664
FOCC016163-RA	FOCC016663	FOCC016663
FOCC016162-RA	FOCC016662	FOCC016662
FOCC016161-RA	FOCC016661	FOCC016661
FOCC016160-RA	FOCC016660	FOCC016660
FOCC016157-RA	FOCC016659	FOCC016659
FOCC016156-RA	FOCC016658	FOCC016658
FOCC016155-RA	FOCC016657	FOCC016657
FOCC016154-RA	FOCC016656	FOCC016656
FOCC016153-RA	FOCC016655	FOCC016655
FOCC016152-RA	FOCC016654	FOCC016654
FOCC016151-RA	FOCC016653	FOCC016653
FOCC016150-RA	FOCC016652	FOCC016652
FOCC016068-RA	FOCC016651	FOCC016651
FOCC016067-RA	FOCC016650	FOCC016650
FOCC016066-RA	FOCC016649	FOCC016649
FOCC016173-RA	FOCC016648	FOCC016648
FOCC016174-RA	FOCC016647	FOCC016647
FOCC016172-RA	FOCC016646	FOCC016646
FOCC016171-RA	FOCC016645	FOCC016645
FOCC016170-RA	FOCC016644	FOCC016644
FOCC016169-RA	FOCC016643	FOCC016643
FOCC016557-RA	FOCC016642	FOCC016642
FOCC016785-RA	FOCC016641	FOCC016641
FOCC016467-RA	FOCC016640	FOCC016640
FOCC016466-RA	FOCC016639	FOCC016639
FOCC016384-RA	FOCC016638	FOCC016638
FOCC016383-RA	FOCC016637	FOCC016637
FOCC016719-RA	FOCC016636	FOCC016636
NA	Cytochrome P450 CYP4 (partial)	FOCC016635
NA	Cytochrome P450 CYP4 (partial)	FOCC016634
FOCC016279-RA	FOCC016633	FOCC016633
FOCC016278-RA	FOCC016632	FOCC016632
FOCC016277-RA	FOCC016631	FOCC016631
FOCC016540-RA	FOCC016630	FOCC016630
FOCC016139-RA	FOCC016629	FOCC016629
FOCC016138-RA	FOCC016628	FOCC016628
FOCC016137-RA	FOCC016627	FOCC016627
FOCC016136-RA	FOCC016626	FOCC016626
FOCC016135-RA	FOCC016625	FOCC016625
FOCC016536-RA	FOCC016624	FOCC016624
FOCC016437-RA	FOCC016623	FOCC016623
FOCC016128-RA	FOCC016622	FOCC016622
FOCC016127-RA	FOCC016621	FOCC016621
FOCC016126-RA	FOCC016620	FOCC016620
FOCC016125-RA	FOCC016619	FOCC016619
FOCC016124-RA	FOCC016618	FOCC016618
FOCC016123-RA	FOCC016617	FOCC016617
FOCC016122-RA	FOCC016616	FOCC016616
FOCC016121-RA	FOCC016615	FOCC016615
FOCC015928-RA	FOCC016614	FOCC016614
FOCC015927-RA	FOCC016613	FOCC016613
FOCC015926-RA	FOCC016612	FOCC016612
FOCC015925-RA	FOCC016611	FOCC016611
FOCC016191-RA	FOCC016610	FOCC016610
FOCC016482-RA	FOCC016609	FOCC016609
FOCC016227-RA	FOCC016608	FOCC016608
FOCC016226-RA	FOCC016607	FOCC016607
FOCC016225-RA	FOCC016606	FOCC016606
FOCC016224-RA	FOCC016605	FOCC016605
FOCC016223-RA	FOCC016604	FOCC016604
FOCC016222-RA	FOCC016603	FOCC016603
FOCC016221-RA	FOCC016602	FOCC016602
FOCC016220-RA	FOCC016601	FOCC016601
FOCC016133-RA	FOCC016600	FOCC016600
FOCC016132-RA	FOCC016599	FOCC016599
FOCC016131-RA	FOCC016598	FOCC016598
FOCC016130-RA	FOCC016597	FOCC016597
FOCC016129-RA	FOCC016596	FOCC016596
FOCC016350-RA	FOCC016595	FOCC016595
FOCC016349-RA	FOCC016594	FOCC016594
FOCC016348-RA	FOCC016593	FOCC016593
FOCC016347-RA	FOCC016592	FOCC016592
FOCC016501-RA	FOCC016591	FOCC016591
FOCC016500-RA	FOCC016590	FOCC016590
FOCC016359-RA	FOCC016589	FOCC016589
FOCC016737-RA	FOCC016588	FOCC016588
FOCC016736-RA	FOCC016587	FOCC016587
FOCC016344-RA	Soluble guanylyl cyclase beta-1 subunit	FOCC016586
FOCC016343-RA	Alpha-mannosidase 2 (partial duplication)	FOCC016585
FOCC016343-RA	Alpha-mannosidase 2 (partial)	FOCC016584
NA	Cuticle Protein (partial) - Part 2 of 2	FOCC016583
FOCC016342-RA	Cuticular Protein (partial) - Part 1 of 2	FOCC016582
FOCC016341-RA	Fatty Acid Synthase (partial)	FOCC016581
FOCC016341-RA	Fatty Acid Synthase (partial)	FOCC016580
FOCC016245-RA	FOCC016579	FOCC016579
FOCC016244-RA	FOCC016578	FOCC016578
FOCC016243-RA	FOCC016577	FOCC016577
FOCC016242-RA	FOCC016576	FOCC016576
FOCC016340-RA	FOCC016575	FOCC016575
FOCC016339-RA	FOCC016574	FOCC016574
FOCC016338-RA	FOCC016573	FOCC016573
FOCC016337-RA	FOCC016572	FOCC016572
FOCC016526-RA	FOCC016571	FOCC016571
FOCC016525-RA	FOCC016570	FOCC016570
FOCC016524-RA	FOCC016569	FOCC016569
FOCC016082-RA	FOCC016568	FOCC016568
FOCC016081-RA	FOCC016567	FOCC016567
FOCC016516-RA	FOCC016566	FOCC016566
FOCC016515-RA	FOCC016565	FOCC016565
FOCC016102-RA	FOCC016564	FOCC016564
FOCC016101-RA	FOCC016563	FOCC016563
FOCC016100-RA	FOCC016562	FOCC016562
FOCC016099-RA	FOCC016561	FOCC016561
FOCC016098-RA	FOCC016560	FOCC016560
FOCC016487-RA	FOCC016559	FOCC016559
FOCC016486-RA	FOCC016558	FOCC016558
FOCC016485-RA	FOCC016557	FOCC016557
FOCC016484-RA	FOCC016556	FOCC016556
FOCC016483-RA	FOCC016555	FOCC016555
FOCC016393-RA	FOCC016554	FOCC016554
FOCC016618-RA	FOCC016553	FOCC016553
FOCC016168-RA	FOCC016552	FOCC016552
FOCC016167-RA	FOCC016551	FOCC016551
FOCC016326-RA	FOCC016550	FOCC016550
FOCC016325-RA	FOCC016549	FOCC016549
FOCC016411-RA	FOCC016548	FOCC016548
FOCC016410-RA	FOCC016547	FOCC016547
FOCC016329-RA	FOCC016546	FOCC016546
FOCC016495-RA	FOCC016545	FOCC016545
FOCC016494-RA	FOCC016544	FOCC016544
FOCC016493-RA	FOCC016543	FOCC016543
FOCC016202-RA	FOCC016542	FOCC016542
NA	FOCC016541	FOCC016541
FOCC016201-RA	beta-glucosidase-like	FOCC016540
FOCC016200-RA	FOCC016539	FOCC016539
FOCC016199-RA	FOCC016538	FOCC016538
FOCC016198-RA	FOCC016537	FOCC016537
FOCC016197-RA	FOCC016536	FOCC016536
FOCC016196-RA	FOCC016535	FOCC016535
FOCC016195-RA	Cytochrome P450 CYP4 (partial)	FOCC016534
FOCC016194-RA	FOCC016533	FOCC016533
FOCC016193-RA	FOCC016532	FOCC016532
FOCC016192-RA	FOCC016531	FOCC016531
FOCC016441-RA	FOCC016530	FOCC016530
FOCC015873-RA	FOCC016529	FOCC016529
FOCC015872-RA	FOCC016528	FOCC016528
FOCC015871-RA	FOCC016527	FOCC016527
FOCC015870-RA	FOCC016526	FOCC016526
FOCC015869-RA	FOCC016525	FOCC016525
FOCC015868-RA	FOCC016524	FOCC016524
FOCC015867-RA	FOCC016523	FOCC016523
FOCC015866-RA	FOCC016522	FOCC016522
FOCC015865-RA	FOCC016521	FOCC016521
FOCC015864-RA	FOCC016520	FOCC016520
FOCC015863-RA	FOCC016519	FOCC016519
NA	FOCC016518	FOCC016518
NA	FOCC016517	FOCC016517
NA	FOCC016516	FOCC016516
FOCC015862-RA	V-ATPase V0 Subunit A (partial)	FOCC016515
FOCC015861-RA	FOCC016514	FOCC016514
FOCC016434-RA	FOCC016513	FOCC016513
FOCC016265-RA	FOCC016512	FOCC016512
FOCC016264-RA	FOCC016511	FOCC016511
FOCC016263-RA	FOCC016510	FOCC016510
FOCC016376-RA	FOCC016509	FOCC016509
FOCC016375-RA	FOCC016508	FOCC016508
FOCC016374-RA	FOCC016507	FOCC016507
FOCC016387-RA	FOCC016506	FOCC016506
FOCC016386-RA	FOCC016505	FOCC016505
FOCC016385-RA	FOCC016504	FOCC016504
FOCC016400-RA	FOCC016503	FOCC016503
FOCC016399-RA	FOCC016502	FOCC016502
FOCC016398-RA	FOCC016501	FOCC016501
FOCC016492-RA	FOCC016500	FOCC016500
FOCC016025-RA	FOCC016499	FOCC016499
NA	FOCC016498	FOCC016498
FOCC016024-RA	FOCC016497	FOCC016497
FOCC016149-RA	FOCC016496	FOCC016496
FOCC016148-RA	FOCC016495	FOCC016495
FOCC016147-RA	FOCC016494	FOCC016494
FOCC016146-RA	FOCC016493	FOCC016493
FOCC016145-RA	FOCC016492	FOCC016492
FOCC016144-RA	FOCC016491	FOCC016491
FOCC016143-RA	FOCC016490	FOCC016490
FOCC016142-RA	FOCC016489	FOCC016489
FOCC016141-RA	FOCC016488	FOCC016488
FOCC016140-RA	FOCC016487	FOCC016487
FOCC016262-RA	FOCC016486	FOCC016486
FOCC016313-RA	FOCC016485	FOCC016485
FOCC016312-RA	FOCC016484	FOCC016484
FOCC016311-RA	FOCC016483	FOCC016483
FOCC016310-RA	FOCC016482	FOCC016482
FOCC016187-RA	FOCC016481	FOCC016481
FOCC016186-RA	FOCC016480	FOCC016480
FOCC015808-RA	FOCC016479	FOCC016479
FOCC015807-RA	FOCC016478	FOCC016478
FOCC015806-RA	FOCC016477	FOCC016477
FOCC015805-RA	FOCC016476	FOCC016476
FOCC015804-RA	FOCC016475	FOCC016475
FOCC015803-RA	FOCC016474	FOCC016474
FOCC015802-RA	FOCC016473	FOCC016473
FOCC015801-RA	FOCC016472	FOCC016472
FOCC015800-RA	FOCC016471	FOCC016471
FOCC015979-RA	FOCC016470	FOCC016470
FOCC015978-RA	FOCC016469	FOCC016469
FOCC015977-RA	FOCC016468	FOCC016468
FOCC015976-RA	FOCC016467	FOCC016467
FOCC016246-RA	FOCC016466	FOCC016466
FOCC016346-RA	FOCC016465	FOCC016465
FOCC016345-RA	FOCC016464	FOCC016464
FOCC016276-RA	FOCC016463	FOCC016463
FOCC016275-RA	FOCC016462	FOCC016462
FOCC015646-RA	FOCC016461	FOCC016461
FOCC015645-RA	FOCC016460	FOCC016460
FOCC015644-RA	FOCC016459	FOCC016459
FOCC015643-RA	FOCC016458	FOCC016458
FOCC015642-RA	FOCC016457	FOCC016457
FOCC015641-RA	FOCC016456	FOCC016456
FOCC015640-RA	FOCC016455	FOCC016455
FOCC015639-RA	FOCC016454	FOCC016454
FOCC015638-RA	FOCC016453	FOCC016453
FOCC015637-RA	FOCC016452	FOCC016452
FOCC015636-RA	FOCC016451	FOCC016451
FOCC015635-RA	FOCC016450	FOCC016450
FOCC015634-RA	FOCC016449	FOCC016449
FOCC015633-RA	FOCC016448	FOCC016448
FOCC015632-RA	FOCC016447	FOCC016447
FOCC015631-RA	FOCC016446	FOCC016446
FOCC015630-RA	FOCC016445	FOCC016445
FOCC015629-RA	FOCC016444	FOCC016444
FOCC015628-RA	FOCC016443	FOCC016443
FOCC016001-RA	FOCC016442	FOCC016442
FOCC016000-RA	FOCC016441	FOCC016441
FOCC015999-RA	FOCC016440	FOCC016440
FOCC015998-RA	FOCC016439	FOCC016439
FOCC015997-RA	FOCC016438	FOCC016438
FOCC015996-RA	FOCC016437	FOCC016437
FOCC015995-RA	FOCC016436	FOCC016436
FOCC015994-RA	FOCC016435	FOCC016435
FOCC015993-RA	FOCC016434	FOCC016434
FOCC015992-RA	FOCC016433	FOCC016433
FOCC015991-RA	FOCC016432	FOCC016432
FOCC015990-RA	FOCC016431	FOCC016431
FOCC015989-RA	FOCC016430	FOCC016430
FOCC015985-RA	FOCC016429	FOCC016429
FOCC015984-RA	FOCC016428	FOCC016428
FOCC015983-RA	FOCC016427	FOCC016427
FOCC015982-RA	FOCC016426	FOCC016426
FOCC015981-RA	FOCC016425	FOCC016425
FOCC016111-RA	FOCC016424	FOCC016424
FOCC016110-RA	FOCC016423	FOCC016423
FOCC016109-RA	FOCC016422	FOCC016422
FOCC016108-RA	FOCC016421	FOCC016421
FOCC016075-RA	FOCC016420	FOCC016420
FOCC016074-RA	FOCC016419	FOCC016419
FOCC016392-RA	FOCC016418	FOCC016418
FOCC016443-RA	FOCC016417	FOCC016417
FOCC016334-RA	FOCC016416	FOCC016416
FOCC016333-RA	FOCC016415	FOCC016415
FOCC016332-RA	FOCC016414	FOCC016414
FOCC016331-RA	FOCC016413	FOCC016413
FOCC015900-RA	FOCC016412	FOCC016412
NA	FOCC016411	FOCC016411
FOCC015899-RA	CBB mannanase 2	FOCC016410
NA	FOCC016409	FOCC016409
NA	FOCC016408	FOCC016408
NA	FOCC016407	FOCC016407
NA	FOCC016406	FOCC016406
FOCC015898-RA	FOCC016405	FOCC016405
FOCC015897-RA	Cytochrome P450 CYP305	FOCC016404
FOCC015896-RA	FOCC016403	FOCC016403
FOCC015895-RA	FOCC016402	FOCC016402
FOCC015894-RA	FOCC016401	FOCC016401
FOCC015893-RA	FOCC016400	FOCC016400
FOCC015892-RA	FOCC016399	FOCC016399
FOCC015891-RA	FOCC016398	FOCC016398
FOCC016212-RA	FOCC016397	FOCC016397
FOCC016211-RA	FOCC016396	FOCC016396
FOCC016210-RA	FOCC016395	FOCC016395
FOCC016209-RA	FOCC016394	FOCC016394
FOCC016208-RA	FOCC016393	FOCC016393
FOCC016207-RA	FMRFamide Receptor part 3	FOCC016392
FOCC015430-RA	FOCC016391	FOCC016391
FOCC015429-RA	FOCC016390	FOCC016390
FOCC015428-RA	FOCC016389	FOCC016389
FOCC015427-RA	FOCC016388	FOCC016388
FOCC015426-RA	FOCC016387	FOCC016387
FOCC015425-RA	FOCC016386	FOCC016386
FOCC015424-RA	FOCC016385	FOCC016385
FOCC015423-RA	FOCC016384	FOCC016384
FOCC015422-RA	FOCC016383	FOCC016383
FOCC015421-RA	FOCC016382	FOCC016382
FOCC015420-RA	FOCC016381	FOCC016381
FOCC015419-RA	FOCC016380	FOCC016380
FOCC015418-RA	FOCC016379	FOCC016379
FOCC016065-RA	FOCC016378	FOCC016378
FOCC016064-RA	FOCC016377	FOCC016377
FOCC016063-RA	FOCC016376	FOCC016376
FOCC016185-RA	FOCC016375	FOCC016375
FOCC016184-RA	FOCC016374	FOCC016374
FOCC016183-RA	FOCC016373	FOCC016373
FOCC016253-RA	FOCC016372	FOCC016372
FOCC016252-RA	FOCC016371	FOCC016371
FOCC015375-RA	FOCC016370	FOCC016370
FOCC015374-RA	FOCC016369	FOCC016369
FOCC015373-RA	FOCC016368	FOCC016368
FOCC015372-RA	FOCC016367	FOCC016367
FOCC015371-RA	FOCC016366	FOCC016366
FOCC015370-RA	FOCC016365	FOCC016365
FOCC015369-RA	FOCC016364	FOCC016364
FOCC015368-RA	FOCC016363	FOCC016363
FOCC015367-RA	FOCC016362	FOCC016362
FOCC015366-RA	FOCC016361	FOCC016361
FOCC015365-RA	FOCC016360	FOCC016360
FOCC015364-RA	FOCC016359	FOCC016359
FOCC015363-RA	FOCC016358	FOCC016358
FOCC015362-RA	FOCC016357	FOCC016357
FOCC015361-RA	FOCC016356	FOCC016356
FOCC016323-RA	FOCC016355	FOCC016355
FOCC016322-RA	FOCC016354	FOCC016354
FOCC016321-RA	FOCC016353	FOCC016353
FOCC016241-RA	FOCC016352	FOCC016352
FOCC016240-RA	FOCC016351	FOCC016351
FOCC016232-RA	FOCC016350	FOCC016350
FOCC016231-RA	FOCC016349	FOCC016349
FOCC016230-RA	FOCC016348	FOCC016348
FOCC016229-RA	FOCC016347	FOCC016347
FOCC016228-RA	FOCC016346	FOCC016346
FOCC016507-RA	FOCC016345	FOCC016345
FOCC016046-RA	FOCC016344	FOCC016344
FOCC016045-RA	FOCC016343	FOCC016343
FOCC016409-RA	FOCC016342	FOCC016342
FOCC016408-RA	FOCC016341	FOCC016341
FOCC016407-RA	FOCC016340	FOCC016340
FOCC016406-RA	FOCC016339	FOCC016339
FOCC015768-RA	FOCC016338	FOCC016338
NA	FOCC016337	FOCC016337
FOCC015767-RA	FOCC016336	FOCC016336
FOCC015766-RA	FOCC016335	FOCC016335
FOCC016604-RA	FOCC016334	FOCC016334
FOCC016324-RA	FOCC016333	FOCC016333
FOCC015615-RA	FOCC016332	FOCC016332
FOCC015614-RA	FOCC016331	FOCC016331
FOCC015613-RA	FOCC016330	FOCC016330
FOCC015612-RA	FOCC016329	FOCC016329
FOCC015611-RA	FOCC016328	FOCC016328
FOCC015610-RA	FOCC016327	FOCC016327
FOCC015609-RA	FOCC016326	FOCC016326
FOCC015608-RA	FOCC016325	FOCC016325
FOCC015607-RA	FOCC016324	FOCC016324
FOCC015828-RA	FOCC016323	FOCC016323
FOCC015827-RA	FOCC016322	FOCC016322
FOCC015826-RA	FOCC016321	FOCC016321
FOCC015825-RA	FOCC016320	FOCC016320
FOCC015824-RA	FOCC016319	FOCC016319
FOCC015823-RA	FOCC016318	FOCC016318
FOCC015822-RA	FOCC016317	FOCC016317
FOCC015821-RA	FOCC016316	FOCC016316
FOCC015820-RA	FOCC016315	FOCC016315
FOCC015819-RA	FOCC016314	FOCC016314
FOCC015818-RA	FOCC016313	FOCC016313
FOCC015817-RA	FOCC016312	FOCC016312
FOCC015816-RA	FOCC016311	FOCC016311
FOCC015815-RA	FOCC016310	FOCC016310
FOCC016251-RA	FOCC016309	FOCC016309
FOCC016250-RA	FOCC016308	FOCC016308
FOCC016249-RA	FOCC016307	FOCC016307
FOCC016328-RA	FOCC016306	FOCC016306
FOCC016327-RA	FOCC016305	FOCC016305
FOCC016118-RA	FOCC016304	FOCC016304
FOCC016117-RA	FOCC016303	FOCC016303
NA	FOCC016302	FOCC016302
NA	FOCC016301	FOCC016301
FOCC016116-RA	FOCC016300	FOCC016300
FOCC016115-RA	FOCC016299	FOCC016299
FOCC016114-RA	FOCC016298	FOCC016298
FOCC016113-RA	FOCC016297	FOCC016297
FOCC016112-RA	FOCC016296	FOCC016296
FOCC016012-RA	FOCC016295	FOCC016295
FOCC016011-RA	FOCC016294	FOCC016294
FOCC016010-RA	FOCC016293	FOCC016293
FOCC016009-RA	FOCC016292	FOCC016292
FOCC016008-RA	FOCC016291	FOCC016291
FOCC015963-RA	FOCC016290	FOCC016290
FOCC015962-RA	FOCC016289	FOCC016289
FOCC015961-RA	FOCC016288	FOCC016288
FOCC015960-RA	FOCC016287	FOCC016287
FOCC015959-RA	FOCC016286	FOCC016286
FOCC015958-RA	FOCC016285	FOCC016285
FOCC015957-RA	FOCC016284	FOCC016284
FOCC015956-RA	FOCC016283	FOCC016283
FOCC015955-RA	FOCC016282	FOCC016282
FOCC016016-RA	FOCC016281	FOCC016281
FOCC016015-RA	FOCC016280	FOCC016280
FOCC016014-RA	FOCC016279	FOCC016279
FOCC016013-RA	FOCC016278	FOCC016278
FOCC016120-RA	FOCC016277	FOCC016277
FOCC016119-RA	FOCC016276	FOCC016276
FOCC015725-RA	FOCC016275	FOCC016275
FOCC015724-RA	FOCC016274	FOCC016274
FOCC015723-RA	FOCC016273	FOCC016273
NA	FOCC016272	FOCC016272
FOCC016080-RA	FOCC016271	FOCC016271
FOCC016218-RA	FOCC016270	FOCC016270
FOCC016217-RA	FOCC016269	FOCC016269
FOCC016216-RA	FOCC016268	FOCC016268
FOCC016215-RA	FOCC016267	FOCC016267
FOCC016094-RA	FOCC016266	FOCC016266
FOCC016093-RA	FOCC016265	FOCC016265
FOCC016069-RA	FOCC016264	FOCC016264
FOCC016206-RA	FOCC016263	FOCC016263
FOCC016205-RA	FOCC016262	FOCC016262
FOCC016159-RA	FOCC016261	FOCC016261
FOCC016158-RA	FOCC016260	FOCC016260
FOCC015988-RA	FOCC016259	FOCC016259
FOCC015987-RA	FOCC016258	FOCC016258
FOCC015986-RA	FOCC016257	FOCC016257
FOCC016257-RA	FOCC016256	FOCC016256
FOCC016256-RA	FOCC016255	FOCC016255
FOCC016255-RA	FOCC016254	FOCC016254
FOCC016254-RA	FOCC016253	FOCC016253
FOCC015933-RA	FOCC016252	FOCC016252
FOCC015932-RA	FOCC016251	FOCC016251
FOCC015931-RA	FOCC016250	FOCC016250
FOCC015930-RA	FOCC016249	FOCC016249
FOCC015929-RA	FOCC016248	FOCC016248
FOCC015262-RA	FOCC016247	FOCC016247
FOCC015261-RA	FOCC016246	FOCC016246
FOCC015260-RA	FOCC016245	FOCC016245
FOCC015259-RA	FOCC016244	FOCC016244
FOCC015258-RA	FOCC016243	FOCC016243
FOCC015257-RA	FOCC016242	FOCC016242
FOCC015256-RA	FOCC016241	FOCC016241
FOCC015255-RA	FOCC016240	FOCC016240
FOCC015254-RA	FOCC016239	FOCC016239
FOCC015253-RA	FOCC016238	FOCC016238
FOCC015252-RA	FOCC016237	FOCC016237
FOCC015880-RA	FOCC016236	FOCC016236
FOCC015879-RA	FOCC016235	FOCC016235
FOCC015878-RA	FOCC016234	FOCC016234
FOCC015877-RA	FOCC016233	FOCC016233
FOCC015876-RA	FOCC016232	FOCC016232
FOCC015627-RA	FOCC016231	FOCC016231
FOCC015626-RA	FOCC016230	FOCC016230
FOCC016204-RA	FOCC016229	FOCC016229
FOCC016203-RA	FOCC016228	FOCC016228
FOCC015464-RA	FOCC016227	FOCC016227
FOCC015463-RA	FOCC016226	FOCC016226
FOCC015462-RA	FOCC016225	FOCC016225
FOCC015461-RA	FOCC016224	FOCC016224
FOCC015460-RA	FOCC016223	FOCC016223
FOCC015459-RA	FOCC016222	FOCC016222
FOCC015458-RA	FOCC016221	FOCC016221
FOCC015457-RA	FOCC016220	FOCC016220
FOCC016248-RA	70 kDa heat shock protein	FOCC016219
FOCC016247-RA	FOCC016218	FOCC016218
FOCC015875-RA	FOCC016217	FOCC016217
FOCC015874-RA	FOCC016216	FOCC016216
FOCC015971-RA	FOCC016215	FOCC016215
FOCC015970-RA	FOCC016214	FOCC016214
FOCC015969-RA	FOCC016213	FOCC016213
FOCC015968-RA	FOCC016212	FOCC016212
FOCC015967-RA	FOCC016211	FOCC016211
FOCC015966-RA	FOCC016210	FOCC016210
FOCC015965-RA	FOCC016209	FOCC016209
FOCC015964-RA	FOCC016208	FOCC016208
FOCC015555-RA	FOCC016207	FOCC016207
FOCC015554-RA	FOCC016206	FOCC016206
FOCC015553-RA	FOCC016205	FOCC016205
FOCC015552-RA	FOCC016204	FOCC016204
FOCC015663-RA	FOCC016203	FOCC016203
FOCC015662-RA	FOCC016202	FOCC016202
FOCC015661-RA	FOCC016201	FOCC016201
FOCC015660-RA	FOCC016200	FOCC016200
FOCC015659-RA	FOCC016199	FOCC016199
FOCC015658-RA	FOCC016198	FOCC016198
FOCC015657-RA	FOCC016197	FOCC016197
FOCC015656-RA	FOCC016196	FOCC016196
FOCC015655-RA	FOCC016195	FOCC016195
FOCC015654-RA	FOCC016194	FOCC016194
FOCC016097-RA	FOCC016193	FOCC016193
FOCC016096-RA	FOCC016192	FOCC016192
FOCC016095-RA	FOCC016191	FOCC016191
FOCC016107-RA	FOCC016190	FOCC016190
FOCC016106-RA	FOCC016189	FOCC016189
FOCC016105-RA	FOCC016188	FOCC016188
FOCC016104-RA	FOCC016187	FOCC016187
FOCC016103-RA	FOCC016186	FOCC016186
FOCC016083-RA	FOCC016185	FOCC016185
FOCC015937-RA	FOCC016184	FOCC016184
FOCC015936-RA	FOCC016183	FOCC016183
FOCC015935-RA	FOCC016182	FOCC016182
FOCC015934-RA	FOCC016181	FOCC016181
FOCC015814-RA	FOCC016180	FOCC016180
FOCC015813-RA	FOCC016179	FOCC016179
FOCC015812-RA	FOCC016178	FOCC016178
FOCC015811-RA	FOCC016177	FOCC016177
FOCC015810-RA	FOCC016176	FOCC016176
FOCC015809-RA	FOCC016175	FOCC016175
FOCC016003-RA	FOCC016174	FOCC016174
FOCC016002-RA	FOCC016173	FOCC016173
FOCC016023-RA	FOCC016172	FOCC016172
FOCC016022-RA	FOCC016171	FOCC016171
FOCC016079-RA	FOCC016170	FOCC016170
FOCC016078-RA	FOCC016169	FOCC016169
FOCC016077-RA	FOCC016168	FOCC016168
FOCC016076-RA	FOCC016167	FOCC016167
FOCC015443-RA	FOCC016166	FOCC016166
FOCC015442-RA	FOCC016165	FOCC016165
FOCC015441-RA	FOCC016164	FOCC016164
FOCC015440-RA	FOCC016163	FOCC016163
FOCC015439-RA	FOCC016162	FOCC016162
FOCC015438-RA	FOCC016161	FOCC016161
FOCC015437-RA	FOCC016160	FOCC016160
FOCC015436-RA	FOCC016159	FOCC016159
FOCC015435-RA	FOCC016158	FOCC016158
FOCC015434-RA	FOCC016157	FOCC016157
FOCC015433-RA	FOCC016156	FOCC016156
FOCC015432-RA	FOCC016155	FOCC016155
FOCC015431-RA	FOCC016154	FOCC016154
FOCC015980-RA	FOCC016153	FOCC016153
FOCC015975-RA	FOCC016152	FOCC016152
FOCC015974-RA	FOCC016151	FOCC016151
FOCC015973-RA	FOCC016150	FOCC016150
FOCC015972-RA	FOCC016149	FOCC016149
FOCC016358-RA	FOCC016148	FOCC016148
FOCC016051-RA	FOCC016147	FOCC016147
FOCC016050-RA	FOCC016146	FOCC016146
FOCC016049-RA	FOCC016145	FOCC016145
FOCC016048-RA	FOCC016144	FOCC016144
FOCC016260-RA	FOCC016143	FOCC016143
FOCC016259-RA	FOCC016142	FOCC016142
FOCC016258-RA	FOCC016141	FOCC016141
FOCC016261-RA	FOCC016140	FOCC016140
FOCC016058-RA	FOCC016139	FOCC016139
FOCC016057-RA	FOCC016138	FOCC016138
FOCC015840-RA	FOCC016137	FOCC016137
FOCC015839-RA	FOCC016136	FOCC016136
FOCC015838-RA	FOCC016135	FOCC016135
FOCC015837-RA	FOCC016134	FOCC016134
FOCC015836-RA	FOCC016133	FOCC016133
FOCC015835-RA	FOCC016132	FOCC016132
FOCC015834-RA	FOCC016131	FOCC016131
FOCC015833-RA	FOCC016130	FOCC016130
FOCC015832-RA	FOCC016129	FOCC016129
FOCC016017-RA	FOCC016128	FOCC016128
FOCC015924-RA	FOCC016127	FOCC016127
FOCC015923-RA	FOCC016126	FOCC016126
FOCC015922-RA	FOCC016125	FOCC016125
FOCC015921-RA	FOCC016124	FOCC016124
FOCC015920-RA	FOCC016123	FOCC016123
FOCC015919-RA	FOCC016122	FOCC016122
FOCC015918-RA	FOCC016121	FOCC016121
FOCC015917-RA	FOCC016120	FOCC016120
FOCC015916-RA	FOCC016119	FOCC016119
FOCC015915-RA	FOCC016118	FOCC016118
FOCC015914-RA	FOCC016117	FOCC016117
FOCC015913-RA	FOCC016116	FOCC016116
FOCC015912-RA	FOCC016115	FOCC016115
FOCC015911-RA	FOCC016114	FOCC016114
FOCC016452-RA	FOCC016113	FOCC016113
FOCC015199-RA	FOCC016112	FOCC016112
FOCC015198-RA	FOCC016111	FOCC016111
FOCC015197-RA	FOCC016110	FOCC016110
FOCC015196-RA	FOCC016109	FOCC016109
FOCC015195-RA	FOCC016108	FOCC016108
FOCC015194-RA	FOCC016107	FOCC016107
FOCC015193-RA	FOCC016106	FOCC016106
FOCC015192-RA	FOCC016105	FOCC016105
FOCC015191-RA	FOCC016104	FOCC016104
FOCC015190-RA	FOCC016103	FOCC016103
FOCC015189-RA	FOCC016102	FOCC016102
FOCC015188-RA	FOCC016101	FOCC016101
FOCC015187-RA	FOCC016100	FOCC016100
FOCC015186-RA	FOCC016099	FOCC016099
FOCC015185-RA	FOCC016098	FOCC016098
FOCC016007-RA	Glycosyltransferase	FOCC016097
FOCC016006-RA	Soluble guanylyl cyclase beta-1-subunit (partial)	FOCC016096
FOCC016005-RA	FOCC016095	FOCC016095
FOCC016004-RA	FOCC016094	FOCC016094
FOCC015799-RA	FOCC016093	FOCC016093
FOCC015798-RA	FOCC016092	FOCC016092
FOCC015797-RA	FOCC016091	FOCC016091
FOCC015587-RA	FOCC016090	FOCC016090
FOCC015586-RA	FOCC016089	FOCC016089
FOCC015585-RA	FOCC016088	FOCC016088
FOCC015584-RA	FOCC016087	FOCC016087
FOCC015583-RA	FOCC016086	FOCC016086
FOCC015582-RA	FOCC016085	FOCC016085
FOCC015581-RA	FOCC016084	FOCC016084
FOCC015580-RA	FOCC016083	FOCC016083
FOCC015579-RA	FOCC016082	FOCC016082
FOCC015578-RA	FOCC016081	FOCC016081
FOCC016019-RA	FOCC016080	FOCC016080
FOCC016018-RA	FOCC016079	FOCC016079
FOCC016047-RA	FOCC016078	FOCC016078
FOCC016190-RA	FOCC016077	FOCC016077
FOCC016189-RA	FOCC016076	FOCC016076
FOCC016188-RA	FOCC016075	FOCC016075
FOCC015706-RA	FOCC016074	FOCC016074
FOCC015705-RA	FOCC016073	FOCC016073
FOCC015704-RA	FOCC016072	FOCC016072
FOCC015703-RA	FOCC016071	FOCC016071
FOCC015702-RA	FOCC016070	FOCC016070
FOCC015701-RA	FOCC016069	FOCC016069
FOCC015941-RA	FOCC016068	FOCC016068
FOCC015940-RA	FOCC016067	FOCC016067
FOCC015939-RA	FOCC016066	FOCC016066
FOCC015938-RA	FOCC016065	FOCC016065
FOCC015783-RA	FOCC016064	FOCC016064
FOCC015782-RA	FOCC016063	FOCC016063
FOCC015954-RA	FOCC016062	FOCC016062
FOCC015953-RA	FOCC016061	FOCC016061
FOCC015952-RA	FOCC016060	FOCC016060
FOCC015951-RA	FOCC016059	FOCC016059
FOCC015950-RA	FOCC016058	FOCC016058
FOCC015949-RA	FOCC016057	FOCC016057
FOCC015948-RA	FOCC016056	FOCC016056
FOCC015947-RA	FOCC016055	FOCC016055
FOCC016134-RA	FOCC016054	FOCC016054
FOCC014569-RA	FOCC016053	FOCC016053
FOCC014568-RA	FOCC016052	FOCC016052
FOCC014567-RA	FOCC016051	FOCC016051
FOCC014566-RA	FOCC016050	FOCC016050
FOCC014565-RA	FOCC016049	FOCC016049
FOCC014564-RA	FOCC016048	FOCC016048
FOCC014563-RA	FOCC016047	FOCC016047
FOCC014562-RA	FOCC016046	FOCC016046
FOCC014561-RA	FOCC016045	FOCC016045
FOCC014560-RA	FOCC016044	FOCC016044
[truncated: 16,155 more rows]

## Sheet: S1. A_Female
Names	Total	Maker ID Query	Accession	Description
Frankliniella cephalica	644	FOCC000021-RA	AAQ24552	Blo t Mag29 allergen [Blomia tropicalis]
Frankliniella occidentalis		FOCC000032-RA	KDR13811	hypothetical protein L798_12110 [Zootermopsis nevadensis]
Gynaikothrips ficorum		FOCC000047-RA	XP_015605612	PREDICTED: serine/threonine/tyrosine-interacting protein-like isoform X1 [Cephus cinctus]
Thrips palmi		FOCC000078-RA	XP_011454666	PREDICTED: hyaluronan mediated motility receptor-like [Crassostrea gigas]
		FOCC000088-RA	XP_015607606	PREDICTED: G2/mitotic-specific cyclin-B [Cephus cinctus]
		FOCC000105-RA	KDR16235	General transcription factor IIH subunit 4 [Zootermopsis nevadensis]
		FOCC000119-RA	XP_012258585	PREDICTED: bifunctional arginine demethylase and lysyl-hydroxylase PSR isoform X1 [Athalia rosae]
		FOCC000121-RA	KDR06564	Transportin-1 [Zootermopsis nevadensis]
		FOCC000138-RA	KDR19298	Serine/threonine-protein kinase PLK4 [Zootermopsis nevadensis]
		FOCC000152-RA	KDR16657	Thyroid receptor-interacting protein 13 [Zootermopsis nevadensis]
		FOCC000155-RA	KDR14424	Nuclear pore glycoprotein p62 [Zootermopsis nevadensis]
		FOCC000159-RA	KDR15206	HEAT repeat-containing protein 1 [Zootermopsis nevadensis]
		FOCC000180-RA	XP_012260677	PREDICTED: maternal protein exuperantia [Athalia rosae]
		FOCC000186-RA	XP_011860494	PREDICTED: uncharacterized protein LOC105557774 [Vollenhovia emeryi]
		FOCC001233-RA	XP_014260001	PREDICTED: homeotic protein ocelliless-like isoform X4 [Cimex lectularius] >gi|939278882|ref|XP_014260002.1| PREDICTED: homeotic protein ocelliless-like isoform X4 [Cimex lectularius]
		FOCC001265-RA	XP_014241439	PREDICTED: chromosome transmission fidelity protein 18 homolog [Cimex lectularius]
		FOCC001317-RA	KDR22304	hypothetical protein L798_01174, partial [Zootermopsis nevadensis]
		FOCC001413-RA	KDR07072	Survival motor neuron protein [Zootermopsis nevadensis]
		FOCC001416-RA	KDR22079	Ran-binding protein 3 [Zootermopsis nevadensis]
		FOCC001422-RA	XP_016936621	PREDICTED: GILT-like protein C02D5.2 [Drosophila suzukii]
		FOCC001485-RA	KDR13776	Mitochondrial uncoupling protein 2 [Zootermopsis nevadensis]
		FOCC001491-RA	ACS44779	thymidylate synthase [Litopenaeus vannamei]
		FOCC001506-RA	KDR12118	Piwi-like protein 1 [Zootermopsis nevadensis]
		FOCC001519-RA	KDR13782	DNA repair protein complementing XP-A cells-like protein [Zootermopsis nevadensis]
		FOCC001564-RA	KDR22281	Flap endonuclease 1-B [Zootermopsis nevadensis]
		FOCC001591-RA	XP_014233923	PREDICTED: trypsin-1-like [Trichogramma pretiosum]
		FOCC001612-RA	KDR18464	Exportin-2 [Zootermopsis nevadensis]
		FOCC001653-RA	KDR24178	E3 ubiquitin-protein ligase RNF8 A [Zootermopsis nevadensis]
		FOCC001658-RA	KDR10033	Chromobox protein-like protein 3 [Zootermopsis nevadensis]
		FOCC001685-RA	KDR24446	WD repeat-containing protein 76 [Zootermopsis nevadensis]
		FOCC001726-RA	KDR21369	Symplekin, partial [Zootermopsis nevadensis]
		FOCC001773-RA	KDR13526	Protein phosphatase PP2A 55 kDa regulatory subunit, partial [Zootermopsis nevadensis]
		FOCC001774-RA	XP_012266705	PREDICTED: histone-lysine N-methyltransferase NSD2 isoform X1 [Athalia rosae]
		FOCC001790-RA	KDR11828	DNA-directed RNA polymerase III subunit RPC2 [Zootermopsis nevadensis]
		FOCC001794-RA	XP_006157803	PREDICTED: LOW QUALITY PROTEIN: zinc finger protein 432 [Tupaia chinensis]
		FOCC001798-RA	KDR14460	DNA polymerase delta subunit 2 [Zootermopsis nevadensis]
		FOCC001803-RA	XP_972562	PREDICTED: integral membrane protein GPR155 isoform X1 [Tribolium castaneum]
		FOCC001813-RA	XP_015524045	PREDICTED: glycerophosphodiester phosphodiesterase 1 [Neodiprion lecontei]
		FOCC001831-RA	KDR22668	Histone acetyltransferase Tip60 [Zootermopsis nevadensis]
		FOCC001875-RA	KRT80094	Kinesin, partial [Oryctes borbonicus]
		FOCC001893-RA	XP_015598448	PREDICTED: uncharacterized protein LOC107269279 isoform X1 [Cephus cinctus]
		FOCC001901-RA	XP_012228889	PREDICTED: protein mahjong [Linepithema humile] >gi|815815651|ref|XP_012228890.1| PREDICTED: protein mahjong [Linepithema humile] >gi|815815653|ref|XP_012228891.1| PREDICTED: protein mahjong [Linepithema humile]
		FOCC001911-RA	KDR18719	putative N-acetyltransferase CML3 [Zootermopsis nevadensis]
		FOCC001933-RA	KDR13278	hypothetical protein L798_12205 [Zootermopsis nevadensis]
		FOCC001947-RA	XP_012262723	PREDICTED: uncharacterized protein C05D11.1-like [Athalia rosae]
		FOCC002003-RA	XP_011644445	PREDICTED: protein ECT2 isoform X5 [Pogonomyrmex barbatus]
		FOCC002023-RA	KDR09434	TRAF-interacting protein [Zootermopsis nevadensis]
		FOCC002078-RA	XP_015605449	PREDICTED: protein claret segregational [Cephus cinctus] >gi|1000764718|ref|XP_015605450.1| PREDICTED: protein claret segregational [Cephus cinctus]
		FOCC002095-RA	KDR20070	E3 ubiquitin-protein ligase Bre1 [Zootermopsis nevadensis]
		FOCC002120-RA	XP_012141614	PREDICTED: major facilitator superfamily domain-containing protein 12-like isoform X2 [Megachile rotundata]
		FOCC002125-RA	XP_002425461	conserved hypothetical protein [Pediculus humanus corporis] >gi|212509297|gb|EEB12723.1| conserved hypothetical protein [Pediculus humanus corporis]
		FOCC002133-RA	BAG65665	vasa [Gryllus bimaculatus]
		FOCC002136-RA	XP_012272337	PREDICTED: GON-4-like protein isoform X2 [Orussus abietinus]
		FOCC002151-RA	ENN75443	hypothetical protein YQE_07994, partial [Dendroctonus ponderosae] >gi|546675119|gb|ERL86366.1| hypothetical protein D910_03774 [Dendroctonus ponderosae]
		FOCC002196-RA	XP_017211182	PREDICTED: gastrula zinc finger protein XlCGF8.2DB-like isoform X3 [Danio rerio]
		FOCC002248-RA	XP_005104521	PREDICTED: replication factor C subunit 3-like [Aplysia californica]
		FOCC002249-RA	KZC11707	Zinc finger MYM-type protein 3 [Dufourea novaeangliae]
		FOCC002265-RA	KDR22929	Organic cation transporter protein, partial [Zootermopsis nevadensis]
		FOCC002271-RA	KDR22764	Luciferin 4-monooxygenase [Zootermopsis nevadensis]
		FOCC002278-RA	XP_011164770	PREDICTED: pseudouridylate synthase 7 homolog [Solenopsis invicta] >gi|322789733|gb|EFZ14899.1| hypothetical protein SINV_07212, partial [Solenopsis invicta]
		FOCC002381-RA	XP_001606424	PREDICTED: G2/mitotic-specific cyclin-B3 [Nasonia vitripennis] >gi|345494182|ref|XP_003427238.1| PREDICTED: G2/mitotic-specific cyclin-B3 [Nasonia vitripennis] >gi|645031411|ref|XP_008210126.1| PREDICTED: G2/mitotic-specific cyclin-B3 [Nasonia vitripennis]
		FOCC002401-RA	KDR21197	COP9 signalosome complex subunit 1 [Zootermopsis nevadensis]
		FOCC002445-RA	KDR19315	TATA box-binding protein-like protein 1 [Zootermopsis nevadensis]
		FOCC002448-RA	XP_002429915	synaptojanin-1, putative [Pediculus humanus corporis] >gi|212514961|gb|EEB17177.1| synaptojanin-1, putative [Pediculus humanus corporis]
		FOCC002468-RA	KDR19397	putative serine hydrolase [Zootermopsis nevadensis]
		FOCC002473-RA	XP_012254098	PREDICTED: importin subunit beta-1 isoform X2 [Athalia rosae]
		FOCC002478-RA	KDR10364	Mitogen-activated protein kinase kinase kinase 4, partial [Zootermopsis nevadensis]
		FOCC002485-RA	XP_014278203	PREDICTED: RNA pseudouridylate synthase domain-containing protein 2-like isoform X1 [Halyomorpha halys]
		FOCC002489-RA	KDR22876	Inositol monophosphatase 2 [Zootermopsis nevadensis]
		FOCC002511-RA	XP_012251198	PREDICTED: lysine--tRNA ligase isoform X2 [Athalia rosae]
		FOCC002534-RA	KDR16075	Synaptotagmin-3 [Zootermopsis nevadensis]
		FOCC002535-RA	KDR09094	FtsJ methyltransferase domain-containing protein 1 [Zootermopsis nevadensis]
		FOCC002596-RA	AGM32429	SCP-like extracellular domain containing protein 1 [Coptotermes formosanus]
		FOCC002631-RA	KDR23322	Inosine-5'-monophosphate dehydrogenase 1 [Zootermopsis nevadensis]
		FOCC002645-RA	KDR13602	Transcription factor grauzone [Zootermopsis nevadensis]
		FOCC002665-RA	XP_015600461	PREDICTED: vitellogenin-like [Cephus cinctus]
		FOCC002679-RA	XP_014487384	PREDICTED: DNA-directed RNA polymerase II subunit GRINL1A [Dinoponera quadriceps]
		FOCC002695-RA	KDR23596	PAS domain-containing serine/threonine-protein kinase [Zootermopsis nevadensis]
		FOCC002698-RA	NP_001156159	mitotic spindle assembly checkpoint protein MAD2 [Acyrthosiphon pisum] >gi|239790656|dbj|BAH71876.1| ACYPI004152 [Acyrthosiphon pisum]
		FOCC002716-RA	XP_012346760	PREDICTED: uncharacterized protein LOC100866704 isoform X4 [Apis florea] >gi|820859715|ref|XP_012346761.1| PREDICTED: uncharacterized protein LOC100866704 isoform X4 [Apis florea]
		FOCC002722-RA	XP_012285630	PREDICTED: PC4 and SFRS1-interacting protein isoform X2 [Orussus abietinus]
		FOCC002747-RA	XP_015609399	PREDICTED: exportin-4-like isoform X1 [Cephus cinctus] >gi|1000721016|ref|XP_015609400.1| PREDICTED: exportin-4-like isoform X1 [Cephus cinctus]
		FOCC002794-RA	KDR22895	Protein ovarian tumor locus [Zootermopsis nevadensis]
		FOCC002795-RA	XP_015524977	PREDICTED: kinesin-like protein KIF20B [Neodiprion lecontei]
		FOCC002844-RA	KDR08844	116 kDa U5 small nuclear ribonucleoprotein component [Zootermopsis nevadensis]
		FOCC002887-RA	KDR21607	putative U3 small nucleolar RNA-associated protein 11 [Zootermopsis nevadensis]
		FOCC002898-RA	KDR10870	Ubiquitin carboxyl-terminal hydrolase 22 [Zootermopsis nevadensis]
		FOCC002904-RA	KDR16208	Nucleoporin NUP85 [Zootermopsis nevadensis]
		FOCC002905-RA	KDR22341	AP-2 complex subunit mu-1 [Zootermopsis nevadensis]
		FOCC002924-RA	XP_015518371	PREDICTED: centrosomal protein of 120 kDa [Neodiprion lecontei]
		FOCC002992-RA	KDR08911	Maelstrom-like protein [Zootermopsis nevadensis]
		FOCC003033-RA	KDR24175	Zinc finger RAD18 domain-containing protein [Zootermopsis nevadensis]
		FOCC003117-RA	XP_013185724	PREDICTED: uncharacterized protein LOC106131249 [Amyelois transitella]
		FOCC003136-RA	XP_003394349	PREDICTED: box C/D snoRNA protein 1 [Bombus terrestris]
		FOCC003188-RA	KDR19978	Glucose dehydrogenase [acceptor] [Zootermopsis nevadensis]
		FOCC003205-RA	KDR20301	Splicing factor 3B subunit 3 [Zootermopsis nevadensis]
		FOCC003278-RA	KDR10709	Caspase-1 [Zootermopsis nevadensis]
		FOCC003305-RA	XP_012270220	PREDICTED: diacylglycerol O-acyltransferase 1 [Orussus abietinus]
		FOCC003327-RA	XP_015517160	PREDICTED: DNA (cytosine-5)-methyltransferase PliMCI-like [Neodiprion lecontei]
		FOCC003350-RA	XP_015585318	PREDICTED: ferrochelatase, mitochondrial [Cephus cinctus]
		FOCC003356-RA	XP_015108949	PREDICTED: cysteine and histidine-rich domain-containing protein [Diachasma alloeum]
		FOCC003358-RA	KDR24008	mRNA cap guanine-N7 methyltransferase [Zootermopsis nevadensis]
		FOCC003378-RA	KDR24336	DNA repair protein complementing XP-C cells-like protein [Zootermopsis nevadensis]
		FOCC003381-RA	XP_011264904	PREDICTED: lamin Dm0-like isoform X1 [Camponotus floridanus]
		FOCC003413-RA	XP_001658342	AAEL007415-PA [Aedes aegypti] >gi|108876642|gb|EAT40867.1| AAEL007415-PA [Aedes aegypti]
		FOCC003420-RA	XP_004921666	PREDICTED: regulator of telomere elongation helicase 1 homolog [Bombyx mori]
		FOCC003423-RA	XP_008486055	PREDICTED: putative U5 small nuclear ribonucleoprotein 200 kDa helicase, partial [Diaphorina citri]
		FOCC003425-RA	KDR19736	Putative U5 small nuclear ribonucleoprotein 200 kDa helicase [Zootermopsis nevadensis]
		FOCC003467-RA	KDR10163	Protein Shroom [Zootermopsis nevadensis]
		FOCC003471-RA	XP_012270621	PREDICTED: venom carboxylesterase-6-like [Orussus abietinus]
		FOCC003484-RA	KDR18549	Beclin-1-like protein [Zootermopsis nevadensis]
		FOCC003514-RA	KDR19394	Uracil-DNA glycosylase [Zootermopsis nevadensis]
		FOCC003525-RA	KDR22384	Actin-related protein 10 [Zootermopsis nevadensis]
		FOCC003531-RA	XP_015517098	PREDICTED: importin-4-like [Neodiprion lecontei]
		FOCC003540-RA	XP_015281209	PREDICTED: zinc finger protein 420-like [Gekko japonicus]
		FOCC003567-RA	KDR14061	Exosome component 10 [Zootermopsis nevadensis]
		FOCC003593-RA	KDR07694	Serine/threonine-protein kinase Nek2 [Zootermopsis nevadensis]
		FOCC003594-RA	XP_012252976	PREDICTED: ribosomal RNA small subunit methyltransferase NEP1 [Athalia rosae]
		FOCC003614-RA	XP_008209070	PREDICTED: aspartate aminotransferase, cytoplasmic [Nasonia vitripennis] >gi|645035068|ref|XP_008209071.1| PREDICTED: aspartate aminotransferase, cytoplasmic [Nasonia vitripennis]
		FOCC003619-RA	KDR14258	Serine/threonine-protein kinase 6 [Zootermopsis nevadensis]
		FOCC003620-RA	XP_013401694	PREDICTED: histone H3-like centromeric protein cnp1 [Lingula anatina]
		FOCC003643-RA	XP_011882339	PREDICTED: zinc finger protein DZIP1L [Vollenhovia emeryi]
		FOCC003644-RA	KDR10221	DNA replication licensing factor mcm5 [Zootermopsis nevadensis]
		FOCC003660-RA	KDR07021	hypothetical protein L798_03479 [Zootermopsis nevadensis]
		FOCC003661-RA	XP_015598023	PREDICTED: ranBP2-like and GRIP domain-containing protein 4 isoform X3 [Cephus cinctus]
		FOCC003666-RA	XP_011266305	PREDICTED: putative nuclease HARBI1 [Camponotus floridanus]
		FOCC003670-RA	AHA90810	lipid storage droplet binding protein 1 [Eurygaster maura]
		FOCC003686-RA	KDQ97903	Tubulin gamma-2 chain [Zootermopsis nevadensis]
		FOCC003687-RA	XP_014234854	PREDICTED: RNA exonuclease 4 isoform X3 [Trichogramma pretiosum]
		FOCC003748-RA	KDR20794	Enolase-phosphatase E1 [Zootermopsis nevadensis]
		FOCC003749-RA	XP_008200630	PREDICTED: probable JmjC domain-containing histone demethylation protein 2C isoform X4 [Tribolium castaneum] >gi|642912269|ref|XP_008200631.1| PREDICTED: probable JmjC domain-containing histone demethylation protein 2C isoform X4 [Tribolium castaneum] >gi|1008427458|ref|XP_015837937.1| PREDICTED: probable JmjC domain-containing histone demethylation protein 2C isoform X4 [Tribolium castaneum]
		FOCC003751-RA	KDR17226	hypothetical protein L798_08953 [Zootermopsis nevadensis]
		FOCC003823-RA	KDR12385	Epidermal retinal dehydrogenase 2 [Zootermopsis nevadensis]
		FOCC003846-RA	KDR17263	Inner centromere protein B [Zootermopsis nevadensis]
		FOCC003875-RA	KDR06666	Protein arginine N-methyltransferase 8 [Zootermopsis nevadensis]
		FOCC003878-RA	XP_001651393	AAEL005741-PA [Aedes aegypti] >gi|108878539|gb|EAT42764.1| AAEL005741-PA [Aedes aegypti]
		FOCC003885-RA	KDR23621	Chromatin modification-related protein MEAF6 [Zootermopsis nevadensis]
		FOCC003886-RA	XP_012138912	PREDICTED: pre-mRNA-processing factor 40 homolog A [Megachile rotundata]
		FOCC003928-RA	XP_015586662	PREDICTED: T-complex protein 1 subunit delta [Cephus cinctus]
		FOCC003957-RA	XP_015591105	PREDICTED: E3 ubiquitin-protein ligase MSL2 isoform X2 [Cephus cinctus]
		FOCC003972-RA	XP_004932621	PREDICTED: C-Myc-binding protein [Bombyx mori]
		FOCC003988-RA	KDR08861	Rho GTPase-activating protein 18 [Zootermopsis nevadensis]
		FOCC004045-RA	XP_014258981	PREDICTED: host cell factor 1-like [Cimex lectularius] >gi|939276969|ref|XP_014258984.1| PREDICTED: host cell factor 1-like [Cimex lectularius]
		FOCC004062-RA	XP_008214316	PREDICTED: NHP2-like protein 1 homolog [Nasonia vitripennis]
		FOCC004102-RA	KRT85683	hypothetical protein AMK59_663, partial [Oryctes borbonicus]
		FOCC004112-RA	XP_014280439	PREDICTED: heat shock 70 kDa protein 4 [Halyomorpha halys]
		FOCC004131-RA	KDR20511	DNA ligase 1 [Zootermopsis nevadensis]
		FOCC004139-RA	KDR21935	Sphingomyelin phosphodiesterase 4 [Zootermopsis nevadensis]
		FOCC004152-RA	XP_015510675	PREDICTED: uncharacterized protein LOC107217600 [Neodiprion lecontei]
		FOCC004210-RA	XP_005023678	PREDICTED: tubulin alpha-3 chain [Anas platyrhynchos] >gi|902933419|ref|XP_013054741.1| PREDICTED: tubulin alpha-3 chain [Anser cygnoides domesticus]
		FOCC004216-RA	XP_014204218	PREDICTED: organic cation transporter protein-like [Copidosoma floridanum] >gi|936579268|ref|XP_014204219.1| PREDICTED: organic cation transporter protein-like [Copidosoma floridanum]
		FOCC004243-RA	XP_001602897	PREDICTED: putative ATP-dependent RNA helicase me31b [Nasonia vitripennis] >gi|345485131|ref|XP_003425200.1| PREDICTED: putative ATP-dependent RNA helicase me31b [Nasonia vitripennis]
		FOCC004247-RA	AGV05363	vitellogenin [Nesidiocoris tenuis]
		FOCC004249-RA	KDR10945	Lipase 3 [Zootermopsis nevadensis]
		FOCC004252-RA	KDR14370	Putative E3 ubiquitin-protein ligase UBR7 [Zootermopsis nevadensis]
		FOCC004258-RA	KOC69076	Protein CASC3 [Habropoda laboriosa]
		FOCC004269-RA	KFM62105	Retrovirus-related Pol polyprotein from transposon 17.6, partial [Stegodyphus mimosarum]
		FOCC004274-RA	KDR20267	PAP-associated domain-containing protein 5 [Zootermopsis nevadensis]
		FOCC004277-RA	KDR19233	Heme transporter hrg-1 [Zootermopsis nevadensis]
		FOCC004296-RA	XP_012713621	PREDICTED: gastrula zinc finger protein XlCGF7.1-like [Fundulus heteroclitus]
		FOCC004301-RA	KDR18768	DNA-directed RNA polymerase III subunit RPC3 [Zootermopsis nevadensis]
		FOCC004307-RA	KDR08548	Gem-associated protein 5 [Zootermopsis nevadensis]
		FOCC004328-RA	XP_012252236	PREDICTED: kinetochore-associated protein 1 isoform X1 [Athalia rosae]
		FOCC004351-RA	XP_014272966	PREDICTED: replication protein A 70 kDa DNA-binding subunit [Halyomorpha halys]
		FOCC004487-RA	KDR09270	CAAX prenyl protease 2 [Zootermopsis nevadensis]
		FOCC004495-RA	XP_015597717	PREDICTED: spermidine synthase [Cephus cinctus] >gi|1000749825|ref|XP_015597718.1| PREDICTED: spermidine synthase [Cephus cinctus] >gi|1000749827|ref|XP_015597719.1| PREDICTED: spermidine synthase [Cephus cinctus] >gi|1000749829|ref|XP_015597720.1| PREDICTED: spermidine synthase [Cephus cinctus]
		FOCC004523-RA	XP_006612378	PREDICTED: leucine-rich repeat protein 1-like [Apis dorsata]
		FOCC004532-RA	KDR16189	DNA polymerase delta subunit 3 [Zootermopsis nevadensis]
		FOCC004558-RA	XP_015280588	PREDICTED: zinc finger protein 135-like, partial [Gekko japonicus]
		FOCC004578-RA	ACN41954	innexin 2 [Schistocerca gregaria]
		FOCC004584-RA	XP_015439146	PREDICTED: zinc finger with UFM1-specific peptidase domain protein-like isoform X1 [Dufourea novaeangliae]
		FOCC004622-RA	XP_012257928	PREDICTED: U3 small nucleolar ribonucleoprotein protein IMP4 [Athalia rosae]
		FOCC004638-RA	XP_011139642	PREDICTED: probable histone-binding protein Caf1 isoform X2 [Harpegnathos saltator] >gi|951569756|ref|XP_014483257.1| PREDICTED: probable histone-binding protein Caf1 isoform X2 [Dinoponera quadriceps] >gi|307206335|gb|EFN84392.1| Probable histone-binding protein Caf1 [Harpegnathos saltator]
		FOCC004652-RA	KDR13964	Coiled-coil domain-containing protein 77 [Zootermopsis nevadensis]
		FOCC004655-RA	XP_006564281	PREDICTED: E3 ubiquitin-protein ligase TRIP12 isoform X1 [Apis mellifera] >gi|571528299|ref|XP_006564282.1| PREDICTED: E3 ubiquitin-protein ligase TRIP12 isoform X1 [Apis mellifera] >gi|571528305|ref|XP_006564283.1| PREDICTED: E3 ubiquitin-protein ligase TRIP12 isoform X1 [Apis mellifera]
		FOCC004677-RA	XP_014282820	PREDICTED: peptidyl-prolyl cis-trans isomerase-like 1 [Halyomorpha halys]
		FOCC004684-RA	KDR08789	Microcephalin [Zootermopsis nevadensis]
		FOCC004698-RA	XP_014609868	PREDICTED: chromatin-remodeling complex ATPase chain Iswi-like [Polistes canadensis]
		FOCC004699-RA	XP_011861546	PREDICTED: chromatin-remodeling complex ATPase chain Iswi [Vollenhovia emeryi]
		FOCC004706-RA	KDR06173	Serine/threonine-protein phosphatase 4 regulatory subunit 1 [Zootermopsis nevadensis]
		FOCC004719-RA	XP_015521441	PREDICTED: chromosome-associated kinesin KIF4-like [Neodiprion lecontei]
		FOCC004750-RA	KDR09377	THO complex subunit 5-like protein [Zootermopsis nevadensis]
		FOCC004762-RA	KDR15432	Cytoplasmic tRNA 2-thiolation protein 1 [Zootermopsis nevadensis]
		FOCC004768-RA	KDR23503	Bloom syndrome protein-like protein [Zootermopsis nevadensis]
		FOCC004788-RA	KDR17553	NF-kappa-B inhibitor-like protein 2 [Zootermopsis nevadensis]
		FOCC004807-RA	KDR21209	ATM interactor [Zootermopsis nevadensis]
		FOCC004809-RA	KDR14143	Tumor suppressor p53-binding protein 1 [Zootermopsis nevadensis]
		FOCC004816-RA	XP_012269429	PREDICTED: THO complex subunit 4 [Athalia rosae]
		FOCC004830-RA	KDR19904	Vacuolar protein sorting-associated protein 72-like protein [Zootermopsis nevadensis]
		FOCC004831-RA	XP_012268722	PREDICTED: CTP synthase [Athalia rosae]
		FOCC004838-RA	BAN21112	dynamin related protein [Riptortus pedestris]
		FOCC004867-RA	KDR13085	Protein bric-a-brac 2, partial [Zootermopsis nevadensis]
		FOCC004869-RA	XP_015839379	PREDICTED: cytoplasmic polyadenylation element-binding protein 1-B [Tribolium castaneum] >gi|270001277|gb|EEZ97724.1| oo18 RNA-binding protein [Tribolium castaneum]
		FOCC004870-RA	XP_623316	PREDICTED: cell division cycle protein 16 homolog isoform X1 [Apis mellifera]
		FOCC004885-RA	XP_016837219	PREDICTED: folylpolyglutamate synthase, mitochondrial-like isoform X3 [Nasonia vitripennis]
		FOCC004920-RA	KDR14966	Coiled-coil domain-containing protein 51 [Zootermopsis nevadensis]
		FOCC004971-RA	KYM97351	Condensin complex subunit 2 [Cyphomyrmex costatus]
		FOCC004986-RA	KDR12341	Breast cancer type 2 susceptibility protein [Zootermopsis nevadensis]
		FOCC004993-RA	KDR17897	Nuclear pore complex protein Nup107 [Zootermopsis nevadensis]
		FOCC005030-RA	AFN65687	heat shock protein 60 [Frankliniella occidentalis] >gi|423293166|gb|AFX84618.1| heat shock protein 60 [Frankliniella occidentalis] >gi|442769475|gb|AGC70811.1| heat shock protein 60 [Frankliniella occidentalis]
		FOCC005034-RA	KDR13107	hypothetical protein L798_13036 [Zootermopsis nevadensis]
		FOCC005134-RA	KDR15016	LAS1-like protein [Zootermopsis nevadensis]
		FOCC005135-RA	KDR16085	Putative fatty acyl-CoA reductase [Zootermopsis nevadensis]
		FOCC005176-RA	AGM32731	APC10 subunit of the anaphase-promoting complex (APC) [Coptotermes formosanus]
		FOCC005189-RA	KDR15995	hypothetical protein L798_10345 [Zootermopsis nevadensis]
		FOCC005207-RA	XP_006682857	hypothetical protein BATDEDRAFT_36238 [Batrachochytrium dendrobatidis JAM81] >gi|328766510|gb|EGF76564.1| hypothetical protein BATDEDRAFT_36238 [Batrachochytrium dendrobatidis JAM81] >gi|1028570849|gb|OAJ39153.1| hypothetical protein BDEG_23021 [Batrachochytrium dendrobatidis JEL423]
		FOCC005214-RA	KDR19635	hypothetical protein L798_06156 [Zootermopsis nevadensis]
		FOCC005245-RA	XP_006572164	PREDICTED: eukaryotic translation initiation factor 2 subunit 2 isoform X2 [Apis mellifera]
		FOCC005257-RA	XP_002431932	conserved hypothetical protein [Pediculus humanus corporis] >gi|212517283|gb|EEB19194.1| conserved hypothetical protein [Pediculus humanus corporis]
		FOCC005305-RA	KDR20383	Histone RNA hairpin-binding protein [Zootermopsis nevadensis]
		FOCC005335-RA	KMR01498	rna-binding protein 25-like isoform x2 protein, partial [Lasius niger]
		FOCC005355-RA	XP_015515270	PREDICTED: histone acetyltransferase KAT8-like [Neodiprion lecontei]
		FOCC005362-RA	KDR11770	Mitochondrial ribonuclease P protein 1-like protein [Zootermopsis nevadensis]
		FOCC005405-RA	XP_015597206	PREDICTED: nucleolar protein 56 [Cephus cinctus]
		FOCC005451-RA	XP_015521461	PREDICTED: probable RNA polymerase II nuclear localization protein SLC7A6OS [Neodiprion lecontei]
		FOCC005468-RA	KDR10666	Regulator of chromosome condensation [Zootermopsis nevadensis]
		FOCC005470-RA	XP_015608374	PREDICTED: zinc finger protein 287-like isoform X1 [Cephus cinctus]
		FOCC005487-RA	KDR16241	Tudor domain-containing protein 12 [Zootermopsis nevadensis]
		FOCC005490-RA	XP_012232745	PREDICTED: transcription factor Dp-1 isoform X2 [Linepithema humile]
		FOCC005498-RA	KFM58579	Lipoamide acyltransferase component of branched-chain alpha-keto acid dehydrogenase complex, mitochondrial, partial [Stegodyphus mimosarum]
		FOCC005512-RA	KYQ47627	UPF0667 protein C1orf55 like protein [Trachymyrmex zeteki]
		FOCC005514-RA	XP_003400463	PREDICTED: PTB domain-containing engulfment adapter protein 1-like [Bombus terrestris] >gi|808138086|ref|XP_012171275.1| PREDICTED: PTB domain-containing engulfment adapter protein 1-like [Bombus terrestris] >gi|808138089|ref|XP_012171276.1| PREDICTED: PTB domain-containing engulfment adapter protein 1-like [Bombus terrestris] >gi|808138091|ref|XP_012171277.1| PREDICTED: PTB domain-containing eng…
		FOCC005564-RA	KDR10713	N-acetyltransferase 10 [Zootermopsis nevadensis]
		FOCC005567-RA	KDQ97283	Serine/threonine-protein kinase Chk2 [Zootermopsis nevadensis]
		FOCC005578-RA	XP_966803	PREDICTED: AN1-type zinc finger protein 2A [Tribolium castaneum] >gi|270005743|gb|EFA02191.1| AN1-type zinc finger protein 2B-like Protein [Tribolium castaneum]
		FOCC005584-RA	XP_012264804	PREDICTED: ras GTPase-activating-like protein IQGAP1 [Athalia rosae]
		FOCC005630-RA	KDR23636	Exonuclease 3'-5' domain-containing protein 1 [Zootermopsis nevadensis]
		FOCC005689-RA	BAJ78757	DNA polymerase delta catalytic subunit [Thrips palmi]
		FOCC005696-RA	XP_015591568	PREDICTED: tRNA (cytosine(34)-C(5))-methyltransferase [Cephus cinctus] >gi|1000738064|ref|XP_015591569.1| PREDICTED: tRNA (cytosine(34)-C(5))-methyltransferase [Cephus cinctus] >gi|1000738066|ref|XP_015591570.1| PREDICTED: tRNA (cytosine(34)-C(5))-methyltransferase [Cephus cinctus] >gi|1000738068|ref|XP_015591571.1| PREDICTED: tRNA (cytosine(34)-C(5))-methyltransferase [Cephus cinctus] >gi|100073…
		FOCC005735-RA	XP_015592644	PREDICTED: actin-binding protein anillin-like isoform X2 [Cephus cinctus]
		FOCC005740-RA	KDR18442	Pumilio domain-containing protein C14orf21 [Zootermopsis nevadensis]
		FOCC005763-RA	KXJ71256	hypothetical protein RP20_CCG021034 [Aedes albopictus]
		FOCC005783-RA	KDR11961	Nucleolar protein 6 [Zootermopsis nevadensis]
		FOCC005815-RA	KDR15021	Tudor and KH domain-containing protein [Zootermopsis nevadensis]
		FOCC005821-RA	XP_015524235	PREDICTED: 2-acylglycerol O-acyltransferase 2-A-like [Neodiprion lecontei] >gi|998496979|ref|XP_015524236.1| PREDICTED: 2-acylglycerol O-acyltransferase 2-A-like [Neodiprion lecontei] >gi|998496981|ref|XP_015524237.1| PREDICTED: 2-acylglycerol O-acyltransferase 2-A-like [Neodiprion lecontei] >gi|998496983|ref|XP_015524238.1| PREDICTED: 2-acylglycerol O-acyltransferase 2-A-like [Neodiprion leconte…
		FOCC005870-RA	KDR14914	Nucleoprotein TPR [Zootermopsis nevadensis]
		FOCC005876-RA	KZS12331	putative 5' exonuclease Apollo [Daphnia magna]
		FOCC005879-RA	XP_012226577	PREDICTED: TATA box-binding protein-associated factor RNA polymerase I subunit B [Linepithema humile]
		FOCC005908-RA	XP_015261780	PREDICTED: zinc finger protein 658B-like [Gekko japonicus]
		FOCC005967-RA	XP_002429726	protein tramtrack, beta isoform, putative [Pediculus humanus corporis] >gi|212514732|gb|EEB16988.1| protein tramtrack, beta isoform, putative [Pediculus humanus corporis]
		FOCC005992-RA	XP_001952229	PREDICTED: nose resistant to fluoxetine protein 6 [Acyrthosiphon pisum]
		FOCC005998-RA	XP_014291140	PREDICTED: methionine aminopeptidase 1 isoform X1 [Halyomorpha halys]
		FOCC006000-RA	KDR19360	KLRAQ motif-containing protein 1 [Zootermopsis nevadensis]
		FOCC006001-RA	XP_011260510	PREDICTED: RRP15-like protein [Camponotus floridanus]
		FOCC006007-RA	XP_014291096	PREDICTED: THUMP domain-containing protein 3-like [Halyomorpha halys]
		FOCC006033-RA	XP_015439927	PREDICTED: choline-phosphate cytidylyltransferase A-like isoform X3 [Dufourea novaeangliae]
		FOCC006040-RA	KDR13887	Eukaryotic translation initiation factor 4 gamma 3 [Zootermopsis nevadensis]
		FOCC006044-RA	KDR17904	Actin, clone 403 [Zootermopsis nevadensis]
		FOCC006045-RA	KDR17904	Actin, clone 403 [Zootermopsis nevadensis]
		FOCC006073-RA	XP_014243351	PREDICTED: DNA polymerase epsilon catalytic subunit A [Cimex lectularius]
		FOCC006097-RA	KDR21124	putative ATP-dependent RNA helicase kurz [Zootermopsis nevadensis]
		FOCC006112-RA	KDR08561	hypothetical protein L798_01356 [Zootermopsis nevadensis]
		FOCC006113-RA	KZS14224	Protein wech [Daphnia magna]
		FOCC006131-RA	KDR22435	Clathrin heavy chain [Zootermopsis nevadensis]
		FOCC006132-RA	XP_012256482	PREDICTED: uncharacterized protein LOC105686350 isoform X4 [Athalia rosae]
		FOCC006135-RA	XP_011503678	PREDICTED: S-phase kinase-associated protein 1 isoform X1 [Ceratosolen solmsi marchali]
		FOCC006154-RA	KDR14280	hypothetical protein L798_11729 [Zootermopsis nevadensis]
		FOCC006164-RA	XP_012284410	PREDICTED: BAG family molecular chaperone regulator 2 [Orussus abietinus]
		FOCC006205-RA	KDR10374	putative ATP-dependent RNA helicase YTHDC2 [Zootermopsis nevadensis]
		FOCC006222-RA	KDR22348	hypothetical protein L798_02006 [Zootermopsis nevadensis]
		FOCC006227-RA	KDR16300	Sorting nexin-30 [Zootermopsis nevadensis]
		FOCC006229-RA	KDR18216	Serine-protein kinase ATM [Zootermopsis nevadensis]
		FOCC006339-RA	XP_012283194	PREDICTED: cleavage stimulation factor subunit 2 [Orussus abietinus]
		FOCC006348-RA	XP_012152616	PREDICTED: extracellular serine/threonine protein kinase FAM20C [Megachile rotundata]
		FOCC006375-RA	KDR20686	GA-binding protein subunit beta-2 [Zootermopsis nevadensis]
		FOCC006414-RA	XP_397101	PREDICTED: ATP-dependent RNA helicase DDX54 [Apis mellifera]
		FOCC006432-RA	XP_012343443	PREDICTED: LOW QUALITY PROTEIN: E3 ubiquitin-protein ligase RAD18-like [Apis florea]
		FOCC006467-RA	XP_015516055	PREDICTED: mucin-19-like [Neodiprion lecontei]
		FOCC006570-RA	XP_014217261	PREDICTED: ubiquitin-conjugating enzyme E2 C [Copidosoma floridanum]
		FOCC006580-RA	XP_015513834	PREDICTED: WD repeat-containing protein 55 homolog [Neodiprion lecontei]
		FOCC006592-RA	KDR24204	Serine/threonine-protein kinase grp [Zootermopsis nevadensis]
		FOCC006593-RA	XP_016827481	PREDICTED: histone H2AX isoform X2 [Cricetulus griseus]
		FOCC006603-RA	KZS20934	WD repeat-containing protein 61 [Daphnia magna]
		FOCC006604-RA	KDR16357	U3 small nucleolar RNA-interacting protein 2 [Zootermopsis nevadensis]
		FOCC006612-RA	KHJ44105	hypothetical protein D918_05799 [Trichuris suis]
		FOCC006618-RA	XP_015605121	PREDICTED: pre-rRNA processing protein FTSJ3 [Cephus cinctus]
		FOCC006619-RA	KDR16130	Elongator complex protein 1 [Zootermopsis nevadensis]
		FOCC006646-RA	KDR19382	Transmembrane channel-like protein 5 [Zootermopsis nevadensis]
		FOCC006652-RA	KDR23353	BRCA1-associated RING domain protein 1 [Zootermopsis nevadensis]
		FOCC006687-RA	XP_001657573	AAEL006209-PA [Aedes aegypti] >gi|108878018|gb|EAT42243.1| AAEL006209-PA [Aedes aegypti]
		FOCC006689-RA	KDR13004	Axin-1 [Zootermopsis nevadensis]
		FOCC006703-RA	KDR15697	UTP--glucose-1-phosphate uridylyltransferase [Zootermopsis nevadensis]
		FOCC006705-RA	XP_013383978	PREDICTED: microtubule-associated proteins 1A/1B light chain 3C-like [Lingula anatina]
		FOCC006775-RA	XP_012348416	PREDICTED: structural maintenance of chromosomes protein 6 [Apis florea]
		FOCC006864-RA	KDR16293	CDC45-related protein [Zootermopsis nevadensis]
		FOCC006871-RA	XP_012288180	PREDICTED: centromere protein J isoform X4 [Orussus abietinus] >gi|817187287|ref|XP_012288181.1| PREDICTED: centromere protein J isoform X4 [Orussus abietinus]
		FOCC006872-RA	KDR12598	rRNA 2'-O-methyltransferase fibrillarin [Zootermopsis nevadensis]
		FOCC006891-RA	XP_002430992	E3 ubiquitin ligase triad3, putative [Pediculus humanus corporis] >gi|212516216|gb|EEB18254.1| E3 ubiquitin ligase triad3, putative [Pediculus humanus corporis]
		FOCC006896-RA	XP_008208310	PREDICTED: E3 ubiquitin-protein ligase Topors [Nasonia vitripennis]
		FOCC006904-RA	KDR23879	hypothetical protein L798_09202 [Zootermopsis nevadensis]
		FOCC006914-RA	KDR22223	E3 ubiquitin-protein ligase MARCH2 [Zootermopsis nevadensis]
		FOCC006915-RA	OAD61345	Kinesin-like protein KIF14 [Eufriesea mexicana]
		FOCC006951-RA	KRT84184	hypothetical protein AMK59_2856, partial [Oryctes borbonicus]
		FOCC006973-RA	KDR17272	DNA mismatch repair protein Msh6 [Zootermopsis nevadensis]
		FOCC006976-RA	KDR20146	Protein bric-a-brac 1 [Zootermopsis nevadensis]
		FOCC006989-RA	KDR11968	Tudor domain-containing protein 5 [Zootermopsis nevadensis]
		FOCC006991-RA	XP_012273994	PREDICTED: kinesin-like protein KIF23 isoform X2 [Orussus abietinus]
		FOCC006999-RA	XP_014275457	PREDICTED: uncharacterized protein LOC106680345 [Halyomorpha halys]
		FOCC007034-RA	XP_014232878	PREDICTED: elongation factor 1-alpha [Trichogramma pretiosum] >gi|936709836|ref|XP_014232879.1| PREDICTED: elongation factor 1-alpha [Trichogramma pretiosum]
		FOCC007080-RA	XP_008302366	PREDICTED: zinc finger protein 239-like [Stegastes partitus]
		FOCC007088-RA	KDR22970	Ribonucleoside-diphosphate reductase large subunit [Zootermopsis nevadensis]
		FOCC007125-RA	XP_015863375	PREDICTED: HMG box-containing protein 1 isoform X2 [Peromyscus maniculatus bairdii]
		FOCC007134-RA	KDR14609	Lymphoid-specific helicase [Zootermopsis nevadensis]
		FOCC007146-RA	XP_015588886	PREDICTED: TATA-box-binding protein [Cephus cinctus]
		FOCC007147-RA	KDR22264	putative ATP-dependent RNA helicase DDX43 [Zootermopsis nevadensis]
		FOCC007170-RA	XP_011053646	PREDICTED: tRNA (guanine-N(7)-)-methyltransferase [Acromyrmex echinatior] >gi|746846614|ref|XP_011053647.1| PREDICTED: tRNA (guanine-N(7)-)-methyltransferase [Acromyrmex echinatior] >gi|746846616|ref|XP_011053648.1| PREDICTED: tRNA (guanine-N(7)-)-methyltransferase [Acromyrmex echinatior] >gi|746846618|ref|XP_011053649.1| PREDICTED: tRNA (guanine-N(7)-)-methyltransferase [Acromyrmex echinatior] >…
		FOCC007174-RA	KDR18321	Nuclear cap-binding protein subunit 1 [Zootermopsis nevadensis]
		FOCC007197-RA	KDR18912	Splicing factor 3A subunit 3 [Zootermopsis nevadensis]
		FOCC007207-RA	KDR21572	Prolyl endopeptidase [Zootermopsis nevadensis]
		FOCC007209-RA	KDR16745	Choline transporter-like protein 1 [Zootermopsis nevadensis]
		FOCC007328-RA	KDR21154	Structural maintenance of chromosomes protein 4 [Zootermopsis nevadensis]
		FOCC007358-RA	XP_015520372	PREDICTED: cyclin-dependent kinase 1 [Neodiprion lecontei]
		FOCC007362-RA	KDR17190	Mucolipin-3 [Zootermopsis nevadensis]
		FOCC007365-RA	KDR12153	Solute carrier family 15 member 4 [Zootermopsis nevadensis]
		FOCC007402-RA	XP_012284702	PREDICTED: citron Rho-interacting kinase [Orussus abietinus]
		FOCC007410-RA	KDR22226	Methyltransferase-like protein 13 [Zootermopsis nevadensis]
		FOCC007415-RA	XP_012256495	PREDICTED: putative leucine-rich repeat-containing protein DDB_G0290503 isoform X1 [Athalia rosae]
		FOCC007432-RA	XP_014223205	PREDICTED: actin-binding protein anillin-like isoform X1 [Trichogramma pretiosum]
		FOCC007456-RA	KDR14733	THO complex subunit 2 [Zootermopsis nevadensis]
		FOCC007476-RA	XP_015590063	PREDICTED: lipase maturation factor 2-like [Cephus cinctus]
		FOCC007490-RA	KDR23813	G2/mitotic-specific cyclin-A [Zootermopsis nevadensis]
		FOCC007524-RA	XP_015585046	PREDICTED: kinesin-like protein KIF16B isoform X2 [Cephus cinctus]
		FOCC007526-RA	XP_014270321	PREDICTED: uncharacterized protein LOC106677121 isoform X1 [Halyomorpha halys]
		FOCC007557-RA	XP_014284042	PREDICTED: DNA topoisomerase I, mitochondrial [Halyomorpha halys]
		FOCC007570-RA	KDR14800	Heterogeneous nuclear ribonucleoprotein U-like protein 1 [Zootermopsis nevadensis]
		FOCC007653-RA	KDR18729	Proton-coupled amino acid transporter 4 [Zootermopsis nevadensis]
		FOCC007661-RA	KDR18773	putative dolichyl pyrophosphate Glc1Man9GlcNAc2 alpha-1,3-glucosyltransferase [Zootermopsis nevadensis]
		FOCC007672-RA	KPJ13481	Deoxycytidylate deaminase [Papilio machaon]
		FOCC007675-RA	XP_971368	PREDICTED: AP-2 complex subunit alpha [Tribolium castaneum] >gi|642911364|ref|XP_008199391.1| PREDICTED: AP-2 complex subunit alpha [Tribolium castaneum] >gi|642911366|ref|XP_008199393.1| PREDICTED: AP-2 complex subunit alpha [Tribolium castaneum] >gi|270014815|gb|EFA11263.1| AP-2 complex subunit alpha-like Protein [Tribolium castaneum]
		FOCC007763-RA	KDR14833	Transcription elongation factor S-II [Zootermopsis nevadensis]
		FOCC007776-RA	KDR08996	Nuclear pore membrane glycoprotein 210 [Zootermopsis nevadensis]
		FOCC007903-RA	BAN21009	groucho [Riptortus pedestris]
		FOCC007925-RA	KDR21962	putative RNA-binding protein 19 [Zootermopsis nevadensis]
		FOCC007938-RA	XP_015834885	PREDICTED: uncharacterized protein LOC100142143 [Tribolium castaneum]
		FOCC007939-RA	KDR19110	Tudor domain-containing protein 1 [Zootermopsis nevadensis]
		FOCC007942-RA	KDR20415	Cyclin-J-like protein [Zootermopsis nevadensis]
		FOCC007972-RA	KZS05728	Cystathionine gamma-lyase [Daphnia magna]
		FOCC007989-RA	XP_015513661	PREDICTED: cytochrome P450 302a1, mitochondrial [Neodiprion lecontei]
		FOCC008108-RA	XP_012135889	PREDICTED: lipase 3-like [Megachile rotundata]
		FOCC008174-RA	KDR16342	Serine/threonine-protein kinase Nek7 [Zootermopsis nevadensis]
		FOCC008201-RA	KDR21293	putative ATP-dependent RNA helicase DDX56 [Zootermopsis nevadensis]
		FOCC008247-RA	XP_015524761	PREDICTED: pre-mRNA-splicing factor CWC22 homolog [Neodiprion lecontei]
		FOCC008255-RA	KDR12150	Fanconi anemia group D2 protein [Zootermopsis nevadensis]
		FOCC008269-RA	KDR16495	hypothetical protein L798_08583 [Zootermopsis nevadensis]
		FOCC008331-RA	XP_015195755	PREDICTED: spindle and kinetochore-associated protein 1 isoform X2 [Lepisosteus oculatus]
		FOCC008380-RA	KDR14472	SUMO-activating enzyme subunit 2 [Zootermopsis nevadensis]
		FOCC008383-RA	XP_015519985	PREDICTED: Fanconi anemia group I protein [Neodiprion lecontei]
		FOCC008478-RA	KDR15008	DNA replication licensing factor MCM3 [Zootermopsis nevadensis]
		FOCC008479-RA	KDR14752	Tubulin polyglutamylase TTLL4 [Zootermopsis nevadensis]
		FOCC008522-RA	XP_012267747	PREDICTED: unconventional myosin-Va isoform X2 [Athalia rosae]
		FOCC008529-RA	KDR24287	Uridine 5'-monophosphate synthase [Zootermopsis nevadensis]
		FOCC008578-RA	XP_012270737	PREDICTED: constitutive coactivator of PPAR-gamma-like protein 1 homolog isoform X3 [Orussus abietinus]
		FOCC008584-RA	KPJ16498	46 kDa FK506-binding nuclear protein [Papilio machaon]
		FOCC008607-RA	KDR22980	Histone-lysine N-methyltransferase EZH2 [Zootermopsis nevadensis]
		FOCC008723-RA	KDR20367	Coiled-coil domain-containing protein 94 [Zootermopsis nevadensis]
		FOCC008736-RA	KDR16066	TRNA (uracil-5-)-methyltransferase-like protein A [Zootermopsis nevadensis]
		FOCC008752-RA	KDR09742	Gametogenetin-binding protein 2 [Zootermopsis nevadensis]
		FOCC008764-RA	XP_003704386	PREDICTED: structural maintenance of chromosomes protein 5 [Megachile rotundata]
		FOCC008765-RA	XP_014241162	PREDICTED: tRNA pseudouridine synthase A, mitochondrial [Cimex lectularius]
		FOCC008787-RA	KYB25088	Putative serine/threonine-protein kinase haspin homolog-like Protein [Tribolium castaneum]
		FOCC008804-RA	XP_014292766	PREDICTED: zinc finger CCCH domain-containing protein 18-like isoform X3 [Halyomorpha halys]
		FOCC008842-RA	KDR21218	Ubiquitin carboxyl-terminal hydrolase 10 [Zootermopsis nevadensis]
		FOCC008843-RA	KDR10860	Origin recognition complex subunit 5 [Zootermopsis nevadensis]
		FOCC008848-RA	AGM32488	N-alpha-acetyltransferase 40 [Coptotermes formosanus]
		FOCC008849-RA	XP_015591188	PREDICTED: tubulin--tyrosine ligase-like protein 12 [Cephus cinctus]
		FOCC008868-RA	XP_015113948	PREDICTED: glycine-rich cell wall structural protein 1.0-like isoform X3 [Diachasma alloeum]
		FOCC008878-RA	XP_014601470	PREDICTED: COP9 signalosome complex subunit 3 [Polistes canadensis]
		FOCC008880-RA	KDR18934	DNA-directed RNA polymerase III subunit RPC1 [Zootermopsis nevadensis]
		FOCC008940-RA	KDR14749	RING finger protein 17 [Zootermopsis nevadensis]
		FOCC008997-RA	XP_015910632	PREDICTED: tudor domain-containing protein 6-like [Parasteatoda tepidariorum]
		FOCC009039-RA	XP_015375887	PREDICTED: protein zwilch homolog [Diuraphis noxia]
		FOCC009041-RA	KDR17349	Lin-9-like protein [Zootermopsis nevadensis]
		FOCC009048-RA	XP_015606100	PREDICTED: protein will die slowly [Cephus cinctus]
		FOCC009081-RA	KDR18510	Protein strawberry notch [Zootermopsis nevadensis]
		FOCC009192-RA	XP_002681059	RRM domain-containing protein [Naegleria gruberi] >gi|284094682|gb|EFC48315.1| RRM domain-containing protein [Naegleria gruberi]
		FOCC009272-RA	KDR22426	Peregrin [Zootermopsis nevadensis]
		FOCC009280-RA	XP_013137403	PREDICTED: probable RNA-binding protein CG14230 [Papilio polytes]
		FOCC009286-RA	XP_014610129	PREDICTED: telomere-associated protein RIF1-like isoform X2 [Polistes canadensis]
		FOCC009288-RA	XP_001848339	H/ACA ribonucleoprotein complex subunit 4 [Culex quinquefasciatus] >gi|167864704|gb|EDS28087.1| H/ACA ribonucleoprotein complex subunit 4 [Culex quinquefasciatus]
		FOCC009307-RA	EFX75453	hypothetical protein DAPPUDRAFT_226387 [Daphnia pulex]
		FOCC009311-RA	XP_012261021	PREDICTED: cytoplasmic tRNA 2-thiolation protein 2-A [Athalia rosae]
		FOCC009317-RA	XP_009049147	hypothetical protein LOTGIDRAFT_201054 [Lottia gigantea] >gi|556111532|gb|ESP00184.1| hypothetical protein LOTGIDRAFT_201054 [Lottia gigantea]
		FOCC009343-RA	KDR13285	Lys-63-specific deubiquitinase BRCC36 [Zootermopsis nevadensis]
		FOCC009353-RA	XP_015519906	PREDICTED: eukaryotic translation initiation factor 4E-like [Neodiprion lecontei]
		FOCC009372-RA	KDR18709	DEAD-box helicase Dbp80 [Zootermopsis nevadensis]
		FOCC009399-RA	KXJ84212	hypothetical protein RP20_CCG016669 [Aedes albopictus]
		FOCC009401-RA	KDR15943	SET and MYND domain-containing protein 5 [Zootermopsis nevadensis]
		FOCC009408-RA	XP_002428055	nuclear pore complex protein nup154, putative [Pediculus humanus corporis] >gi|212512574|gb|EEB15317.1| nuclear pore complex protein nup154, putative [Pediculus humanus corporis]
		FOCC009432-RA	XP_012256402	PREDICTED: cyclin-dependent kinase 12 [Athalia rosae]
		FOCC009473-RA	KDR16181	WD repeat-containing protein 24 [Zootermopsis nevadensis]
		FOCC009483-RA	XP_008195255	PREDICTED: acidic leucine-rich nuclear phosphoprotein 32 family member A [Tribolium castaneum]
		FOCC009503-RA	KDR18620	Serine/threonine-protein kinase DCLK1 [Zootermopsis nevadensis]
		FOCC009512-RA	XP_014608589	PREDICTED: male-specific lethal 3 homolog isoform X1 [Polistes canadensis]
		FOCC009590-RA	KDR07772	Plastin-2 [Zootermopsis nevadensis]
		FOCC009593-RA	KDR21432	Poly(A)-specific ribonuclease PARN-like domain-containing protein 1 [Zootermopsis nevadensis]
		FOCC009605-RA	KDR15057	Ribonucleoside-diphosphate reductase subunit M2 [Zootermopsis nevadensis]
		FOCC009615-RA	XP_012270306	PREDICTED: transcription elongation factor SPT6 [Orussus abietinus]
		FOCC009622-RA	XP_012279609	PREDICTED: protein FAM122A [Orussus abietinus]
		FOCC009665-RA	KRT80966	hypothetical protein AMK59_5204, partial [Oryctes borbonicus]
		FOCC009681-RA	KDR21733	Importin-7 [Zootermopsis nevadensis]
		FOCC009700-RA	KDR20724	DNA polymerase alpha subunit B [Zootermopsis nevadensis]
		FOCC009701-RA	KDR11137	Ribonucleases P/MRP protein subunit POP1 [Zootermopsis nevadensis]
		FOCC009709-RA	XP_012270542	PREDICTED: dentin sialophosphoprotein isoform X2 [Orussus abietinus]
		FOCC009748-RA	KFM62734	Meiotic nuclear division protein 1-like protein, partial [Stegodyphus mimosarum]
		FOCC009753-RA	XP_015522604	PREDICTED: chromatin assembly factor 1 subunit B [Neodiprion lecontei]
		FOCC009773-RA	GAC75855	hypothetical protein PANT_18d00101 [Moesziomyces antarcticus T-34]
		FOCC009784-RA	XP_011203914	PREDICTED: transcription termination factor 2 [Bactrocera dorsalis]
		FOCC009819-RA	KDR21487	Peptidylprolyl isomerase domain and WD repeat-containing protein 1 [Zootermopsis nevadensis]
		FOCC009864-RA	KDR14815	BNIP2 motif-containing molecule at the C-terminal region 1 [Zootermopsis nevadensis]
		FOCC009896-RA	XP_011335707	PREDICTED: ribosomal L1 domain-containing protein CG13096-like [Cerapachys biroi] >gi|607362149|gb|EZA56409.1| Ribosomal L1 domain-containing protein [Cerapachys biroi]
		FOCC009917-RA	KDR08758	Patched domain-containing protein 3 [Zootermopsis nevadensis]
		FOCC009947-RA	AFW04603	giwi protein [Gampsocleis gratiosa]
		FOCC009971-RA	KDR21061	Protein arginine N-methyltransferase 5 [Zootermopsis nevadensis]
		FOCC010091-RA	KDR09235	DGCR14-like protein [Zootermopsis nevadensis]
		FOCC010124-RA	KDR20058	Pre-mRNA-processing factor 19 [Zootermopsis nevadensis]
		FOCC010131-RA	KDR23278	Ribonuclease H2 subunit A [Zootermopsis nevadensis]
		FOCC010168-RA	XP_015112384	PREDICTED: protein LSM14 homolog B isoform X2 [Diachasma alloeum]
		FOCC010188-RA	KRT83701	hypothetical protein AMK59_3626, partial [Oryctes borbonicus]
		FOCC010205-RA	KDR12991	Cytosolic endo-beta-N-acetylglucosaminidase [Zootermopsis nevadensis]
		FOCC010235-RA	XP_015601301	PREDICTED: apoptosis regulatory protein Siva-like [Cephus cinctus]
		FOCC010237-RA	KDR13692	Cell division cycle 7-related protein kinase [Zootermopsis nevadensis]
		FOCC010238-RA	XP_011501187	PREDICTED: ribosomal RNA processing protein 1 homolog [Ceratosolen solmsi marchali]
		FOCC010241-RA	KDR10858	tRNA (cytosine-5-)-methyltransferase [Zootermopsis nevadensis]
		FOCC010252-RA	KDR18018	WD repeat-containing protein 46 [Zootermopsis nevadensis]
		FOCC010266-RA	KDR22577	Leucine-rich repeat-containing protein 40 [Zootermopsis nevadensis]
		FOCC010293-RA	KDR14717	hypothetical protein L798_11535 [Zootermopsis nevadensis]
		FOCC010296-RA	XP_006030559	PREDICTED: targeting protein for Xklp2 isoform X4 [Alligator sinensis]
		FOCC010302-RA	XP_015585457	PREDICTED: nucleolar protein 14 homolog [Cephus cinctus]
		FOCC010319-RA	EFN68308	Protein SHQ1-like protein [Camponotus floridanus]
		FOCC010320-RA	KDR10687	Nucleotide exchange factor SIL1 [Zootermopsis nevadensis]
		FOCC010349-RA	XP_015750252	PREDICTED: zinc finger protein 2 homolog [Acropora digitifera]
		FOCC010355-RA	XP_014241509	PREDICTED: glycoprotein-N-acetylgalactosamine 3-beta-galactosyltransferase 1-like isoform X3 [Cimex lectularius]
		FOCC010371-RA	XP_015366071	PREDICTED: probable multidrug resistance-associated protein lethal(2)03659 isoform X2 [Diuraphis noxia]
		FOCC010382-RA	XP_012265412	PREDICTED: enhancer of mRNA-decapping protein 4 isoform X1 [Athalia rosae]
		FOCC010394-RA	KDR17583	Heat shock 70 kDa protein 14 [Zootermopsis nevadensis]
		FOCC010412-RA	KDR20623	Cell division cycle protein 23-like protein [Zootermopsis nevadensis]
		FOCC010415-RA	XP_014232633	PREDICTED: bipolar kinesin KRP-130 isoform X2 [Trichogramma pretiosum]
		FOCC010423-RA	XP_012258005	PREDICTED: zinc finger matrin-type protein CG9776-like isoform X2 [Athalia rosae]
		FOCC010437-RA	XP_002104288	uncharacterized protein Dsimw501_GD18528 [Drosophila simulans] >gi|900915428|gb|KMZ04930.1| uncharacterized protein Dsimw501_GD18528 [Drosophila simulans]
		FOCC010438-RA	KDR16761	DNA replication licensing factor Mcm2 [Zootermopsis nevadensis]
		FOCC010443-RA	KDR23331	hypothetical protein L798_05292, partial [Zootermopsis nevadensis]
		FOCC010463-RA	EHJ72893	hypothetical protein KGM_07855 [Danaus plexippus]
		FOCC010464-RA	XP_015174699	PREDICTED: 7SK snRNA methylphosphate capping enzyme-like isoform X1 [Polistes dominula]
		FOCC010467-RA	XP_012283975	PREDICTED: Y+L amino acid transporter 2 [Orussus abietinus] >gi|817215725|ref|XP_012283976.1| PREDICTED: Y+L amino acid transporter 2 [Orussus abietinus]
		FOCC010509-RA	KDR19856	F-box only protein 28 [Zootermopsis nevadensis]
		FOCC010510-RA	XP_015379479	PREDICTED: probable kinetochore protein NUF2 [Diuraphis noxia]
		FOCC010515-RA	ADY38395	survivin [Litopenaeus vannamei] >gi|440808094|gb|AGC24178.1| inhibition of apoptosis protein [Litopenaeus vannamei]
		FOCC010567-RA	XP_011562745	PREDICTED: protein ENL [Plutella xylostella]
		FOCC010596-RA	AEE63523	unknown [Dendroctonus ponderosae]
		FOCC010625-RA	KDR20351	RNA 3'-terminal phosphate cyclase [Zootermopsis nevadensis]
		FOCC010628-RA	XP_017467829	PREDICTED: G1/S-specific cyclin-E-like isoform X2 [Rhagoletis zephyria]
		FOCC010629-RA	KDR16383	Ribosome biogenesis protein BOP1-like protein [Zootermopsis nevadensis]
		FOCC010639-RA	KDR16280	Phosphoglycerate mutase family member 5 [Zootermopsis nevadensis]
		FOCC010642-RA	EHJ66963	DNA primase large subunit [Danaus plexippus]
		FOCC010655-RA	KDR14696	Gamma-tubulin complex component 2 [Zootermopsis nevadensis]
		FOCC010662-RA	XP_008191673	PREDICTED: NEDD8 ultimate buster 1 [Tribolium castaneum] >gi|270005608|gb|EFA02056.1| NEDD8 ultimate buster 1-like Protein [Tribolium castaneum]
		FOCC010722-RA	KDR21955	Modifier of mdg4 [Zootermopsis nevadensis]
		FOCC010729-RA	XP_015276428	PREDICTED: oocyte zinc finger protein XlCOF6-like [Gekko japonicus]
		FOCC010731-RA	XP_002431131	conserved hypothetical protein [Pediculus humanus corporis] >gi|212516380|gb|EEB18393.1| conserved hypothetical protein [Pediculus humanus corporis]
		FOCC010775-RA	KDR19550	Chromatin assembly factor 1 subunit A [Zootermopsis nevadensis]
		FOCC010801-RA	XP_012265209	PREDICTED: ribosome biogenesis protein BRX1 homolog [Athalia rosae]
		FOCC010927-RA	XP_002431150	Nuclear pore complex protein Nup133, putative [Pediculus humanus corporis] >gi|212516399|gb|EEB18412.1| Nuclear pore complex protein Nup133, putative [Pediculus humanus corporis]
		FOCC010931-RA	KDR10556	hypothetical protein L798_15265 [Zootermopsis nevadensis]
		FOCC010932-RA	KDR09285	Histone acetyltransferase type B catalytic subunit [Zootermopsis nevadensis]
		FOCC010939-RA	KDR03819	Nucleosomal histone kinase 1 [Zootermopsis nevadensis]
		FOCC010940-RA	KDR16820	Helicase POLQ-like [Zootermopsis nevadensis]
		FOCC010953-RA	XP_973791	PREDICTED: nose resistant to fluoxetine protein 6 [Tribolium castaneum] >gi|270010511|gb|EFA06959.1| Nose resistant to fluoxetine protein 6-like Protein [Tribolium castaneum]
		FOCC010989-RA	XP_013788244	PREDICTED: DNA polymerase alpha catalytic subunit-like, partial [Limulus polyphemus]
		FOCC010992-RA	KDR15739	hypothetical protein L798_10282 [Zootermopsis nevadensis]
		FOCC010999-RA	KDR15738	Condensin complex subunit 1 [Zootermopsis nevadensis]
		FOCC011014-RA	KDR14219	Cleavage and polyadenylation specificity factor subunit 5 [Zootermopsis nevadensis]
		FOCC011019-RA	KDR11184	U3 small nucleolar RNA-associated protein 18-like protein [Zootermopsis nevadensis]
		FOCC011020-RA	KDR08478	Histone chaperone asf1 [Zootermopsis nevadensis]
		FOCC011022-RA	XP_011309415	PREDICTED: SAGA-associated factor 11 homolog [Fopius arisanus]
		FOCC011034-RA	KDR08523	hypothetical protein L798_01043 [Zootermopsis nevadensis]
		FOCC011061-RA	KDR11812	Origin recognition complex subunit 3, partial [Zootermopsis nevadensis]
		FOCC011065-RA	XP_014451189	PREDICTED: zinc finger protein 391-like [Alligator mississippiensis]
		FOCC011101-RA	XP_015607708	PREDICTED: uncharacterized protein LOC107273729 [Cephus cinctus]
		FOCC011109-RA	KOC63410	E3 ubiquitin-protein ligase RFWD3 [Habropoda laboriosa]
		FOCC011131-RA	XP_015517048	PREDICTED: inner nuclear membrane protein Man1 [Neodiprion lecontei] >gi|998512896|ref|XP_015517049.1| PREDICTED: inner nuclear membrane protein Man1 [Neodiprion lecontei]
		FOCC011141-RA	XP_012263650	PREDICTED: circadian clock-controlled protein, partial [Athalia rosae]
		FOCC011142-RA	KDR19251	Another transcription unit protein [Zootermopsis nevadensis]
		FOCC011184-RA	EFZ11359	hypothetical protein SINV_07367, partial [Solenopsis invicta]
		FOCC011199-RA	XP_004434853	PREDICTED: peptidyl-tRNA hydrolase 2, mitochondrial [Ceratotherium simum simum] >gi|955526616|ref|XP_014646390.1| PREDICTED: peptidyl-tRNA hydrolase 2, mitochondrial [Ceratotherium simum simum]
		FOCC011200-RA	KDR21475	hypothetical protein L798_03841, partial [Zootermopsis nevadensis]
		FOCC011225-RA	BAJ78669	RNA polymerase II largest subunit, partial [Thrips palmi]
		FOCC011398-RA	XP_007235549	PREDICTED: ras-related protein Rab-7a-like [Astyanax mexicanus]
		FOCC011468-RA	KDR19153	Aladin [Zootermopsis nevadensis]
		FOCC011501-RA	BAG71783	fmr, partial [Gryllus bimaculatus]
		FOCC011512-RA	XP_015519882	PREDICTED: proliferating cell nuclear antigen [Neodiprion lecontei]
		FOCC011547-RA	XP_015113780	PREDICTED: replication factor C subunit 4 [Diachasma alloeum]
		FOCC011560-RA	KDR08910	hypothetical protein L798_00564, partial [Zootermopsis nevadensis]
		FOCC011603-RA	XP_011051351	PREDICTED: DNA topoisomerase 2 isoform X1 [Acromyrmex echinatior]
		FOCC011631-RA	XP_014213944	PREDICTED: ubiquitin carboxyl-terminal hydrolase 36 isoform X4 [Copidosoma floridanum]
		FOCC011648-RA	KDR09067	Ubiquitin-conjugating enzyme E2 O [Zootermopsis nevadensis]
		FOCC011671-RA	KDR23201	High affinity cationic amino acid transporter 1 [Zootermopsis nevadensis]
		FOCC011734-RA	XP_015365284	PREDICTED: peroxidase [Diuraphis noxia]
		FOCC011780-RA	ALT07199	long chain acyl-CoA synthetase isoform 2 [Rhodnius prolixus]
		FOCC011808-RA	KDR19935	F-box/LRR-repeat protein 7 [Zootermopsis nevadensis]
		FOCC011878-RA	KYQ46644	Replication factor C subunit 2 [Trachymyrmex zeteki]
		FOCC011981-RA	XP_015513944	PREDICTED: bipolar kinesin KRP-130 [Neodiprion lecontei]
		FOCC012027-RA	KDR21830	WD repeat-containing protein 18 [Zootermopsis nevadensis]
		FOCC012043-RA	KDR15802	Ubiquitin-conjugating enzyme E2 variant 2 [Zootermopsis nevadensis]
		FOCC012063-RA	XP_004318073	PREDICTED: APOBEC1 complementation factor-like, partial [Tursiops truncatus]
		FOCC012089-RA	XP_007721138	hsp70-like protein [Capronia coronata CBS 617.96] >gi|590018445|gb|EXJ93644.1| hsp70-like protein [Capronia coronata CBS 617.96]
		FOCC012117-RA	XP_014286176	PREDICTED: E3 ubiquitin-protein ligase UHRF1-like [Halyomorpha halys]
		FOCC012164-RA	XP_001952038	PREDICTED: zinc finger Ran-binding domain-containing protein 2 [Acyrthosiphon pisum]
		FOCC012267-RA	XP_015265232	PREDICTED: zinc finger protein 658B-like, partial [Gekko japonicus]
		FOCC012280-RA	XP_014362958	PREDICTED: myrosinase 1-like [Papilio machaon] >gi|930670878|gb|KPJ11681.1| Myrosinase 1 [Papilio machaon]
		FOCC012344-RA	XP_014272331	PREDICTED: general transcription factor IIF subunit 2 [Halyomorpha halys]
		FOCC012379-RA	KDR21121	Cell cycle checkpoint control protein RAD9A [Zootermopsis nevadensis]
		FOCC012391-RA	KDR17782	Transcription factor TFIIIB component B''-like protein [Zootermopsis nevadensis]
		FOCC012397-RA	KDR09186	Unconventional prefoldin RPB5 interactor [Zootermopsis nevadensis]
		FOCC012406-RA	KDR10797	Protein regulator of cytokinesis 1 [Zootermopsis nevadensis]
		FOCC012430-RA	KRT79311	AAA protein, partial [Oryctes borbonicus]
		FOCC012480-RA	XP_005537819	heat shock protein Hsp70, cytosolic [Cyanidioschyzon merolae strain 10D] >gi|449018381|dbj|BAM81783.1| heat shock protein Hsp70, cytosolic [Cyanidioschyzon merolae strain 10D]
		FOCC012506-RA	KDR13088	Wee1-like protein kinase [Zootermopsis nevadensis]
		FOCC012509-RA	KDR06871	Transcriptional repressor protein YY1 [Zootermopsis nevadensis]
		FOCC012515-RA	XP_015186355	PREDICTED: MKI67 FHA domain-interacting nucleolar phosphoprotein [Polistes dominula]
		FOCC012524-RA	EGI61733	Putative fatty acyl-CoA reductase [Acromyrmex echinatior]
		FOCC012613-RA	KDR12665	Mitotic spindle assembly checkpoint protein MAD1 [Zootermopsis nevadensis]
		FOCC012628-RA	XP_015605618	PREDICTED: uncharacterized protein LOC107272713 [Cephus cinctus]
		FOCC012647-RA	KDR11374	Nucleolar pre-ribosomal-associated protein 1 [Zootermopsis nevadensis]
		FOCC012662-RA	XP_015832297	PREDICTED: gastrula zinc finger protein XlCGF57.1-like [Nothobranchius furzeri]
		FOCC012669-RA	XP_003494156	PREDICTED: probable deoxyhypusine synthase [Bombus impatiens] >gi|815927191|ref|XP_012248138.1| PREDICTED: probable deoxyhypusine synthase [Bombus impatiens] >gi|815927193|ref|XP_012248139.1| PREDICTED: probable deoxyhypusine synthase [Bombus impatiens]
		FOCC012671-RA	XP_012262754	PREDICTED: nucleolar protein 58 [Athalia rosae]
		FOCC012748-RA	KDR16765	Centromere/kinetochore protein zw10-like protein [Zootermopsis nevadensis]
		FOCC012768-RA	XP_015373071	PREDICTED: phosphatidylcholine translocator ABCB4-like isoform X6 [Diuraphis noxia]
		FOCC012793-RA	XP_015118864	PREDICTED: uncharacterized protein LOC107042354 isoform X1 [Diachasma alloeum]
		FOCC012845-RA	XP_002423179	ubiquitin-protein ligase BRE1, putative [Pediculus humanus corporis] >gi|212506144|gb|EEB10441.1| ubiquitin-protein ligase BRE1, putative [Pediculus humanus corporis]
		FOCC012875-RA	KDR15055	hypothetical protein L798_11130 [Zootermopsis nevadensis]
		FOCC012878-RA	XP_014360916	PREDICTED: probable H/ACA ribonucleoprotein complex subunit 1 [Papilio machaon] >gi|930672692|gb|KPJ13269.1| putative H/ACA ribonucleoprotein complex subunit 1 [Papilio machaon]
		FOCC012930-RA	KYQ47138	putative rRNA-processing protein EBP2 like protein [Trachymyrmex zeteki]
		FOCC012940-RA	XP_005185345	PREDICTED: ribose-5-phosphate isomerase [Musca domestica]
		FOCC012975-RA	KDR22430	Protein HIRA [Zootermopsis nevadensis]
		FOCC012977-RA	XP_013772561	PREDICTED: small nuclear ribonucleoprotein Sm D3-like [Limulus polyphemus]
		FOCC012999-RA	KDR19484	ATPase family AAA domain-containing protein 5 [Zootermopsis nevadensis]
		FOCC013007-RA	XP_012269995	PREDICTED: transformation/transcription domain-associated protein [Orussus abietinus] >gi|817189346|ref|XP_012269996.1| PREDICTED: transformation/transcription domain-associated protein [Orussus abietinus] >gi|817189348|ref|XP_012269997.1| PREDICTED: transformation/transcription domain-associated protein [Orussus abietinus]
		FOCC013010-RA	KDR22949	RING finger protein 37 [Zootermopsis nevadensis]
		FOCC013017-RA	AFW97644	vitellogenin [Apolygus lucorum]
		FOCC013018-RA	KDR22666	Angel-like protein 2 [Zootermopsis nevadensis]
		FOCC013024-RA	KDR10678	hypothetical protein L798_14357 [Zootermopsis nevadensis]
		FOCC013101-RA	KDQ97283	Serine/threonine-protein kinase Chk2 [Zootermopsis nevadensis]
		FOCC013111-RA	XP_015513783	PREDICTED: U3 small nucleolar ribonucleoprotein protein MPP10 [Neodiprion lecontei]
		FOCC013123-RA	KDR21339	Sorting nexin-6 [Zootermopsis nevadensis]
		FOCC013158-RA	XP_001650619	AAEL005281-PA [Aedes aegypti] >gi|108879076|gb|EAT43301.1| AAEL005281-PA [Aedes aegypti]
		FOCC013273-RA	XP_015825848	PREDICTED: tubulin alpha chain-like [Nothobranchius furzeri]
		FOCC013284-RA	XP_012142689	PREDICTED: CAD protein isoform X2 [Megachile rotundata]
		FOCC013285-RA	XP_015513262	PREDICTED: CAD protein [Neodiprion lecontei]
		FOCC013329-RA	XP_015514210	PREDICTED: M-phase inducer phosphatase-like [Neodiprion lecontei]
		FOCC013334-RA	KDR20539	Methylosome protein 50 [Zootermopsis nevadensis]
		FOCC013340-RA	XP_012267256	PREDICTED: DNA-directed RNA polymerase I subunit RPA43 [Athalia rosae] >gi|817088845|ref|XP_012267257.1| PREDICTED: DNA-directed RNA polymerase I subunit RPA43 [Athalia rosae]
		FOCC013374-RA	XP_002427682	ubiquitin-protein ligase BRE1, putative [Pediculus humanus corporis] >gi|212512112|gb|EEB14944.1| ubiquitin-protein ligase BRE1, putative [Pediculus humanus corporis]
		FOCC013445-RA	KDR11819	DNA repair protein RAD50 [Zootermopsis nevadensis]
		FOCC013523-RA	XP_015116543	PREDICTED: protein PBDC1 [Diachasma alloeum]
		FOCC013557-RA	XP_015524594	PREDICTED: eukaryotic translation initiation factor 4E transporter-like isoform X2 [Neodiprion lecontei]
		FOCC013607-RA	XP_016663885	PREDICTED: NFX1-type zinc finger-containing protein 1 [Acyrthosiphon pisum]
		FOCC013616-RA	XP_008203478	PREDICTED: required for meiotic nuclear division protein 1 homolog [Nasonia vitripennis]
		FOCC013626-RA	KDR21226	Cleavage and polyadenylation specificity factor subunit [Zootermopsis nevadensis]
		FOCC013684-RA	XP_008561034	PREDICTED: histone H2A.V [Microplitis demolitor] >gi|755927687|ref|XP_011304964.1| PREDICTED: histone H2A.V [Fopius arisanus] >gi|970913823|ref|XP_015123239.1| PREDICTED: histone H2A.V [Diachasma alloeum]
		FOCC013687-RA	KDR16366	Ras GTPase-activating protein-binding protein 2 [Zootermopsis nevadensis]
		FOCC013703-RA	XP_011876847	PREDICTED: aurora kinase B [Vollenhovia emeryi] >gi|795078538|ref|XP_011876848.1| PREDICTED: aurora kinase B [Vollenhovia emeryi]
		FOCC013763-RA	KDR09483	DNA replication factor Cdt1 [Zootermopsis nevadensis]
		FOCC013773-RA	XP_015601565	PREDICTED: protein lethal(2)denticleless [Cephus cinctus]
		FOCC013796-RA	AFV31612	tdrd7 [Gryllus bimaculatus]
		FOCC013800-RA	KDR10915	Proline-, glutamic acid- and leucine-rich protein 1 [Zootermopsis nevadensis]
		FOCC013850-RA	XP_012256897	PREDICTED: uncharacterized protein LOC105686520 isoform X1 [Athalia rosae]
		FOCC013857-RA	KDR18180	hypothetical protein L798_06930, partial [Zootermopsis nevadensis]
		FOCC013930-RA	KDR14470	YTH domain-containing protein 1 [Zootermopsis nevadensis]
		FOCC013932-RA	XP_014610072	PREDICTED: probable ATP-dependent RNA helicase pitchoune [Polistes canadensis]
		FOCC013972-RA	XP_012532267	PREDICTED: tRNA (guanine-N(7)-)-methyltransferase non-catalytic subunit WDR4 [Monomorium pharaonis]
		FOCC014049-RA	XP_012273309	PREDICTED: zinc finger protein 436-like isoform X1 [Orussus abietinus]
		FOCC014050-RA	KDR22214	Protein abnormal spindle [Zootermopsis nevadensis]
		FOCC014057-RA	KDR06362	Amyloid protein-binding protein 2 [Zootermopsis nevadensis]
		FOCC014111-RA	XP_002426242	predicted protein [Pediculus humanus corporis] >gi|212510305|gb|EEB13504.1| predicted protein [Pediculus humanus corporis]
		FOCC014195-RA	KDR18841	Bromodomain-containing protein 8 [Zootermopsis nevadensis]
		FOCC014201-RA	KDR09161	Apoptosis inhibitor IAP [Zootermopsis nevadensis]
		FOCC014283-RA	XP_012137396	PREDICTED: putative ferric-chelate reductase 1 homolog isoform X2 [Megachile rotundata] >gi|805774118|ref|XP_012137397.1| PREDICTED: putative ferric-chelate reductase 1 homolog isoform X2 [Megachile rotundata]
		FOCC014368-RA	KOX68797	AP-2 complex subunit sigma [Melipona quadrifasciata]
		FOCC014374-RA	KDR18936	Importin subunit alpha-2 [Zootermopsis nevadensis]
		FOCC014408-RA	KDR02396	hypothetical protein L798_04044 [Zootermopsis nevadensis]
		FOCC014413-RA	XP_008471250	PREDICTED: actin-related protein 2/3 complex subunit 4 [Diaphorina citri]
		FOCC014436-RA	KDR13007	Nucleolar protein 12 [Zootermopsis nevadensis]
		FOCC014518-RA	KDR20774	Downstream neighbor of son-like protein [Zootermopsis nevadensis]
		FOCC014554-RA	OAD54192	DNA-directed RNA polymerase I subunit RPA1, partial [Eufriesea mexicana]
		FOCC014575-RA	XP_012168778	PREDICTED: fatty acyl-CoA reductase 1 [Bombus terrestris]
		FOCC014592-RA	BAC02725	vitellogenin receptor [Periplaneta americana]
		FOCC014630-RA	KDR12601	WD repeat and HMG-box DNA-binding protein 1 [Zootermopsis nevadensis]
		FOCC014663-RA	XP_008213300	PREDICTED: fizzy isoform X1 [Nasonia vitripennis]
		FOCC014690-RA	XP_015513207	PREDICTED: eukaryotic translation initiation factor 2-alpha kinase 4 [Neodiprion lecontei]
		FOCC014730-RA	KOX71789	PHD finger protein 14 [Melipona quadrifasciata]
		FOCC014736-RA	XP_015906583	PREDICTED: thymidine kinase, cytosolic-like [Parasteatoda tepidariorum]
		FOCC014899-RA	XP_011266305	PREDICTED: putative nuclease HARBI1 [Camponotus floridanus]
		FOCC015027-RA	XP_012258490	PREDICTED: selenide, water dikinase [Athalia rosae] >gi|998500656|ref|XP_015510280.1| PREDICTED: selenide, water dikinase isoform X1 [Neodiprion lecontei]
		FOCC015032-RA	XP_002425666	protein C20orf121, putative [Pediculus humanus corporis] >gi|212509559|gb|EEB12928.1| protein C20orf121, putative [Pediculus humanus corporis]
		FOCC015044-RA	KDR16462	Synaptic vesicle membrane protein VAT-1-like protein-like, partial [Zootermopsis nevadensis]
		FOCC015130-RA	XP_015518116	PREDICTED: poly(A) RNA polymerase gld-2 homolog A-like isoform X1 [Neodiprion lecontei]
		FOCC015249-RA	AHB33465	T-complex protein subunit eta [Locusta migratoria]
		FOCC015301-RA	XP_012252858	PREDICTED: uncharacterized protein C1orf43 homolog [Athalia rosae]
		FOCC015307-RA	KDR23174	Vacuolar fusion protein MON1-like protein A [Zootermopsis nevadensis]
		FOCC015309-RA	XP_003689819	PREDICTED: LOW QUALITY PROTEIN: gamma-tubulin complex component 4 [Apis florea]
		FOCC015331-RA	KDR20922	Condensin complex subunit 3 [Zootermopsis nevadensis]
		FOCC015334-RA	XP_012256209	PREDICTED: transducin beta-like protein 3 [Athalia rosae]
		FOCC015362-RA	XP_015587390	PREDICTED: maternal protein tudor isoform X3 [Cephus cinctus]
		FOCC015364-RA	KDR21390	REST corepressor [Zootermopsis nevadensis]
		FOCC015437-RA	KDR22990	Limkain-b1, partial [Zootermopsis nevadensis]
		FOCC015459-RA	XP_015518064	PREDICTED: cyclin-dependent kinase 2-like [Neodiprion lecontei]
		FOCC015606-RA	XP_015265232	PREDICTED: zinc finger protein 658B-like, partial [Gekko japonicus]
		FOCC015632-RA	XP_012266019	PREDICTED: uncharacterized protein LOC105691848 [Athalia rosae] >gi|817086564|ref|XP_012266020.1| PREDICTED: uncharacterized protein LOC105691848 [Athalia rosae]
		FOCC015638-RA	KDR23557	Fidgetin-like protein 1 [Zootermopsis nevadensis]
		FOCC015677-RA	XP_013410363	PREDICTED: uncharacterized protein LOC106173701 [Lingula anatina]
		FOCC015812-RA	XP_012286639	PREDICTED: NEDD8-activating enzyme E1 catalytic subunit [Orussus abietinus]
		FOCC015854-RA	KMQ92201	hypothetical protein RF55_7849 [Lasius niger]
		FOCC015895-RA	KDR07128	Nischarin [Zootermopsis nevadensis]
		FOCC016011-RA	XP_967340	PREDICTED: glucose dehydrogenase [FAD, quinone] [Tribolium castaneum]
		FOCC016043-RA	KDR10309	hypothetical protein L798_14992 [Zootermopsis nevadensis]
		FOCC016102-RA	XP_012261585	PREDICTED: ubinuclein-1 isoform X1 [Athalia rosae]
		FOCC016121-RA	XP_011340962	PREDICTED: inhibitor of growth protein 1 [Cerapachys biroi] >gi|607358716|gb|EZA53104.1| Inhibitor of growth protein [Cerapachys biroi]
		FOCC016142-RA	KDR14259	Putative protein tag-52 [Zootermopsis nevadensis]
		FOCC016152-RA	KDR24469	Double-stranded RNA-specific editase 1 [Zootermopsis nevadensis]
		FOCC016163-RA	XP_002428650	CDC6, putative [Pediculus humanus corporis] >gi|212513313|gb|EEB15912.1| CDC6, putative [Pediculus humanus corporis]
		FOCC016279-RA	XP_017070535	PREDICTED: transmembrane protease serine 9-like [Drosophila eugracilis]
		FOCC016405-RA	XP_009351413	PREDICTED: innexin inx1-like, partial [Pyrus x bretschneideri]
		FOCC016418-RA	KDR18720	hypothetical protein L798_07030 [Zootermopsis nevadensis]
		FOCC016427-RA	XP_002432017	Magnesium-dependent phosphatase, putative [Pediculus humanus corporis] >gi|212517368|gb|EEB19279.1| Magnesium-dependent phosphatase, putative [Pediculus humanus corporis]
		FOCC016459-RA	XP_004535626	PREDICTED: origin recognition complex subunit 2 [Ceratitis capitata]
		FOCC016496-RA	XP_015590984	PREDICTED: protein yellow-like [Cephus cinctus]
		FOCC016577-RA	KDR08778	hypothetical protein L798_00956 [Zootermopsis nevadensis]
		FOCC016585-RA	XP_014252076	PREDICTED: ecdysone 20-monooxygenase isoform X1 [Cimex lectularius] >gi|939264169|ref|XP_014252077.1| PREDICTED: ecdysone 20-monooxygenase isoform X1 [Cimex lectularius] >gi|939264173|ref|XP_014252079.1| PREDICTED: ecdysone 20-monooxygenase isoform X1 [Cimex lectularius]
		FOCC016661-RA	AHB33468	T-complex protein subunit alpha [Locusta migratoria]
		FOCC016743-RA	XP_968623	PREDICTED: nucleolar complex protein 2 homolog [Tribolium castaneum] >gi|270011403|gb|EFA07851.1| Nucleolar complex protein 2 homolog-like Protein [Tribolium castaneum]
		FOCC016861-RA	4XGC_A	Chain A, Crystal Structure Of The Eukaryotic Origin Recognition Complex
		FOCC016927-RA	ACL26692	farnesoic acid O-methyltransferase [Nilaparvata lugens]
		FOCC016975-RA	AGM32567	hypothetical protein, partial [Coptotermes formosanus]
		FOCC017033-RA	KDR24301	Sodium-independent sulfate anion transporter [Zootermopsis nevadensis]
		FOCC017147-RA	KDR17117	Serine protease nudel [Zootermopsis nevadensis]
		FOCC017193-RA	XP_012265153	PREDICTED: P protein [Athalia rosae] >gi|817084972|ref|XP_012265154.1| PREDICTED: P protein [Athalia rosae]
		FOCC017210-RA	ACI32657	Delta protein [Periplaneta americana]
		FOCC017212-RA	XP_015519804	PREDICTED: sterol O-acyltransferase 1 [Neodiprion lecontei]
		FOCC017261-RA	KHJ44894	zinc finger, C2H2 type [Trichuris suis]
		FOCC017282-RA	KDR10439	Nuclear autoantigenic sperm protein [Zootermopsis nevadensis]
		FOCC017355-RA	KDR24242	RNA-binding protein fusilli, partial [Zootermopsis nevadensis]
		FOCC017481-RA	XP_014284609	PREDICTED: voltage-dependent calcium channel subunit alpha-2/delta-3 [Halyomorpha halys]
		FOCC017487-RA	AJI43739	vitellogenin [Cyrtorhinus lividipennis]
Frankliniella cephalica	8	FOCC005869-RA
Frankliniella occidentalis		FOCC000076-RA
Gynaikothrips ficorum		FOCC002100-RA
		FOCC006980-RA
		FOCC007583-RA
		FOCC002762-RA
		FOCC015952-RA
		FOCC017228-RA
Frankliniella cephalica	170	FOCC002140-RA
Frankliniella occidentalis		FOCC012681-RA
Thrips palmi		FOCC015678-RA
		FOCC010792-RA
		FOCC003776-RA
		FOCC011629-RA
		FOCC000029-RA
		FOCC009599-RA
		FOCC004322-RA
		FOCC011791-RA
		FOCC012087-RA
		FOCC004936-RA
		FOCC015856-RA
		FOCC006180-RA
		FOCC015288-RA
		FOCC005450-RA
		FOCC005382-RA
		FOCC007132-RA
		FOCC010994-RA
		FOCC016172-RA
		FOCC007783-RA
		FOCC007376-RA
		FOCC005995-RA
		FOCC010279-RA
		FOCC003694-RA
		FOCC011107-RA
		FOCC007296-RA
		FOCC009509-RA
		FOCC013128-RA
		FOCC012081-RA
		FOCC011924-RA
		FOCC009283-RA
		FOCC002421-RA
		FOCC005544-RA
		FOCC002782-RA
		FOCC016388-RA
		FOCC014581-RA
		FOCC004782-RA
		FOCC009496-RA
		FOCC010845-RA
		FOCC011729-RA
		FOCC003144-RA
		FOCC011623-RA
		FOCC004893-RA
		FOCC007274-RA
		FOCC016226-RA
		FOCC003921-RA
		FOCC013223-RA
		FOCC004001-RA
		FOCC000022-RA
		FOCC001223-RA
		FOCC003990-RA
		FOCC002009-RA
		FOCC016748-RA
		FOCC012109-RA
		FOCC016594-RA
		FOCC012825-RA
		FOCC012454-RA
		FOCC005418-RA
		FOCC007584-RA
		FOCC015411-RA
		FOCC001603-RA
		FOCC005603-RA
		FOCC012423-RA
		FOCC014632-RA
		FOCC003138-RA
		FOCC014647-RA
		FOCC002825-RA
		FOCC016154-RA
		FOCC004154-RA
		FOCC011871-RA
		FOCC006981-RA
		FOCC004722-RA
		FOCC001673-RA
		FOCC005812-RA
		FOCC012088-RA
		FOCC010088-RA
		FOCC011460-RA
		FOCC013744-RA
		FOCC002560-RA
		FOCC007178-RA
		FOCC003571-RA
		FOCC008816-RA
		FOCC004364-RA
		FOCC010069-RA
		FOCC013236-RA
		FOCC014644-RA
		FOCC016593-RA
		FOCC003100-RA
		FOCC007525-RA
		FOCC015642-RA
		FOCC000025-RA
		FOCC015049-RA
		FOCC017513-RA
		FOCC009275-RA
		FOCC002096-RA
		FOCC006076-RA
		FOCC015871-RA
		FOCC005107-RA
		FOCC004303-RA
		FOCC013965-RA
		FOCC005485-RA
		FOCC007826-RA
		FOCC009245-RA
		FOCC009778-RA
		FOCC003588-RA
		FOCC008299-RA
		FOCC003847-RA
		FOCC004475-RA
		FOCC004648-RA
		FOCC011157-RA
		FOCC001976-RA
		FOCC006918-RA
		FOCC004984-RA
		FOCC005143-RA
		FOCC010926-RA
		FOCC012039-RA
		FOCC016917-RA
		FOCC002130-RA
		FOCC016005-RA
		FOCC009970-RA
		FOCC012090-RA
		FOCC009254-RA
		FOCC012298-RA
		FOCC001305-RA
		FOCC000081-RA
		FOCC004519-RA
		FOCC007153-RA
		FOCC016591-RA
		FOCC011050-RA
		FOCC005999-RA
		FOCC005066-RA
		FOCC000052-RA
		FOCC012614-RA
		FOCC001539-RA
		FOCC005499-RA
		FOCC012870-RA
		FOCC004374-RA
		FOCC002661-RA
		FOCC004173-RA
		FOCC004871-RA
		FOCC009175-RA
		FOCC005545-RA
		FOCC012833-RA
		FOCC006992-RA
		FOCC008025-RA
		FOCC003945-RA
		FOCC010328-RA
		FOCC007097-RA
		FOCC003737-RA
		FOCC012822-RA
		FOCC008809-RA
		FOCC002258-RA
		FOCC012091-RA
		FOCC012080-RA
		FOCC003247-RA
		FOCC014664-RA
		FOCC010087-RA
		FOCC014301-RA
		FOCC011592-RA
		FOCC003669-RA
		FOCC016023-RA
		FOCC006499-RA
		FOCC010737-RA
		FOCC010201-RA
		FOCC001382-RA
		FOCC015676-RA
		FOCC010089-RA
		FOCC008585-RA
		FOCC013779-RA
Frankliniella occidentalis	8	FOCC013086-RA
Gynaikothrips ficorum		FOCC014991-RA
Thrips palmi		FOCC009634-RA
		FOCC013883-RA
		FOCC008202-RA
		FOCC012132-RA
		FOCC001538-RA
		FOCC000181-RA
Frankliniella cephalica	46	FOCC009113-RA
Frankliniella occidentalis		FOCC016977-RA
		FOCC007496-RA
		FOCC003508-RA
		FOCC003319-RA
		FOCC013502-RA
		FOCC003533-RA
		FOCC004172-RA
		FOCC010577-RA
		FOCC000150-RA
		FOCC011407-RA
		FOCC010516-RA
		FOCC011031-RA
		FOCC001391-RA
		FOCC013783-RA
		FOCC009845-RA
		FOCC009074-RA
		FOCC017553-RA
		FOCC014710-RA
		FOCC012403-RA
		FOCC010334-RA
		FOCC001304-RA
		FOCC017414-RA
		FOCC014608-RA
		FOCC012976-RA
		FOCC008845-RA
		FOCC005304-RA
		FOCC013090-RA
		FOCC010884-RA
		FOCC010090-RA
		FOCC013582-RA
		FOCC014278-RA
		FOCC005629-RA
		FOCC012632-RA
		FOCC000024-RA
		FOCC014304-RA
		FOCC002773-RA
		FOCC008568-RA
		FOCC004919-RA
		FOCC015310-RA
		FOCC011240-RA
		FOCC002788-RA
		FOCC012308-RA
		FOCC015768-RA
		FOCC004003-RA
		FOCC011926-RA
Frankliniella occidentalis	7	FOCC014409-RA
Gynaikothrips ficorum		FOCC006489-RA
		FOCC009916-RA
		FOCC002187-RA
		FOCC011140-RA
		FOCC003645-RA
		FOCC004848-RA
Frankliniella occidentalis	21	FOCC014322-RA
Thrips palmi		FOCC010540-RA
		FOCC014459-RA
		FOCC012022-RA
		FOCC010076-RA
		FOCC004419-RA
		FOCC005084-RA
		FOCC010597-RA
		FOCC008226-RA
		FOCC002101-RA
		FOCC014324-RA
		FOCC014652-RA
		FOCC013364-RA
		FOCC005061-RA
		FOCC005780-RA
		FOCC014426-RA
		FOCC000149-RA
		FOCC012897-RA
		FOCC017514-RA
		FOCC015468-RA
		FOCC014345-RA
Frankliniella occidentalis	80	FOCC003063-RA
		FOCC003437-RA
		FOCC010070-RA
		FOCC002783-RA
		FOCC010335-RA
		FOCC001327-RA
		FOCC004925-RA
		FOCC016536-RA
		FOCC002774-RA
		FOCC013527-RA
		FOCC009611-RA
		FOCC015224-RA
		FOCC015134-RA
		FOCC002597-RA
		FOCC014010-RA
		FOCC002260-RA
		FOCC014884-RA
		FOCC003989-RA
		FOCC002637-RA
		FOCC016583-RA
		FOCC011262-RA
		FOCC003651-RA
		FOCC002272-RA
		FOCC002259-RA
		FOCC013926-RA
		FOCC006494-RA
		FOCC003198-RA
		FOCC013705-RA
		FOCC013767-RA
		FOCC009166-RA
		FOCC011620-RA
		FOCC017199-RA
		FOCC015133-RA
		FOCC005500-RA
		FOCC004686-RA
		FOCC011156-RA
		FOCC015244-RA
		FOCC006680-RA
		FOCC016574-RA
		FOCC016219-RA
		FOCC009358-RA
		FOCC014999-RA
		FOCC014473-RA
		FOCC002425-RA
		FOCC002602-RA
		FOCC009279-RA
		FOCC007378-RA
		FOCC005041-RA
		FOCC013352-RA
		FOCC008498-RA
		FOCC014653-RA
		FOCC005179-RA
		FOCC003062-RA
		FOCC014280-RA
		FOCC008109-RA
		FOCC004248-RA
		FOCC014452-RA
		FOCC000103-RA
		FOCC013676-RA
		FOCC014598-RA
		FOCC014244-RA
		FOCC002552-RA
		FOCC001474-RA
		FOCC012597-RA
		FOCC003258-RA
		FOCC008984-RA
		FOCC008389-RA
		FOCC006441-RA
		FOCC005994-RA
		FOCC008298-RA
		FOCC000148-RA
		FOCC010891-RA
		FOCC014036-RA
		FOCC001466-RA
		FOCC014451-RA
		FOCC012078-RA
		FOCC007588-RA
		FOCC007389-RA
		FOCC013794-RA
		FOCC017356-RA

## Sheet: S2. B_Male
Names	Total	Maker ID Query	Accession	Description
Frankliniella cephalica	343	FOCC000007-RA	XP_019870470	PREDICTED: uncharacterized protein LOC109598997 isoform X2 [Aethina tumida]
Frankliniella occidentalis		FOCC000009-RA	XP_023716595	obscurin [Cryptotermes secundus]
Gynaikothrips ficorum		FOCC000011-RA	PNF42108	hypothetical protein B7P43_G10279 [Cryptotermes secundus]
Thrips palmi		FOCC000013-RA	XP_023701716	low-density lipoprotein receptor-related protein 4 [Cryptotermes secundus]
		FOCC000017-RA	XP_023701514	thymidine phosphorylase-like [Cryptotermes secundus] >gi|1339081040|ref|XP_023701515.1| thymidine phosphorylase-like [Cryptotermes secundus] >gi|1330926761|gb|PNF39788.1| hypothetical protein B7P43_G03503 [Cryptotermes secundus]
		FOCC000040-RA	AKF17719	chemosensory protein family, partial [Frankliniella occidentalis]
		FOCC000158-RA	XP_021927700	uncharacterized protein LOC110833674 [Zootermopsis nevadensis]
		FOCC000188-RA	XP_002428212	receptor protein tyrosine phosphatase, putative [Pediculus humanus corporis] >gi|212512773|gb|EEB15474.1| receptor protein tyrosine phosphatase, putative [Pediculus humanus corporis]
		FOCC001270-RA	KDR16109	1-phosphatidylinositol-4,5-bisphosphate phosphodiesterase epsilon-1, partial [Zootermopsis nevadensis]
		FOCC001315-RA	XP_013139022	PREDICTED: PDZ and LIM domain protein Zasp-like isoform X2 [Papilio polytes]
		FOCC001348-RA	XP_023721718	GTP-binding protein 2 [Cryptotermes secundus] >gi|1339069183|ref|XP_023721719.1| GTP-binding protein 2 [Cryptotermes secundus] >gi|1339069185|ref|XP_023721720.1| GTP-binding protein 2 [Cryptotermes secundus] >gi|1339069187|ref|XP_023721721.1| GTP-binding protein 2 [Cryptotermes secundus] >gi|1330884310|gb|PNF19002.1| GTP-binding protein 2 [Cryptotermes secundus]
		FOCC001417-RA	XP_318007	AGAP004802-PA [Anopheles gambiae str. PEST] >gi|157014514|gb|EAA13250.3| AGAP004802-PA [Anopheles gambiae str. PEST]
		FOCC001420-RA	KFM56515	hypothetical protein X975_02319, partial [Stegodyphus mimosarum]
		FOCC001454-RA	XP_012253589	excitatory amino acid transporter isoform X2 [Athalia rosae]
		FOCC001457-RA	XP_011258702	PREDICTED: phospholipase A1 member A isoform X1 [Camponotus floridanus] >gi|307177667|gb|EFN66713.1| Phospholipase A1 member A [Camponotus floridanus]
		FOCC001576-RA	XP_018914769	PREDICTED: nuclear factor 1 X-type isoform X4 [Bemisia tabaci] >gi|1101367021|ref|XP_018914770.1| PREDICTED: nuclear factor 1 X-type isoform X4 [Bemisia tabaci]
		FOCC001596-RA	XP_023720987	neuroendocrine protein 7B2 isoform X1 [Cryptotermes secundus] >gi|1330886035|gb|PNF19802.1| hypothetical protein B7P43_G14305 [Cryptotermes secundus]
		FOCC001670-RA	XP_023702149	aminomethyltransferase, mitochondrial [Cryptotermes secundus] >gi|1330925071|gb|PNF39147.1| Aminomethyltransferase, mitochondrial [Cryptotermes secundus]
		FOCC001674-RA	KPI99349	Myosin heavy chain, muscle [Papilio xuthus]
		FOCC001704-RA	PNF32660	Four and a half LIM domains protein 2 [Cryptotermes secundus]
		FOCC001955-RA	XP_021927236	very-long-chain 3-oxoacyl-CoA reductase [Zootermopsis nevadensis] >gi|646709985|gb|KDR15624.1| Estradiol 17-beta-dehydrogenase 12 [Zootermopsis nevadensis]
		FOCC001959-RA	XP_018902130	PREDICTED: 5-aminolevulinate synthase, erythroid-specific, mitochondrial isoform X2 [Bemisia tabaci]
		FOCC002048-RA	XP_008195976	PREDICTED: elongation of very long chain fatty acids protein AAEL008004 [Tribolium castaneum] >gi|270009529|gb|EFA05977.1| Elongation of very long chain fatty acids protein AAEL008004-like Protein [Tribolium castaneum]
		FOCC002054-RA	XP_012256492	potassium/sodium hyperpolarization-activated cyclic nucleotide-gated channel 3 isoform X4 [Athalia rosae]
		FOCC002380-RA	XP_022189736	electroneutral sodium bicarbonate exchanger 1 isoform X7 [Nilaparvata lugens]
		FOCC002394-RA	XP_013781138	ADP-ribose pyrophosphatase, mitochondrial-like [Limulus polyphemus] >gi|1238867467|ref|XP_022249070.1| ADP-ribose pyrophosphatase, mitochondrial-like [Limulus polyphemus]
		FOCC002517-RA	KOX69522	Sorbitol dehydrogenase [Melipona quadrifasciata]
		FOCC002635-RA	XP_022205209	scavenger receptor class B member 1-like [Nilaparvata lugens]
		FOCC002692-RA	XP_023713639	probable cytochrome P450 301a1, mitochondrial isoform X1 [Cryptotermes secundus] >gi|1330932184|gb|PNF42438.1| putative cytochrome P450 301a1, mitochondrial [Cryptotermes secundus]
		FOCC002694-RA	XP_023711966	lipoyltransferase 1, mitochondrial isoform X2 [Cryptotermes secundus] >gi|1330905214|gb|PNF29216.1| Lipoyltransferase 1, mitochondrial [Cryptotermes secundus]
		FOCC002738-RA	XP_023950943	ras-related protein Rab-32 isoform X5 [Bicyclus anynana]
		FOCC002754-RA	XP_001688679	AGAP005563-PB [Anopheles gambiae str. PEST] >gi|158294387|ref|XP_001688680.1| AGAP005563-PC [Anopheles gambiae str. PEST] >gi|157015539|gb|EDO63685.1| AGAP005563-PB [Anopheles gambiae str. PEST] >gi|157015540|gb|EDO63686.1| AGAP005563-PC [Anopheles gambiae str. PEST]
		FOCC002758-RA	XP_022195103	ras-related protein Rab-39B isoform X1 [Nilaparvata lugens] >gi|1233187290|ref|XP_022195104.1| ras-related protein Rab-39B isoform X2 [Nilaparvata lugens] >gi|1020159958|gb|AMZ00366.1| Ras superfamily small GTPase Rab39 [Nilaparvata lugens]
		FOCC002796-RA	XP_019543171	PREDICTED: chloride channel protein 2 isoform X4 [Aedes albopictus]
		FOCC002822-RA	XP_023717293	alkyldihydroxyacetonephosphate synthase [Cryptotermes secundus] >gi|1330893389|gb|PNF23665.1| Alkyldihydroxyacetonephosphate synthase [Cryptotermes secundus]
		FOCC002835-RA	XP_023702389	multiple inositol polyphosphate phosphatase 1-like isoform X2 [Cryptotermes secundus] >gi|1330924820|gb|PNF38916.1| Multiple inositol polyphosphate phosphatase 1 [Cryptotermes secundus]
		FOCC002880-RA	XP_015522060	PREDICTED: dystrophin-like isoform X2 [Neodiprion lecontei]
		FOCC002903-RA	XP_021919965	BAG domain-containing protein Samui isoform X1 [Zootermopsis nevadensis] >gi|646715962|gb|KDR19389.1| BAG family molecular chaperone regulator 3 [Zootermopsis nevadensis]
		FOCC002979-RA	XP_021936321	BTB/POZ domain-containing protein 10 isoform X3 [Zootermopsis nevadensis]
		FOCC003054-RA	XP_018561726	prostatic acid phosphatase-like isoform X2 [Anoplophora glabripennis]
		FOCC003072-RA	PSN39125	Phosphoenolpyruvate carboxykinase [GTP] [Blattella germanica]
		FOCC003088-RA	XP_018897094	PREDICTED: protein takeout-like [Bemisia tabaci]
		FOCC003127-RA	KDR09457	Carbohydrate sulfotransferase 11 [Zootermopsis nevadensis]
		FOCC003131-RA	ODN05640	Ectonucleotide pyrophosphatase/phosphodiesterase family member 6 [Orchesella cincta]
		FOCC003156-RA	XP_018898293	PREDICTED: glycerol-3-phosphate dehydrogenase, mitochondrial [Bemisia tabaci]
		FOCC003160-RA	PNF20092	hypothetical protein B7P43_G05255 [Cryptotermes secundus]
		FOCC003176-RA	XP_018903618	PREDICTED: phosphate carrier protein, mitochondrial-like [Bemisia tabaci]
		FOCC003196-RA	XP_015925339	inactive hydroxysteroid dehydrogenase-like protein 1 [Parasteatoda tepidariorum]
		FOCC003338-RA	XP_024214974	uncharacterized protein LOC106680109 [Halyomorpha halys]
		FOCC003361-RA	XP_023706652	peroxidase-like [Cryptotermes secundus] >gi|1330917018|gb|PNF34740.1| Chorion peroxidase [Cryptotermes secundus]
		FOCC003373-RA	XP_023705963	muscle LIM protein Mlp84B isoform X2 [Cryptotermes secundus]
		FOCC003374-RA	PSN53584	Exosome complex component RRP45 [Blattella germanica]
		FOCC003375-RA	AAT91723	LIM protein [Apriona germari]
		FOCC003377-RA	XP_014224574	muscle-specific protein 20-like [Trichogramma pretiosum]
		FOCC003510-RA	PNF20298	hypothetical protein B7P43_G14393 [Cryptotermes secundus]
		FOCC003518-RA	PNF16456	hypothetical protein B7P43_G10306, partial [Cryptotermes secundus]
		FOCC003537-RA	XP_012261968	proton-coupled amino acid transporter-like protein pathetic isoform X2 [Athalia rosae]
		FOCC003646-RA	XP_018321450	PREDICTED: aldose reductase-like [Agrilus planipennis]
		FOCC003668-RA	XP_021926031	protein-S-isoprenylcysteine O-methyltransferase isoform X1 [Zootermopsis nevadensis] >gi|646710796|gb|KDR16214.1| Protein-S-isoprenylcysteine O-methyltransferase [Zootermopsis nevadensis]
		FOCC003709-RA	XP_018908604	PREDICTED: acyl-CoA synthetase short-chain family member 3, mitochondrial [Bemisia tabaci]
		FOCC003717-RA	XP_023716798	protein tyrosine phosphatase type IVA 1 [Cryptotermes secundus] >gi|1339056646|ref|XP_023716799.1| protein tyrosine phosphatase type IVA 1 [Cryptotermes secundus] >gi|1339056648|ref|XP_023716800.1| protein tyrosine phosphatase type IVA 1 [Cryptotermes secundus] >gi|1339056650|ref|XP_023716802.1| protein tyrosine phosphatase type IVA 1 [Cryptotermes secundus] >gi|1339056652|ref|XP_023716803.1| pro…
		FOCC003754-RA	XP_022196937	ER membrane protein complex subunit 6 [Nilaparvata lugens]
		FOCC003812-RA	XP_021922068	myophilin [Zootermopsis nevadensis]
		FOCC003819-RA	XP_003251597	PREDICTED: putative fatty acyl-CoA reductase CG5065 [Apis mellifera]
		FOCC003850-RA	OAD60370	DNA-directed RNA polymerases I, II, and III subunit RPABC3 [Eufriesea mexicana]
		FOCC003871-RA	XP_022183936	uncharacterized protein LOC111043330 [Nilaparvata lugens] >gi|1233164139|ref|XP_022183937.1| uncharacterized protein LOC111043330 [Nilaparvata lugens]
		FOCC003906-RA	PSN35732	ADP-sugar pyrophosphatase [Blattella germanica]
		FOCC003920-RA	XP_973850	PREDICTED: 3-hydroxy-3-methylglutaryl-coenzyme A reductase [Tribolium castaneum] >gi|642922803|ref|XP_008193331.1| PREDICTED: 3-hydroxy-3-methylglutaryl-coenzyme A reductase [Tribolium castaneum] >gi|1004400206|gb|KYB27676.1| 3-hydroxy-3-methylglutaryl-coenzyme A reductase-like Protein [Tribolium castaneum]
		FOCC003948-RA	XP_011260288	PREDICTED: uncharacterized peptidase C1-like protein F26E4.3 isoform X1 [Camponotus floridanus]
		FOCC003960-RA	APA34050	seminal fluid protein, partial [Nilaparvata lugens]
		FOCC003978-RA	XP_015434314	PREDICTED: iron-sulfur cluster assembly scaffold protein IscU [Dufourea novaeangliae]
		FOCC004006-RA	XP_023708409	lipase 3-like [Cryptotermes secundus] >gi|1330913116|gb|PNF32784.1| Lipase 3 [Cryptotermes secundus]
		FOCC004030-RA	XP_023719606	sarcalumenin isoform X2 [Cryptotermes secundus]
		FOCC004037-RA	PSN48912	Transcription factor kayak [Blattella germanica]
		FOCC004048-RA	BAO03860	UVopsin2 [Sogatella furcifera]
		FOCC004061-RA	XP_023716388	esterase E4-like isoform X2 [Cryptotermes secundus] >gi|1339064774|ref|XP_023716396.1| esterase E4-like isoform X2 [Cryptotermes secundus] >gi|1330931393|gb|PNF42151.1| Esterase E4 [Cryptotermes secundus]
		FOCC004126-RA	BAF45419	arrestin1 precursor [Dianemobius nigrofasciatus]
		FOCC004153-RA	XP_021937183	4-aminobutyrate aminotransferase, mitochondrial isoform X1 [Zootermopsis nevadensis] >gi|646699271|gb|KDR09977.1| 4-aminobutyrate aminotransferase, mitochondrial [Zootermopsis nevadensis]
		FOCC004178-RA	XP_023707255	leupaxin isoform X4 [Cryptotermes secundus]
		FOCC004208-RA	XP_022193635	transforming growth factor-beta-induced protein ig-h3-like [Nilaparvata lugens]
		FOCC004266-RA	PNF19352	hypothetical protein B7P43_G06713, partial [Cryptotermes secundus]
		FOCC004279-RA	XP_023712222	protein lethal(2)essential for life-like [Cryptotermes secundus] >gi|1330904935|gb|PNF28970.1| Protein lethal(2)essential for life [Cryptotermes secundus]
		FOCC004302-RA	XP_023719211	nose resistant to fluoxetine protein 6-like [Cryptotermes secundus] >gi|1330889082|gb|PNF21731.1| hypothetical protein B7P43_G10364 [Cryptotermes secundus] >gi|1330889083|gb|PNF21732.1| hypothetical protein B7P43_G10364 [Cryptotermes secundus]
		FOCC004320-RA	XP_020288631	serine/threonine-protein phosphatase 6 regulatory ankyrin repeat subunit A isoform X7 [Pseudomyrmex gracilis]
		FOCC004397-RA	XP_018904807	PREDICTED: insulin-like growth factor-binding protein complex acid labile subunit [Bemisia tabaci]
		FOCC004437-RA	AEP27187	pheromone-binding protein [Frankliniella occidentalis]
		FOCC004438-RA	PSN54383	Zinc finger protein 704 [Blattella germanica]
		FOCC004442-RA	XP_021916767	rhodopsin isoform X2 [Zootermopsis nevadensis] >gi|1227970730|ref|XP_021916768.1| rhodopsin isoform X2 [Zootermopsis nevadensis] >gi|646718822|gb|KDR21156.1| Rhodopsin [Zootermopsis nevadensis]
		FOCC004574-RA	XP_023706031	troponin C isoform X2 [Cryptotermes secundus]
		FOCC004606-RA	PNF14639	hypothetical protein B7P43_G12011 [Cryptotermes secundus]
		FOCC004668-RA	PSN44063	hypothetical protein C0J52_15920, partial [Blattella germanica]
		FOCC004701-RA	XP_018907770	PREDICTED: alcohol dehydrogenase class-3 chain L [Bemisia tabaci]
		FOCC004797-RA	BAN21478	tropomyosin invertebrate, partial [Riptortus pedestris]
		FOCC004800-RA	XP_018910718	PREDICTED: synaptotagmin-4 isoform X2 [Bemisia tabaci]
		FOCC004961-RA	XP_023716459	cGMP-specific 3',5'-cyclic phosphodiesterase-like [Cryptotermes secundus]
		FOCC004977-RA	XP_012259354	titin-like [Athalia rosae]
		FOCC005008-RA	XP_019878693	PREDICTED: LOW QUALITY PROTEIN: glucose dehydrogenase [FAD, quinone]-like [Aethina tumida]
		FOCC005019-RA	AAL17868	lysozyme precursor [Ornithodoros moubata]
		FOCC005058-RA	XP_023709400	probable cytochrome P450 6a13 isoform X5 [Cryptotermes secundus] >gi|1330910367|gb|PNF31791.1| putative cytochrome P450 6a14 [Cryptotermes secundus]
		FOCC005117-RA	XP_023013638	aminopeptidase N [Leptinotarsa decemlineata]
		FOCC005174-RA	XP_018897644	PREDICTED: CD109 antigen-like isoform X2 [Bemisia tabaci]
		FOCC005212-RA	XP_023727516	BTB/POZ domain-containing protein 6-B isoform X4 [Cryptotermes secundus] >gi|1330928728|gb|PNF40664.1| BTB/POZ domain-containing protein 3 [Cryptotermes secundus]
		FOCC005218-RA	KPI92790	WD repeat and FYVE domain-containing protein 3 [Papilio xuthus]
		FOCC005358-RA	XP_023719580	5-phosphohydroxy-L-lysine phospho-lyase isoform X1 [Cryptotermes secundus] >gi|1330888050|gb|PNF21322.1| Alanine--glyoxylate aminotransferase 2-like [Cryptotermes secundus]
		FOCC005455-RA	PNF36333	hypothetical protein B7P43_G00515 [Cryptotermes secundus]
		FOCC005475-RA	XP_021190409	uncharacterized protein LOC110376310 [Helicoverpa armigera]
		FOCC005517-RA	XP_022195663	glutamate decarboxylase [Nilaparvata lugens]
		FOCC005563-RA	XP_023721417	carbonic anhydrase 1 [Cryptotermes secundus]
		FOCC005647-RA	KDR20718	Sodium-dependent neutral amino acid transporter B(0)AT1, partial [Zootermopsis nevadensis]
		FOCC005666-RA	AEI58662	carboxypeptidase [Eupolyphaga sinensis]
		FOCC005673-RA	XP_022187212	putative fatty acyl-CoA reductase CG5065 [Nilaparvata lugens]
		FOCC005678-RA	XP_017303469	PREDICTED: alpha-crystallin B chain [Diaphorina citri]
		FOCC005701-RA	XP_015603685	PREDICTED: E3 ubiquitin-protein ligase Nedd-4 isoform X4 [Cephus cinctus]
		FOCC005756-RA	XP_016912561	PREDICTED: transcription factor hamlet-like, partial [Apis cerana]
		FOCC005758-RA	PNF29013	hypothetical protein B7P43_G14709 [Cryptotermes secundus]
		FOCC005774-RA	XP_021936719	endophilin-A isoform X10 [Zootermopsis nevadensis]
		FOCC005777-RA	XP_018904461	PREDICTED: uncharacterized protein LOC109035328 [Bemisia tabaci] >gi|1101356580|ref|XP_018904462.1| PREDICTED: uncharacterized protein LOC109035328 [Bemisia tabaci]
		FOCC005799-RA	XP_012533887	PREDICTED: uncharacterized protein LOC105835300, partial [Monomorium pharaonis]
		FOCC005819-RA	XP_023720447	uncharacterized protein LOC111871518 isoform X2 [Cryptotermes secundus]
		FOCC005972-RA	PNF22918	hypothetical protein B7P43_G13903 [Cryptotermes secundus]
		FOCC006015-RA	XP_017780982	PREDICTED: circadian clock-controlled protein-like isoform X1 [Nicrophorus vespilloides]
		FOCC006053-RA	XP_022162674	fatty acid synthase-like [Myzus persicae]
		FOCC006057-RA	XP_014249096	uncharacterized protein LOC106666419 [Cimex lectularius]
		FOCC006068-RA	XP_023703743	intraflagellar transport protein 172 homolog [Cryptotermes secundus]
		FOCC006069-RA	XP_014245420	circadian clock-controlled protein-like [Cimex lectularius]
		FOCC006070-RA	XP_022191529	protein takeout-like [Nilaparvata lugens]
		FOCC006159-RA	PNF36923	Peptidyl-alpha-hydroxyglycine alpha-amidating lyase 2 [Cryptotermes secundus]
		FOCC006284-RA	XP_022124931	gastrula zinc finger protein XlCGF57.1-like [Pieris rapae]
		FOCC006292-RA	PNF26210	hypothetical protein B7P43_G03709 [Cryptotermes secundus]
		FOCC006296-RA	XP_022919409	CCR4-NOT transcription complex subunit 3 [Onthophagus taurus] >gi|1279707843|ref|XP_022919416.1| CCR4-NOT transcription complex subunit 3 [Onthophagus taurus]
		FOCC006341-RA	XP_013106080	PREDICTED: acyl-CoA Delta(11) desaturase [Stomoxys calcitrans] >gi|907678930|ref|XP_013106081.1| PREDICTED: acyl-CoA Delta(11) desaturase [Stomoxys calcitrans]
		FOCC006355-RA	XP_318298	AGAP001065-PA [Anopheles gambiae str. PEST] >gi|347965065|ref|XP_003437197.1| AGAP001065-PB [Anopheles gambiae str. PEST] >gi|347965067|ref|XP_003437198.1| AGAP001065-PC [Anopheles gambiae str. PEST] >gi|347965069|ref|XP_003437199.1| AGAP001065-PD [Anopheles gambiae str. PEST] >gi|347965071|ref|XP_003437200.1| AGAP001065-PE [Anopheles gambiae str. PEST] >gi|347965073|ref|XP_003437201.1| AGAP00106…
		FOCC006387-RA	KDR15998	Serine/threonine-protein phosphatase 4 regulatory subunit 4 [Zootermopsis nevadensis]
		FOCC006406-RA	PSN36604	hypothetical protein C0J52_21293 [Blattella germanica]
		FOCC006433-RA	XP_018917254	PREDICTED: succinate dehydrogenase [ubiquinone] flavoprotein subunit, mitochondrial [Bemisia tabaci] >gi|480310431|gb|AGJ76544.1| succinate dehydrogenase flavoprotein subunit [Bemisia tabaci]
		FOCC006434-RA	XP_018561831	uncharacterized protein LOC108903963 [Anoplophora glabripennis]
		FOCC006502-RA	XP_012531598	PREDICTED: guanine nucleotide-binding protein subunit beta-2 [Monomorium pharaonis]
		FOCC006518-RA	XP_023703579	uncharacterized protein LOC111862425 [Cryptotermes secundus] >gi|1339085157|ref|XP_023703580.1| uncharacterized protein LOC111862425 [Cryptotermes secundus] >gi|1339085159|ref|XP_023703581.1| uncharacterized protein LOC111862425 [Cryptotermes secundus] >gi|1330922005|gb|PNF37699.1| hypothetical protein B7P43_G11464 [Cryptotermes secundus]
		FOCC006520-RA	XP_021932136	uncharacterized protein LOC110835824 [Zootermopsis nevadensis] >gi|646704990|gb|KDR12910.1| hypothetical protein L798_13136 [Zootermopsis nevadensis]
		FOCC006558-RA	XP_023719204	eye-specific diacylglycerol kinase isoform X3 [Cryptotermes secundus]
		FOCC006564-RA	XP_023702830	uncharacterized protein LOC111862021 [Cryptotermes secundus] >gi|1339083561|ref|XP_023702831.1| uncharacterized protein LOC111862021 [Cryptotermes secundus] >gi|1339083563|ref|XP_023702832.1| uncharacterized protein LOC111862021 [Cryptotermes secundus] >gi|1339083565|ref|XP_023702833.1| uncharacterized protein LOC111862021 [Cryptotermes secundus] >gi|1330923770|gb|PNF38604.1| hypothetical protein…
		FOCC006626-RA	XP_021931585	regulator of G-protein signaling 9 isoform X1 [Zootermopsis nevadensis]
		FOCC006647-RA	PNF26589	hypothetical protein B7P43_G11349 [Cryptotermes secundus]
		FOCC006832-RA	XP_022185674	protein unzipped-like [Nilaparvata lugens]
		FOCC006911-RA	XP_012523869	PREDICTED: SH2B adapter protein 1 isoform X2 [Monomorium pharaonis]
		FOCC006928-RA	XP_002432975	Max-binding protein MNT, putative [Pediculus humanus corporis] >gi|212518484|gb|EEB20237.1| Max-binding protein MNT, putative [Pediculus humanus corporis]
		FOCC006931-RA	XP_021921598	uncharacterized protein LOC110830693 [Zootermopsis nevadensis]
		FOCC006958-RA	PNF36048	hypothetical protein B7P43_G12759, partial [Cryptotermes secundus]
		FOCC007009-RA	XP_023708693	histone-lysine N-methyltransferase SMYD3 [Cryptotermes secundus] >gi|1330911944|gb|PNF32480.1| Histone-lysine N-methyltransferase SMYD3 [Cryptotermes secundus]
		FOCC007045-RA	XP_023711146	ankyrin-3-like isoform X2 [Cryptotermes secundus] >gi|1330906162|gb|PNF30058.1| hypothetical protein B7P43_G05348 [Cryptotermes secundus]
		FOCC007148-RA	XP_021914077	probable ATP-dependent RNA helicase DDX43 isoform X1 [Zootermopsis nevadensis] >gi|646720603|gb|KDR22264.1| putative ATP-dependent RNA helicase DDX43 [Zootermopsis nevadensis]
		FOCC007181-RA	XP_001945243	PREDICTED: acetyl-CoA acetyltransferase, cytosolic [Acyrthosiphon pisum]
		FOCC007223-RA	AHF71056	odorant-binding protein 25 [Lygus lineolaris]
		FOCC007308-RA	XP_012286348	titin isoform X4 [Orussus abietinus]
		FOCC007309-RA	XP_021915261	LOW QUALITY PROTEIN: titin [Zootermopsis nevadensis]
		FOCC007310-RA	XP_021915261	LOW QUALITY PROTEIN: titin [Zootermopsis nevadensis]
		FOCC007311-RA	XP_012340851	PREDICTED: LOW QUALITY PROTEIN: titin-like [Apis florea]
		FOCC007316-RA	XP_014291209	uncharacterized protein LOC106690320 [Halyomorpha halys]
		FOCC007363-RA	PNF37269	hypothetical protein B7P43_G00400 [Cryptotermes secundus]
		FOCC007433-RA	XP_014276959	phenoloxidase 1-like [Halyomorpha halys]
		FOCC007437-RA	XP_015585322	PREDICTED: protein-lysine N-methyltransferase mettl10 [Cephus cinctus]
		FOCC007512-RA	XP_023713803	very-long-chain (3R)-3-hydroxyacyl-CoA dehydratase hpo-8 [Cryptotermes secundus] >gi|1339051024|ref|XP_023713804.1| very-long-chain (3R)-3-hydroxyacyl-CoA dehydratase hpo-8 [Cryptotermes secundus] >gi|1339051026|ref|XP_023713805.1| very-long-chain (3R)-3-hydroxyacyl-CoA dehydratase hpo-8 [Cryptotermes secundus]
		FOCC007592-RA	XP_022201260	peptidylglycine alpha-hydroxylating monooxygenase [Nilaparvata lugens]
		FOCC007648-RA	XP_014254375	phytanoyl-CoA dioxygenase, peroxisomal-like [Cimex lectularius] >gi|939268456|ref|XP_014254376.1| phytanoyl-CoA dioxygenase, peroxisomal-like [Cimex lectularius] >gi|939268460|ref|XP_014254378.1| phytanoyl-CoA dioxygenase, peroxisomal-like [Cimex lectularius]
		FOCC007654-RA	XP_021925904	apoptosis-resistant E3 ubiquitin protein ligase 1 [Zootermopsis nevadensis]
		FOCC007734-RA	XP_023715786	calmodulin-binding transcription activator 2 isoform X2 [Cryptotermes secundus]
		FOCC007766-RA	XP_023727484	dual specificity protein phosphatase 3 [Cryptotermes secundus]
		FOCC007831-RA	XP_014222083	multidrug resistance-associated protein 1 isoform X8 [Trichogramma pretiosum]
		FOCC007840-RA	XP_018911021	PREDICTED: neurogenic locus notch homolog protein 1 isoform X2 [Bemisia tabaci]
		FOCC007841-RA	XP_021941988	inositol oxygenase isoform X2 [Zootermopsis nevadensis]
		FOCC008000-RA	XP_021936193	neurochondrin homolog [Zootermopsis nevadensis]
		FOCC008018-RA	XP_024082432	uncharacterized protein LOC106663977 isoform X2 [Cimex lectularius]
		FOCC008043-RA	XP_001847604	glutathione s-transferase [Culex quinquefasciatus] >gi|167863122|gb|EDS26505.1| glutathione s-transferase [Culex quinquefasciatus]
		FOCC008047-RA	ALO17614	retinoid-X-receptor long isoform [Schistocerca gregaria]
		FOCC008054-RA	KRT84315	hypothetical protein AMK59_2261, partial [Oryctes borbonicus]
		FOCC008061-RA	KYB29342	Glutamate receptor 1-like Protein [Tribolium castaneum]
		FOCC008169-RA	XP_023711459	ryanodine receptor isoform X2 [Cryptotermes secundus]
		FOCC008184-RA	XP_020712311	glycine N-methyltransferase [Athalia rosae]
		FOCC008187-RA	AGM32536	actin [Coptotermes formosanus]
		FOCC008274-RA	ATL73451	lens protein 7 [Thermonectus marmoratus]
		FOCC008277-RA	XP_023707992	D-3-phosphoglycerate dehydrogenase [Cryptotermes secundus] >gi|1330914024|gb|PNF33217.1| D-3-phosphoglycerate dehydrogenase [Cryptotermes secundus]
		FOCC008282-RA	XP_019545314	PREDICTED: pyridoxal phosphate phosphatase-like [Aedes albopictus]
		FOCC008309-RA	AGE89265	cryptochrome 2 [Periplaneta americana]
		FOCC008511-RA	KYB29442	DNA ligase 3-like Protein [Tribolium castaneum]
		FOCC008535-RA	XP_008468452	PREDICTED: uncharacterized protein LOC103505864 [Diaphorina citri]
		FOCC008576-RA	XP_023708109	transforming growth factor-beta-induced protein ig-h3-like, partial [Cryptotermes secundus]
		FOCC008603-RA	XP_022176823	membrane-associated guanylate kinase, WW and PDZ domain-containing protein 3-like [Myzus persicae]
		FOCC008632-RA	XP_008195074	PREDICTED: myosin light chain kinase, smooth muscle isoform X1 [Tribolium castaneum]
		FOCC008701-RA	OWR44239	troponin C type IIIa protein [Danaus plexippus plexippus]
		FOCC008703-RA	PSN35799	hypothetical protein C0J52_21813 [Blattella germanica]
		FOCC008743-RA	XP_021934114	protein retinal degeneration B isoform X1 [Zootermopsis nevadensis] >gi|1228004439|ref|XP_021934115.1| protein retinal degeneration B isoform X1 [Zootermopsis nevadensis] >gi|1228004441|ref|XP_021934116.1| protein retinal degeneration B isoform X1 [Zootermopsis nevadensis] >gi|1228004443|ref|XP_021934117.1| protein retinal degeneration B isoform X1 [Zootermopsis nevadensis] >gi|1228004445|ref|XP_…
		FOCC008805-RA	XP_023725381	calcium-independent phospholipase A2-gamma-like isoform X2 [Cryptotermes secundus] >gi|1330875886|gb|PNF15170.1| hypothetical protein B7P43_G14677 [Cryptotermes secundus] >gi|1330875889|gb|PNF15173.1| hypothetical protein B7P43_G14677 [Cryptotermes secundus] >gi|1330875890|gb|PNF15174.1| hypothetical protein B7P43_G14677 [Cryptotermes secundus] >gi|1330875893|gb|PNF15177.1| hypothetical protein B…
		FOCC008820-RA	XP_023726003	choline-phosphate cytidylyltransferase A-like isoform X2 [Cryptotermes secundus] >gi|1339077251|ref|XP_023726005.1| choline-phosphate cytidylyltransferase A-like isoform X2 [Cryptotermes secundus] >gi|1330874613|gb|PNF14510.1| Choline-phosphate cytidylyltransferase B [Cryptotermes secundus] >gi|1330874615|gb|PNF14512.1| Choline-phosphate cytidylyltransferase B [Cryptotermes secundus]
		FOCC008825-RA	XP_017757190	PREDICTED: ubiquitin-like protein 3 [Eufriesea mexicana]
		FOCC008839-RA	XP_001662499	lipase 3 [Aedes aegypti] >gi|1218222599|ref|XP_021694069.1| lipase 3 [Aedes aegypti] >gi|108871266|gb|EAT35491.1| AAEL012350-PA [Aedes aegypti]
		FOCC008930-RA	XP_011147424	PREDICTED: fatty acyl-CoA reductase 1 isoform X3 [Harpegnathos saltator]
		FOCC008953-RA	XP_001944498	PREDICTED: 6-phosphofructo-2-kinase/fructose-2,6-bisphosphatase [Acyrthosiphon pisum]
		FOCC009080-RA	ARU12124	resistance to inhibitors of cholinesterase 3 variant 1 [Locusta migratoria manilensis]
		FOCC009191-RA	XP_023714224	F-actin-monooxygenase Mical isoform X2 [Cryptotermes secundus]
		FOCC009193-RA	XP_019882259	PREDICTED: E3 ubiquitin-protein ligase MYCBP2 isoform X2 [Camponotus floridanus]
		FOCC009233-RA	PNF24746	hypothetical protein B7P43_G16637 [Cryptotermes secundus]
		FOCC009235-RA	PNF24748	Aspartyl/asparaginyl beta-hydroxylase [Cryptotermes secundus]
		FOCC009242-RA	XP_011251310	PREDICTED: eukaryotic translation initiation factor 4 gamma isoform X25 [Camponotus floridanus]
		FOCC009277-RA	XP_018916532	PREDICTED: low-density lipoprotein receptor-related protein 2-like [Bemisia tabaci]
		FOCC009455-RA	XP_018316527	PREDICTED: ABC transporter G family member 23 isoform X2 [Trachymyrmex zeteki]
		FOCC009457-RA	XP_021919816	angiotensin-converting enzyme-like [Zootermopsis nevadensis] >gi|646716035|gb|KDR19442.1| Angiotensin-converting enzyme [Zootermopsis nevadensis]
		FOCC009458-RA	XP_008194579	PREDICTED: angiotensin-converting enzyme [Tribolium castaneum] >gi|270008859|gb|EFA05307.1| Angiotensin-converting enzyme-like Protein [Tribolium castaneum]
		FOCC009518-RA	PSN53716	hypothetical protein C0J52_02195 [Blattella germanica]
		FOCC009584-RA	XP_012145538	PREDICTED: uncharacterized protein LOC100875699 isoform X4 [Megachile rotundata]
		FOCC009595-RA	XP_014234331	calcium-transporting ATPase sarcoplasmic/endoplasmic reticulum type isoform X2 [Trichogramma pretiosum]
		FOCC009710-RA	XP_014475820	PREDICTED: purine nucleoside phosphorylase isoform X2 [Dinoponera quadriceps]
		FOCC009795-RA	XP_005178140	PREDICTED: carbonic anhydrase-related protein 10 [Musca domestica]
		FOCC009815-RA	XP_001660785	ejaculatory bulb-specific protein 3 [Aedes aegypti] >gi|108882638|gb|EAT46863.1| AAEL002022-PA [Aedes aegypti]
		FOCC009846-RA	XP_021939107	ubiquitin thioesterase otulin-like isoform X2 [Zootermopsis nevadensis] >gi|646696296|gb|KDR08688.1| hypothetical protein L798_01586 [Zootermopsis nevadensis]
		FOCC009856-RA	PSN45160	Hydroxymethylglutaryl-CoA synthase 1 [Blattella germanica]
		FOCC009857-RA	XP_022202415	zinc finger protein PLAG1-like isoform X2 [Nilaparvata lugens]
		FOCC009933-RA	XP_012259311	ATP-binding cassette sub-family G member 1 [Athalia rosae]
		FOCC010121-RA	XP_022199224	ATP-binding cassette sub-family A member 1-like, partial [Nilaparvata lugens]
		FOCC010123-RA	XP_021918682	NADPH--cytochrome P450 reductase isoform X2 [Zootermopsis nevadensis]
		FOCC010151-RA	XP_022205050	sterile alpha and TIR motif-containing protein 1 [Nilaparvata lugens]
		FOCC010244-RA	XP_021938169	histone-lysine N-methyltransferase 2C [Zootermopsis nevadensis]
		FOCC010379-RA	KDR20107	RIMS-binding protein 2 [Zootermopsis nevadensis]
		FOCC010426-RA	XP_022187519	ankyrin repeat, SAM and basic leucine zipper domain-containing protein 1-like [Nilaparvata lugens]
		FOCC010499-RA	PNF30277	Carbonic anhydrase 7 [Cryptotermes secundus] >gi|1330907158|gb|PNF30280.1| Carbonic anhydrase 7 [Cryptotermes secundus]
		FOCC010548-RA	XP_012350855	PREDICTED: STE20-like serine/threonine-protein kinase isoform X5 [Apis florea]
		FOCC010551-RA	XP_021914539	putative protein kinase C delta type homolog isoform X1 [Zootermopsis nevadensis]
		FOCC010588-RA	KPI97192	Beta-1,3-glucan-binding protein [Papilio xuthus]
		FOCC010661-RA	XP_024084527	luciferin 4-monooxygenase-like isoform X2 [Cimex lectularius]
		FOCC010678-RA	XP_023718981	myosin heavy chain kinase C isoform X2 [Cryptotermes secundus]
		FOCC010680-RA	XP_005182806	PREDICTED: uncharacterized protein LOC101898779 [Musca domestica]
		FOCC010683-RA	AKF17720	odorant binding protein, partial [Frankliniella occidentalis]
		FOCC010831-RA	XP_021916636	allatotropin-like [Zootermopsis nevadensis]
		FOCC010833-RA	XP_023710997	sodium/hydrogen exchanger 3-like isoform X1 [Cryptotermes secundus]
		FOCC010976-RA	KZC04142	Glutamate receptor, ionotropic kainate 2, partial [Dufourea novaeangliae]
		FOCC011094-RA	PSN39290	hypothetical protein C0J52_21894 [Blattella germanica]
		FOCC011111-RA	XP_022833349	uncharacterized protein LOC111361212 [Spodoptera litura]
		FOCC011147-RA	XP_008195625	PREDICTED: UTP--glucose-1-phosphate uridylyltransferase isoform X2 [Tribolium castaneum] >gi|1004397776|gb|EFA06874.2| UTP--glucose-1-phosphate uridylyltransferase-like Protein [Tribolium castaneum]
		FOCC011239-RA	XP_006623225	PREDICTED: LOW QUALITY PROTEIN: chitinase-like protein Idgf4-like [Apis dorsata]
		FOCC011390-RA	XP_023720276	nocturnin isoform X4 [Cryptotermes secundus]
		FOCC011484-RA	XP_019880394	PREDICTED: protein msta-like [Aethina tumida]
		FOCC011551-RA	XP_969293	PREDICTED: flightin [Tribolium castaneum] >gi|642938143|ref|XP_008199783.1| PREDICTED: flightin [Tribolium castaneum] >gi|642938146|ref|XP_008199784.1| PREDICTED: flightin [Tribolium castaneum]
		FOCC011633-RA	PNF42130	Esterase FE4 [Cryptotermes secundus]
		FOCC011634-RA	XP_023715675	dual specificity protein phosphatase 14-like [Cryptotermes secundus]
		FOCC011932-RA	XP_023715413	dopamine D2-like receptor [Cryptotermes secundus] >gi|1330897922|gb|PNF25682.1| hypothetical protein B7P43_G19113 [Cryptotermes secundus]
		FOCC011956-RA	KDR13741	hypothetical protein L798_12140 [Zootermopsis nevadensis]
		FOCC011995-RA	XP_013104047	PREDICTED: aquaporin-like isoform X3 [Stomoxys calcitrans] >gi|907668652|ref|XP_013104048.1| PREDICTED: aquaporin-like isoform X3 [Stomoxys calcitrans]
		FOCC012116-RA	XP_015834732	PREDICTED: alpha-actinin, sarcomeric isoform X4 [Tribolium castaneum]
		FOCC012147-RA	PSN40737	Cytochrome b5-related protein [Blattella germanica]
		FOCC012161-RA	XP_021923100	RING finger protein 145-like [Zootermopsis nevadensis] >gi|646713443|gb|KDR17789.1| TRC8-like protein [Zootermopsis nevadensis]
		FOCC012219-RA	XP_015599629	PREDICTED: twitchin isoform X21 [Cephus cinctus]
		FOCC012232-RA	XP_021914743	proton-coupled amino acid transporter-like protein pathetic isoform X2 [Zootermopsis nevadensis]
		FOCC012300-RA	XP_017764870	PREDICTED: putative fatty acyl-CoA reductase CG5065 [Eufriesea mexicana]
		FOCC012310-RA	XP_023702091	tropomodulin isoform X2 [Cryptotermes secundus]
		FOCC012334-RA	PSN54627	hypothetical protein C0J52_10832 [Blattella germanica]
		FOCC012393-RA	XP_023715442	protein I'm not dead yet-like [Cryptotermes secundus] >gi|1330897871|gb|PNF25633.1| Protein I'm not dead yet [Cryptotermes secundus]
		FOCC012635-RA	XP_012267444	PDZ and LIM domain protein Zasp isoform X5 [Athalia rosae]
		FOCC012636-RA	not available	not available
		FOCC012718-RA	KPI96180	Paramyosin, short form [Papilio xuthus]
		FOCC012753-RA	XP_024085532	titin isoform X3 [Cimex lectularius]
		FOCC012836-RA	AIN44107	ATP-binding cassette sub-family D member 3-like protein [Laodelphax striatella]
		FOCC012985-RA	XP_021930905	zinc finger CCCH-type with G patch domain-containing protein [Zootermopsis nevadensis] >gi|646706378|gb|KDR13643.1| Zinc finger CCCH-type with G patch domain-containing protein [Zootermopsis nevadensis]
		FOCC013016-RA	XP_002429294	sialin, putative [Pediculus humanus corporis] >gi|212514190|gb|EEB16556.1| sialin, putative [Pediculus humanus corporis]
		FOCC013056-RA	XP_021913810	succinate dehydrogenase [ubiquinone] iron-sulfur subunit, mitochondrial-like [Zootermopsis nevadensis] >gi|646720728|gb|KDR22350.1| Succinate dehydrogenase [ubiquinone] iron-sulfur subunit, mitochondrial [Zootermopsis nevadensis]
		FOCC013106-RA	XP_015115294	PREDICTED: venom carboxylesterase-6-like isoform X1 [Diachasma alloeum]
		FOCC013175-RA	XP_016838620	PREDICTED: elongation of very long chain fatty acids protein AAEL008004 isoform X1 [Nasonia vitripennis] >gi|1032743840|ref|XP_016838624.1| PREDICTED: elongation of very long chain fatty acids protein AAEL008004 isoform X1 [Nasonia vitripennis] >gi|1032743842|ref|XP_016838626.1| PREDICTED: elongation of very long chain fatty acids protein AAEL008004 isoform X1 [Nasonia vitripennis] >gi|1032743844…
		FOCC013185-RA	XP_014235448	myosin regulatory light chain 2 isoform X1 [Trichogramma pretiosum] >gi|936715015|ref|XP_014235449.1| myosin regulatory light chain 2 isoform X2 [Trichogramma pretiosum]
		FOCC013326-RA	XP_320341	AGAP012191-PA, partial [Anopheles gambiae str. PEST] >gi|157013147|gb|EAA00134.4| AGAP012191-PA, partial [Anopheles gambiae str. PEST]
		FOCC013372-RA	XP_014248365	TPPP family protein CG45057 isoform X4 [Cimex lectularius]
		FOCC013479-RA	XP_015127415	PREDICTED: alpha-tocopherol transfer protein-like [Diachasma alloeum]
		FOCC013615-RA	XP_020300805	required for meiotic nuclear division protein 1 homolog [Pseudomyrmex gracilis]
		FOCC013639-RA	XP_016927015	PREDICTED: organic cation transporter protein [Drosophila suzukii]
		FOCC013668-RA	XP_017767832	PREDICTED: uncharacterized protein LOC108556296 [Nicrophorus vespilloides]
		FOCC013709-RA	XP_011861463	PREDICTED: facilitated trehalose transporter Tret1-2 homolog isoform X1 [Vollenhovia emeryi]
		FOCC013785-RA	PSN53617	Dehydrogenase/reductase SDR family member 11 [Blattella germanica]
		FOCC013835-RA	PSN39058	hypothetical protein C0J52_10100 [Blattella germanica]
		FOCC013853-RA	XP_023716272	bumetanide-sensitive sodium-(potassium)-chloride cotransporter [Cryptotermes secundus]
		FOCC013920-RA	XP_021938911	ATP-binding cassette sub-family B member 6, mitochondrial isoform X4 [Zootermopsis nevadensis] >gi|1228013893|ref|XP_021938912.1| ATP-binding cassette sub-family B member 6, mitochondrial isoform X4 [Zootermopsis nevadensis] >gi|1228013895|ref|XP_021938913.1| ATP-binding cassette sub-family B member 6, mitochondrial isoform X4 [Zootermopsis nevadensis]
		FOCC014043-RA	XP_023702673	neprilysin-1-like [Cryptotermes secundus]
		FOCC014054-RA	PSN50836	Sensory neuron membrane protein 2 [Blattella germanica]
		FOCC014058-RA	XP_023702357	uricase isoform X2 [Cryptotermes secundus]
		FOCC014104-RA	XP_012549434	restin homolog isoform X7 [Bombyx mori]
		FOCC014281-RA	PNF20413	hypothetical protein B7P43_G08140, partial [Cryptotermes secundus]
		FOCC014300-RA	XP_022195445	MIF4G domain-containing protein B isoform X3 [Nilaparvata lugens] >gi|1233188337|ref|XP_022195446.1| MIF4G domain-containing protein B isoform X3 [Nilaparvata lugens]
		FOCC014418-RA	XP_023722979	glycine dehydrogenase (decarboxylating), mitochondrial [Cryptotermes secundus] >gi|1330880477|gb|PNF17634.1| Glycine dehydrogenase (decarboxylating), mitochondrial [Cryptotermes secundus]
		FOCC014441-RA	XP_018340552	PREDICTED: tolloid-like protein 2 isoform X3 [Trachymyrmex septentrionalis]
		FOCC014556-RA	PSN36272	Cysteine dioxygenase type 1 [Blattella germanica]
		FOCC014564-RA	XP_023706232	MAP kinase-activating death domain protein isoform X2 [Cryptotermes secundus]
		FOCC014593-RA	XP_021930336	glucose-6-phosphate 1-dehydrogenase isoform X1 [Zootermopsis nevadensis] >gi|646707014|gb|KDR13948.1| Glucose-6-phosphate 1-dehydrogenase [Zootermopsis nevadensis]
		FOCC014674-RA	XP_014251465	protein ROP [Cimex lectularius]
		FOCC014725-RA	AED99066	cytochrome P450 [Frankliniella occidentalis]
		FOCC014747-RA	XP_023711316	RUN domain-containing protein 1-like [Cryptotermes secundus] >gi|1330906013|gb|PNF29920.1| RUN domain-containing protein 1 [Cryptotermes secundus]
		FOCC014919-RA	XP_003705311	PREDICTED: farnesyl pyrophosphate synthase isoform X3 [Megachile rotundata]
		FOCC015034-RA	PNF19503	hypothetical protein B7P43_G02340 [Cryptotermes secundus]
		FOCC015067-RA	XP_015516546	PREDICTED: solute carrier organic anion transporter family member 5A1 [Neodiprion lecontei]
		FOCC015100-RA	XP_022826226	transmembrane protein 135-like [Spodoptera litura]
		FOCC015474-RA	XP_014612701	PREDICTED: glutathione S-transferase 1-like [Polistes canadensis]
		FOCC015494-RA	KDR20994	Receptor-type tyrosine-protein phosphatase N2 [Zootermopsis nevadensis]
		FOCC015641-RA	XP_021941629	serine protease easter-like isoform X2 [Zootermopsis nevadensis]
		FOCC015978-RA	XP_021935594	G protein-activated inward rectifier potassium channel 3-like isoform X4 [Zootermopsis nevadensis] >gi|1228007392|ref|XP_021935595.1| G protein-activated inward rectifier potassium channel 3-like isoform X4 [Zootermopsis nevadensis] >gi|646700900|gb|KDR10853.1| ATP-sensitive inward rectifier potassium channel 12 [Zootermopsis nevadensis]
		FOCC016040-RA	XP_002428753	rabconnectin, putative [Pediculus humanus corporis] >gi|212513438|gb|EEB16015.1| rabconnectin, putative [Pediculus humanus corporis]
		FOCC016201-RA	XP_017782709	PREDICTED: myrosinase 1-like [Nicrophorus vespilloides]
		FOCC016227-RA	XP_021935195	prostatic acid phosphatase isoform X2 [Zootermopsis nevadensis]
		FOCC016426-RA	XP_975035	PREDICTED: pseudouridine-5'-phosphatase [Tribolium castaneum] >gi|270001800|gb|EEZ98247.1| putative pseudouridine-5'-monophosphatase-like Protein [Tribolium castaneum]
		FOCC016433-RA	PNF33024	hypothetical protein B7P43_G16380 [Cryptotermes secundus]
		FOCC016575-RA	PNF29289	hypothetical protein B7P43_G08942 [Cryptotermes secundus]
		FOCC016678-RA	XP_023708514	prickle planar cell polarity protein 3 isoform X4 [Cryptotermes secundus]
		FOCC016734-RA	AFK49803	glutathione s-transferase d1 [Cryptocercus punctulatus]
		FOCC016786-RA	AKU04652	polyprotein [Blattella germanica]
		FOCC016868-RA	XP_018910485	PREDICTED: arrestin homolog [Bemisia tabaci]
		FOCC016878-RA	PNF42112	Obscurin [Cryptotermes secundus]
		FOCC016915-RA	XP_012522429	PREDICTED: ABC transporter G family member 23 isoform X2 [Monomorium pharaonis]
		FOCC016926-RA	PNF32142	Neuroendocrine convertase 2 [Cryptotermes secundus]
		FOCC016929-RA	XP_022916567	globin [Onthophagus taurus] >gi|1279743195|ref|XP_022916568.1| globin [Onthophagus taurus]
		FOCC016936-RA	XP_003705284	PREDICTED: alpha-aminoadipic semialdehyde synthase, mitochondrial [Megachile rotundata]
		FOCC016943-RA	PNF42272	hypothetical protein B7P43_G05531 [Cryptotermes secundus]
		FOCC016962-RA	XP_012265800	putative inorganic phosphate cotransporter isoform X2 [Athalia rosae]
		FOCC017042-RA	XP_021921515	insulin-like growth factor-binding protein complex acid labile subunit isoform X1 [Zootermopsis nevadensis]
		FOCC017075-RA	XP_019530972	PREDICTED: kynurenine 3-monooxygenase-like [Aedes albopictus]
		FOCC017094-RA	XP_019766339	PREDICTED: uncharacterized protein LOC109541807 [Dendroctonus ponderosae]
		FOCC017107-RA	PNF26298	hypothetical protein B7P43_G02653 [Cryptotermes secundus]
		FOCC017143-RA	AHW57329	CYP4G90 [Chilo suppressalis]
		FOCC017157-RA	XP_023714146	leukocyte elastase inhibitor-like isoform X2 [Cryptotermes secundus]
		FOCC017161-RA	XP_014292191	amine sulfotransferase-like, partial [Halyomorpha halys]
		FOCC017179-RA	ACY24329	trypsin, partial [Ctenocephalides felis]
		FOCC017186-RA	XP_018911075	PREDICTED: acyl-CoA Delta(11) desaturase [Bemisia tabaci]
		FOCC017198-RA	XP_021942881	uncharacterized protein LOC110841538 isoform X2 [Zootermopsis nevadensis]
		FOCC017225-RA	XP_018907085	PREDICTED: fatty acid synthase [Bemisia tabaci]
		FOCC017258-RA	XP_015586786	PREDICTED: putative fatty acyl-CoA reductase CG5065 [Cephus cinctus]
		FOCC017297-RA	XP_014239861	DNA ligase 1-like isoform X2 [Cimex lectularius]
		FOCC017319-RA	XP_018916890	PREDICTED: paramyosin, long form-like isoform X1 [Bemisia tabaci]
		FOCC017333-RA	not available	not available
		FOCC017350-RA	not available	not available
		FOCC017363-RA	not available	not available
		FOCC017368-RA	BAN21484	cathepsin L, partial [Riptortus pedestris]
		FOCC017376-RA	XP_019871644	PREDICTED: LOW QUALITY PROTEIN: probable cytochrome P450 305a1 [Aethina tumida]
		FOCC017407-RA	NP_001298355	uncharacterized protein LOC106109995 precursor [Papilio polytes] >gi|389611149|dbj|BAM19186.1| unknown secreted protein [Papilio polytes]
		FOCC017427-RA	XP_018898480	PREDICTED: cell surface glycoprotein 1 isoform X3 [Bemisia tabaci]
		FOCC017449-RA	XP_023705392	UDP-glucuronosyltransferase 2C1-like isoform X1 [Cryptotermes secundus] >gi|1339088561|ref|XP_023705393.1| UDP-glucuronosyltransferase 2C1-like isoform X1 [Cryptotermes secundus] >gi|1330919136|gb|PNF35870.1| hypothetical protein B7P43_G09429 [Cryptotermes secundus]
		FOCC017451-RA	XP_017774000	PREDICTED: glutamine synthetase 2 cytoplasmic [Nicrophorus vespilloides]
		FOCC017515-RA	XP_021919979	peroxidase-like isoform X1 [Zootermopsis nevadensis] >gi|646723534|gb|KDR24108.1| Peroxidase [Zootermopsis nevadensis]
		FOCC017523-RA	XP_014293414	uncharacterized protein LOC106692020 isoform X2 [Halyomorpha halys]
		FOCC017533-RA	XP_017768741	PREDICTED: actin-binding Rho-activating protein-like [Nicrophorus vespilloides]
		FOCC017536-RA	XP_021915282	uncharacterized protein LOC110827701 [Zootermopsis nevadensis]
Frankliniella cephalica	14	FOCC011154-RA
Frankliniella occidentalis		FOCC005842-RA
Gynaikothrips ficorum		FOCC016890-RA
		FOCC009163-RA
		FOCC004012-RA
		FOCC015785-RA
		FOCC017485-RA
		FOCC013492-RA
		FOCC003254-RA
		FOCC006181-RA
		FOCC005656-RA
		FOCC015925-RA
		FOCC006291-RA
		FOCC002980-RA
Frankliniella cephalica	134	FOCC012888-RA
Frankliniella occidentalis		FOCC006310-RA
Thrips palmi		FOCC017248-RA
		FOCC014154-RA
		FOCC013761-RA
		FOCC006311-RA
		FOCC002828-RA
		FOCC004821-RA
		FOCC002333-RA
		FOCC009767-RA
		FOCC017180-RA
		FOCC014468-RA
		FOCC016742-RA
		FOCC017537-RA
		FOCC003790-RA
		FOCC017140-RA
		FOCC012151-RA
		FOCC001599-RA
		FOCC010733-RA
		FOCC005266-RA
		FOCC008510-RA
		FOCC007684-RA
		FOCC004004-RA
		FOCC015305-RA
		FOCC010080-RA
		FOCC003056-RA
		FOCC011721-RA
		FOCC009341-RA
		FOCC007947-RA
		FOCC005518-RA
		FOCC010830-RA
		FOCC017150-RA
		FOCC007800-RA
		FOCC003697-RA
		FOCC016504-RA
		FOCC007406-RA
		FOCC016352-RA
		FOCC007712-RA
		FOCC009675-RA
		FOCC010804-RA
		FOCC004978-RA
		FOCC002997-RA
		FOCC008702-RA
		FOCC010947-RA
		FOCC004575-RA
		FOCC003993-RA
		FOCC013419-RA
		FOCC001549-RA
		FOCC011550-RA
		FOCC009827-RA
		FOCC016132-RA
		FOCC014595-RA
		FOCC016578-RA
		FOCC003504-RA
		FOCC013692-RA
		FOCC002199-RA
		FOCC007671-RA
		FOCC002820-RA
		FOCC002371-RA
		FOCC009366-RA
		FOCC017520-RA
		FOCC006421-RA
		FOCC001886-RA
		FOCC012933-RA
		FOCC011305-RA
		FOCC007344-RA
		FOCC002942-RA
		FOCC007709-RA
		FOCC007696-RA
		FOCC003148-RA
		FOCC016612-RA
		FOCC015993-RA
		FOCC009814-RA
		FOCC001217-RA
		FOCC002203-RA
		FOCC006301-RA
		FOCC002211-RA
		FOCC002724-RA
		FOCC006711-RA
		FOCC009676-RA
		FOCC013456-RA
		FOCC012338-RA
		FOCC012150-RA
		FOCC008111-RA
		FOCC017479-RA
		FOCC013013-RA
		FOCC002031-RA
		FOCC009230-RA
		FOCC003382-RA
		FOCC016714-RA
		FOCC013882-RA
		FOCC003904-RA
		FOCC009368-RA
		FOCC013570-RA
		FOCC014372-RA
		FOCC013309-RA
		FOCC012340-RA
		FOCC008995-RA
		FOCC003845-RA
		FOCC012664-RA
		FOCC014845-RA
		FOCC014156-RA
		FOCC002811-RA
		FOCC006409-RA
		FOCC001541-RA
		FOCC005891-RA
		FOCC002088-RA
		FOCC004503-RA
		FOCC017494-RA
		FOCC009231-RA
		FOCC002346-RA
		FOCC006185-RA
		FOCC007138-RA
		FOCC014765-RA
		FOCC000151-RA
		FOCC017419-RA
		FOCC001414-RA
		FOCC016905-RA
		FOCC009895-RA
		FOCC003318-RA
		FOCC012752-RA
		FOCC003400-RA
		FOCC011854-RA
		FOCC013407-RA
		FOCC010430-RA
		FOCC007799-RA
		FOCC012892-RA
		FOCC014734-RA
		FOCC013784-RA
		FOCC016243-RA
		FOCC001481-RA
		FOCC002106-RA
		FOCC005577-RA
		FOCC014762-RA
Frankliniella occidentalis	2	FOCC005820-RA
Gynaikothrips ficorum		FOCC001540-RA
Thrips palmi
Frankliniella cephalica	53	FOCC002422-RA
Frankliniella occidentalis		FOCC005674-RA
		FOCC017380-RA
		FOCC003272-RA
		FOCC005344-RA
		FOCC006148-RA
		FOCC009359-RA
		FOCC017064-RA
		FOCC013062-RA
		FOCC002349-RA
		FOCC004347-RA
		FOCC001795-RA
		FOCC011691-RA
		FOCC014130-RA
		FOCC007593-RA
		FOCC007516-RA
		FOCC015994-RA
		FOCC017200-RA
		FOCC006648-RA
		FOCC010152-RA
		FOCC007801-RA
		FOCC005804-RA
		FOCC013845-RA
		FOCC004613-RA
		FOCC011799-RA
		FOCC013573-RA
		FOCC005733-RA
		FOCC017379-RA
		FOCC014764-RA
		FOCC006295-RA
		FOCC009677-RA
		FOCC005119-RA
		FOCC015628-RA
		FOCC004015-RA
		FOCC017071-RA
		FOCC017403-RA
		FOCC017125-RA
		FOCC013608-RA
		FOCC004879-RA
		FOCC007830-RA
		FOCC008580-RA
		FOCC013291-RA
		FOCC016590-RA
		FOCC004604-RA
		FOCC004382-RA
		FOCC004516-RA
		FOCC015490-RA
		FOCC004616-RA
		FOCC013403-RA
		FOCC009292-RA
		FOCC005681-RA
		FOCC009516-RA
		FOCC009340-RA
Frankliniella occidentalis	8	FOCC001437-RA
Gynaikothrips ficorum		FOCC017386-RA
		FOCC002827-RA
		FOCC011272-RA
		FOCC000008-RA
		FOCC014342-RA
		FOCC017124-RA
		FOCC008785-RA
Frankliniella occidentalis	14	FOCC002832-RA
Thrips palmi		FOCC004862-RA
		FOCC011023-RA
		FOCC001594-RA
		FOCC005307-RA
		FOCC003770-RA
		FOCC005723-RA
		FOCC001221-RA
		FOCC010192-RA
		FOCC017300-RA
		FOCC002414-RA
		FOCC013330-RA
		FOCC003707-RA
		FOCC002415-RA
Frankliniella occidentalis	78	FOCC002413-RA
		FOCC002554-RA
		FOCC015377-RA
		FOCC014012-RA
		FOCC007845-RA
		FOCC003952-RA
		FOCC003951-RA
		FOCC004924-RA
		FOCC003798-RA
		FOCC000012-RA
		FOCC011430-RA
		FOCC016517-RA
		FOCC016806-RA
		FOCC013834-RA
		FOCC001497-RA
		FOCC011277-RA
		FOCC006294-RA
		FOCC008176-RA
		FOCC010471-RA
		FOCC004744-RA
		FOCC011445-RA
		FOCC002423-RA
		FOCC015202-RA
		FOCC016645-RA
		FOCC010692-RA
		FOCC006422-RA
		FOCC004349-RA
		FOCC009824-RA
		FOCC010219-RA
		FOCC011997-RA
		FOCC017463-RA
		FOCC008806-RA
		FOCC008170-RA
		FOCC009162-RA
		FOCC003765-RA
		FOCC013669-RA
		FOCC007685-RA
		FOCC008807-RA
		FOCC015041-RA
		FOCC017014-RA
		FOCC008276-RA
		FOCC003708-RA
		FOCC004051-RA
		FOCC014070-RA
		FOCC003729-RA
		FOCC011816-RA
		FOCC016613-RA
		FOCC017518-RA
		FOCC011447-RA
		FOCC005375-RA
		FOCC005324-RA
		FOCC017490-RA
		FOCC008188-RA
		FOCC003424-RA
		FOCC009573-RA
		FOCC011273-RA
		FOCC009025-RA
		FOCC016066-RA
		FOCC013833-RA
		FOCC003768-RA
		FOCC002583-RA
		FOCC009515-RA
		FOCC010505-RA
		FOCC004229-RA
		FOCC014139-RA
		FOCC008249-RA
		FOCC012347-RA
		FOCC004805-RA
		FOCC009825-RA
		FOCC005110-RA
		FOCC007686-RA
		FOCC017204-RA
		FOCC012498-RA
		FOCC010217-RA
		FOCC009823-RA
		FOCC008893-RA
		FOCC009463-RA
		FOCC015040-RA

## Sheet: S3. C_Larval
Names	Total	Maker ID Query	Accession	Description
Frankliniella cephalica	181	FOCC000001-RA	XP_022184393	protein takeout-like isoform X1 [Nilaparvata lugens]
Frankliniella occidentalis		FOCC000071-RA	XP_023935090	uncharacterized protein LOC112043759 isoform X2 [Bicyclus anynana]
Gynaikothrips ficorum		FOCC000112-RA	PNF35115	hypothetical protein B7P43_G09469 [Cryptotermes secundus]
Thrips palmi		FOCC001366-RA	XP_018899205	PREDICTED: putative aldehyde dehydrogenase family 7 member A1 homolog [Bemisia tabaci]
		FOCC001456-RA	XP_024081441	lipase member H isoform X4 [Cimex lectularius]
		FOCC001487-RA	XP_008193395	PREDICTED: uncharacterized protein LOC656349 isoform X4 [Tribolium castaneum]
		FOCC001568-RA	AAY63991	delta-9 desaturase 3 [Lysiphlebus testaceipes]
		FOCC001593-RA	XP_023714399	laminin subunit beta-1 isoform X2 [Cryptotermes secundus]
		FOCC001625-RA	PSN33855	hypothetical protein C0J52_18859 [Blattella germanica]
		FOCC001700-RA	XP_019526337	PREDICTED: putative fatty acyl-CoA reductase CG5065 [Aedes albopictus]
		FOCC001719-RA	XP_023719433	protein Skeletor, isoforms D/E-like [Cryptotermes secundus] >gi|1330888782|gb|PNF21442.1| hypothetical protein B7P43_G13542 [Cryptotermes secundus]
		FOCC001792-RA	PNF20298	hypothetical protein B7P43_G14393 [Cryptotermes secundus]
		FOCC001817-RA	XP_021925091	cuticle protein 6-like [Zootermopsis nevadensis] >gi|646711506|gb|KDR16642.1| Cuticle protein 6 [Zootermopsis nevadensis]
		FOCC001820-RA	XP_014256816	uncharacterized protein LOC106670746 [Cimex lectularius]
		FOCC002224-RA	XP_021934388	tubulin polyglutamylase TTLL6 isoform X2 [Zootermopsis nevadensis] >gi|1228004988|ref|XP_021934389.1| tubulin polyglutamylase TTLL6 isoform X2 [Zootermopsis nevadensis] >gi|1228004991|ref|XP_021934390.1| tubulin polyglutamylase TTLL6 isoform X2 [Zootermopsis nevadensis] >gi|1228004993|ref|XP_021934391.1| tubulin polyglutamylase TTLL6 isoform X2 [Zootermopsis nevadensis]
		FOCC002312-RA	XP_012148553	PREDICTED: tubulin alpha-1 chain-like [Megachile rotundata]
		FOCC002348-RA	KZS09877	Fatty acyl-CoA reductase 2 [Daphnia magna]
		FOCC002387-RA	XP_017300236	PREDICTED: clavesin-1-like [Diaphorina citri] >gi|1041531021|ref|XP_017300238.1| PREDICTED: clavesin-1-like [Diaphorina citri]
		FOCC002513-RA	XP_014252741	acyl-CoA Delta(11) desaturase-like [Cimex lectularius]
		FOCC002538-RA	XP_008471200	PREDICTED: hormone receptor 4-like [Diaphorina citri]
		FOCC002567-RA	PSN34703	hypothetical protein C0J52_19020 [Blattella germanica]
		FOCC002579-RA	KFB43876	AGAP005972-PA-like protein [Anopheles sinensis]
		FOCC002772-RA	PSN44227	hypothetical protein C0J52_19743 [Blattella germanica]
		FOCC002805-RA	XP_023724734	membrane-bound alkaline phosphatase-like [Cryptotermes secundus] >gi|1330877173|gb|PNF15822.1| Membrane-bound alkaline phosphatase [Cryptotermes secundus]
		FOCC002965-RA	XP_022206577	retinol dehydrogenase 14 isoform X1 [Nilaparvata lugens]
		FOCC003013-RA	CAM84196	hexamerin 1 [Perla marginata]
		FOCC003359-RA	XP_022196365	proclotting enzyme-like isoform X1 [Nilaparvata lugens]
		FOCC003406-RA	XP_021940880	UDP-glucuronosyltransferase-like [Zootermopsis nevadensis] >gi|1228017808|ref|XP_021940881.1| UDP-glucuronosyltransferase-like [Zootermopsis nevadensis]
		FOCC003515-RA	XP_023719448	protein Skeletor, isoforms B/C [Cryptotermes secundus] >gi|1330888812|gb|PNF21472.1| hypothetical protein B7P43_G13516 [Cryptotermes secundus]
		FOCC003546-RA	XP_008484997	PREDICTED: peptidyl-prolyl cis-trans isomerase FKBP14-like [Diaphorina citri] >gi|1041553955|ref|XP_008484998.2| PREDICTED: peptidyl-prolyl cis-trans isomerase FKBP14-like [Diaphorina citri]
		FOCC003731-RA	XP_011053616	PREDICTED: zinc carboxypeptidase [Acromyrmex echinatior] >gi|332025690|gb|EGI65848.1| Zinc carboxypeptidase A 1 [Acromyrmex echinatior]
		FOCC003821-RA	XP_008189786	PREDICTED: sulfotransferase-like isoform X1 [Acyrthosiphon pisum] >gi|239790272|dbj|BAH71707.1| ACYPI005632 [Acyrthosiphon pisum]
		FOCC003831-RA	XP_019875360	PREDICTED: larval cuticle protein A3A-like [Aethina tumida]
		FOCC003940-RA	XP_018566053	venom serine protease-like [Anoplophora glabripennis]
		FOCC004196-RA	XP_021938132	pleckstrin homology domain-containing family J member 1-like [Zootermopsis nevadensis] >gi|646697813|gb|KDR09299.1| Pleckstrin-like proteiny domain-containing family J member 1 [Zootermopsis nevadensis]
		FOCC004206-RA	XP_023723509	prolyl 3-hydroxylase OGFOD1 isoform X1 [Cryptotermes secundus] >gi|1330879391|gb|PNF17125.1| Prolyl 3-hydroxylase OGFOD1 [Cryptotermes secundus] >gi|1330879393|gb|PNF17127.1| Prolyl 3-hydroxylase OGFOD1 [Cryptotermes secundus]
		FOCC004511-RA	XP_014251431	organic cation transporter protein-like [Cimex lectularius]
		FOCC004739-RA	XP_021921569	laminin subunit gamma-1 isoform X2 [Zootermopsis nevadensis]
		FOCC004745-RA	XP_018901035	PREDICTED: proteoglycan 4-like [Bemisia tabaci]
		FOCC004760-RA	CAM84196	hexamerin 1 [Perla marginata]
		FOCC004765-RA	XP_014292778	ATP synthase subunit d, mitochondrial [Halyomorpha halys]
		FOCC004776-RA	XP_023937851	esterase B1-like isoform X2 [Bicyclus anynana]
		FOCC004853-RA	XP_003487504	protein obstructor-E isoform X1 [Bombus impatiens]
		FOCC004855-RA	AJZ68823	obstructor D1 [Locusta migratoria]
		FOCC004857-RA	AJZ68819	obstructor A1 [Locusta migratoria]
		FOCC004858-RA	XP_018906591	PREDICTED: probable chitinase 3 [Bemisia tabaci]
		FOCC004861-RA	XP_019872749	PREDICTED: LOW QUALITY PROTEIN: uncharacterized protein LOC109600991 [Aethina tumida]
		FOCC004888-RA	XP_021941120	zinc finger FYVE domain-containing protein 21-like isoform X1 [Zootermopsis nevadensis]
		FOCC004989-RA	XP_023710953	adhesive plaque matrix protein 2-like isoform X1 [Cryptotermes secundus]
		FOCC005004-RA	XP_011702310	PREDICTED: angiopoietin-2 [Wasmannia auropunctata]
		FOCC005165-RA	XP_974938	PREDICTED: cuticle protein CP14.6 [Tribolium castaneum] >gi|270007972|gb|EFA04420.1| Larval cuticle protein 5-like Protein [Tribolium castaneum]
		FOCC005536-RA	XP_008191796	PREDICTED: glucosamine-6-phosphate isomerase isoform X1 [Tribolium castaneum] >gi|642919259|ref|XP_008191797.1| PREDICTED: glucosamine-6-phosphate isomerase isoform X1 [Tribolium castaneum] >gi|1004400510|gb|EFA02005.2| Glucosamine-6-phosphate isomerase-like Protein [Tribolium castaneum]
		FOCC005548-RA	XP_023712255	serine protease inhibitor dipetalogastin [Cryptotermes secundus]
		FOCC005642-RA	XP_021933623	cuticle protein 10.9 [Zootermopsis nevadensis] >gi|1228003477|ref|XP_021933624.1| cuticle protein 10.9 [Zootermopsis nevadensis]
		FOCC005660-RA	ALC42092	resilin [Drosophila busckii]
		FOCC005703-RA	XP_021917234	uncharacterized protein LOC110828651 [Zootermopsis nevadensis] >gi|646723663|gb|KDR24193.1| hypothetical protein L798_07600 [Zootermopsis nevadensis]
		FOCC005975-RA	XP_022190242	endochitinase-like [Nilaparvata lugens]
		FOCC006016-RA	XP_018915935	PREDICTED: protein takeout-like [Bemisia tabaci]
		FOCC006020-RA	XP_018909208	PREDICTED: protein takeout-like [Bemisia tabaci]
		FOCC006030-RA	XP_022203562	neurogenic locus protein delta-like [Nilaparvata lugens]
		FOCC006071-RA	PNF18879	Glucose dehydrogenase [FAD, quinone] [Cryptotermes secundus]
		FOCC006219-RA	XP_022204685	extensin-2-like [Nilaparvata lugens]
		FOCC006221-RA	XP_022168132	mediator of RNA polymerase II transcription subunit 12-like [Myzus persicae]
		FOCC006297-RA	XP_023025849	CCR4-NOT transcription complex subunit 3-like [Leptinotarsa decemlineata]
		FOCC006318-RA	XP_021915560	carboxypeptidase B-like [Zootermopsis nevadensis] >gi|646719565|gb|KDR21622.1| Carboxypeptidase B [Zootermopsis nevadensis]
		FOCC006526-RA	XP_001947773	PREDICTED: inactive pancreatic lipase-related protein 1 [Acyrthosiphon pisum]
		FOCC006553-RA	EFX68926	hypothetical protein DAPPUDRAFT_329602 [Daphnia pulex]
		FOCC006649-RA	XP_015595975	PREDICTED: membrane-bound alkaline phosphatase-like isoform X5 [Cephus cinctus]
		FOCC006655-RA	XP_011255025	PREDICTED: venom allergen 5 [Camponotus floridanus]
		FOCC006694-RA	XP_968571	PREDICTED: ornithine decarboxylase 1 [Tribolium castaneum] >gi|642928071|ref|XP_008200143.1| PREDICTED: ornithine decarboxylase 1 [Tribolium castaneum]
		FOCC006702-RA	XP_023709960	uncharacterized protein LOC111865839 isoform X1 [Cryptotermes secundus]
		FOCC006787-RA	KDR16285	Glucose dehydrogenase [acceptor] [Zootermopsis nevadensis]
		FOCC006934-RA	XP_014239718	protein NipSnap [Cimex lectularius]
		FOCC006985-RA	XP_014242707	nuclear hormone receptor FTZ-F1 beta [Cimex lectularius]
		FOCC006996-RA	XP_021917201	meiosis-specific nuclear structural protein 1-like isoform X2 [Zootermopsis nevadensis] >gi|1227971585|ref|XP_021917202.1| meiosis-specific nuclear structural protein 1-like isoform X2 [Zootermopsis nevadensis]
		FOCC007109-RA	XP_021930739	multiple PDZ domain protein-like [Zootermopsis nevadensis] >gi|646706689|gb|KDR13796.1| PDZ domain-containing protein 2 [Zootermopsis nevadensis]
		FOCC007183-RA	XP_017770470	PREDICTED: uncharacterized protein LOC108558159 [Nicrophorus vespilloides]
		FOCC007192-RA	KDR15656	Retinol dehydrogenase 11 [Zootermopsis nevadensis]
		FOCC007224-RA	XP_015518481	PREDICTED: epidermal retinol dehydrogenase 2 isoform X2 [Neodiprion lecontei] >gi|998515494|ref|XP_015518482.1| PREDICTED: epidermal retinol dehydrogenase 2 isoform X2 [Neodiprion lecontei] >gi|998515496|ref|XP_015518483.1| PREDICTED: epidermal retinol dehydrogenase 2 isoform X2 [Neodiprion lecontei]
		FOCC007409-RA	XP_023713816	methyltransferase-like protein 13 isoform X1 [Cryptotermes secundus] >gi|1330901458|gb|PNF27400.1| Methyltransferase-like protein 13 [Cryptotermes secundus]
		FOCC007533-RA	XP_018567669	eukaryotic translation initiation factor 3 subunit I [Anoplophora glabripennis]
		FOCC007668-RA	XP_002428241	cytochrome P-450, putative [Pediculus humanus corporis] >gi|212512802|gb|EEB15503.1| cytochrome P-450, putative [Pediculus humanus corporis]
		FOCC007791-RA	XP_018905431	PREDICTED: uncharacterized protein LOC109035997 isoform X2 [Bemisia tabaci]
		FOCC008165-RA	XP_016914032	PREDICTED: putative fatty acyl-CoA reductase CG5065 isoform X2 [Apis cerana]
		FOCC008357-RA	XP_015182272	PREDICTED: uncharacterized protein LOC107069456 [Polistes dominula]
		FOCC008485-RA	XP_018568722	probable cytochrome P450 301a1, mitochondrial [Anoplophora glabripennis]
		FOCC008486-RA	XP_018918048	PREDICTED: probable cytochrome P450 49a1 [Bemisia tabaci]
		FOCC008561-RA	XP_018327717	PREDICTED: elongation of very long chain fatty acids protein 7-like [Agrilus planipennis]
		FOCC008562-RA	XP_021917065	probable chitinase 10 [Zootermopsis nevadensis] >gi|1227971323|ref|XP_021917066.1| probable chitinase 10 [Zootermopsis nevadensis]
		FOCC008595-RA	XP_011865983	PREDICTED: Niemann-Pick C1 protein-like [Vollenhovia emeryi]
		FOCC008688-RA	XP_022185202	uncharacterized protein LOC111044354 [Nilaparvata lugens]
		FOCC008689-RA	ATU83032	secreted hypothetical protein [Pristhesancus plagipennis]
		FOCC008691-RA	XP_017784687	PREDICTED: LOW QUALITY PROTEIN: uncharacterized protein LOC108568234 [Nicrophorus vespilloides]
		FOCC008700-RA	XP_021934069	laccase [Zootermopsis nevadensis]
		FOCC008750-RA	PNF16608	Carboxypeptidase M [Cryptotermes secundus]
		FOCC008759-RA	XP_002429862	Uronyl 2-sulfotransferase, putative [Pediculus humanus corporis] >gi|212514891|gb|EEB17124.1| Uronyl 2-sulfotransferase, putative [Pediculus humanus corporis]
		FOCC008812-RA	XP_021941517	double-stranded RNA-specific editase 1-like isoform X3 [Zootermopsis nevadensis] >gi|1228019058|ref|XP_021941518.1| double-stranded RNA-specific editase 1-like isoform X3 [Zootermopsis nevadensis] >gi|1228019060|ref|XP_021941519.1| double-stranded RNA-specific editase 1-like isoform X3 [Zootermopsis nevadensis]
		FOCC008960-RA	XP_018899730	PREDICTED: innexin inx3 [Bemisia tabaci]
		FOCC008974-RA	XP_022197236	ABC transporter G family member 9 isoform X2 [Nilaparvata lugens]
		FOCC009032-RA	XP_968880	PREDICTED: exosome complex component RRP4 [Tribolium castaneum] >gi|270002359|gb|EEZ98806.1| Exosome complex component RRP4-like Protein [Tribolium castaneum]
		FOCC009168-RA	PNF41491	hypothetical protein B7P43_G13225 [Cryptotermes secundus]
		FOCC009186-RA	CRK89513	CLUMA_CG003273, isoform A [Clunio marinus]
		FOCC009197-RA	PNF31912	hypothetical protein B7P43_G07907 [Cryptotermes secundus]
		FOCC009365-RA	PSN45049	Septin-4 [Blattella germanica]
		FOCC009448-RA	BAJ41243	broad-complex isoform A-Z5 [Frankliniella occidentalis] >gi|313760442|dbj|BAJ41251.1| broad-complex isoform B-Z5 [Frankliniella occidentalis]
		FOCC009718-RA	AAL02222	cysteine protease CP14 precursor [Frankliniella occidentalis]
		FOCC009816-RA	XP_011194329	PREDICTED: ejaculatory bulb-specific protein 3 [Zeugodacus cucurbitae]
		FOCC009817-RA	XP_001850322	neurotactin [Culex quinquefasciatus] >gi|167868491|gb|EDS31874.1| neurotactin [Culex quinquefasciatus]
		FOCC010100-RA	XP_017786071	PREDICTED: proclotting enzyme-like [Nicrophorus vespilloides]
		FOCC010575-RA	XP_014251315	uncharacterized protein LOC106667713 [Cimex lectularius]
		FOCC010694-RA	XP_008552211	PREDICTED: endocuticle structural glycoprotein ABD-4-like [Microplitis demolitor]
		FOCC010695-RA	XP_014230444	endocuticle structural glycoprotein SgAbd-4-like [Trichogramma pretiosum]
		FOCC010697-RA	XP_023703702	C-type lectin 37Db-like [Cryptotermes secundus]
		FOCC010888-RA	XP_021932850	dual oxidase [Zootermopsis nevadensis]
		FOCC010937-RA	XP_021933837	chromodomain-helicase-DNA-binding protein 1-like [Zootermopsis nevadensis] >gi|646702912|gb|KDR11880.1| Chromobox protein-like protein 5 [Zootermopsis nevadensis]
		FOCC011052-RA	PSN53270	Cytochrome P450 307a1 [Blattella germanica]
		FOCC011116-RA	XP_023709330	uncharacterized protein LOC111865478 [Cryptotermes secundus]
		FOCC011223-RA	PSN34671	Lipase 3 [Blattella germanica]
		FOCC011408-RA	XP_002430379	Nuclear hormone receptor FTZ-F1, putative [Pediculus humanus corporis] >gi|212515503|gb|EEB17641.1| Nuclear hormone receptor FTZ-F1, putative [Pediculus humanus corporis]
		FOCC011784-RA	XP_021927172	cysteine-rich with EGF-like domain protein 2 [Zootermopsis nevadensis] >gi|1227990834|ref|XP_021927173.1| cysteine-rich with EGF-like domain protein 2 [Zootermopsis nevadensis] >gi|1227990836|ref|XP_021927174.1| cysteine-rich with EGF-like domain protein 2 [Zootermopsis nevadensis] >gi|646709990|gb|KDR15629.1| Cysteine-rich with EGF-like domain protein 2 [Zootermopsis nevadensis]
		FOCC012305-RA	XP_015838559	PREDICTED: aminopeptidase N isoform X1 [Tribolium castaneum]
		FOCC012306-RA	PNF16083	hypothetical protein B7P43_G03274 [Cryptotermes secundus] >gi|1330877454|gb|PNF16084.1| hypothetical protein B7P43_G03274 [Cryptotermes secundus]
		FOCC012326-RA	XP_021925881	probable chitinase 10 isoform X1 [Zootermopsis nevadensis] >gi|1227988371|ref|XP_021925882.1| probable chitinase 10 isoform X2 [Zootermopsis nevadensis]
		FOCC012418-RA	XP_022184144	alpha-tocopherol transfer protein-like [Nilaparvata lugens] >gi|1233164527|ref|XP_022184145.1| alpha-tocopherol transfer protein-like [Nilaparvata lugens] >gi|1233164529|ref|XP_022184146.1| alpha-tocopherol transfer protein-like [Nilaparvata lugens]
		FOCC012501-RA	XP_021919580	calcium/calmodulin-dependent protein kinase type IV-like [Zootermopsis nevadensis]
		FOCC012656-RA	XP_019754105	PREDICTED: venom protease [Dendroctonus ponderosae]
		FOCC012657-RA	XP_014253063	trypsin-1-like isoform X1 [Cimex lectularius]
		FOCC012740-RA	XP_014246933	endocuticle structural glycoprotein SgAbd-3-like [Cimex lectularius]
		FOCC012828-RA	XP_017769950	PREDICTED: uncharacterized protein LOC108557798 [Nicrophorus vespilloides]
		FOCC012829-RA	AUO15582	hexamerin-like protein 2 [Xya japonica]
		FOCC013025-RA	XP_017782137	PREDICTED: chymotrypsin-1-like [Nicrophorus vespilloides]
		FOCC013122-RA	XP_017876968	PREDICTED: CD109 antigen-like isoform X2 [Ceratina calcarata]
		FOCC013148-RA	PSN51466	hypothetical protein C0J52_00728 [Blattella germanica]
		FOCC013149-RA	XP_021931949	exocyst complex component 7 isoform X1 [Zootermopsis nevadensis] >gi|646705140|gb|KDR13019.1| Exocyst complex component 7 [Zootermopsis nevadensis]
		FOCC013314-RA	XP_023709701	uncharacterized protein LOC111865704 isoform X1 [Cryptotermes secundus]
		FOCC013318-RA	XP_019771405	PREDICTED: V-type proton ATPase 16 kDa proteolipid subunit-like, partial [Dendroctonus ponderosae]
		FOCC013475-RA	KDR12276	hypothetical protein L798_13765 [Zootermopsis nevadensis]
		FOCC013611-RA	XP_015121972	PREDICTED: phosphotriesterase-related protein [Diachasma alloeum]
		FOCC013634-RA	XP_022816373	larval cuticle protein 1-like [Spodoptera litura]
		FOCC013682-RA	AVD96942	cadherin-like protein-1, partial [Nilaparvata lugens]
		FOCC013685-RA	CZQ50751	SPARC [Blattella germanica]
		FOCC013782-RA	EFZ20978	hypothetical protein SINV_01689, partial [Solenopsis invicta]
		FOCC014031-RA	PSN51630	hypothetical protein C0J52_09444 [Blattella germanica]
		FOCC014063-RA	EFZ09513	hypothetical protein SINV_03522, partial [Solenopsis invicta]
		FOCC014129-RA	XP_023723964	uncharacterized protein LOC111873457 [Cryptotermes secundus]
		FOCC014190-RA	XP_023716248	cytochrome P450 18a1 [Cryptotermes secundus] >gi|1330896237|gb|PNF24798.1| Cytochrome P450 18a1 [Cryptotermes secundus]
		FOCC014245-RA	XP_001864161	glycoside hydrolase [Culex quinquefasciatus] >gi|167876448|gb|EDS39831.1| glycoside hydrolase [Culex quinquefasciatus]
		FOCC014314-RA	AIL23552	glutathione S-transferase theta [Tenebrio molitor]
		FOCC014317-RA	XP_011187439	PREDICTED: collagen alpha-1(IV) chain [Zeugodacus cucurbitae]
		FOCC014378-RA	XP_021920070	heparan sulfate 2-O-sulfotransferase pipe isoform X1 [Zootermopsis nevadensis]
		FOCC014512-RA	XP_023721322	zinc finger protein 665-like [Cryptotermes secundus] >gi|1330884748|gb|PNF19380.1| hypothetical protein B7P43_G03633 [Cryptotermes secundus]
		FOCC014650-RA	XP_012281351	serine proteinase stubble [Orussus abietinus]
		FOCC014766-RA	XP_015607708	PREDICTED: uncharacterized protein LOC107273729 [Cephus cinctus]
		FOCC014768-RA	PNF42127	Esterase FE4 [Cryptotermes secundus] >gi|1330931370|gb|PNF42128.1| Esterase FE4 [Cryptotermes secundus]
		FOCC015050-RA	XP_023943615	endocuticle structural glycoprotein SgAbd-2-like [Bicyclus anynana]
		FOCC015177-RA	XP_018365600	PREDICTED: intersectin-2 isoform X4 [Trachymyrmex cornetzi]
		FOCC015321-RA	P29981	RecName: Full=Cytochrome P450 4C1; AltName: Full=CYPIVC1 >gi|155947|gb|AAA27819.1| cytochrome P450 [Blaberus discoidalis]
		FOCC015457-RA	XP_021929217	uncharacterized protein LOC110834409 [Zootermopsis nevadensis]
		FOCC015607-RA	XP_018326778	PREDICTED: nose resistant to fluoxetine protein 6-like [Agrilus planipennis]
		FOCC015873-RA	XP_015113025	PREDICTED: fatty acid synthase-like [Diachasma alloeum]
		FOCC015917-RA	XP_022190960	cuticle protein 18.7-like [Nilaparvata lugens]
		FOCC016202-RA	PNF18353	hypothetical protein B7P43_G13564 [Cryptotermes secundus]
		FOCC016395-RA	EFA05095	Protein takeout-like Protein [Tribolium castaneum]
		FOCC016666-RA	AAO20251	cytochrome P450 monooxygenase CYP4G19 [Blattella germanica]
		FOCC016767-RA	OWR55798	prostaglandin reductase 1 like protein [Danaus plexippus plexippus]
		FOCC016860-RA	XP_015179860	PREDICTED: putative inorganic phosphate cotransporter isoform X1 [Polistes dominula]
		FOCC016922-RA	XP_014294107	uncharacterized protein LOC106692579 [Halyomorpha halys]
		FOCC016950-RA	XP_023723221	inter-alpha-trypsin inhibitor heavy chain H3-like [Cryptotermes secundus]
		FOCC016994-RA	PNF34092	Decaprenyl-diphosphate synthase subunit 1 [Cryptotermes secundus]
		FOCC017166-RA	XP_014368922	PREDICTED: lipase 1-like isoform X2 [Papilio machaon]
		FOCC017251-RA	ACT53736	juvenile hormone esterase-like protein Est1 [Reticulitermes flavipes]
		FOCC017274-RA	CAM84196	hexamerin 1 [Perla marginata]
		FOCC017287-RA	XP_015597064	PREDICTED: glucose dehydrogenase [FAD, quinone]-like isoform X3 [Cephus cinctus] >gi|1000748576|ref|XP_015597065.1| PREDICTED: glucose dehydrogenase [FAD, quinone]-like isoform X3 [Cephus cinctus]
		FOCC017312-RA	XP_022193833	uncharacterized protein LOC111051600 [Nilaparvata lugens]
		FOCC017410-RA	XP_021939897	alpha-tocopherol transfer protein-like isoform X1 [Zootermopsis nevadensis] >gi|1228015861|ref|XP_021939898.1| alpha-tocopherol transfer protein-like isoform X1 [Zootermopsis nevadensis] >gi|646694767|gb|KDR08117.1| Alpha-tocopherol transfer protein-like [Zootermopsis nevadensis]
		FOCC017438-RA	XP_023727420	peroxidasin homolog isoform X1 [Cryptotermes secundus]
		FOCC017453-RA	XP_022186593	zinc metalloproteinase nas-7-like [Nilaparvata lugens]
		FOCC017511-RA	XP_011336682	PREDICTED: alpha-tocopherol transfer protein-like [Ooceraea biroi] >gi|607361401|gb|EZA55687.1| Alpha-tocopherol transfer protein-like protein [Ooceraea biroi]
		FOCC017516-RA	KNC32684	hypothetical protein FF38_05038 [Lucilia cuprina]
		FOCC017524-RA	XP_014248389	uncharacterized protein LOC106666034 isoform X1 [Cimex lectularius]
		FOCC017535-RA	KDR11874	Chymotrypsin BI [Zootermopsis nevadensis]
Frankliniella cephalica	49	FOCC014579-RA
Frankliniella occidentalis		FOCC011801-RA
Gynaikothrips ficorum		FOCC003114-RA
		FOCC001614-RA
		FOCC007738-RA
		FOCC005464-RA
		FOCC017313-RA
		FOCC009198-RA
		FOCC004854-RA
		FOCC017103-RA
		FOCC003126-RA
		FOCC016912-RA
		FOCC012937-RA
		FOCC003186-RA
		FOCC016880-RA
		FOCC002350-RA
		FOCC001648-RA
		FOCC009893-RA
		FOCC003492-RA
		FOCC017534-RA
		FOCC017476-RA
		FOCC001923-RA
		FOCC004892-RA
		FOCC004479-RA
		FOCC002533-RA
		FOCC009240-RA
		FOCC002294-RA
		FOCC010590-RA
		FOCC012655-RA
		FOCC001735-RA
		FOCC008596-RA
		FOCC003490-RA
		FOCC015009-RA
		FOCC013280-RA
		FOCC012110-RA
		FOCC009442-RA
		FOCC006671-RA
		FOCC002307-RA
		FOCC001921-RA
		FOCC001748-RA
		FOCC002607-RA
		FOCC006557-RA
		FOCC006669-RA
		FOCC013880-RA
		FOCC001922-RA
		FOCC003611-RA
		FOCC002982-RA
		FOCC002104-RA
		FOCC013689-RA
Frankliniella cephalica	39	FOCC010207-RA
Frankliniella occidentalis		FOCC010195-RA
Thrips palmi		FOCC011510-RA
		FOCC008003-RA
		FOCC003096-RA
		FOCC010287-RA
		FOCC008263-RA
		FOCC013633-RA
		FOCC015819-RA
		FOCC013837-RA
		FOCC011807-RA
		FOCC006023-RA
		FOCC001929-RA
		FOCC011197-RA
		FOCC013632-RA
		FOCC005241-RA
		FOCC013203-RA
		FOCC009447-RA
		FOCC012846-RA
		FOCC015136-RA
		FOCC009894-RA
		FOCC007044-RA
		FOCC005381-RA
		FOCC010839-RA
		FOCC016167-RA
		FOCC013631-RA
		FOCC014718-RA
		FOCC016713-RA
		FOCC010136-RA
		FOCC002044-RA
		FOCC005769-RA
		FOCC002725-RA
		FOCC017305-RA
		FOCC013630-RA
		FOCC006712-RA
		FOCC008911-RA
		FOCC012668-RA
		FOCC017306-RA
		FOCC009769-RA
Frankliniella occidentalis	19	FOCC017412-RA
Gynaikothrips ficorum		FOCC012861-RA
Thrips palmi		FOCC007225-RA
		FOCC004629-RA
		FOCC004839-RA
		FOCC006021-RA
		FOCC006710-RA
		FOCC006498-RA
		FOCC006220-RA
		FOCC010749-RA
		FOCC005269-RA
		FOCC003887-RA
		FOCC004856-RA
		FOCC010646-RA
		FOCC013294-RA
		FOCC001816-RA
		FOCC017267-RA
		FOCC009680-RA
		FOCC013274-RA
Frankliniella cephalica	39	FOCC008606-RA
Frankliniella occidentalis		FOCC001989-RA
		FOCC003189-RA
		FOCC002292-RA
		FOCC012012-RA
		FOCC015776-RA
		FOCC000037-RA
		FOCC011144-RA
		FOCC017110-RA
		FOCC001753-RA
		FOCC016545-RA
		FOCC001742-RA
		FOCC005242-RA
		FOCC014021-RA
		FOCC016756-RA
		FOCC011988-RA
		FOCC009531-RA
		FOCC004849-RA
		FOCC001739-RA
		FOCC013911-RA
		FOCC007072-RA
		FOCC001754-RA
		FOCC001736-RA
		FOCC017072-RA
		FOCC009204-RA
		FOCC005240-RA
		FOCC008070-RA
		FOCC001737-RA
		FOCC006608-RA
		FOCC009446-RA
		FOCC007547-RA
		FOCC002938-RA
		FOCC016716-RA
		FOCC002310-RA
		FOCC003585-RA
		FOCC002459-RA
		FOCC016422-RA
		FOCC008015-RA
		FOCC007216-RA
Frankliniella occidentalis	46	FOCC002116-RA
Gynaikothrips ficorum		FOCC013113-RA
		FOCC006571-RA
		FOCC012889-RA
		FOCC005889-RA
		FOCC002563-RA
		FOCC016855-RA
		FOCC001917-RA
		FOCC016772-RA
		FOCC015351-RA
		FOCC017402-RA
		FOCC002709-RA
		FOCC014405-RA
		FOCC015765-RA
		FOCC003023-RA
		FOCC002771-RA
		FOCC002396-RA
		FOCC003829-RA
		FOCC017290-RA
		FOCC001916-RA
		FOCC014099-RA
		FOCC011984-RA
		FOCC001239-RA
		FOCC001738-RA
		FOCC001744-RA
		FOCC017385-RA
		FOCC006275-RA
		FOCC014098-RA
		FOCC006497-RA
		FOCC011706-RA
		FOCC012593-RA
		FOCC011983-RA
		FOCC006673-RA
		FOCC016797-RA
		FOCC005149-RA
		FOCC012890-RA
		FOCC013913-RA
		FOCC010165-RA
		FOCC001242-RA
		FOCC002574-RA
		FOCC017178-RA
		FOCC006492-RA
		FOCC015969-RA
		FOCC010523-RA
		FOCC006490-RA
		FOCC016851-RA
Frankliniella occidentalis	11	FOCC010750-RA
Thrips palmi		FOCC002706-RA
		FOCC011975-RA
		FOCC015272-RA
		FOCC011525-RA
		FOCC001818-RA
		FOCC002708-RA
		FOCC015489-RA
		FOCC002731-RA
		FOCC013638-RA
		FOCC010323-RA
Frankliniella occidentalis	113	FOCC002115-RA
		FOCC016850-RA
		FOCC014926-RA
		FOCC009354-RA
		FOCC006554-RA
		FOCC010936-RA
		FOCC001751-RA
		FOCC001476-RA
		FOCC003834-RA
		FOCC003762-RA
		FOCC003758-RA
		FOCC003756-RA
		FOCC009367-RA
		FOCC016796-RA
		FOCC001755-RA
		FOCC005753-RA
		FOCC003833-RA
		FOCC002261-RA
		FOCC001757-RA
		FOCC003346-RA
		FOCC010841-RA
		FOCC007304-RA
		FOCC002347-RA
		FOCC014367-RA
		FOCC010814-RA
		FOCC009071-RA
		FOCC006528-RA
		FOCC015038-RA
		FOCC013686-RA
		FOCC010638-RA
		FOCC013484-RA
		FOCC006116-RA
		FOCC003763-RA
		FOCC001743-RA
		FOCC009721-RA
		FOCC003832-RA
		FOCC011511-RA
		FOCC003485-RA
		FOCC016222-RA
		FOCC009547-RA
		FOCC006491-RA
		FOCC002561-RA
		FOCC003187-RA
		FOCC002457-RA
		FOCC008602-RA
		FOCC001238-RA
		FOCC001752-RA
		FOCC001734-RA
		FOCC010832-RA
		FOCC010816-RA
		FOCC016681-RA
		FOCC004685-RA
		FOCC010843-RA
		FOCC001237-RA
		FOCC010815-RA
		FOCC003842-RA
		FOCC007018-RA
		FOCC008774-RA
		FOCC006623-RA
		FOCC006119-RA
		FOCC009477-RA
		FOCC005148-RA
		FOCC013579-RA
		FOCC011145-RA
		FOCC005166-RA
		FOCC001746-RA
		FOCC011084-RA
		FOCC017336-RA
		FOCC010819-RA
		FOCC013382-RA
		FOCC001745-RA
		FOCC006022-RA
		FOCC012377-RA
		FOCC011146-RA
		FOCC004515-RA
		FOCC003590-RA
		FOCC002235-RA
		FOCC004331-RA
		FOCC006782-RA
		FOCC005274-RA
		FOCC011987-RA
		FOCC006895-RA
		FOCC003185-RA
		FOCC016811-RA
		FOCC001750-RA
		FOCC003836-RA
		FOCC003760-RA
		FOCC012741-RA
		FOCC003757-RA
		FOCC008248-RA
		FOCC001747-RA
		FOCC012372-RA
		FOCC017207-RA
		FOCC017205-RA
		FOCC013812-RA
		FOCC015970-RA
		FOCC005857-RA
		FOCC010934-RA
		FOCC003835-RA
		FOCC001822-RA
		FOCC010818-RA
		FOCC008775-RA
		FOCC002236-RA
		FOCC016983-RA
		FOCC015775-RA
		FOCC015872-RA
		FOCC003759-RA
		FOCC001777-RA
		FOCC008776-RA
		FOCC001741-RA
		FOCC013813-RA
		FOCC006670-RA
		FOCC009720-RA

## Sheet: S4. D_ScatterF
Feature ID (Maker ID)	Description	Unique Gene Reads	Normalized Fold-Change		Note: Threshold cut-off for inclusion of a sequence in the scatterplots is > 1000 unique gene reads and over 4-fold increase
FOCC004578-RA	innexin 2 [Schistocerca gregaria]	1165	12.1546
FOCC006045-RA	Actin, clone 403 [Zootermopsis nevadensis]	1582	10.4734
FOCC005567-RA	Serine/threonine-protein kinase Chk2 [Zootermopsis nevadensis]	1375	10.4331
FOCC002381-RA	PREDICTED: G2/mitotic-specific cyclin-B3 [Nasonia vitripennis] >gi|345494182|ref|XP_003427238.1| PREDICTED: G2/mitotic-specific cyclin-B3 [Nasonia vitripennis] >gi|645031411|ref|XP_008210126.1| PREDICTED: G2/mitotic-specific cyclin-B3 [Nasonia vitripennis]	14677	10.3464
FOCC000088-RA	PREDICTED: G2/mitotic-specific cyclin-B [Cephus cinctus]	8925	10.1766
FOCC012628-RA	PREDICTED: uncharacterized protein LOC107272713 [Cephus cinctus]	6767	10.05
FOCC002133-RA	vasa [Gryllus bimaculatus]	11201	9.26552
FOCC007490-RA	G2/mitotic-specific cyclin-A [Zootermopsis nevadensis]	3919	9.25038
FOCC004296-RA	PREDICTED: gastrula zinc finger protein XlCGF7.1-like [Fundulus heteroclitus]	1299	8.67368
FOCC014592-RA	vitellogenin receptor [Periplaneta americana]	27876	8.60455
FOCC007415-RA	PREDICTED: putative leucine-rich repeat-containing protein DDB_G0290503 isoform X1 [Athalia rosae]	2337	8.5178
FOCC001591-RA	PREDICTED: trypsin-1-like [Trichogramma pretiosum]	1126	8.46681
FOCC009947-RA	giwi protein [Gampsocleis gratiosa]	16457	8.4559
FOCC010628-RA	PREDICTED: G1/S-specific cyclin-E-like isoform X2 [Rhagoletis zephyria]	6836	8.44033
FOCC007358-RA	PREDICTED: cyclin-dependent kinase 1 [Neodiprion lecontei]	1501	8.18829
FOCC002003-RA	PREDICTED: protein ECT2 isoform X5 [Pogonomyrmex barbatus]	1090	8.12293
FOCC006775-RA	PREDICTED: structural maintenance of chromosomes protein 6 [Apis florea]	3741	8.11019
FOCC000078-RA	PREDICTED: hyaluronan mediated motility receptor-like [Crassostrea gigas]	1028	8.08521
FOCC014663-RA	PREDICTED: fizzy isoform X1 [Nasonia vitripennis]	2545	8.0644
FOCC013626-RA	Cleavage and polyadenylation specificity factor subunit [Zootermopsis nevadensis]	3736	7.92312
FOCC003619-RA	Serine/threonine-protein kinase 6 [Zootermopsis nevadensis]	2048	7.84111
FOCC017282-RA	Nuclear autoantigenic sperm protein [Zootermopsis nevadensis]	6453	7.772
FOCC013273-RA	PREDICTED: tubulin alpha chain-like [Nothobranchius furzeri]	3500	7.70785
FOCC004869-RA	PREDICTED: cytoplasmic polyadenylation element-binding protein 1-B [Tribolium castaneum] >gi|270001277|gb|EEZ97724.1| oo18 RNA-binding protein [Tribolium castaneum]	2711	7.69638
FOCC012027-RA	WD repeat-containing protein 18 [Zootermopsis nevadensis]	1602	7.68453
FOCC004152-RA	PREDICTED: uncharacterized protein LOC107217600 [Neodiprion lecontei]	15049	7.62638
FOCC005735-RA	PREDICTED: actin-binding protein anillin-like isoform X2 [Cephus cinctus]	2230	7.56613
FOCC002794-RA	Protein ovarian tumor locus [Zootermopsis nevadensis]	2370	7.48712
FOCC006991-RA	PREDICTED: kinesin-like protein KIF23 isoform X2 [Orussus abietinus]	1237	7.32242
FOCC010415-RA	PREDICTED: bipolar kinesin KRP-130 isoform X2 [Trichogramma pretiosum]	1261	7.27206
FOCC003748-RA	Enolase-phosphatase E1 [Zootermopsis nevadensis]	3335	7.24885
FOCC011547-RA	PREDICTED: replication factor C subunit 4 [Diachasma alloeum]	1207	7.24764
FOCC007938-RA	PREDICTED: uncharacterized protein LOC100142143 [Tribolium castaneum]	7685	7.19897
FOCC013684-RA	PREDICTED: histone H2A.V [Microplitis demolitor] >gi|755927687|ref|XP_011304964.1| PREDICTED: histone H2A.V [Fopius arisanus] >gi|970913823|ref|XP_015123239.1| PREDICTED: histone H2A.V [Diachasma alloeum]	2062	7.15102
FOCC002468-RA	putative serine hydrolase [Zootermopsis nevadensis]	2103	7.04531
FOCC002489-RA	Inositol monophosphatase 2 [Zootermopsis nevadensis]	10953	7.04308
FOCC013024-RA	hypothetical protein L798_14357 [Zootermopsis nevadensis]	2749	6.93188
FOCC001875-RA	Kinesin, partial [Oryctes borbonicus]	3372	6.86448
FOCC003514-RA	Uracil-DNA glycosylase [Zootermopsis nevadensis]	1483	6.83859
FOCC002535-RA	FtsJ methyltransferase domain-containing protein 1 [Zootermopsis nevadensis]	7427	6.82703
FOCC008584-RA	46 kDa FK506-binding nuclear protein [Papilio machaon]	7419	6.80064
FOCC011981-RA	PREDICTED: bipolar kinesin KRP-130 [Neodiprion lecontei]	1668	6.59808
FOCC013773-RA	PREDICTED: protein lethal(2)denticleless [Cephus cinctus]	1183	6.5826
FOCC004838-RA	dynamin related protein [Riptortus pedestris]	1799	6.55949
FOCC012406-RA	Protein regulator of cytokinesis 1 [Zootermopsis nevadensis]	2228	6.52491
FOCC002795-RA	PREDICTED: kinesin-like protein KIF20B [Neodiprion lecontei]	1934	6.5129
FOCC002511-RA	PREDICTED: lysine--tRNA ligase isoform X2 [Athalia rosae]	1774	6.311
FOCC013763-RA	DNA replication factor Cdt1 [Zootermopsis nevadensis]	1869	6.29016
FOCC005584-RA	PREDICTED: ras GTPase-activating-like protein IQGAP1 [Athalia rosae]	1639	6.24653
FOCC012940-RA	PREDICTED: ribose-5-phosphate isomerase [Musca domestica]	1090	6.23129
FOCC014050-RA	Protein abnormal spindle [Zootermopsis nevadensis]	1498	6.19789
FOCC013158-RA	AAEL005281-PA [Aedes aegypti] >gi|108879076|gb|EAT43301.1| AAEL005281-PA [Aedes aegypti]	2122	6.19275
FOCC015362-RA	PREDICTED: maternal protein tudor isoform X3 [Cephus cinctus]	14046	6.17027
FOCC014630-RA	WD repeat and HMG-box DNA-binding protein 1 [Zootermopsis nevadensis]	1148	6.12222
FOCC010940-RA	Helicase POLQ-like [Zootermopsis nevadensis]	1100	6.11406
FOCC016861-RA	Chain A, Crystal Structure Of The Eukaryotic Origin Recognition Complex	1304	6.08035
FOCC010168-RA	PREDICTED: protein LSM14 homolog B isoform X2 [Diachasma alloeum]	16903	6.0291
FOCC013285-RA	PREDICTED: CAD protein [Neodiprion lecontei]	2257	5.98033
FOCC013857-RA	hypothetical protein L798_06930, partial [Zootermopsis nevadensis]	5572	5.97772
FOCC009039-RA	PREDICTED: protein zwilch homolog [Diuraphis noxia]	1044	5.96832
FOCC009372-RA	DEAD-box helicase Dbp80 [Zootermopsis nevadensis]	2483	5.93821
FOCC011020-RA	Histone chaperone asf1 [Zootermopsis nevadensis]	6350	5.9357
FOCC014374-RA	Importin subunit alpha-2 [Zootermopsis nevadensis]	12210	5.92504
FOCC006891-RA	E3 ubiquitin ligase triad3, putative [Pediculus humanus corporis] >gi|212516216|gb|EEB18254.1| E3 ubiquitin ligase triad3, putative [Pediculus humanus corporis]	2030	5.82247
FOCC016279-RA	PREDICTED: transmembrane protease serine 9-like [Drosophila eugracilis]	2399	5.82071
FOCC012768-RA	PREDICTED: phosphatidylcholine translocator ABCB4-like isoform X6 [Diuraphis noxia]	1147	5.76713
FOCC009917-RA	Patched domain-containing protein 3 [Zootermopsis nevadensis]	2765	5.75513
FOCC016975-RA	hypothetical protein, partial [Coptotermes formosanus]	1568	5.69013
FOCC011512-RA	PREDICTED: proliferating cell nuclear antigen [Neodiprion lecontei]	2880	5.68567
FOCC010999-RA	Condensin complex subunit 1 [Zootermopsis nevadensis]	1013	5.6745
FOCC012117-RA	PREDICTED: E3 ubiquitin-protein ligase UHRF1-like [Halyomorpha halys]	2437	5.65011
FOCC007034-RA	PREDICTED: elongation factor 1-alpha [Trichogramma pretiosum] >gi|936709836|ref|XP_014232879.1| PREDICTED: elongation factor 1-alpha [Trichogramma pretiosum]	12747	5.60932
FOCC007134-RA	Lymphoid-specific helicase [Zootermopsis nevadensis]	2223	5.53859
FOCC009401-RA	SET and MYND domain-containing protein 5 [Zootermopsis nevadensis]	1106	5.48445
FOCC011101-RA	PREDICTED: uncharacterized protein LOC107273729 [Cephus cinctus]	11332	5.4672
FOCC008787-RA	Putative serine/threonine-protein kinase haspin homolog-like Protein [Tribolium castaneum]	1145	5.44621
FOCC013800-RA	Proline-, glutamic acid- and leucine-rich protein 1 [Zootermopsis nevadensis]	5635	5.43101
FOCC010438-RA	DNA replication licensing factor Mcm2 [Zootermopsis nevadensis]	1042	5.4147
FOCC012515-RA	PREDICTED: MKI67 FHA domain-interacting nucleolar phosphoprotein [Polistes dominula]	1102	5.41377
FOCC006872-RA	rRNA 2'-O-methyltransferase fibrillarin [Zootermopsis nevadensis]	5173	5.41058
FOCC008478-RA	DNA replication licensing factor MCM3 [Zootermopsis nevadensis]	1548	5.40602
FOCC004045-RA	PREDICTED: host cell factor 1-like [Cimex lectularius] >gi|939276969|ref|XP_014258984.1| PREDICTED: host cell factor 1-like [Cimex lectularius]	3544	5.349
FOCC002665-RA	PREDICTED: vitellogenin-like [Cephus cinctus]	260684	5.26861
FOCC003531-RA	PREDICTED: importin-4-like [Neodiprion lecontei]	13887	5.20466
FOCC004920-RA	Coiled-coil domain-containing protein 51 [Zootermopsis nevadensis]	2030	5.10381
FOCC001422-RA	PREDICTED: GILT-like protein C02D5.2 [Drosophila suzukii]	4735	5.09944
FOCC009288-RA	H/ACA ribonucleoprotein complex subunit 4 [Culex quinquefasciatus] >gi|167864704|gb|EDS28087.1| H/ACA ribonucleoprotein complex subunit 4 [Culex quinquefasciatus]	3687	5.09496
FOCC013017-RA	vitellogenin [Apolygus lucorum]	597507	4.99695
FOCC012975-RA	Protein HIRA [Zootermopsis nevadensis]	1736	4.98298
FOCC007362-RA	Mucolipin-3 [Zootermopsis nevadensis]	5667	4.96323
FOCC012671-RA	PREDICTED: nucleolar protein 58 [Athalia rosae]	5686	4.88339
FOCC013340-RA	PREDICTED: DNA-directed RNA polymerase I subunit RPA43 [Athalia rosae] >gi|817088845|ref|XP_012267257.1| PREDICTED: DNA-directed RNA polymerase I subunit RPA43 [Athalia rosae]	3097	4.868
FOCC014057-RA	Amyloid protein-binding protein 2 [Zootermopsis nevadensis]	1913	4.86794
FOCC004062-RA	PREDICTED: NHP2-like protein 1 homolog [Nasonia vitripennis]	2486	4.78097
FOCC011671-RA	High affinity cationic amino acid transporter 1 [Zootermopsis nevadensis]	4865	4.71611
FOCC011603-RA	PREDICTED: DNA topoisomerase 2 isoform X1 [Acromyrmex echinatior]	2338	4.69089
FOCC012506-RA	Wee1-like protein kinase [Zootermopsis nevadensis]	3831	4.67599
FOCC007328-RA	Structural maintenance of chromosomes protein 4 [Zootermopsis nevadensis]	2039	4.63817
FOCC009784-RA	PREDICTED: transcription termination factor 2 [Bactrocera dorsalis]	1066	4.63404
FOCC005257-RA	conserved hypothetical protein [Pediculus humanus corporis] >gi|212517283|gb|EEB19194.1| conserved hypothetical protein [Pediculus humanus corporis]	2404	4.63394
FOCC015307-RA	Vacuolar fusion protein MON1-like protein A [Zootermopsis nevadensis]	2716	4.63311
FOCC010296-RA	PREDICTED: targeting protein for Xklp2 isoform X4 [Alligator sinensis]	1351	4.62267
FOCC009971-RA	Protein arginine N-methyltransferase 5 [Zootermopsis nevadensis]	2459	4.62253
FOCC007557-RA	PREDICTED: DNA topoisomerase I, mitochondrial [Halyomorpha halys]	1746	4.62187
FOCC013796-RA	tdrd7 [Gryllus bimaculatus]	4557	4.6103
FOCC013445-RA	DNA repair protein RAD50 [Zootermopsis nevadensis]	1124	4.54688
FOCC008997-RA	PREDICTED: tudor domain-containing protein 6-like [Parasteatoda tepidariorum]	1172	4.48357
FOCC008940-RA	RING finger protein 17 [Zootermopsis nevadensis]	3656	4.47372
FOCC001612-RA	Exportin-2 [Zootermopsis nevadensis]	3453	4.46829
FOCC004816-RA	PREDICTED: THO complex subunit 4 [Athalia rosae]	4145	4.46403
FOCC017033-RA	Sodium-independent sulfate anion transporter [Zootermopsis nevadensis]	1064	4.46265
FOCC005245-RA	PREDICTED: eukaryotic translation initiation factor 2 subunit 2 isoform X2 [Apis mellifera]	1159	4.42627
FOCC002271-RA	Luciferin 4-monooxygenase [Zootermopsis nevadensis]	3016	4.42512
FOCC004638-RA	PREDICTED: probable histone-binding protein Caf1 isoform X2 [Harpegnathos saltator] >gi|951569756|ref|XP_014483257.1| PREDICTED: probable histone-binding protein Caf1 isoform X2 [Dinoponera quadriceps] >gi|307206335|gb|EFN84392.1| Probable histone-binding protein Caf1 [Harpegnathos saltator]	3550	4.40268
FOCC006097-RA	putative ATP-dependent RNA helicase kurz [Zootermopsis nevadensis]	1199	4.31356
FOCC002151-RA	hypothetical protein YQE_07994, partial [Dendroctonus ponderosae] >gi|546675119|gb|ERL86366.1| hypothetical protein D910_03774 [Dendroctonus ponderosae]	6910	4.29444
FOCC009408-RA	nuclear pore complex protein nup154, putative [Pediculus humanus corporis] >gi|212512574|gb|EEB15317.1| nuclear pore complex protein nup154, putative [Pediculus humanus corporis]	2061	4.28981
FOCC004993-RA	Nuclear pore complex protein Nup107 [Zootermopsis nevadensis]	1037	4.28094
FOCC017487-RA	vitellogenin [Cyrtorhinus lividipennis]	222785	4.25982
FOCC010252-RA	WD repeat-containing protein 46 [Zootermopsis nevadensis]	1528	4.23703
FOCC013284-RA	PREDICTED: CAD protein isoform X2 [Megachile rotundata]	2561	4.22438
FOCC007402-RA	PREDICTED: citron Rho-interacting kinase [Orussus abietinus]	2758	4.1791
FOCC000047-RA	PREDICTED: serine/threonine/tyrosine-interacting protein-like isoform X1 [Cephus cinctus]	1236	4.17663
FOCC006593-RA	PREDICTED: histone H2AX isoform X2 [Cricetulus griseus]	1956	4.16691
FOCC003413-RA	AAEL007415-PA [Aedes aegypti] >gi|108876642|gb|EAT40867.1| AAEL007415-PA [Aedes aegypti]	2411	4.15621
FOCC013616-RA	PREDICTED: required for meiotic nuclear division protein 1 homolog [Nasonia vitripennis]	2155	4.12851
FOCC004328-RA	PREDICTED: kinetochore-associated protein 1 isoform X1 [Athalia rosae]	1131	4.12222
FOCC003305-RA	PREDICTED: diacylglycerol O-acyltransferase 1 [Orussus abietinus]	2917	4.10569
FOCC014730-RA	PHD finger protein 14 [Melipona quadrifasciata]	1601	4.09304
FOCC003751-RA	hypothetical protein L798_08953 [Zootermopsis nevadensis]	1399	4.08278
FOCC002992-RA	Maelstrom-like protein [Zootermopsis nevadensis]	2063	4.08029
FOCC009896-RA	PREDICTED: ribosomal L1 domain-containing protein CG13096-like [Cerapachys biroi] >gi|607362149|gb|EZA56409.1| Ribosomal L1 domain-containing protein [Cerapachys biroi]	3189	4.04513
FOCC005405-RA	PREDICTED: nucleolar protein 56 [Cephus cinctus]	8597	4.0448
FOCC016496-RA	PREDICTED: protein yellow-like [Cephus cinctus]	16407	4.03717
FOCC003205-RA	Splicing factor 3B subunit 3 [Zootermopsis nevadensis]	2054	4.03692
FOCC003988-RA	Rho GTPase-activating protein 18 [Zootermopsis nevadensis]	2357	4.02305
FOCC003846-RA	Inner centromere protein B [Zootermopsis nevadensis]	1593	4.01226

## Sheet: S5. E_ScatterM
Feature ID (Maker ID)	Description	Unique Gene Reads	Normalized Fold-Change		Note: Threshold cut-off for inclusion of a sequence in the scatterplots is > 1000 unique gene reads and over 4-fold increase
FOCC017179-RA	trypsin, partial [Ctenocephalides felis]	3098	3711.74
FOCC008274-RA	lens protein 7 [Thermonectus marmoratus]	2916	152.264
FOCC003088-RA	PREDICTED: protein takeout-like [Bemisia tabaci]	5628	118.297
FOCC001420-RA	hypothetical protein X975_02319, partial [Stegodyphus mimosarum]	1429	85.7246
FOCC003668-RA	protein-S-isoprenylcysteine O-methyltransferase isoform X1 [Zootermopsis nevadensis] >gi|646710796|gb|KDR16214.1| Protein-S-isoprenylcysteine O-methyltransferase [Zootermopsis nevadensis]	2206	58.5928
FOCC008535-RA	PREDICTED: uncharacterized protein LOC103505864 [Diaphorina citri]	4432	26.9544
FOCC012300-RA	PREDICTED: putative fatty acyl-CoA reductase CG5065 [Eufriesea mexicana]	4155	14.9494
FOCC006057-RA	uncharacterized protein LOC106666419 [Cimex lectularius]	1907	12.2838
FOCC012718-RA	Paramyosin, short form [Papilio xuthus]	5255	11.9018
FOCC008187-RA	actin [Coptotermes formosanus]	1283	11.1823
FOCC003819-RA	PREDICTED: putative fatty acyl-CoA reductase CG5065 [Apis mellifera]	1272	11.0434
FOCC006053-RA	fatty acid synthase-like [Myzus persicae]	7760	10.3997
FOCC017186-RA	PREDICTED: acyl-CoA Delta(11) desaturase [Bemisia tabaci]	4878	10.3624
FOCC007223-RA	odorant-binding protein 25 [Lygus lineolaris]	1060	9.92183
FOCC004061-RA	esterase E4-like isoform X2 [Cryptotermes secundus] >gi|1339064774|ref|XP_023716396.1| esterase E4-like isoform X2 [Cryptotermes secundus] >gi|1330931393|gb|PNF42151.1| Esterase E4 [Cryptotermes secundus]	2093	9.91162
FOCC017225-RA	PREDICTED: fatty acid synthase [Bemisia tabaci]	15606	9.83812
FOCC001596-RA	neuroendocrine protein 7B2 isoform X1 [Cryptotermes secundus] >gi|1330886035|gb|PNF19802.1| hypothetical protein B7P43_G14305 [Cryptotermes secundus]	1767	9.71127
FOCC005517-RA	glutamate decarboxylase [Nilaparvata lugens]	5083	9.53049
FOCC003377-RA	muscle-specific protein 20-like [Trichogramma pretiosum]	9394	9.50593
FOCC006159-RA	Peptidyl-alpha-hydroxyglycine alpha-amidating lyase 2 [Cryptotermes secundus]	2775	9.47222
FOCC003709-RA	PREDICTED: acyl-CoA synthetase short-chain family member 3, mitochondrial [Bemisia tabaci]	2724	9.40532
FOCC017143-RA	CYP4G90 [Chilo suppressalis]	120723	9.00617
FOCC006406-RA	hypothetical protein C0J52_21293 [Blattella germanica]	1854	8.60966
FOCC016868-RA	PREDICTED: arrestin homolog [Bemisia tabaci]	1228	8.60395
FOCC011956-RA	hypothetical protein L798_12140 [Zootermopsis nevadensis]	19363	8.49157
FOCC008701-RA	troponin C type IIIa protein [Danaus plexippus plexippus]	4016	8.45624
FOCC007648-RA	phytanoyl-CoA dioxygenase, peroxisomal-like [Cimex lectularius] >gi|939268456|ref|XP_014254376.1| phytanoyl-CoA dioxygenase, peroxisomal-like [Cimex lectularius] >gi|939268460|ref|XP_014254378.1| phytanoyl-CoA dioxygenase, peroxisomal-like [Cimex lectularius]	2479	8.27328
FOCC016575-RA	hypothetical protein B7P43_G08942 [Cryptotermes secundus]	1305	7.9772
FOCC004574-RA	troponin C isoform X2 [Cryptotermes secundus]	1350	7.95965
FOCC009595-RA	calcium-transporting ATPase sarcoplasmic/endoplasmic reticulum type isoform X2 [Trichogramma pretiosum]	50218	7.88987
FOCC011634-RA	dual specificity protein phosphatase 14-like [Cryptotermes secundus]	1049	7.48104
FOCC004668-RA	hypothetical protein C0J52_15920, partial [Blattella germanica]	3167	7.3965
FOCC005678-RA	PREDICTED: alpha-crystallin B chain [Diaphorina citri]	4859	7.23181
FOCC010551-RA	putative protein kinase C delta type homolog isoform X1 [Zootermopsis nevadensis]	1380	7.15753
FOCC004797-RA	tropomyosin invertebrate, partial [Riptortus pedestris]	2491	7.08904
FOCC000007-RA	PREDICTED: uncharacterized protein LOC109598997 isoform X2 [Aethina tumida]	4103	7.04274
FOCC001270-RA	1-phosphatidylinositol-4,5-bisphosphate phosphodiesterase epsilon-1, partial [Zootermopsis nevadensis]	1038	7.02619
FOCC011633-RA	Esterase FE4 [Cryptotermes secundus]	1046	6.8482
FOCC003812-RA	myophilin [Zootermopsis nevadensis]	1340	6.80281
FOCC005972-RA	hypothetical protein B7P43_G13903 [Cryptotermes secundus]	3319	6.77431
FOCC017319-RA	PREDICTED: paramyosin, long form-like isoform X1 [Bemisia tabaci]	6343	6.56836
FOCC003127-RA	Carbohydrate sulfotransferase 11 [Zootermopsis nevadensis]	1276	6.56131
FOCC004030-RA	sarcalumenin isoform X2 [Cryptotermes secundus]	1666	6.56094
FOCC003375-RA	LIM protein [Apriona germari]	11894	6.49216
FOCC002694-RA	lipoyltransferase 1, mitochondrial isoform X2 [Cryptotermes secundus] >gi|1330905214|gb|PNF29216.1| Lipoyltransferase 1, mitochondrial [Cryptotermes secundus]	9141	6.19101
FOCC001315-RA	PREDICTED: PDZ and LIM domain protein Zasp-like isoform X2 [Papilio polytes]	3803	6.16563
FOCC013185-RA	myosin regulatory light chain 2 isoform X1 [Trichogramma pretiosum] >gi|936715015|ref|XP_014235449.1| myosin regulatory light chain 2 isoform X2 [Trichogramma pretiosum]	1583	6.15781
FOCC009235-RA	Aspartyl/asparaginyl beta-hydroxylase [Cryptotermes secundus]	3497	5.90942
FOCC008703-RA	hypothetical protein C0J52_21813 [Blattella germanica]	1445	5.88866
FOCC001674-RA	Myosin heavy chain, muscle [Papilio xuthus]	46250	5.75296
FOCC003960-RA	seminal fluid protein, partial [Nilaparvata lugens]	1178	5.62299
FOCC003373-RA	muscle LIM protein Mlp84B isoform X2 [Cryptotermes secundus]	4103	5.6019
FOCC013835-RA	hypothetical protein C0J52_10100 [Blattella germanica]	2652	5.57435
FOCC010121-RA	ATP-binding cassette sub-family A member 1-like, partial [Nilaparvata lugens]	1697	5.57038
FOCC017042-RA	insulin-like growth factor-binding protein complex acid labile subunit isoform X1 [Zootermopsis nevadensis]	1158	5.46224
FOCC013372-RA	TPPP family protein CG45057 isoform X4 [Cimex lectularius]	13665	5.45374
FOCC016878-RA	Obscurin [Cryptotermes secundus]	2736	5.39148
FOCC000011-RA	hypothetical protein B7P43_G10279 [Cryptotermes secundus]	2191	5.34634
FOCC009518-RA	hypothetical protein C0J52_02195 [Blattella germanica]	1086	5.24655
FOCC009233-RA	hypothetical protein B7P43_G16637 [Cryptotermes secundus]	1591	5.23678
FOCC003176-RA	PREDICTED: phosphate carrier protein, mitochondrial-like [Bemisia tabaci]	11610	5.21756
FOCC009856-RA	Hydroxymethylglutaryl-CoA synthase 1 [Blattella germanica]	3571	5.14236
FOCC014300-RA	MIF4G domain-containing protein B isoform X3 [Nilaparvata lugens] >gi|1233188337|ref|XP_022195446.1| MIF4G domain-containing protein B isoform X3 [Nilaparvata lugens]	1315	5.11492
FOCC002822-RA	alkyldihydroxyacetonephosphate synthase [Cryptotermes secundus] >gi|1330893389|gb|PNF23665.1| Alkyldihydroxyacetonephosphate synthase [Cryptotermes secundus]	1684	5.08923
FOCC007512-RA	very-long-chain (3R)-3-hydroxyacyl-CoA dehydratase hpo-8 [Cryptotermes secundus] >gi|1339051024|ref|XP_023713804.1| very-long-chain (3R)-3-hydroxyacyl-CoA dehydratase hpo-8 [Cryptotermes secundus] >gi|1339051026|ref|XP_023713805.1| very-long-chain (3R)-3-hydroxyacyl-CoA dehydratase hpo-8 [Cryptotermes secundus]	2569	5.03754
FOCC006832-RA	protein unzipped-like [Nilaparvata lugens]	5322	5.03659
FOCC012219-RA	PREDICTED: twitchin isoform X21 [Cephus cinctus]	9882	4.99808
FOCC003920-RA	PREDICTED: 3-hydroxy-3-methylglutaryl-coenzyme A reductase [Tribolium castaneum] >gi|642922803|ref|XP_008193331.1| PREDICTED: 3-hydroxy-3-methylglutaryl-coenzyme A reductase [Tribolium castaneum] >gi|1004400206|gb|KYB27676.1| 3-hydroxy-3-methylglutaryl-coenzyme A reductase-like Protein [Tribolium castaneum]	1303	4.98765
FOCC001959-RA	PREDICTED: 5-aminolevulinate synthase, erythroid-specific, mitochondrial isoform X2 [Bemisia tabaci]	1162	4.97354
FOCC017536-RA	uncharacterized protein LOC110827701 [Zootermopsis nevadensis]	3697	4.8568
FOCC006647-RA	hypothetical protein B7P43_G11349 [Cryptotermes secundus]	3183	4.84003
FOCC007310-RA	LOW QUALITY PROTEIN: titin [Zootermopsis nevadensis]	10180	4.79243
FOCC006069-RA	circadian clock-controlled protein-like [Cimex lectularius]	1439	4.78687
FOCC005475-RA	uncharacterized protein LOC110376310 [Helicoverpa armigera]	1801	4.70107
FOCC011995-RA	PREDICTED: aquaporin-like isoform X3 [Stomoxys calcitrans] >gi|907668652|ref|XP_013104048.1| PREDICTED: aquaporin-like isoform X3 [Stomoxys calcitrans]	1327	4.67614
FOCC006015-RA	PREDICTED: circadian clock-controlled protein-like isoform X1 [Nicrophorus vespilloides]	3024	4.65093
FOCC016201-RA	PREDICTED: myrosinase 1-like [Nicrophorus vespilloides]	24559	4.57966
FOCC008953-RA	PREDICTED: 6-phosphofructo-2-kinase/fructose-2,6-bisphosphatase [Acyrthosiphon pisum]	4022	4.54085
FOCC003072-RA	Phosphoenolpyruvate carboxykinase [GTP] [Blattella germanica]	17646	4.48775
FOCC005758-RA	hypothetical protein B7P43_G14709 [Cryptotermes secundus]	3907	4.48372
FOCC016936-RA	PREDICTED: alpha-aminoadipic semialdehyde synthase, mitochondrial [Megachile rotundata]	2400	4.44429
FOCC005819-RA	uncharacterized protein LOC111871518 isoform X2 [Cryptotermes secundus]	6302	4.42583
FOCC003754-RA	ER membrane protein complex subunit 6 [Nilaparvata lugens]	4450	4.41382
FOCC004397-RA	PREDICTED: insulin-like growth factor-binding protein complex acid labile subunit [Bemisia tabaci]	2896	4.36992
FOCC007311-RA	PREDICTED: LOW QUALITY PROTEIN: titin-like [Apis florea]	3086	4.3244
FOCC012985-RA	zinc finger CCCH-type with G patch domain-containing protein [Zootermopsis nevadensis] >gi|646706378|gb|KDR13643.1| Zinc finger CCCH-type with G patch domain-containing protein [Zootermopsis nevadensis]	1543	4.28824
FOCC001670-RA	aminomethyltransferase, mitochondrial [Cryptotermes secundus] >gi|1330925071|gb|PNF39147.1| Aminomethyltransferase, mitochondrial [Cryptotermes secundus]	1493	4.17938
FOCC000009-RA	obscurin [Cryptotermes secundus]	3281	4.12919
FOCC004037-RA	Transcription factor kayak [Blattella germanica]	3036	4.12878
FOCC002517-RA	Sorbitol dehydrogenase [Melipona quadrifasciata]	1747	4.08807
FOCC016943-RA	hypothetical protein B7P43_G05531 [Cryptotermes secundus]	1260	4.08004
FOCC005174-RA	PREDICTED: CD109 antigen-like isoform X2 [Bemisia tabaci]	5902	4.04533
FOCC007766-RA	dual specificity protein phosphatase 3 [Cryptotermes secundus]	3219	4.01322
